# Supplementary material for: CRISPR/CasRx suppresses KRAS-induced brain arteriovenous malformation developed in postnatal brain endothelial cells in mice
Source: JCI Insight. 2024 Nov 22;9(22):e179729. doi: 10.1172/jci.insight.179729 (PMC11601911; doi:10.1172/jci.insight.179729)
Supplement: Supplemental table 1 [file jciinsight-9-179729-s239.xlsx]

## Sheet: Artery
p_val	avg_log2FC	pct.1	pct.2	p_val_adj	cluster	gene
7.46675e-180	1.17135	0.808	0.091	2.41079e-175	Art	Fbln2
1.40602e-173	0.633909	0.531	0.016	4.53962e-169	Art	Mannr
1.37843e-172	0.89845	0.554	0.022	4.45055e-168	Art	Bmx
1.91715e-167	1.01721	0.911	0.153	6.18989e-163	Art	Sema3g
9.4418e-158	0.921896	0.625	0.048	3.04847e-153	Art	Tmem100
9.55162e-143	0.881731	0.634	0.061	3.08393e-138	Art	Col18a1
2.03358e-137	0.732504	0.379	0.007	6.56582e-133	Art	Gkn3
6.31653e-124	0.418661	0.384	0.012	2.03942e-119	Art	Syt15
8.08748e-124	0.728953	0.5	0.037	2.6112e-119	Art	Stmn2
8.69835e-118	1.21313	0.839	0.209	2.80844e-113	Art	Igfbp3
1.47258e-117	0.971496	0.732	0.144	4.75452e-113	Art	Egfl8
1.65317e-115	1.10465	0.987	0.572	5.33759e-111	Art	Tm4sf1
2.66349e-113	0.501019	0.536	0.051	8.59961e-109	Art	Gask1b
2.28451e-103	0.780166	0.406	0.027	7.37599e-99	Art	Fbln5
5.62107e-103	0.65595	0.567	0.076	1.81487e-98	Art	Gja4
1.47296e-100	0.372511	0.348	0.015	4.75573e-96	Art	Alpl
1.59572e-100	0.979888	0.732	0.174	5.1521e-96	Art	Vegfc
1.41415e-93	0.356751	0.393	0.029	4.56586e-89	Art	Msx1
2.06712e-92	0.709678	0.991	0.853	6.6741e-88	Art	Glul
6.96659e-91	0.607513	0.589	0.092	2.2493e-86	Art	Gm609
1.50918e-90	0.753406	0.862	0.258	4.87269e-86	Art	Unc5b
6.12499e-90	0.630942	0.647	0.12	1.97757e-85	Art	Crispld1
1.33366e-86	0.399302	0.433	0.044	4.30598e-82	Art	Cd24a
1.42838e-86	0.844204	0.768	0.231	4.6118e-82	Art	Amd1
1.82598e-85	0.689067	0.795	0.219	5.89555e-81	Art	Hey1
2.47501e-84	0.409654	0.406	0.039	7.99105e-80	Art	Ace
3.81693e-84	0.85138	0.884	0.397	1.23237e-79	Art	Atp13a3
5.33218e-82	0.542688	0.469	0.063	1.7216e-77	Art	Tiam2
3.20047e-81	0.256153	0.228	0.004	1.03334e-76	Art	Gm33206
3.27624e-81	0.706461	0.835	0.274	1.0578e-76	Art	Efnb2
4.59962e-80	0.953657	0.893	0.405	1.48508e-75	Art	Timp3
1.52733e-79	0.546327	0.741	0.179	4.93128e-75	Art	A4galt
1.7213e-76	0.552705	0.67	0.155	5.55756e-72	Art	St8sia6
2.59281e-75	0.691461	0.728	0.209	8.37141e-71	Art	Ccnd2
5.124e-74	0.68537	0.817	0.288	1.65439e-69	Art	Prss23
7.54942e-74	0.310027	0.344	0.031	2.43748e-69	Art	Stc1
1.31494e-71	0.374961	0.344	0.032	4.24553e-67	Art	Atp2b4
1.82405e-69	0.277812	0.304	0.023	5.88931e-65	Art	Eva1c
2.17716e-69	0.312538	1	0.978	7.02938e-65	Art	Epas1
6.66012e-68	0.683788	0.821	0.332	2.15035e-63	Art	Lmo7
6.16425e-67	0.337085	0.33	0.033	1.99025e-62	Art	Olfml2a
1.25623e-66	0.602958	0.545	0.118	4.05599e-62	Art	Lama3
9.85312e-66	0.708968	0.938	0.623	3.18128e-61	Art	Cdk19
1.67499e-65	0.659449	0.942	0.651	5.40804e-61	Art	Entpd1
4.38375e-65	0.252738	0.321	0.031	1.41538e-60	Art	Alox12
4.01517e-64	0.428638	0.978	0.876	1.29638e-59	Art	S1pr1
1.79688e-63	0.771255	0.857	0.448	5.80159e-59	Art	Cdkn1c
3.63511e-62	0.528482	0.795	0.303	1.17367e-57	Art	Itpr3
4.90226e-62	0.411693	0.991	0.907	1.58279e-57	Art	Cd2ap
4.98629e-62	0.518497	0.705	0.215	1.60992e-57	Art	Tec
1.02085e-60	0.641393	0.911	0.456	3.29603e-56	Art	Gcnt2
2.90573e-60	0.312018	0.397	0.06	9.38173e-56	Art	Trpv4
2.88353e-59	0.569961	0.978	0.879	9.31004e-55	Art	Arl15
1.06301e-58	0.441525	0.982	0.865	3.43215e-54	Art	Ltbp4
1.61059e-58	0.369108	0.982	0.9	5.2001e-54	Art	Slc6a6
2.47752e-58	0.688395	0.777	0.323	7.99918e-54	Art	Adamts1
4.54732e-58	0.59967	0.83	0.385	1.46819e-53	Art	Mmrn2
2.19867e-57	0.653551	0.844	0.471	7.09883e-53	Art	Itprid2
3.39971e-56	0.289381	0.232	0.016	1.09766e-51	Art	Fbn1
1.12717e-55	0.346699	0.299	0.032	3.63929e-51	Art	Slc26a10
2.69563e-55	0.505197	0.951	0.793	8.70338e-51	Art	Sox17
9.52182e-55	0.404225	0.438	0.085	3.07431e-50	Art	Eps8l2
1.27127e-54	0.700473	0.96	0.729	4.10455e-50	Art	Ptn
6.71129e-54	0.545242	0.777	0.326	2.16687e-49	Art	Smad6
2.3527e-53	0.300265	0.321	0.043	7.59616e-49	Art	Epb41l4a
1.11748e-52	0.407228	0.388	0.069	3.60801e-48	Art	Foxp2
5.8932e-52	0.386296	0.554	0.146	1.90274e-47	Art	Tacc2
6.33423e-52	0.609051	0.821	0.371	2.04513e-47	Art	Acer2
1.18403e-50	0.413579	0.585	0.174	3.82289e-46	Art	Fam181b
2.70094e-50	0.304072	0.366	0.061	8.72053e-46	Art	Plcg2
1.19325e-48	0.503034	0.933	0.676	3.85266e-44	Art	Jag2
1.93569e-48	0.593618	0.683	0.286	6.24976e-44	Art	Edn3
2.06636e-48	0.359682	0.496	0.128	6.67164e-44	Art	Aif1l
6.26374e-48	0.409906	0.978	0.853	2.02238e-43	Art	Vim
1.3431e-47	0.390608	0.996	0.897	4.33645e-43	Art	Ly6c1
1.54685e-47	0.476977	0.987	0.846	4.99431e-43	Art	Ly6a
4.53302e-47	0.590701	0.973	0.725	1.46358e-42	Art	Ifitm3
5.50105e-47	0.530609	0.781	0.396	1.77612e-42	Art	Ehd2
9.78162e-47	0.306247	1	0.912	3.15819e-42	Art	Calm1
6.34083e-46	0.437281	0.656	0.252	2.04726e-41	Art	Fbxo7
3.50596e-45	0.525101	0.92	0.621	1.13197e-40	Art	Cyth3
4.29596e-45	0.375842	0.558	0.171	1.38704e-40	Art	Mcub
1.12618e-44	0.863315	0.42	0.105	3.63611e-40	Art	Mgp
1.37047e-44	0.429425	0.536	0.165	4.42483e-40	Art	Adarb1
7.21218e-44	0.58781	0.893	0.679	2.3286e-39	Art	Mal
2.96069e-43	0.291792	0.978	0.91	9.55919e-39	Art	Aplp2
3.24066e-43	0.52259	0.424	0.102	1.04631e-38	Art	Ldb2
3.28881e-43	0.632272	0.406	0.097	1.06186e-38	Art	Eln
4.62758e-43	0.316011	0.379	0.075	1.49411e-38	Art	Gm16070
1.11704e-42	0.516884	0.866	0.561	3.60658e-38	Art	Plec
1.90645e-42	0.501461	0.652	0.267	6.15536e-38	Art	Prdm16
1.06491e-41	0.534473	0.79	0.437	3.43828e-37	Art	Jag1
1.18095e-41	0.521309	0.786	0.372	3.81292e-37	Art	Cald1
2.27228e-41	0.456438	0.536	0.181	7.3365e-37	Art	Mylk
4.86558e-41	0.364937	0.987	0.855	1.57095e-36	Art	Slc9a3r2
1.90541e-40	0.317628	0.424	0.103	6.15198e-36	Art	Me3
2.96133e-40	0.438887	0.973	0.789	9.56123e-36	Art	Clec2d
7.94271e-40	0.508686	0.929	0.636	2.56446e-35	Art	Pik3r3
8.54262e-40	0.490477	0.576	0.211	2.75816e-35	Art	Ptprr
8.66413e-40	0.427365	0.973	0.776	2.79739e-35	Art	Cavin2
1.08043e-39	0.295456	0.469	0.133	3.48838e-35	Art	Cit
1.11331e-39	0.558895	0.786	0.437	3.59454e-35	Art	Tspo
1.31536e-39	0.50519	0.701	0.326	4.24691e-35	Art	Tinagl1
1.966e-39	0.447442	0.942	0.7	6.34762e-35	Art	Lima1
1.97505e-39	0.323861	0.379	0.09	6.37683e-35	Art	Mgst1
3.64856e-39	0.251833	0.277	0.044	1.17801e-34	Art	Sybu
6.48837e-39	0.293646	0.411	0.102	2.0949e-34	Art	Rad54b
8.96457e-39	0.478711	0.853	0.569	2.89439e-34	Art	Sept11
6.89942e-38	0.537912	0.866	0.605	2.22762e-33	Art	Mgll
1.04159e-37	0.341118	0.964	0.937	3.36297e-33	Art	Nebl
4.52593e-37	0.418214	0.714	0.327	1.46129e-32	Art	Hist1h2bc
6.27876e-37	0.570209	0.741	0.396	2.02722e-32	Art	Crip1
8.10042e-37	0.490128	0.71	0.355	2.61538e-32	Art	Gas6
1.81983e-36	0.520075	0.875	0.568	5.87569e-32	Art	Pcp4l1
1.91087e-36	0.268871	0.982	0.942	6.16964e-32	Art	Igfbp7
2.20153e-36	0.338366	0.621	0.225	7.10807e-32	Art	Ephx1
3.17417e-36	0.453203	0.781	0.418	1.02485e-31	Art	Cthrc1
2.14469e-35	0.428146	0.75	0.387	6.92455e-31	Art	Stom
2.18907e-35	0.251003	0.978	0.937	7.06785e-31	Art	Col4a1
3.52723e-35	0.522737	0.839	0.596	1.13884e-30	Art	Tgfb2
4.627e-35	0.516044	0.478	0.17	1.49392e-30	Art	Rasd1
6.02639e-35	0.482028	0.768	0.453	1.94574e-30	Art	Ehd4
6.08296e-35	0.456419	0.804	0.408	1.96401e-30	Art	Tmeff1
7.20696e-35	0.26082	0.321	0.069	2.32691e-30	Art	Nipal2
8.44856e-35	0.416309	0.933	0.793	2.72779e-30	Art	Adipor2
2.14632e-34	0.410724	0.879	0.615	6.92981e-30	Art	Smpdl3a
4.65517e-34	0.39024	0.884	0.649	1.50301e-29	Art	Mapk3
5.64935e-34	0.285115	0.996	0.927	1.82401e-29	Art	Clic4
7.24572e-34	0.430347	0.835	0.486	2.33942e-29	Art	Irak2
1.14474e-32	0.371617	0.987	0.854	3.69603e-28	Art	Id1
1.1682e-32	0.408791	0.754	0.409	3.77178e-28	Art	Lifr
1.28591e-32	0.326675	0.429	0.133	4.15181e-28	Art	Pdgfa
1.31477e-31	0.4358	0.652	0.339	4.24501e-27	Art	Azin1
1.02445e-30	0.2641	0.371	0.104	3.30766e-26	Art	Mall
1.15863e-30	0.399419	0.92	0.712	3.74087e-26	Art	Cd200
1.93969e-30	0.257139	0.366	0.1	6.26266e-26	Art	Antxr1
3.49384e-30	0.28231	0.978	0.878	1.12805e-25	Art	Acvrl1
3.76231e-30	0.452909	0.781	0.499	1.21474e-25	Art	Htra1
4.71841e-30	0.293421	0.982	0.907	1.52343e-25	Art	Podxl
8.2989e-30	0.586951	0.929	0.633	2.67947e-25	Art	Cxcl12
9.2053e-30	0.321071	0.429	0.136	2.97212e-25	Art	Tcim
2.21364e-29	0.350967	0.942	0.723	7.14718e-25	Art	Icam2
2.22448e-29	0.356431	0.661	0.313	7.18218e-25	Art	Spata13
3.03946e-29	0.315674	0.357	0.104	9.81351e-25	Art	Npnt
3.45096e-29	0.459533	0.857	0.576	1.11421e-24	Art	Gulp1
4.04235e-29	0.290114	0.951	0.823	1.30516e-24	Art	Tmed10
4.62011e-29	0.290092	0.379	0.112	1.4917e-24	Art	Mfap2
7.38971e-29	0.368839	0.911	0.732	2.38592e-24	Art	Smad7
1.08317e-28	0.484009	0.786	0.501	3.49724e-24	Art	Plpp1
1.11412e-28	0.272651	0.987	0.936	3.59717e-24	Art	Mast4
3.07638e-28	0.41326	0.924	0.699	9.9327e-24	Art	Klf4
3.38293e-28	0.252861	0.299	0.07	1.09225e-23	Art	Islr2
4.00408e-28	0.281254	0.978	0.859	1.2928e-23	Art	Crip2
4.76599e-28	0.385298	0.826	0.538	1.53879e-23	Art	Sox13
5.93013e-28	0.396268	0.701	0.373	1.91466e-23	Art	Fam107a
7.51871e-28	0.274801	0.612	0.282	2.42757e-23	Art	Sh2b3
8.41348e-28	0.348268	0.897	0.721	2.71646e-23	Art	Lamb2
1.65135e-27	0.335185	0.692	0.383	5.33171e-23	Art	Mcfd2
4.15535e-27	0.361666	0.821	0.502	1.34164e-22	Art	Sgms2
9.64832e-27	0.350358	0.723	0.41	3.11515e-22	Art	Trim47
1.22003e-26	0.353062	0.893	0.654	3.93912e-22	Art	Adam15
1.27968e-26	0.286996	0.946	0.837	4.13171e-22	Art	Rdx
1.28815e-26	0.293487	0.527	0.229	4.15904e-22	Art	Rfk
2.18569e-26	0.302411	0.518	0.224	7.05693e-22	Art	Fam114a1
2.48385e-26	0.252161	0.982	0.878	8.01959e-22	Art	Ybx1
3.25023e-26	0.33468	0.415	0.145	1.0494e-21	Art	Apba1
4.53574e-26	0.369283	0.862	0.598	1.46446e-21	Art	Gata2
6.43407e-26	0.354099	0.897	0.737	2.07737e-21	Art	Ucp2
7.42262e-26	0.361703	0.696	0.363	2.39654e-21	Art	Dysf
1.16072e-25	0.295637	0.522	0.228	3.74761e-21	Art	Pradc1
1.2155e-25	0.315111	0.781	0.492	3.92447e-21	Art	Ifngr1
1.33649e-25	0.320398	0.924	0.663	4.31512e-21	Art	She
2.89579e-25	0.266938	0.469	0.178	9.34963e-21	Art	Cx3cl1
2.90497e-25	0.343768	0.455	0.175	9.37926e-21	Art	Nr4a1
7.445e-25	0.271554	0.263	0.066	2.40377e-20	Art	Wnt5b
2.32655e-24	0.262751	0.504	0.207	7.51174e-20	Art	Lgals3bp
4.84014e-24	0.428271	0.335	0.108	1.56273e-19	Art	Vcam1
5.62316e-24	0.334092	0.942	0.796	1.81555e-19	Art	H2-D1
6.55032e-24	0.389775	0.804	0.507	2.1149e-19	Art	Plk2
7.52034e-24	0.336418	0.804	0.554	2.42809e-19	Art	Usp46
1.16595e-23	0.287948	0.496	0.211	3.7645e-19	Art	Pld1
1.53623e-23	0.339179	0.929	0.722	4.96003e-19	Art	Sox18
3.63571e-23	0.334093	0.969	0.846	1.17386e-18	Art	St6galnac3
3.96459e-23	0.355846	0.844	0.607	1.28005e-18	Art	S100a11
6.30638e-23	0.297452	0.92	0.794	2.03614e-18	Art	Uaca
6.46236e-23	0.359939	0.714	0.447	2.0865e-18	Art	Tubb2a
8.80313e-23	0.313376	0.92	0.776	2.84227e-18	Art	Grasp
1.02677e-22	0.328135	0.888	0.677	3.31514e-18	Art	Ctsd
1.24119e-22	0.31497	0.478	0.212	4.00742e-18	Art	Uchl1
1.80435e-22	0.346804	0.79	0.498	5.82572e-18	Art	Celf2
1.84018e-22	0.309442	0.906	0.696	5.9414e-18	Art	Anxa5
3.04037e-22	0.335875	0.875	0.652	9.81646e-18	Art	Txnip
3.2136e-22	0.290354	0.509	0.222	1.03758e-17	Art	Kank4
3.97748e-22	0.421883	0.763	0.509	1.28421e-17	Art	Apold1
4.20236e-22	0.370686	0.348	0.119	1.35682e-17	Art	Cdh13
4.47548e-22	0.262468	0.978	0.868	1.445e-17	Art	Cd81
5.28126e-22	0.295977	0.946	0.824	1.70516e-17	Art	Golim4
7.48912e-22	0.291895	0.482	0.216	2.41801e-17	Art	Nuak1
8.68077e-22	0.307741	0.759	0.47	2.80276e-17	Art	Clstn1
8.79639e-22	0.327176	0.54	0.257	2.84009e-17	Art	Setbp1
1.1466e-21	0.286676	0.683	0.373	3.70203e-17	Art	Ceacam1
1.20655e-21	0.306182	0.875	0.664	3.89557e-17	Art	Cltb
1.75612e-21	0.255319	0.969	0.865	5.66998e-17	Art	Srgn
2.75353e-21	0.287888	0.982	0.879	8.89033e-17	Art	Klf2
2.94582e-21	0.326691	0.777	0.472	9.51116e-17	Art	Eml1
3.03906e-21	0.47096	0.732	0.491	9.81223e-17	Art	Edn1
5.62276e-21	0.407332	0.821	0.633	1.81542e-16	Art	Fchsd2
6.22451e-21	0.374269	0.826	0.598	2.00971e-16	Art	Ifitm2
6.58958e-21	0.267034	0.701	0.402	2.12758e-16	Art	Cdc42ep1
8.95714e-21	0.311583	0.804	0.607	2.89199e-16	Art	Cav2
9.57672e-21	0.263071	0.446	0.19	3.09204e-16	Art	Fosl2
1.40415e-20	0.305827	0.964	0.814	4.53357e-16	Art	Id3
1.61251e-20	0.2857	0.888	0.744	5.20632e-16	Art	Notch1
1.78778e-20	0.306573	0.58	0.295	5.77219e-16	Art	Pced1b
2.65392e-20	0.325286	0.746	0.516	8.56873e-16	Art	Rnf103
4.29867e-20	0.300026	0.812	0.594	1.38791e-15	Art	Rexo2
4.36148e-20	0.257461	0.406	0.164	1.40819e-15	Art	Rnf152
4.86633e-20	0.312506	0.866	0.671	1.57119e-15	Art	Tagln2
7.41881e-20	0.300246	0.759	0.494	2.39531e-15	Art	Vamp5
7.70431e-20	0.281901	0.964	0.818	2.48749e-15	Art	B2m
9.36172e-20	0.301985	0.688	0.415	3.02262e-15	Art	Pmp22
1.10159e-19	0.343169	0.808	0.647	3.55671e-15	Art	Srarp
1.91176e-19	0.290626	0.804	0.604	6.1725e-15	Art	Notch4
2.49499e-19	0.303204	0.857	0.605	8.05557e-15	Art	Btg2
3.30037e-19	0.288661	0.531	0.274	1.06559e-14	Art	Reck
3.69694e-19	0.291656	0.754	0.498	1.19363e-14	Art	Lama5
4.09262e-19	0.322063	0.397	0.161	1.32138e-14	Art	Lama1
4.1252e-19	0.31754	0.906	0.699	1.3319e-14	Art	Stmn1
5.27129e-19	0.269047	0.951	0.818	1.70194e-14	Art	Arhgap5
6.42681e-19	0.264582	0.875	0.717	2.07503e-14	Art	Srp14
1.5703e-18	0.282331	0.915	0.757	5.07002e-14	Art	Filip1
1.77579e-18	0.305061	0.929	0.684	5.73349e-14	Art	Fxyd5
1.90725e-18	0.299548	0.826	0.659	6.15793e-14	Art	Cyb5r3
2.0123e-18	0.260185	0.652	0.375	6.49711e-14	Art	Mlec
2.06054e-18	0.295534	0.83	0.621	6.65288e-14	Art	Sos1
2.06745e-18	0.282954	0.871	0.618	6.67518e-14	Art	Ier2
4.38364e-18	0.277553	0.522	0.273	1.41534e-13	Art	Id2
6.99022e-18	0.314177	0.83	0.66	2.25693e-13	Art	Cav1
1.36137e-17	0.295398	0.67	0.409	4.39544e-13	Art	Dll4
2.32245e-17	0.27491	0.844	0.659	7.4985e-13	Art	Zfyve9
2.5494e-17	0.270626	0.763	0.535	8.23125e-13	Art	Shisa5
1.15501e-16	0.256776	0.924	0.756	3.72919e-12	Art	Tle5
1.59363e-16	0.260951	0.897	0.775	5.14536e-12	Art	Rapgef1
2.01049e-16	0.250791	0.821	0.623	6.49126e-12	Art	Vps36
2.22183e-16	0.260816	0.759	0.561	7.17363e-12	Art	Ak3
3.0635e-16	0.275322	0.777	0.492	9.89112e-12	Art	Sgpp2
5.05391e-16	0.251524	0.893	0.705	1.63176e-11	Art	Tmco1
1.54633e-15	0.265905	0.746	0.542	4.99263e-11	Art	Smco4
1.97026e-15	0.251096	0.629	0.419	6.36139e-11	Art	Hmox2
2.35012e-15	0.263061	0.924	0.758	7.58783e-11	Art	Wfdc1
2.53345e-15	0.264236	0.884	0.689	8.17974e-11	Art	Aldoa
3.45924e-15	0.28064	0.661	0.41	1.11689e-10	Art	March3
3.58947e-15	0.29718	0.455	0.24	1.15893e-10	Art	Nr4a2
6.02313e-15	0.25078	0.804	0.627	1.94469e-10	Art	Chd3
8.07311e-15	0.257871	0.808	0.588	2.60656e-10	Art	Mertk
1.22273e-14	0.258428	0.625	0.409	3.94783e-10	Art	Ccnyl1
1.35031e-14	0.268996	0.554	0.307	4.35975e-10	Art	Plscr4
1.36577e-14	0.28206	0.772	0.569	4.40967e-10	Art	Arhgef28
2.73155e-14	0.273972	0.75	0.547	8.81934e-10	Art	Ecm1
3.75777e-14	0.327612	0.487	0.295	1.21327e-09	Art	Emp2
3.80115e-14	0.344389	0.692	0.465	1.22728e-09	Art	Depp1
4.65896e-14	0.252551	0.67	0.441	1.50424e-09	Art	Sh3kbp1
8.28554e-13	0.297228	0.826	0.621	2.67515e-08	Art	Syne1
1.1587e-12	0.256674	0.92	0.777	3.7411e-08	Art	Fbxl7
1.1874e-12	0.306205	0.763	0.558	3.83375e-08	Art	Ptprj
2.10665e-12	0.263182	0.777	0.552	6.80174e-08	Art	Etl4
4.46474e-12	0.283037	0.487	0.287	1.44153e-07	Art	Cp
1.1384e-10	0.270314	0.728	0.57	3.67555e-06	Art	Sat1
9.67613e-10	0.253007	0.625	0.431	3.12413e-05	Art	Isg15

## Sheet: Vein
p_val	avg_log2FC	pct.1	pct.2	p_val_adj	cluster	gene
2.88352e-187	1.08475	0.685	0.057	9.31001e-183	Vein	Gm5127
5.43171e-172	0.80324	0.691	0.074	1.75374e-167	Vein	Adgrg6
2.40333e-151	1.10364	0.896	0.252	7.75964e-147	Vein	Il1r1
1.10101e-114	0.770465	0.905	0.366	3.55483e-110	Vein	Nr2f2
6.32964e-109	0.471571	0.532	0.07	2.04365e-104	Vein	Cysltr1
9.40308e-109	0.321666	0.401	0.027	3.03597e-104	Vein	Lhx6
2.30933e-88	0.680848	0.945	0.529	7.45615e-84	Vein	Net1
8.62626e-87	0.587303	0.657	0.164	2.78516e-82	Vein	Myof
9.00755e-85	0.589658	0.81	0.294	2.90827e-80	Vein	Rnase4
6.39183e-80	0.566426	1	0.799	2.06373e-75	Vein	Chn2
4.12143e-79	0.43793	1	0.943	1.33069e-74	Vein	Fth1
4.61635e-77	0.281248	0.413	0.058	1.49048e-72	Vein	Adh1
8.60145e-77	0.308228	0.376	0.046	2.77715e-72	Vein	F5
3.484e-76	0.533029	0.731	0.249	1.12488e-71	Vein	Wnt5a
2.25883e-74	0.293164	0.349	0.039	7.29308e-70	Vein	Best1
1.3963e-73	0.370823	0.431	0.071	4.50822e-69	Vein	Ccl19
3.7036e-73	0.760376	0.749	0.29	1.19578e-68	Vein	Cfh
5.16918e-73	0.58804	0.945	0.582	1.66897e-68	Vein	Slc38a5
3.45469e-71	0.335317	0.505	0.106	1.11542e-66	Vein	H2afy2
1.65076e-70	0.507204	0.936	0.666	5.3298e-66	Vein	Ndufa8
1.0543e-68	0.5862	0.81	0.346	3.40402e-64	Vein	Rbp1
1.15682e-67	0.428627	0.532	0.121	3.73502e-63	Vein	Lama1
1.73416e-66	0.481931	0.813	0.329	5.59909e-62	Vein	Tgm2
6.46705e-66	0.448009	0.63	0.191	2.08802e-61	Vein	Samd5
4.96901e-64	0.450807	0.719	0.274	1.60434e-59	Vein	Ctsc
1.86967e-63	0.374208	0.639	0.198	6.03661e-59	Vein	Car14
2.08386e-63	0.570076	0.951	0.628	6.72815e-59	Vein	Flrt2
7.65881e-63	0.275557	1	0.953	2.4728e-58	Vein	Fn1
8.98222e-61	0.471802	0.878	0.466	2.90009e-56	Vein	Kbtbd11
5.32861e-58	0.492605	0.584	0.179	1.72045e-53	Vein	Sdk1
5.42231e-58	0.404985	0.657	0.239	1.7507e-53	Vein	Trpm6
8.43092e-57	0.464874	0.584	0.19	2.72209e-52	Vein	Ppfia2
2.19441e-56	0.310423	0.486	0.124	7.08509e-52	Vein	Atp1b1
1.85239e-54	0.378101	0.633	0.224	5.98083e-50	Vein	Hs3st1
1.57212e-52	0.292885	0.997	0.901	5.0759e-48	Vein	Rps20
7.63465e-51	0.511234	0.914	0.543	2.465e-46	Vein	Pcp4l1
1.5769e-50	0.266721	0.333	0.061	5.09134e-46	Vein	Rab27a
5.53902e-50	0.385914	0.609	0.23	1.78838e-45	Vein	Ptgis
5.49118e-49	0.3628	0.988	0.857	1.77294e-44	Vein	Ahnak
2.88858e-48	0.293966	0.498	0.148	9.32636e-44	Vein	Mark1
8.39934e-48	0.267927	0.997	0.909	2.7119e-43	Vein	Rps12
2.82881e-47	0.339658	0.709	0.291	9.13338e-43	Vein	Fendrr
1.10746e-46	0.329108	0.991	0.866	3.57567e-42	Vein	Rps28
4.29574e-46	0.26711	0.997	0.913	1.38697e-41	Vein	Rps24
4.17158e-45	0.434233	0.872	0.518	1.34688e-40	Vein	Adk
5.89738e-45	0.310849	0.343	0.076	1.90409e-40	Vein	Lrrc55
1.57629e-44	0.272586	0.991	0.887	5.08936e-40	Vein	Rps15
3.35315e-44	0.294419	0.994	0.878	1.08263e-39	Vein	Rps18
5.81512e-43	0.315637	0.596	0.224	1.87753e-38	Vein	Frem2
1.01298e-42	0.299884	0.664	0.283	3.2706e-38	Vein	Smyd2
1.77891e-42	0.293442	0.982	0.84	5.74356e-38	Vein	Rpl31
7.53933e-42	0.357874	0.511	0.174	2.43422e-37	Vein	Dach2
2.40874e-41	0.542823	0.865	0.542	7.77709e-37	Vein	Itih5
2.51672e-41	0.377566	0.752	0.397	8.12574e-37	Vein	Tmem176b
3.46561e-41	0.289394	0.498	0.164	1.11894e-36	Vein	Pknox2
4.34216e-41	0.46831	0.856	0.493	1.40195e-36	Vein	Ndnf
1.58122e-40	0.389515	0.813	0.518	5.1053e-36	Vein	Itsn1
1.83106e-40	0.323386	0.997	0.876	5.91196e-36	Vein	Pglyrp1
3.11794e-40	0.402417	0.994	0.84	1.00669e-35	Vein	Tmsb10
3.71791e-40	0.264913	0.557	0.193	1.2004e-35	Vein	Il6ra
4.14267e-40	0.273639	0.994	0.885	1.33754e-35	Vein	Rpl18a
5.3681e-40	0.267682	0.988	0.882	1.7332e-35	Vein	Rps3a1
5.3916e-40	0.338945	0.544	0.198	1.74079e-35	Vein	Icam1
6.93064e-40	0.259398	0.994	0.894	2.2377e-35	Vein	Rpl21
1.41399e-39	0.344152	0.774	0.411	4.56534e-35	Vein	Dusp23
5.33999e-39	0.287062	0.972	0.862	1.72412e-34	Vein	Rpl12
1.07746e-38	0.270203	0.988	0.883	3.47878e-34	Vein	Rps4x
5.69843e-38	0.279849	0.991	0.895	1.83985e-33	Vein	Rpl32
1.03588e-37	0.31092	0.982	0.854	3.34454e-33	Vein	Rpl10a
1.11954e-37	0.392921	0.869	0.588	3.61466e-33	Vein	Ddit4
1.81497e-37	0.329849	0.612	0.259	5.85998e-33	Vein	Csf1
2.78888e-37	0.386696	0.78	0.43	9.00446e-33	Vein	B4galt5
5.09609e-37	0.301919	0.976	0.876	1.64537e-32	Vein	Rplp0
7.56779e-37	0.378816	0.783	0.447	2.44341e-32	Vein	Prkag2
1.08688e-36	0.268044	0.991	0.873	3.50921e-32	Vein	Rpl7
2.89038e-36	0.276431	0.988	0.879	9.33216e-32	Vein	Rps15a
3.47788e-36	0.396088	0.914	0.661	1.1229e-31	Vein	Dapk1
4.81932e-36	0.295015	0.976	0.818	1.55601e-31	Vein	Rpl4
5.0764e-36	0.283132	0.627	0.262	1.63902e-31	Vein	Dixdc1
5.50582e-36	0.368254	0.899	0.63	1.77767e-31	Vein	St6gal1
7.38867e-36	0.256268	0.985	0.887	2.38558e-31	Vein	Rps13
1.84404e-35	0.33589	0.716	0.352	5.95384e-31	Vein	Tln2
4.22543e-35	0.38531	0.966	0.796	1.36426e-30	Vein	Frmd5
6.88586e-35	0.398472	0.945	0.715	2.22324e-30	Vein	Ifitm3
9.93646e-35	0.262272	0.991	0.879	3.20818e-30	Vein	Rpl34
6.19138e-34	0.268311	0.991	0.868	1.99901e-29	Vein	Rpl18
7.8976e-34	0.298009	0.979	0.858	2.5499e-29	Vein	Rpl39
6.50802e-33	0.287157	0.988	0.886	2.10124e-28	Vein	Rpsa
7.98895e-33	0.258081	0.994	0.895	2.57939e-28	Vein	Rpl28
1.52835e-32	0.336889	0.939	0.734	4.93457e-28	Vein	Svil
1.62973e-32	0.277726	0.657	0.318	5.2619e-28	Vein	Zfp36l2
1.7915e-32	0.252475	0.994	0.885	5.78423e-28	Vein	Rpl35a
2.23847e-32	0.267587	0.453	0.158	7.22735e-28	Vein	Fmo1
2.83882e-32	0.283197	0.535	0.223	9.16569e-28	Vein	Bche
5.62008e-32	0.38081	0.746	0.408	1.81455e-27	Vein	Aplnr
5.82336e-32	0.282229	0.587	0.272	1.88019e-27	Vein	Lap3
1.28029e-31	0.255072	0.994	0.898	4.13367e-27	Vein	Rps7
1.81273e-31	0.272259	0.985	0.878	5.85277e-27	Vein	Rps26
1.98744e-31	0.297315	0.954	0.806	6.41683e-27	Vein	Rpl36a
4.06853e-31	0.264007	0.633	0.296	1.31361e-26	Vein	Foxf1
4.86648e-31	0.303531	0.92	0.742	1.57124e-26	Vein	Cavin1
5.53962e-31	0.254918	0.985	0.879	1.78858e-26	Vein	Rps5
6.09135e-31	0.272863	0.969	0.842	1.96671e-26	Vein	Rack1
7.38474e-31	0.260996	0.991	0.867	2.38431e-26	Vein	Rpl29
1.13533e-30	0.256189	0.991	0.87	3.66565e-26	Vein	Rps3
1.19415e-30	0.316213	0.936	0.757	3.85556e-26	Vein	Nkd1
1.25122e-30	0.268847	0.988	0.865	4.03981e-26	Vein	Rpl3
1.38555e-30	0.327747	0.81	0.563	4.47353e-26	Vein	Tpd52l1
3.78177e-30	0.272197	0.41	0.145	1.22102e-25	Vein	Slit2
4.17578e-30	0.312908	0.765	0.483	1.34823e-25	Vein	Golm1
4.76767e-30	0.266556	0.979	0.85	1.53934e-25	Vein	Rpl22
1.82512e-29	0.335278	0.844	0.581	5.89276e-25	Vein	Ifitm2
1.8485e-29	0.252432	0.529	0.229	5.96825e-25	Vein	Klk8
3.03576e-29	0.256084	0.988	0.872	9.80154e-25	Vein	Rpl15
3.62974e-29	0.277318	0.7	0.356	1.17194e-24	Vein	Cd9
7.15297e-29	0.273597	0.985	0.875	2.30948e-24	Vein	Rps2
7.32335e-29	0.300042	0.654	0.351	2.36449e-24	Vein	Aprt
2.21701e-28	0.289045	0.972	0.807	7.15808e-24	Vein	Nme2
3.59632e-28	0.252719	0.972	0.843	1.16114e-23	Vein	Rpl23a
4.61779e-28	0.257888	0.67	0.314	1.49095e-23	Vein	Myrip
9.73645e-28	0.28711	0.957	0.833	3.14361e-23	Vein	Nampt
1.01575e-27	0.319387	0.774	0.468	3.27954e-23	Vein	Prdm5
1.90669e-27	0.255659	0.966	0.853	6.15612e-23	Vein	Naca
1.93727e-26	0.280523	0.92	0.738	6.25486e-22	Vein	Stt3b
3.633e-26	0.265583	0.954	0.825	1.17299e-21	Vein	Clint1
5.63658e-26	0.315811	0.896	0.688	1.81988e-21	Vein	Stmn1
7.80915e-26	0.320054	0.657	0.357	2.52134e-21	Vein	Slco2a1
1.48658e-25	0.324877	0.914	0.662	4.79971e-21	Vein	Mal
1.52436e-25	0.286169	0.78	0.496	4.92169e-21	Vein	Tcf7l1
1.59502e-25	0.254788	0.96	0.851	5.14983e-21	Vein	Rpl10
4.8471e-25	0.29733	0.887	0.646	1.56498e-20	Vein	Dennd4c
7.37457e-25	0.268	0.979	0.825	2.38103e-20	Vein	Rpl35
8.3453e-25	0.283143	0.859	0.612	2.69445e-20	Vein	Elovl7
9.44123e-25	0.326811	0.667	0.37	3.04829e-20	Vein	Nrp2
1.01125e-24	0.309776	0.547	0.263	3.26504e-20	Vein	Cp
1.46376e-24	0.252023	0.969	0.84	4.72603e-20	Vein	Rpl7a
2.22523e-24	0.255742	0.578	0.288	7.1846e-20	Vein	Snx24
3.3514e-24	0.254044	0.538	0.267	1.08207e-19	Vein	Ctps
4.74846e-24	0.258356	0.7	0.383	1.53314e-19	Vein	Crip1
1.23891e-23	0.32824	0.835	0.617	4.00006e-19	Vein	Hmgb2
1.37911e-23	0.25915	0.951	0.807	4.45273e-19	Vein	Eef1b2
6.37992e-23	0.305526	0.893	0.672	2.05988e-18	Vein	Tmem252
2.84465e-22	0.258922	0.859	0.678	9.18454e-18	Vein	Dnajc10
7.61687e-22	0.25696	0.994	0.842	2.45926e-17	Vein	Vim
9.40254e-22	0.254658	0.807	0.563	3.0358e-17	Vein	Tcn2
2.40049e-21	0.273698	0.804	0.58	7.75047e-17	Vein	Hnrnpa1
3.28714e-21	0.26109	0.789	0.51	1.06132e-16	Vein	Prcp
5.34176e-21	0.274175	0.881	0.66	1.72469e-16	Vein	Clec14a
1.52678e-20	0.291123	0.85	0.634	4.92953e-16	Vein	Ildr2
2.58969e-20	0.253782	0.905	0.757	8.36132e-16	Vein	Npm1
2.65682e-20	0.254175	0.82	0.577	8.57807e-16	Vein	H2-K1
2.84368e-19	0.267774	0.887	0.622	9.18139e-15	Vein	Srarp
1.27947e-18	0.290167	0.902	0.663	4.13103e-14	Vein	Paqr5
1.37812e-18	0.250364	0.841	0.639	4.44954e-14	Vein	Anxa2
1.17482e-17	0.269741	0.826	0.612	3.79315e-13	Vein	Rbms3
1.11305e-15	0.252675	0.752	0.526	3.59372e-11	Vein	Cacna1a
1.27953e-14	0.25378	0.997	0.835	4.13121e-10	Vein	Ly6a
2.96016e-14	0.312157	0.853	0.736	9.55746e-10	Vein	Ptn
5.80379e-13	0.26134	0.948	0.752	1.87387e-08	Vein	Car4
8.21209e-13	0.340464	0.673	0.524	2.65144e-08	Vein	Mdga2

## Sheet: Cap_A
p_val	avg_log2FC	pct.1	pct.2	p_val_adj	cluster	gene
1.85903e-157	1.04783	0.985	0.57	6.00226e-153	Cap_A	Cxcl12
1.79132e-76	0.394682	1	0.88	5.78364e-72	Cap_A	Ly6c1
5.53362e-68	0.320988	0.998	0.878	1.78664e-63	Cap_A	Itm2a
5.20725e-47	0.424447	0.723	0.407	1.68127e-42	Cap_A	Lrrn3
6.89702e-46	0.358844	0.951	0.724	2.22684e-41	Cap_A	Wfdc1
8.38356e-45	0.273419	0.979	0.86	2.7068e-40	Cap_A	Tspan13
6.34772e-44	0.343858	0.968	0.839	2.04949e-39	Cap_A	Id1
1.89957e-39	0.38593	0.838	0.595	6.13315e-35	Cap_A	Rgcc
5.18762e-39	0.335834	0.968	0.789	1.67493e-34	Cap_A	Id3
6.79118e-39	0.336115	0.583	0.247	2.19267e-34	Cap_A	Unc5b
2.83596e-37	0.306665	0.953	0.805	9.15645e-33	Cap_A	Mfsd2a
1.12557e-36	0.378809	0.726	0.424	3.63413e-32	Cap_A	Cdkn1c
1.24569e-36	0.275153	0.962	0.881	4.02196e-32	Cap_A	Emcn
1.57367e-35	0.303864	0.962	0.84	5.0809e-31	Cap_A	Glul
5.26928e-35	0.271246	0.979	0.842	1.70129e-30	Cap_A	Cd34
6.35462e-35	0.261669	0.987	0.885	2.05172e-30	Cap_A	Slc6a6
1.36293e-33	0.384074	0.717	0.479	4.40049e-29	Cap_A	Serpine2
3.441e-28	0.260669	0.857	0.711	1.11099e-23	Cap_A	Cmtm8
1.08495e-26	0.253775	0.483	0.222	3.50296e-22	Cap_A	Hey1
9.9791e-25	0.254902	0.836	0.701	3.22195e-20	Cap_A	Dusp3
1.06235e-24	0.261516	0.891	0.752	3.43e-20	Cap_A	Akap12
4.07186e-24	0.292875	0.823	0.671	1.31468e-19	Cap_A	Hspb1
2.19904e-22	0.304684	0.698	0.489	7.10004e-18	Cap_A	Apold1
6.7052e-21	0.257192	0.545	0.322	2.16491e-16	Cap_A	Adamts1
4.17917e-20	0.270359	0.672	0.488	1.34933e-15	Cap_A	Htra1
9.62038e-19	0.272335	0.753	0.598	3.10613e-14	Cap_A	Mgll

## Sheet: Cap_V1
p_val	avg_log2FC	pct.1	pct.2	p_val_adj	cluster	gene
5.27777e-69	0.582538	0.821	0.392	1.70403e-64	Cap_V1	Cacna1e
3.18562e-61	0.361727	1	0.896	1.02854e-56	Cap_V1	Hmcn1
4.51021e-55	0.253221	1	0.939	1.45621e-50	Cap_V1	Slc7a5
5.82974e-51	0.309235	0.998	0.929	1.88225e-46	Cap_V1	Adgrl3
1.22489e-46	0.325727	0.995	0.888	3.9548e-42	Cap_V1	Slc16a1
3.03512e-46	0.338069	0.958	0.813	9.7995e-42	Cap_V1	Ly75
3.44277e-46	0.262481	0.998	0.941	1.11157e-41	Cap_V1	Sparcl1
1.24464e-45	0.395653	0.892	0.562	4.01856e-41	Cap_V1	Megf6
5.3227e-43	0.409781	0.978	0.735	1.71854e-38	Cap_V1	Car4
1.81108e-39	0.332433	0.951	0.806	5.84743e-35	Cap_V1	Csrp2
2.10434e-39	0.350361	0.958	0.742	6.79427e-35	Cap_V1	Ttyh2
3.24611e-39	0.304516	0.995	0.873	1.04807e-34	Cap_V1	Tfrc
9.08168e-38	0.259272	0.998	0.882	2.9322e-33	Cap_V1	Slc22a8
4.42876e-37	0.334036	0.912	0.662	1.42991e-32	Cap_V1	Slc39a8
2.52455e-35	0.339053	0.602	0.28	8.15102e-31	Cap_V1	Galnt15
4.24308e-35	0.414582	0.843	0.582	1.36996e-30	Cap_V1	Fam13a
7.43647e-35	0.360351	0.84	0.608	2.40101e-30	Cap_V1	Nid1
9.19687e-35	0.335918	0.644	0.335	2.96939e-30	Cap_V1	Htra3
1.04258e-33	0.295906	0.951	0.82	3.36618e-29	Cap_V1	Lrp8
3.67913e-33	0.340949	0.806	0.517	1.18788e-28	Cap_V1	Slc16a9
2.69789e-32	0.256274	0.98	0.921	8.71068e-28	Cap_V1	Dach1
2.71744e-31	0.309124	0.838	0.593	8.7738e-27	Cap_V1	Gnb4
2.35575e-30	0.306297	0.899	0.728	7.606e-26	Cap_V1	AU021092
3.601e-30	0.304888	0.882	0.717	1.16265e-25	Cap_V1	Arhgap18
3.8072e-30	0.307317	0.909	0.722	1.22923e-25	Cap_V1	Myh10
6.98974e-30	0.326333	0.528	0.253	2.25678e-25	Cap_V1	Cdh11
9.77407e-30	0.363226	0.892	0.627	3.15575e-25	Cap_V1	Flrt2
1.65873e-29	0.263753	0.983	0.901	5.35554e-25	Cap_V1	Auts2
1.31442e-28	0.300133	0.737	0.454	4.24386e-24	Cap_V1	Gm43581
4.47797e-28	0.308028	0.73	0.485	1.4458e-23	Cap_V1	Map7
9.42511e-28	0.290825	0.902	0.716	3.04309e-23	Cap_V1	Tiam1
1.04465e-26	0.256034	0.971	0.858	3.37287e-22	Cap_V1	Extl3
1.24166e-26	0.286737	0.907	0.729	4.00893e-22	Cap_V1	Cadm1
2.07581e-26	0.255624	0.86	0.664	6.70216e-22	Cap_V1	Tdrp
1.86949e-25	0.266502	0.838	0.594	6.03602e-21	Cap_V1	Rab11fip1
2.08991e-25	0.260529	0.956	0.827	6.74768e-21	Cap_V1	Nampt
1.72421e-24	0.260061	0.695	0.447	5.56695e-20	Cap_V1	Ssx2ip
3.03945e-24	0.260091	0.838	0.618	9.81347e-20	Cap_V1	Ankrd28
7.15927e-24	0.294537	0.88	0.723	2.31151e-19	Cap_V1	Pde7b
1.15713e-23	0.289531	0.909	0.765	3.73604e-19	Cap_V1	Cpe
2.78757e-23	0.28095	0.887	0.723	9.00023e-19	Cap_V1	Cdh2
1.86011e-22	0.265477	0.83	0.629	6.00574e-18	Cap_V1	Sept4
1.99395e-22	0.25226	0.582	0.337	6.43785e-18	Cap_V1	Sh3bp5
2.49916e-22	0.259743	0.781	0.562	8.06904e-18	Cap_V1	Fam129a
3.62055e-22	0.280219	0.7	0.471	1.16897e-17	Cap_V1	Pcx
1.03285e-21	0.294069	0.698	0.473	3.33478e-17	Cap_V1	Bcl2
2.1592e-21	0.298119	0.978	0.837	6.9714e-17	Cap_V1	Tmsb10
2.86467e-21	0.256404	0.806	0.583	9.24915e-17	Cap_V1	Proser2
4.44782e-21	0.251103	0.713	0.486	1.43607e-16	Cap_V1	Abcg1
1.19923e-19	0.274303	0.794	0.571	3.87196e-15	Cap_V1	Ddc
1.40637e-19	0.303272	0.752	0.501	4.54075e-15	Cap_V1	Ndnf
2.81478e-19	0.289402	0.968	0.782	9.08806e-15	Cap_V1	Ctla2a
1.23444e-18	0.316783	0.531	0.328	3.98563e-14	Cap_V1	Ccn2
5.79129e-18	0.267905	0.717	0.514	1.86983e-13	Cap_V1	Itga4
1.23513e-17	0.260457	0.838	0.591	3.98787e-13	Cap_V1	Slc38a5

## Sheet: Cap_V2
p_val	avg_log2FC	pct.1	pct.2	p_val_adj	cluster	gene
7.84248e-51	0.514353	0.995	0.759	2.5321e-46	Cap_V2	Car4
2.27384e-43	0.298619	0.995	0.901	7.34154e-39	Cap_V2	H3f3a
1.16628e-41	0.298352	1	0.897	3.76558e-37	Cap_V2	Ppia
9.47725e-37	0.262217	1	0.927	3.05992e-32	Cap_V2	Myl6
4.6495e-34	0.271374	0.995	0.902	1.50119e-29	Cap_V2	Ramp2
4.08823e-33	0.272036	0.995	0.891	1.31997e-28	Cap_V2	Rpl8
6.42444e-33	0.279258	0.995	0.888	2.07426e-28	Cap_V2	Rps3a1
1.01221e-32	0.259954	1	0.914	3.26812e-28	Cap_V2	Fau
2.36627e-32	0.25479	0.995	0.912	7.63997e-28	Cap_V2	Rpl27a
7.83667e-32	0.308175	0.99	0.857	2.53023e-27	Cap_V2	Naca
1.17902e-31	0.275252	1	0.89	3.80671e-27	Cap_V2	Eif1
3.90525e-31	0.3049	0.99	0.862	1.26089e-26	Cap_V2	Dynll1
3.96974e-31	0.332354	1	0.883	1.28171e-26	Cap_V2	Pglyrp1
7.54777e-31	0.26218	1	0.91	2.43695e-26	Cap_V2	Rps19
4.20296e-30	0.262347	1	0.903	1.35701e-25	Cap_V2	Rps23
1.0865e-29	0.268986	1	0.897	3.50798e-25	Cap_V2	Rps10
2.67636e-29	0.255224	1	0.902	8.64117e-25	Cap_V2	Rpl19
3.30607e-29	0.250669	1	0.915	1.06743e-24	Cap_V2	Rps14
4.15755e-29	0.283644	0.995	0.868	1.34235e-24	Cap_V2	Rpl14
5.40395e-29	0.255972	1	0.909	1.74477e-24	Cap_V2	Rps27a
5.95758e-29	0.402068	1	0.85	1.92352e-24	Cap_V2	Tmsb10
7.0615e-29	0.266923	1	0.898	2.27995e-24	Cap_V2	Rpl9
1.46605e-28	0.280786	1	0.892	4.73343e-24	Cap_V2	Arl4a
2.79364e-28	0.302013	0.985	0.843	9.01982e-24	Cap_V2	Gng5
3.85672e-28	0.257274	1	0.903	1.24522e-23	Cap_V2	Rps16
5.01592e-28	0.276589	0.99	0.875	1.61949e-23	Cap_V2	Rpl29
5.99506e-28	0.283114	0.995	0.904	1.93563e-23	Cap_V2	Rps7
6.22717e-28	0.278159	0.995	0.885	2.01057e-23	Cap_V2	Rps5
7.03886e-28	0.268779	1	0.882	2.27264e-23	Cap_V2	Rpl27
9.84437e-28	0.35741	0.971	0.819	3.17845e-23	Cap_V2	Gsta4
9.01043e-27	0.31706	0.937	0.765	2.9092e-22	Cap_V2	Uqcrb
9.1035e-27	0.294956	0.981	0.837	2.93925e-22	Cap_V2	Atp5j
9.47833e-27	0.257611	0.995	0.887	3.06027e-22	Cap_V2	Rpl11
1.39415e-26	0.286561	0.976	0.834	4.50129e-22	Cap_V2	Ccdc85b
2.06113e-26	0.264861	0.981	0.857	6.65476e-22	Cap_V2	Chchd2
2.1906e-26	0.254029	0.995	0.884	7.07278e-22	Cap_V2	Ubb
2.40269e-26	0.259701	0.995	0.895	7.75756e-22	Cap_V2	Rpl30
5.4222e-26	0.266635	0.985	0.879	1.75067e-21	Cap_V2	Rps3
7.65613e-26	0.286198	0.966	0.83	2.47194e-21	Cap_V2	Atp5h
1.31931e-25	0.252898	1	0.912	4.25967e-21	Cap_V2	Rpl23
1.41375e-25	0.29479	0.99	0.874	4.56457e-21	Cap_V2	Rps28
1.48745e-25	0.252057	0.995	0.894	4.80254e-21	Cap_V2	Cox4i1
1.95497e-25	0.256362	0.995	0.892	6.312e-21	Cap_V2	Rpl35a
3.45018e-25	0.287591	0.966	0.832	1.11396e-20	Cap_V2	Ndufa4
4.52118e-25	0.256821	1	0.92	1.45975e-20	Cap_V2	Rpl38
3.51467e-24	0.254668	0.995	0.886	1.13478e-19	Cap_V2	Rpl34
5.11005e-24	0.264725	0.995	0.879	1.64988e-19	Cap_V2	Rpl15
5.98412e-24	0.272195	0.985	0.856	1.93209e-19	Cap_V2	Gpx4
9.19669e-24	0.300262	0.966	0.813	2.96934e-19	Cap_V2	Gatm
9.50622e-24	0.254211	0.985	0.89	3.06927e-19	Cap_V2	Rps4x
1.07373e-23	0.268414	0.976	0.858	3.46674e-19	Cap_V2	Cfl1
1.28544e-23	0.305662	0.961	0.806	4.15031e-19	Cap_V2	Fcgrt
1.40142e-23	0.255162	0.99	0.881	4.52477e-19	Cap_V2	Rpl7
2.42055e-23	0.293261	0.947	0.834	7.81524e-19	Cap_V2	Lmo2
5.30553e-23	0.269811	0.985	0.863	1.713e-18	Cap_V2	Serf2
5.38158e-23	0.269002	0.995	0.947	1.73755e-18	Cap_V2	Fth1
5.53576e-23	0.267914	0.99	0.882	1.78733e-18	Cap_V2	Rps2
8.93935e-23	0.269957	1	0.885	2.88625e-18	Cap_V2	Rps15a
1.7242e-22	0.276425	0.995	0.88	5.56693e-18	Cap_V2	Rplp0
2.94617e-22	0.282514	0.985	0.855	9.51228e-18	Cap_V2	Rpl10
3.41141e-22	0.257038	1	0.869	1.10144e-17	Cap_V2	Atox1
4.75349e-22	0.262171	0.971	0.838	1.53476e-17	Cap_V2	Arpc3
6.34456e-22	0.25027	1	0.901	2.04847e-17	Cap_V2	Rpl28
7.90173e-22	0.252822	0.995	0.875	2.55123e-17	Cap_V2	Rpl18
9.43505e-22	0.280211	0.985	0.814	3.04629e-17	Cap_V2	Elob
1.33855e-21	0.280254	0.976	0.858	4.32177e-17	Cap_V2	Slc9a3r2
3.96709e-21	0.275704	0.937	0.789	1.28085e-16	Cap_V2	Selenok
4.66065e-21	0.254245	1	0.895	1.50478e-16	Cap_V2	Itm2a
5.26534e-21	0.268162	0.956	0.795	1.70002e-16	Cap_V2	Gnb2
7.2533e-21	0.279825	0.971	0.817	2.34187e-16	Cap_V2	Uqcrh
7.84475e-21	0.271375	0.985	0.862	2.53284e-16	Cap_V2	Rpl10a
7.95489e-21	0.278555	0.961	0.822	2.5684e-16	Cap_V2	Ndufa7
1.09566e-20	0.319389	0.879	0.69	3.53754e-16	Cap_V2	Ndufa8
1.25694e-20	0.325846	0.937	0.764	4.05829e-16	Cap_V2	Rflnb
1.38403e-20	0.250005	1	0.9	4.46861e-16	Cap_V2	Rpl32
1.61213e-20	0.27589	0.947	0.791	5.20508e-16	Cap_V2	Rbm3
1.80364e-20	0.276553	0.956	0.816	5.82341e-16	Cap_V2	Eef1b2
1.93836e-20	0.260989	0.985	0.859	6.25838e-16	Cap_V2	Crip2
1.98706e-20	0.285426	0.976	0.817	6.41561e-16	Cap_V2	Nme2
2.55431e-20	0.291884	0.961	0.837	8.2471e-16	Cap_V2	Tuba1a
2.80111e-20	0.262488	0.981	0.832	9.04396e-16	Cap_V2	Ppib
5.14307e-20	0.253684	0.976	0.858	1.66054e-15	Cap_V2	Rpl22
5.56745e-20	0.27657	0.971	0.805	1.79756e-15	Cap_V2	Hint1
8.71211e-20	0.259612	0.981	0.848	2.81288e-15	Cap_V2	Slc3a2
9.11785e-20	0.286786	0.922	0.72	2.94388e-15	Cap_V2	Txn1
9.59374e-20	0.300115	0.913	0.706	3.09753e-15	Cap_V2	Snrpg
1.53193e-19	0.25294	0.951	0.815	4.94614e-15	Cap_V2	Sumo2
1.67623e-19	0.25366	0.976	0.84	5.41205e-15	Cap_V2	Oaz1
4.79811e-19	0.268104	0.951	0.789	1.54917e-14	Cap_V2	Cox5a
8.76779e-19	0.270477	0.951	0.808	2.83086e-14	Cap_V2	Eif3f
9.77056e-19	0.27847	0.879	0.697	3.15462e-14	Cap_V2	Atp5o
9.93372e-19	0.297796	0.859	0.703	3.2073e-14	Cap_V2	Tuba1b
9.97737e-19	0.341921	0.84	0.652	3.22139e-14	Cap_V2	Tubb4b
1.039e-18	0.265611	0.908	0.765	3.35463e-14	Cap_V2	Atp5d
1.6419e-18	0.275708	0.976	0.81	5.30119e-14	Cap_V2	Gng11
3.11452e-18	0.266598	0.956	0.798	1.00558e-13	Cap_V2	H2afz
3.51709e-18	0.275134	0.971	0.783	1.13556e-13	Cap_V2	Sh3bgrl3
3.93406e-18	0.258045	0.956	0.82	1.27019e-13	Cap_V2	Pfn1
4.11824e-18	0.274552	0.976	0.881	1.32966e-13	Cap_V2	Klf2
4.12662e-18	0.251633	0.942	0.818	1.33236e-13	Cap_V2	Atp5l
4.29415e-18	0.276579	0.951	0.775	1.38645e-13	Cap_V2	1810037I17Rik
8.50481e-18	0.377571	0.806	0.522	2.74595e-13	Cap_V2	Ndnf
1.23954e-17	0.316264	0.981	0.829	4.0021e-13	Cap_V2	Cst3
1.5027e-17	0.272776	0.879	0.681	4.85176e-13	Cap_V2	Tomm6
1.66207e-17	0.250061	0.985	0.847	5.36633e-13	Cap_V2	Rpl7a
1.82483e-17	0.271832	0.927	0.746	5.89184e-13	Cap_V2	Ubl5
2.02717e-17	0.261407	0.951	0.775	6.54512e-13	Cap_V2	Sub1
2.18413e-17	0.254208	0.951	0.817	7.05189e-13	Cap_V2	Pomp
2.46442e-17	0.278449	0.845	0.665	7.95686e-13	Cap_V2	Tprgl
5.58689e-17	0.260359	0.893	0.751	1.80384e-12	Cap_V2	Smdt1
7.93074e-17	0.251571	0.961	0.821	2.5606e-12	Cap_V2	Tubb5
8.58959e-17	0.258025	0.917	0.764	2.77332e-12	Cap_V2	Ndufb11
1.13282e-16	0.329289	0.85	0.616	3.65753e-12	Cap_V2	Slc38a5
1.73158e-16	0.256715	0.743	0.503	5.59076e-12	Cap_V2	Mrpl30
2.37904e-16	0.257862	0.893	0.709	7.6812e-12	Cap_V2	Snrpb
2.55462e-16	0.259709	0.879	0.703	8.24812e-12	Cap_V2	Tomm7
3.06789e-16	0.270632	0.869	0.673	9.9053e-12	Cap_V2	Sec61b
3.68936e-16	0.27518	0.913	0.732	1.19118e-11	Cap_V2	Rhoc
3.80807e-16	0.277585	0.883	0.732	1.22951e-11	Cap_V2	Gpx1
4.56063e-16	0.26028	0.85	0.675	1.47249e-11	Cap_V2	Ndufb8
5.38008e-16	0.254294	0.961	0.815	1.73707e-11	Cap_V2	Rpl36a
6.29998e-16	0.262315	0.738	0.522	2.03408e-11	Cap_V2	Cenpx
1.10566e-15	0.25201	0.932	0.738	3.56986e-11	Cap_V2	Uqcrq
1.2549e-15	0.253515	0.995	0.898	4.05168e-11	Cap_V2	Ly6c1
1.37667e-15	0.273453	0.883	0.717	4.44484e-11	Cap_V2	Gstm1
1.39306e-15	0.256677	0.937	0.758	4.49778e-11	Cap_V2	S100a13
2.47414e-15	0.264498	0.767	0.582	7.98827e-11	Cap_V2	Taf10
2.90497e-15	0.251012	0.874	0.723	9.37929e-11	Cap_V2	Map1lc3a
6.4735e-15	0.251846	0.874	0.703	2.0901e-10	Cap_V2	Krtcap2
1.26614e-14	0.257339	0.854	0.686	4.08799e-10	Cap_V2	Hsbp1
2.7787e-14	0.258055	0.947	0.799	8.97157e-10	Cap_V2	Tsc22d3
2.96836e-14	0.250436	0.859	0.676	9.58394e-10	Cap_V2	Cox7b
3.30094e-14	0.252781	0.913	0.715	1.06577e-09	Cap_V2	Rras
3.79564e-14	0.253316	0.879	0.723	1.2255e-09	Cap_V2	S100a16
4.34228e-14	0.253272	0.777	0.611	1.40199e-09	Cap_V2	Vamp8
4.67438e-14	0.27807	0.762	0.525	1.50922e-09	Cap_V2	Bok
5.85568e-14	0.271156	0.762	0.604	1.89062e-09	Cap_V2	Rnaseh2c
1.50609e-13	0.263011	0.709	0.501	4.86271e-09	Cap_V2	Gstm7
2.66906e-13	0.262375	0.738	0.537	8.6176e-09	Cap_V2	Ier5
2.88978e-13	0.259442	0.922	0.744	9.33022e-09	Cap_V2	AU021092
8.93024e-13	0.257347	0.811	0.661	2.88331e-08	Cap_V2	Grrp1
2.85597e-12	0.274915	0.864	0.688	9.22108e-08	Cap_V2	Hspb1
3.38326e-12	0.26386	0.985	0.847	1.09235e-07	Cap_V2	Ly6a
7.00701e-12	0.266646	0.825	0.698	2.26235e-07	Cap_V2	Fxyd5
1.81219e-11	0.268517	0.825	0.631	5.85102e-07	Cap_V2	Rgcc
2.36366e-11	0.265609	0.966	0.802	7.63156e-07	Cap_V2	Ctla2a
2.88928e-09	0.283642	0.578	0.402	9.3286e-05	Cap_V2	Rbp1

## Sheet: Tip cells
p_val	avg_log2FC	pct.1	pct.2	p_val_adj	cluster	gene
2.69709e-132	0.795306	0.769	0.062	8.70809e-128	Tip	Chst1
1.49258e-127	1.15669	0.894	0.108	4.81908e-123	Tip	Trp53i11
1.69153e-119	0.661757	0.538	0.026	5.46145e-115	Tip	Serpine1
1.42086e-100	1.27626	0.885	0.142	4.58753e-96	Tip	Apln
4.20807e-90	0.821879	0.769	0.107	1.35866e-85	Tip	Kit
1.1796e-82	0.893898	0.625	0.073	3.80856e-78	Tip	Prnd
1.38178e-81	0.84924	0.865	0.169	4.46137e-77	Tip	Mcam
5.51866e-80	1.04167	0.865	0.191	1.78181e-75	Tip	Lamb1
1.09787e-75	0.687264	0.817	0.156	3.5447e-71	Tip	Pxdn
7.93528e-72	0.698782	0.779	0.144	2.56206e-67	Tip	Cd82
6.24382e-70	0.964424	0.933	0.291	2.01594e-65	Tip	Fscn1
1.41337e-66	0.619148	0.635	0.093	4.56336e-62	Tip	Nox4
6.06654e-66	0.638092	0.481	0.049	1.9587e-61	Tip	Piezo2
4.56422e-64	0.862215	0.702	0.125	1.47365e-59	Tip	Angpt2
1.14362e-62	0.301261	0.394	0.031	3.69241e-58	Tip	Adam19
2.73857e-61	1.01396	0.894	0.274	8.84202e-57	Tip	Adm
1.6795e-60	0.30701	0.462	0.048	5.42261e-56	Tip	Ppm1j
1.55091e-59	0.467884	0.644	0.108	5.00741e-55	Tip	Eva1a
9.38823e-59	0.910402	0.99	0.589	3.03118e-54	Tip	Ecscr
8.73644e-58	0.577913	0.683	0.128	2.82074e-53	Tip	Ackr2
1.79365e-56	0.255833	0.404	0.038	5.79116e-52	Tip	Exoc3l4
6.32648e-55	0.297201	0.394	0.037	2.04263e-50	Tip	Dapk2
6.48282e-55	0.301031	0.529	0.072	2.09311e-50	Tip	Tmem173
2.68849e-54	0.765081	0.856	0.258	8.68033e-50	Tip	Meox1
3.55894e-53	0.437187	0.587	0.096	1.14907e-48	Tip	Lcp2
5.00229e-52	0.894539	0.885	0.307	1.61509e-47	Tip	Dcbld1
2.34174e-47	0.755866	0.827	0.266	7.56079e-43	Tip	Odc1
4.09977e-47	0.322272	0.452	0.062	1.32369e-42	Tip	F730043M19Rik
1.53119e-46	0.588138	0.837	0.254	4.94375e-42	Tip	Pfkp
1.66547e-46	0.763893	0.904	0.358	5.37729e-42	Tip	Sh3bp5
1.36119e-45	0.629654	0.779	0.237	4.39487e-41	Tip	Fam102b
2.2361e-45	0.557091	0.712	0.173	7.21969e-41	Tip	Slc16a6
3.23478e-44	0.289047	0.462	0.066	1.04441e-39	Tip	2610203C22Rik
4.48701e-44	0.60736	0.75	0.203	1.44872e-39	Tip	Tubb6
6.04473e-44	0.67624	1	0.809	1.95166e-39	Tip	Ctla2a
3.23031e-43	0.392036	0.442	0.064	1.04297e-38	Tip	Trabd2b
4.42932e-43	0.698332	0.981	0.637	1.4301e-38	Tip	Nid1
8.62726e-43	0.669073	1	0.766	2.78548e-38	Tip	Lama4
8.63515e-43	0.592422	0.817	0.283	2.78803e-38	Tip	Tspan6
9.69715e-43	0.527973	0.99	0.842	3.13092e-38	Tip	Cd93
9.87139e-42	0.404602	0.644	0.152	3.18718e-37	Tip	Prr5
1.63807e-41	0.510561	0.663	0.159	5.28884e-37	Tip	Sirpa
2.81724e-41	0.473587	1	0.851	9.09603e-37	Tip	Tpm4
4.75082e-41	0.534702	0.702	0.184	1.5339e-36	Tip	Prdm1
2.07408e-40	0.253185	0.442	0.068	6.69658e-36	Tip	Pik3cg
3.28536e-40	0.431541	0.702	0.176	1.06075e-35	Tip	Rhbdl2
1.06742e-39	0.722362	0.99	0.767	3.44639e-35	Tip	Rapgef5
1.08552e-39	0.595797	1	0.775	3.50483e-35	Tip	Fkbp1a
1.13694e-39	0.478189	0.663	0.171	3.67083e-35	Tip	Tmem154
1.14966e-39	0.652038	0.981	0.632	3.71191e-35	Tip	Smad1
2.66476e-39	0.351339	1	0.92	8.6037e-35	Tip	Gnai2
5.75596e-39	0.660482	0.971	0.59	1.85843e-34	Tip	Plxnd1
6.81506e-39	0.268773	0.394	0.055	2.20038e-34	Tip	8030442B05Rik
7.77871e-39	0.491833	0.76	0.224	2.51151e-34	Tip	Pcdh12
9.54906e-39	0.296467	0.413	0.062	3.08311e-34	Tip	Dusp2
1.50529e-38	0.588847	0.981	0.759	4.86013e-34	Tip	Lamc1
8.4941e-38	0.335767	1	0.954	2.74249e-33	Tip	Actb
1.28762e-37	0.554956	0.99	0.803	4.15734e-33	Tip	Pmepa1
1.42535e-37	0.543214	0.971	0.826	4.60204e-33	Tip	Pfn1
7.6434e-37	0.537358	0.99	0.858	2.46782e-32	Tip	Tmsb10
1.01742e-36	0.839086	0.942	0.576	3.28495e-32	Tip	Pde4b
2.35467e-36	0.283059	0.442	0.076	7.60251e-32	Tip	Lipc
8.39637e-36	0.299585	1	0.963	2.71093e-31	Tip	Tmsb4x
1.25327e-35	0.446527	1	0.895	4.04642e-31	Tip	Myh9
2.07195e-35	0.426402	0.596	0.141	6.6897e-31	Tip	Pcdh17
7.67913e-35	0.577625	0.952	0.671	2.47936e-30	Tip	Hspg2
6.71239e-34	0.406136	0.519	0.111	2.16723e-29	Tip	Hecw2
7.32874e-34	0.384691	0.471	0.098	2.36623e-29	Tip	Gimap4
1.21871e-33	0.575857	0.971	0.738	3.93484e-29	Tip	Rhoc
1.50916e-33	0.272276	0.481	0.096	4.87263e-29	Tip	Lbh
1.78704e-33	0.251614	0.471	0.09	5.76983e-29	Tip	Antxr2
2.5723e-33	0.594041	0.962	0.575	8.30519e-29	Tip	Csrp1
2.80832e-33	0.522462	0.99	0.853	9.06722e-29	Tip	Myo1b
5.18198e-33	0.642197	0.971	0.586	1.67311e-28	Tip	Fam129a
1.349e-32	0.681512	0.962	0.533	4.35552e-28	Tip	Itga4
1.41603e-32	0.528555	0.837	0.342	4.57193e-28	Tip	Bcl6b
2.23522e-32	0.459645	0.846	0.337	7.21685e-28	Tip	Kctd17
2.41589e-32	0.485766	0.808	0.298	7.8002e-28	Tip	Litaf
3.2356e-32	0.422859	0.702	0.217	1.04468e-27	Tip	Tnfaip8l1
4.89954e-32	0.367749	0.663	0.19	1.58192e-27	Tip	Rassf2
4.91368e-32	0.410345	0.548	0.139	1.58648e-27	Tip	Ptpn18
1.0246e-31	0.388357	0.577	0.148	3.30811e-27	Tip	Ctsw
1.07422e-31	0.568025	0.971	0.527	3.46835e-27	Tip	Bok
1.76161e-31	0.372686	0.625	0.179	5.68772e-27	Tip	Adora2a
1.94984e-31	0.876717	0.875	0.527	6.29543e-27	Tip	Apod
3.20508e-31	0.56559	0.875	0.385	1.03482e-26	Tip	Junb
8.77096e-31	0.391633	0.625	0.174	2.83188e-26	Tip	Rps6ka2
1.00109e-30	0.278224	0.558	0.137	3.23222e-26	Tip	Rasa3
1.08185e-30	0.293552	1	0.942	3.49296e-26	Tip	Sparc
2.16551e-30	0.604044	0.923	0.627	6.99177e-26	Tip	Gnb4
2.65194e-30	0.641523	0.933	0.495	8.56233e-26	Tip	Bcl2
5.5234e-30	0.448596	0.692	0.218	1.78334e-25	Tip	Plaur
6.97259e-30	0.590451	0.885	0.49	2.25124e-25	Tip	Nid2
7.52293e-30	0.541265	0.923	0.51	2.42893e-25	Tip	Abcg1
8.00613e-30	0.511035	0.817	0.36	2.58494e-25	Tip	Cerk
8.31498e-30	0.577532	0.971	0.635	2.68466e-25	Tip	Cdc42ep3
8.62178e-30	0.416689	0.587	0.161	2.78371e-25	Tip	Kcnj2
1.32788e-29	0.371183	0.644	0.186	4.28732e-25	Tip	Il13ra1
2.11185e-29	0.57435	0.971	0.738	6.81854e-25	Tip	Arhgap18
3.75384e-29	0.351536	1	0.943	1.212e-24	Tip	Igfbp7
4.218e-29	0.455248	0.635	0.191	1.36186e-24	Tip	Trf
7.95926e-29	0.60284	0.942	0.518	2.56981e-24	Tip	Plk2
8.47291e-29	0.637122	0.702	0.273	2.73565e-24	Tip	Clec1a
1.03543e-28	0.468545	0.981	0.844	3.3431e-24	Tip	Lims1
1.13174e-28	0.341192	0.51	0.127	3.65404e-24	Tip	Errfi1
1.32149e-28	0.471622	0.779	0.315	4.26668e-24	Tip	Myadm
1.52419e-28	0.282742	0.538	0.138	4.92114e-24	Tip	Slc43a3
2.39641e-28	0.576933	0.913	0.553	7.73729e-24	Tip	Raph1
2.72555e-28	0.316619	0.327	0.053	8.8e-24	Tip	Fxyd6
3.00635e-28	0.494236	0.981	0.812	9.70661e-24	Tip	Rhoj
5.40779e-28	0.295711	0.519	0.131	1.74601e-23	Tip	Cotl1
6.5107e-28	0.518828	0.923	0.571	2.10211e-23	Tip	Coro1c
7.66427e-28	0.5272	0.885	0.476	2.47456e-23	Tip	Lxn
1.14652e-27	0.464018	0.981	0.819	3.70175e-23	Tip	Gng11
1.33923e-27	0.497796	0.962	0.748	4.32399e-23	Tip	Myh10
1.4254e-27	0.44207	0.971	0.724	4.60219e-23	Tip	Cnn3
1.57983e-27	0.404993	0.712	0.254	5.1008e-23	Tip	Nrros
1.65035e-27	0.287612	0.519	0.134	5.32848e-23	Tip	Rhod
1.6981e-27	0.536594	0.904	0.608	5.48264e-23	Tip	Rell1
1.87718e-27	0.272701	0.51	0.127	6.06086e-23	Tip	Pfkfb3
3.98658e-27	0.260586	0.404	0.08	1.28715e-22	Tip	Col4a3
5.35176e-27	0.544549	0.942	0.698	1.72792e-22	Tip	Cyba
5.61541e-27	0.55946	0.952	0.553	1.81305e-22	Tip	Sema6d
8.61194e-27	0.35489	0.683	0.226	2.78054e-22	Tip	Zfp710
1.7683e-26	0.481328	0.971	0.839	5.70931e-22	Tip	Nrp1
5.31815e-26	0.378441	0.76	0.279	1.71707e-21	Tip	Cmip
5.91635e-26	0.602995	0.798	0.365	1.91021e-21	Tip	Adamts9
1.12021e-25	0.439625	0.76	0.312	3.61682e-21	Tip	Tspan2
1.79633e-25	0.503591	0.942	0.624	5.7998e-21	Tip	Map4k5
2.69438e-25	0.423411	0.404	0.089	8.69934e-21	Tip	Fndc1
2.71374e-25	0.455407	0.962	0.76	8.76184e-21	Tip	Serpinh1
4.3549e-25	0.259039	0.481	0.126	1.40607e-20	Tip	Plp2
7.72192e-25	0.334414	0.673	0.241	2.49318e-20	Tip	Rcan3
9.72762e-25	0.423482	0.971	0.802	3.14076e-20	Tip	Dstn
9.73912e-25	0.271624	0.356	0.071	3.14447e-20	Tip	Tnfrsf11b
1.22882e-24	0.446818	0.913	0.551	3.96749e-20	Tip	Ralb
1.3801e-24	0.478162	0.837	0.372	4.45593e-20	Tip	Htra3
1.46123e-24	0.429434	0.923	0.503	4.71786e-20	Tip	Mapk6
1.88337e-24	0.486088	0.971	0.797	6.08084e-20	Tip	Vwf
2.92916e-24	0.310722	1	0.939	9.45737e-20	Tip	Col4a1
3.51511e-24	0.509817	0.913	0.575	1.13492e-19	Tip	Itm2c
3.64173e-24	0.438214	0.827	0.359	1.17581e-19	Tip	Bambi
7.34424e-24	0.286836	1	0.916	2.37123e-19	Tip	Itgb1
1.62488e-23	0.302661	1	0.96	5.24626e-19	Tip	Myo10
3.78857e-23	0.458128	0.913	0.53	1.22321e-18	Tip	Cnn2
4.1419e-23	0.428469	0.913	0.685	1.33729e-18	Tip	Chic2
4.94181e-23	0.296903	0.346	0.071	1.59556e-18	Tip	Egr1
6.29575e-23	0.373878	0.817	0.347	2.03271e-18	Tip	Chst2
8.50747e-23	0.392158	0.76	0.342	2.74681e-18	Tip	Pla2g12a
8.89714e-23	0.425823	0.933	0.539	2.87262e-18	Tip	Arhgef7
1.06945e-22	0.339719	0.567	0.186	3.45293e-18	Tip	Ppa1
1.09602e-22	0.380782	0.769	0.343	3.53871e-18	Tip	Ifngr2
1.16351e-22	0.43836	0.846	0.411	3.75663e-18	Tip	Slc12a2
1.18186e-22	0.358874	0.99	0.844	3.81586e-18	Tip	Arpc3
1.25784e-22	0.504096	0.702	0.287	4.06119e-18	Tip	Cdh11
1.55199e-22	0.524486	0.913	0.668	5.01092e-18	Tip	Gm4258
1.86367e-22	0.434654	0.817	0.367	6.01723e-18	Tip	Kcnq1
2.26858e-22	0.529935	0.875	0.478	7.32457e-18	Tip	Ankrd37
2.42533e-22	0.516403	0.798	0.432	7.83066e-18	Tip	Dok4
3.21625e-22	0.353633	0.962	0.804	1.03843e-17	Tip	Tm9sf3
3.32943e-22	0.427706	0.942	0.683	1.07497e-17	Tip	Ppic
3.93616e-22	0.364761	0.644	0.242	1.27087e-17	Tip	Nrarp
6.41942e-22	0.443266	0.808	0.437	2.07264e-17	Tip	N4bp3
9.82373e-22	0.291443	0.596	0.202	3.17179e-17	Tip	Vash1
1.02991e-21	0.346526	0.538	0.174	3.32527e-17	Tip	Plekhh1
1.81789e-21	0.335427	0.548	0.183	5.86942e-17	Tip	Mmp14
2.52676e-21	0.290287	0.971	0.951	8.15815e-17	Tip	Sparcl1
3.07189e-21	0.267461	0.99	0.945	9.9182e-17	Tip	Col4a2
3.3871e-21	0.399958	0.827	0.389	1.09359e-16	Tip	Itga5
3.84962e-21	0.47527	0.865	0.589	1.24293e-16	Tip	Sec11c
5.51184e-21	0.292059	0.596	0.203	1.77961e-16	Tip	Relb
7.2007e-21	0.414525	0.99	0.786	2.32489e-16	Tip	Srgap1
1.06794e-20	0.473549	0.817	0.462	3.44805e-16	Tip	Ppp1r14b
1.1629e-20	0.411587	0.962	0.856	3.75467e-16	Tip	Ptprk
1.2277e-20	0.495492	0.885	0.445	3.96387e-16	Tip	Ccnd1
1.28346e-20	0.415133	0.865	0.456	4.14391e-16	Tip	Dusp6
1.40909e-20	0.298452	0.635	0.221	4.54951e-16	Tip	Maff
1.61726e-20	0.338191	0.99	0.876	5.22166e-16	Tip	Vwa1
1.64572e-20	0.339856	0.5	0.156	5.31355e-16	Tip	Pawr
1.91097e-20	0.428234	0.933	0.634	6.16993e-16	Tip	H2afj
2.17359e-20	0.455624	0.913	0.565	7.01786e-16	Tip	Tgfb1
2.75402e-20	0.315043	1	0.897	8.89189e-16	Tip	Actg1
3.77582e-20	0.294737	0.452	0.131	1.2191e-15	Tip	Gng2
5.09291e-20	0.328852	0.712	0.299	1.64435e-15	Tip	Bpgm
7.3571e-20	0.2844	0.673	0.256	2.37539e-15	Tip	Slc41a1
9.00208e-20	0.381684	0.798	0.408	2.9065e-15	Tip	Ubtd1
1.4387e-19	0.274377	0.481	0.152	4.64513e-15	Tip	Ptpre
2.43811e-19	0.466719	0.962	0.785	7.87192e-15	Tip	Cpe
2.6027e-19	0.336943	0.99	0.85	8.40333e-15	Tip	Gng5
2.64692e-19	0.328406	0.606	0.221	8.54611e-15	Tip	Uchl1
3.00825e-19	0.461675	0.875	0.541	9.71275e-15	Tip	Schip1
4.38077e-19	0.26848	0.625	0.233	1.41442e-14	Tip	Usp31
5.69114e-19	0.345097	0.692	0.299	1.8375e-14	Tip	Spsb1
6.05504e-19	0.287388	0.51	0.178	1.95499e-14	Tip	Cmtm3
7.1997e-19	0.34495	0.673	0.277	2.32457e-14	Tip	Samsn1
8.15075e-19	0.271011	0.606	0.221	2.63163e-14	Tip	Lysmd2
8.17358e-19	0.480228	0.846	0.489	2.639e-14	Tip	Pim3
9.61042e-19	0.378401	0.894	0.605	3.10292e-14	Tip	Ppp1cc
1.19943e-18	0.369996	0.933	0.603	3.8726e-14	Tip	Vasp
1.28206e-18	0.454695	0.837	0.442	4.13939e-14	Tip	Aplnr
2.19502e-18	0.276269	0.99	0.918	7.08707e-14	Tip	Wwtr1
2.34774e-18	0.33514	0.99	0.842	7.58016e-14	Tip	Tpm1
2.52253e-18	0.406073	0.894	0.589	8.14449e-14	Tip	Bmp2k
2.79253e-18	0.389588	0.837	0.459	9.01624e-14	Tip	Sestd1
3.23747e-18	0.368248	0.933	0.77	1.04528e-13	Tip	Calm2
3.46856e-18	0.341643	0.952	0.773	1.1199e-13	Tip	Actr3
3.78959e-18	0.350013	0.837	0.456	1.22355e-13	Tip	Mfng
4.82025e-18	0.424413	0.49	0.165	1.55631e-13	Tip	Ccn1
5.01448e-18	0.314122	0.769	0.351	1.61902e-13	Tip	Dgkd
5.47793e-18	0.394671	0.635	0.289	1.76866e-13	Tip	Anxa6
6.96732e-18	0.423539	0.779	0.398	2.24954e-13	Tip	Nrp2
7.22058e-18	0.371359	0.846	0.446	2.33131e-13	Tip	Myct1
8.53716e-18	0.446697	0.817	0.462	2.75639e-13	Tip	Map1b
9.5195e-18	0.36292	0.99	0.816	3.07356e-13	Tip	Myl12a
1.07363e-17	0.3558	0.933	0.749	3.46643e-13	Tip	Abhd17a
1.09528e-17	0.339417	0.798	0.401	3.53633e-13	Tip	Agap3
1.11024e-17	0.308791	0.971	0.868	3.58462e-13	Tip	Cd34
1.11266e-17	0.375093	0.913	0.592	3.59244e-13	Tip	Plod1
1.18524e-17	0.338219	0.981	0.837	3.82678e-13	Tip	Pkm
1.43536e-17	0.414332	0.779	0.437	4.63435e-13	Tip	Frmd6
1.74365e-17	0.382321	0.962	0.752	5.62973e-13	Tip	AU021092
1.98374e-17	0.320095	1	0.863	6.4049e-13	Tip	Cfl1
2.06603e-17	0.492081	0.702	0.341	6.67059e-13	Tip	Hdac9
2.24855e-17	0.351645	0.837	0.474	7.25989e-13	Tip	Trp53
2.53971e-17	0.321097	0.99	0.863	8.19995e-13	Tip	Pdgfb
2.76349e-17	0.274163	0.519	0.182	8.92247e-13	Tip	Endod1
3.15948e-17	0.441639	0.846	0.501	1.0201e-12	Tip	Ctla2b
3.61185e-17	0.368669	0.981	0.779	1.16616e-12	Tip	Prnp
3.96985e-17	0.373286	0.923	0.754	1.28175e-12	Tip	Nrip1
4.30945e-17	0.390427	0.731	0.378	1.39139e-12	Tip	Cemip2
5.40894e-17	0.30609	0.51	0.18	1.74639e-12	Tip	Vav3
6.52936e-17	0.379131	0.846	0.514	2.10814e-12	Tip	Flna
7.14493e-17	0.391894	0.865	0.488	2.30688e-12	Tip	4930523C07Rik
7.45161e-17	0.324423	0.558	0.227	2.4059e-12	Tip	Sox9
7.8274e-17	0.328816	0.971	0.794	2.52723e-12	Tip	Eif2s2
8.3828e-17	0.345872	0.971	0.769	2.70656e-12	Tip	Ptpn12
1.0589e-16	0.352829	0.837	0.502	3.41887e-12	Tip	Hspe1
1.38897e-16	0.32521	0.962	0.772	4.48455e-12	Tip	Lrrc58
1.43311e-16	0.378631	0.942	0.698	4.62709e-12	Tip	Aldoa
2.4189e-16	0.341541	0.904	0.575	7.80989e-12	Tip	Stk25
2.86707e-16	0.433719	0.865	0.538	9.25692e-12	Tip	Prcp
3.7434e-16	0.342287	0.933	0.582	1.20863e-11	Tip	Sft2d1
4.40126e-16	0.30731	0.74	0.368	1.42104e-11	Tip	Slc31a2
4.5619e-16	0.38508	0.942	0.668	1.4729e-11	Tip	Rgl1
4.99593e-16	0.347247	0.962	0.828	1.61303e-11	Tip	Csrp2
5.26832e-16	0.35176	0.952	0.645	1.70098e-11	Tip	Lrrfip1
5.95971e-16	0.280843	1	0.881	1.92421e-11	Tip	Map4k4
7.5437e-16	0.26313	0.51	0.186	2.43564e-11	Tip	Eif4ebp1
1.01332e-15	0.306002	0.731	0.348	3.27171e-11	Tip	Rars
1.09558e-15	0.29806	0.798	0.405	3.5373e-11	Tip	Hsd17b12
1.15626e-15	0.306532	0.712	0.337	3.7332e-11	Tip	Nectin2
1.22297e-15	0.347703	0.981	0.877	3.94861e-11	Tip	Magi1
1.26749e-15	0.309356	0.644	0.301	4.09234e-11	Tip	Slc29a1
1.76327e-15	0.374382	0.952	0.744	5.69307e-11	Tip	Lrrc8c
1.85102e-15	0.297112	0.625	0.282	5.9764e-11	Tip	Snhg6
1.94412e-15	0.30761	0.683	0.305	6.27696e-11	Tip	Arhgap28
2.43263e-15	0.2664	0.615	0.268	7.85423e-11	Tip	Fkbp10
2.62396e-15	0.260049	0.673	0.294	8.47197e-11	Tip	Gar1
2.68806e-15	0.381754	0.894	0.576	8.67892e-11	Tip	Daam1
3.21939e-15	0.41103	0.904	0.616	1.03944e-10	Tip	Zfp521
3.35914e-15	0.398293	0.865	0.552	1.08457e-10	Tip	Tspan18
3.49983e-15	0.353181	0.933	0.669	1.12999e-10	Tip	Creb3l2
3.6957e-15	0.349007	0.933	0.616	1.19323e-10	Tip	Tnfaip1
4.27662e-15	0.380641	0.885	0.65	1.38079e-10	Tip	Galnt1
5.81221e-15	0.269342	0.625	0.274	1.87659e-10	Tip	Dennd2c
6.5765e-15	0.353506	0.808	0.48	2.12335e-10	Tip	Ssx2ip
6.59611e-15	0.3889	0.837	0.538	2.12968e-10	Tip	Ets2
9.12903e-15	0.258173	0.702	0.324	2.94749e-10	Tip	Rmnd5b
9.84511e-15	0.286543	0.731	0.385	3.17869e-10	Tip	Npdc1
1.04507e-14	0.325789	0.865	0.534	3.37422e-10	Tip	Stab1
1.06367e-14	0.269647	0.538	0.217	3.43429e-10	Tip	Mcm6
1.11774e-14	0.261225	0.606	0.26	3.60883e-10	Tip	Traf3
1.19259e-14	0.31514	0.779	0.442	3.85051e-10	Tip	Bcl10
1.42282e-14	0.330584	0.913	0.648	4.59387e-10	Tip	Pea15a
2.02471e-14	0.364863	0.933	0.752	6.53719e-10	Tip	Itpr1
2.02784e-14	0.328545	0.885	0.652	6.5473e-10	Tip	Eva1b
2.36995e-14	0.350537	0.971	0.77	7.65185e-10	Tip	Npm1
3.25662e-14	0.343966	0.846	0.496	1.05146e-09	Tip	Lcp1
3.48435e-14	0.408507	0.856	0.615	1.12499e-09	Tip	Megf6
3.58293e-14	0.270926	0.577	0.247	1.15682e-09	Tip	Marcksl1
3.73001e-14	0.252204	0.51	0.206	1.20431e-09	Tip	AI506816
3.73163e-14	0.303983	0.779	0.407	1.20483e-09	Tip	Pald1
4.73386e-14	0.371551	0.856	0.663	1.52842e-09	Tip	Pdia6
5.76966e-14	0.349042	0.962	0.759	1.86285e-09	Tip	Hspa5
5.96611e-14	0.255924	0.721	0.331	1.92628e-09	Tip	Spata13
6.44042e-14	0.331927	0.808	0.499	2.07942e-09	Tip	Trim16
6.60345e-14	0.319548	0.798	0.418	2.13206e-09	Tip	Dll4
8.3019e-14	0.287513	0.981	0.754	2.68044e-09	Tip	Sdcbp
8.7013e-14	0.400348	0.962	0.739	2.80939e-09	Tip	Cdkn1a
9.63772e-14	0.290883	0.692	0.351	3.11173e-09	Tip	Fam241a
1.04325e-13	0.285108	0.596	0.277	3.36836e-09	Tip	Mmp25
1.05788e-13	0.346485	0.913	0.774	3.41559e-09	Tip	Rflnb
1.10636e-13	0.28633	0.673	0.322	3.5721e-09	Tip	Ckap4
1.19203e-13	0.307078	0.798	0.459	3.84872e-09	Tip	Bcr
1.29512e-13	0.274515	0.558	0.248	4.18155e-09	Tip	Lurap1l
1.36616e-13	0.254672	0.702	0.353	4.41093e-09	Tip	Mpp1
1.50482e-13	0.355616	0.846	0.521	4.85861e-09	Tip	Ptp4a3
1.51484e-13	0.301899	0.808	0.434	4.89095e-09	Tip	St3gal5
1.67583e-13	0.302977	0.923	0.734	5.41076e-09	Tip	Saraf
1.8403e-13	0.319365	0.875	0.603	5.94177e-09	Tip	Manf
1.91381e-13	0.306159	0.933	0.64	6.17913e-09	Tip	Stx6
2.03255e-13	0.285728	0.558	0.255	6.56249e-09	Tip	Nos2
2.08657e-13	0.332125	0.75	0.42	6.73689e-09	Tip	Pgk1
2.22376e-13	0.257273	0.702	0.356	7.17985e-09	Tip	Tram2
3.05312e-13	0.321528	0.865	0.599	9.85761e-09	Tip	Snd1
3.148e-13	0.275102	0.548	0.241	1.01639e-08	Tip	Fam124b
3.17094e-13	0.341942	0.971	0.781	1.0238e-08	Tip	Gapdh
3.17338e-13	0.314942	0.913	0.632	1.02459e-08	Tip	Tspan14
3.37135e-13	0.30797	0.837	0.524	1.08851e-08	Tip	Gdpd5
3.4696e-13	0.300356	0.837	0.514	1.12023e-08	Tip	Kdelr2
4.36464e-13	0.375038	0.885	0.576	1.40921e-08	Tip	Arhgef28
4.72134e-13	0.348234	0.933	0.777	1.52438e-08	Tip	Ttyh2
4.78772e-13	0.283915	0.99	0.863	1.54581e-08	Tip	Msn
5.23373e-13	0.330016	0.865	0.586	1.68982e-08	Tip	Smtn
5.62382e-13	0.261332	0.971	0.892	1.81576e-08	Tip	Rps11
6.01123e-13	0.307566	0.923	0.729	1.94084e-08	Tip	S100a16
6.28651e-13	0.27	0.558	0.251	2.02973e-08	Tip	Hic1
7.04489e-13	0.304014	0.865	0.548	2.27458e-08	Tip	M6pr
7.04939e-13	0.266126	0.423	0.159	2.27604e-08	Tip	Dgki
1.18695e-12	0.275375	0.981	0.825	3.83231e-08	Tip	Sem1
1.2025e-12	0.287188	0.731	0.394	3.88251e-08	Tip	Abracl
1.47784e-12	0.299186	0.846	0.478	4.77151e-08	Tip	Bhlhe40
1.53117e-12	0.337412	0.635	0.312	4.94368e-08	Tip	Igfbp4
1.66381e-12	0.2767	0.817	0.47	5.37193e-08	Tip	Pdia4
1.68534e-12	0.349552	0.885	0.556	5.44144e-08	Tip	Sox4
1.79192e-12	0.263634	0.99	0.862	5.78557e-08	Tip	Arpc2
1.82936e-12	0.350994	0.894	0.682	5.90646e-08	Tip	Tagln2
1.83599e-12	0.3101	0.904	0.732	5.92787e-08	Tip	Mff
1.89283e-12	0.263929	0.635	0.322	6.11137e-08	Tip	Pelo
1.9579e-12	0.383941	0.894	0.612	6.32148e-08	Tip	Ccser1
2.06323e-12	0.305301	0.904	0.602	6.66155e-08	Tip	Morf4l2
2.16236e-12	0.290238	0.885	0.589	6.9816e-08	Tip	Arpc4
2.27665e-12	0.293564	0.76	0.464	7.35062e-08	Tip	Nus1
2.67261e-12	0.290816	0.615	0.299	8.62906e-08	Tip	Hmgn5
2.85613e-12	0.302538	0.904	0.613	9.22158e-08	Tip	Ostc
2.89193e-12	0.314813	0.731	0.413	9.33718e-08	Tip	Capg
2.89583e-12	0.30139	0.788	0.448	9.34977e-08	Tip	Sh3kbp1
3.77073e-12	0.311297	0.942	0.735	1.21746e-07	Tip	Gimap6
3.94657e-12	0.251465	0.702	0.365	1.27423e-07	Tip	Lrrc59
4.06882e-12	0.289589	0.913	0.639	1.3137e-07	Tip	Ssr2
5.11567e-12	0.289862	0.942	0.777	1.6517e-07	Tip	Rpl36al
5.67708e-12	0.347324	0.798	0.525	1.83296e-07	Tip	Tceal9
5.85156e-12	0.264316	0.712	0.364	1.88929e-07	Tip	Baz1a
5.94639e-12	0.325514	0.904	0.652	1.91991e-07	Tip	Usp3
7.10105e-12	0.276901	0.942	0.7	2.29271e-07	Tip	Mbd2
7.36124e-12	0.289663	0.904	0.723	2.37672e-07	Tip	Sipa1
8.44628e-12	0.286809	0.865	0.54	2.72705e-07	Tip	Bach1
9.08392e-12	0.272904	0.99	0.887	2.93293e-07	Tip	Rps2
1.22789e-11	0.312738	0.904	0.609	3.9645e-07	Tip	Ran
1.22839e-11	0.305353	0.808	0.495	3.96612e-07	Tip	Sox7
1.64219e-11	0.26855	0.74	0.424	5.30214e-07	Tip	Tgfb1i1
1.87754e-11	0.264817	0.875	0.533	6.06201e-07	Tip	Glrx5
1.88257e-11	0.280157	0.885	0.608	6.07827e-07	Tip	Cct2
2.18224e-11	0.271301	0.712	0.387	7.04581e-07	Tip	Lrrc8d
2.58564e-11	0.295673	0.365	0.132	8.34826e-07	Tip	Cdh13
2.9762e-11	0.290357	0.769	0.433	9.60927e-07	Tip	Rcsd1
3.14815e-11	0.264201	0.962	0.817	1.01644e-06	Tip	Btf3
4.1821e-11	0.308989	0.933	0.698	1.35028e-06	Tip	Fyn
4.69189e-11	0.307285	0.827	0.536	1.51487e-06	Tip	Mif
6.45058e-11	0.317018	0.683	0.355	2.0827e-06	Tip	Dync1i1
6.88608e-11	0.276518	0.731	0.427	2.22331e-06	Tip	Selenos
7.31739e-11	0.349425	0.596	0.313	2.36257e-06	Tip	2610307P16Rik
8.28791e-11	0.343238	0.856	0.537	2.67592e-06	Tip	Cebpd
8.55227e-11	0.367871	0.837	0.616	2.76127e-06	Tip	Ext1
8.63271e-11	0.262965	0.74	0.448	2.78724e-06	Tip	Lsm4
9.79384e-11	0.263178	0.731	0.425	3.16214e-06	Tip	Ggta1
1.02054e-10	0.299009	0.913	0.697	3.29503e-06	Tip	Kif2a
1.06991e-10	0.298182	0.837	0.57	3.4544e-06	Tip	Gabarapl1
1.62918e-10	0.293435	0.865	0.604	5.26015e-06	Tip	Actn1
1.76659e-10	0.275251	0.885	0.603	5.70379e-06	Tip	Rnf19a
1.86033e-10	0.256834	0.808	0.511	6.00644e-06	Tip	Eif6
2.06878e-10	0.272299	0.923	0.717	6.67946e-06	Tip	Tma7
2.31693e-10	0.27957	0.827	0.554	7.48068e-06	Tip	Mrpl52
2.58992e-10	0.271749	0.933	0.755	8.36207e-06	Tip	Grcc10
2.79027e-10	0.300752	0.885	0.633	9.00895e-06	Tip	Ier2
2.80163e-10	0.25395	0.683	0.366	9.04561e-06	Tip	Pde10a
2.86661e-10	0.312511	0.942	0.699	9.25542e-06	Tip	Vcl
3.01757e-10	0.255553	0.779	0.474	9.74282e-06	Tip	Svbp
3.05294e-10	0.282325	0.577	0.304	9.85703e-06	Tip	Adamtsl2
3.37427e-10	0.270314	0.596	0.29	1.08945e-05	Tip	Morrbid
4.1035e-10	0.25012	0.721	0.436	1.3249e-05	Tip	Slc39a1
4.81136e-10	0.280561	0.952	0.802	1.55344e-05	Tip	Calr
5.22746e-10	0.369227	0.885	0.638	1.68779e-05	Tip	Rgcc
5.36293e-10	0.302257	0.702	0.42	1.73153e-05	Tip	Mmrn2
5.40027e-10	0.267181	0.981	0.718	1.74358e-05	Tip	Tead1
5.74982e-10	0.290317	0.885	0.682	1.85644e-05	Tip	Sec61b
6.08825e-10	0.278904	0.904	0.633	1.96571e-05	Tip	Calu
6.11939e-10	0.271839	0.788	0.536	1.97577e-05	Tip	Tmem258
6.36141e-10	0.29683	0.731	0.451	2.05391e-05	Tip	Nme1
7.61501e-10	0.298689	0.817	0.516	2.45866e-05	Tip	Man1a
7.75751e-10	0.257671	0.894	0.619	2.50467e-05	Tip	Tram1
1.0025e-09	0.260774	0.683	0.396	3.23676e-05	Tip	Cd9
1.01572e-09	0.267202	0.837	0.653	3.27946e-05	Tip	Prelid1
1.02015e-09	0.273969	0.885	0.71	3.29374e-05	Tip	Sec61g
1.0901e-09	0.283378	0.885	0.564	3.51961e-05	Tip	Fam43a
1.27375e-09	0.296612	0.356	0.145	4.11256e-05	Tip	Rgs6
1.39596e-09	0.268212	0.942	0.728	4.50714e-05	Tip	Spcs2
1.4267e-09	0.257478	0.933	0.729	4.60638e-05	Tip	Tmed9
1.67809e-09	0.256475	0.74	0.459	5.41806e-05	Tip	Med10
1.68224e-09	0.272764	0.798	0.519	5.43144e-05	Tip	Map7
1.74901e-09	0.287383	0.856	0.612	5.64703e-05	Tip	Iqsec1
1.79017e-09	0.29524	0.933	0.732	5.77991e-05	Tip	Prkce
1.83416e-09	0.251505	0.798	0.466	5.92197e-05	Tip	Parva
1.89879e-09	0.264865	0.846	0.603	6.13062e-05	Tip	Calm3
2.06433e-09	0.287903	0.683	0.384	6.66509e-05	Tip	Aprt
2.42373e-09	0.267162	0.952	0.767	7.82549e-05	Tip	Eif4a1
2.51418e-09	0.253534	0.933	0.741	8.11752e-05	Tip	Ybx3
2.75188e-09	0.252301	0.981	0.822	8.88499e-05	Tip	Eef1b2
2.82357e-09	0.311894	0.962	0.745	9.11645e-05	Tip	Cdh2
3.69649e-09	0.257242	0.913	0.658	0.000119348	Tip	Hnrnpab
3.82536e-09	0.277939	0.923	0.708	0.000123509	Tip	Anxa5
5.77646e-09	0.274001	0.913	0.712	0.000186505	Tip	Man2a1
6.44358e-09	0.258242	0.981	0.784	0.000208044	Tip	Sh3bgrl
8.7558e-09	0.257642	0.837	0.589	0.000282699	Tip	Ranbp1
1.03347e-08	0.265276	0.971	0.823	0.000333675	Tip	Ldlrad4
1.15484e-08	0.260045	0.913	0.665	0.000372864	Tip	Skil
1.42974e-08	0.253319	0.894	0.664	0.000461619	Tip	Higd1a
1.44832e-08	0.256163	0.885	0.601	0.000467618	Tip	Hnrnpa1
1.94032e-08	0.286838	0.846	0.624	0.00062647	Tip	Marcks
1.97335e-08	0.335621	0.74	0.476	0.000637137	Tip	Depp1
2.1949e-08	0.250585	0.952	0.674	0.000708666	Tip	Jak2
2.34051e-08	0.268478	0.779	0.567	0.00075568	Tip	Cstb
2.94333e-08	0.281914	0.712	0.45	0.000950312	Tip	Cavin3
3.83754e-08	0.305249	0.827	0.575	0.00123903	Tip	Sat1
6.68643e-08	0.403318	0.587	0.357	0.00215885	Tip	Ccn2
6.7305e-08	0.258701	0.894	0.657	0.00217308	Tip	Sept4
7.54934e-08	0.27463	0.933	0.695	0.00243746	Tip	Tmem252
8.34581e-08	0.261459	0.923	0.724	0.00269461	Tip	Gab2
1.18177e-07	0.259253	0.933	0.8	0.00381559	Tip	Slc38a2
1.69326e-07	0.280261	0.894	0.659	0.00546702	Tip	Anxa2
2.06592e-07	0.266599	0.875	0.702	0.00667024	Tip	Fxyd5
2.1852e-07	0.251896	0.942	0.743	0.00705536	Tip	Tiam1
2.18908e-07	0.261575	0.76	0.533	0.00706789	Tip	Hes1
2.41814e-07	0.275754	0.769	0.536	0.00780743	Tip	Mdga2
1.1988e-06	0.262872	0.846	0.637	0.0387056	Tip	Galnt18

## Sheet: Undetermined
p_val	avg_log2FC	pct.1	pct.2	p_val_adj	cluster	gene
2.90248e-85	0.909411	0.889	0.481	9.37124e-81	Undetermined	Plp1
7.11128e-73	0.253501	0.993	0.997	2.29602e-68	Undetermined	Ptprg
2.79625e-69	0.27256	0.986	0.992	9.02825e-65	Undetermined	Igf1r
1.76073e-65	0.261386	0.989	0.993	5.68488e-61	Undetermined	Zbtb20
1.89249e-60	0.261493	1	0.99	6.11027e-56	Undetermined	Ptprm
5.37344e-60	0.321096	0.954	0.975	1.73492e-55	Undetermined	Msi2
3.5442e-59	0.294245	0.971	0.98	1.14432e-54	Undetermined	Srgap2
2.65477e-58	0.259026	0.968	0.992	8.57144e-54	Undetermined	Sgms1
5.94104e-57	0.301267	0.961	0.977	1.91818e-52	Undetermined	Dock4
4.87044e-56	0.30145	0.982	0.981	1.57252e-51	Undetermined	Mecom
1.0703e-54	0.291397	0.975	0.975	3.45569e-50	Undetermined	Ccdc141
9.10488e-54	0.407168	0.936	0.952	2.93969e-49	Undetermined	Atp10a
1.64903e-51	0.375408	0.95	0.965	5.32421e-47	Undetermined	Plcb1
9.32401e-51	0.336596	0.925	0.967	3.01044e-46	Undetermined	Sorbs1
3.62722e-45	0.257456	0.907	0.969	1.17112e-40	Undetermined	Tcf12
1.32191e-43	0.277253	0.918	0.977	4.26806e-39	Undetermined	Ebf1
5.87856e-43	0.389941	0.854	0.896	1.89801e-38	Undetermined	Pard3
6.59037e-43	0.366066	0.843	0.897	2.12783e-38	Undetermined	Fbxl17
4.50688e-42	0.757064	0.504	0.216	1.45514e-37	Undetermined	Taco1
5.12829e-41	0.674656	0.757	0.601	1.65577e-36	Undetermined	Pcdh9
1.03198e-40	0.585999	0.836	0.734	3.33194e-36	Undetermined	Lsamp
1.13352e-39	0.318089	0.904	0.969	3.65981e-35	Undetermined	Abcc4
2.54631e-39	0.50646	0.261	0.042	8.22127e-35	Undetermined	Mbp
6.43864e-39	0.770251	0.596	0.367	2.07884e-34	Undetermined	Gm26917
6.43934e-39	0.305078	0.854	0.928	2.07907e-34	Undetermined	Pan3
1.43437e-36	0.308152	0.925	0.942	4.63115e-32	Undetermined	Nebl
2.04691e-34	0.303371	0.871	0.94	6.60887e-30	Undetermined	Plcb4
5.012e-34	0.299518	0.882	0.934	1.61823e-29	Undetermined	Dnm3
7.04752e-34	0.266179	0.825	0.938	2.27543e-29	Undetermined	Gnaq
1.03121e-33	0.281844	0.868	0.945	3.32946e-29	Undetermined	Stox2
1.20458e-33	0.316313	0.175	0.02	3.88924e-29	Undetermined	C1qc
1.52035e-33	0.283581	0.854	0.949	4.90877e-29	Undetermined	Klf12
1.66919e-33	0.339164	0.832	0.92	5.38932e-29	Undetermined	Maml2
1.76084e-33	0.278915	0.843	0.922	5.68524e-29	Undetermined	Kansl1
7.66482e-33	0.418521	0.843	0.877	2.47474e-28	Undetermined	Tbc1d4
1.20457e-32	0.303301	0.861	0.935	3.88919e-28	Undetermined	Stard13
5.70956e-32	0.266682	0.868	0.957	1.84345e-27	Undetermined	Rapgef2
5.84188e-32	0.316064	0.825	0.932	1.88617e-27	Undetermined	Elmo1
1.78286e-31	0.313045	0.832	0.918	5.75632e-27	Undetermined	Lrch1
6.17698e-31	0.274651	0.921	0.946	1.99436e-26	Undetermined	Adgrl3
2.43302e-28	0.336185	0.889	0.897	7.85551e-24	Undetermined	Prkg1
2.6848e-28	0.324944	0.8	0.876	8.66841e-24	Undetermined	Susd6
2.14088e-27	0.26034	0.114	0.009	6.91225e-23	Undetermined	C1qa
2.20008e-26	0.252201	0.789	0.922	7.10341e-22	Undetermined	Exoc6b
8.55039e-25	0.292351	0.818	0.892	2.76066e-20	Undetermined	Magi1
2.09711e-24	0.386565	0.239	0.065	6.77093e-20	Undetermined	Uty
2.26294e-24	0.265706	0.896	0.92	7.30636e-20	Undetermined	Hmcn1
1.21657e-23	0.344414	0.75	0.825	3.92794e-19	Undetermined	Dennd1a
1.46961e-23	0.361032	0.793	0.87	4.74492e-19	Undetermined	St6galnac3
1.03043e-22	0.300099	0.782	0.875	3.32695e-18	Undetermined	Bcl2l1
1.97527e-21	0.3188	0.754	0.865	6.37754e-17	Undetermined	Plxna2
2.83942e-21	0.349996	0.743	0.819	9.16763e-17	Undetermined	Ppm1h
8.15739e-21	0.261647	0.825	0.905	2.63378e-16	Undetermined	Pdgfd
2.75586e-20	0.253802	0.854	0.92	8.89786e-16	Undetermined	Zfp366
3.16442e-20	0.515486	0.618	0.531	1.0217e-15	Undetermined	Zbtb16
4.86662e-20	0.318014	0.832	0.899	1.57128e-15	Undetermined	Arl15
1.38909e-19	0.377192	0.268	0.092	4.48497e-15	Undetermined	Ctss
1.70146e-19	0.265873	0.746	0.878	5.4935e-15	Undetermined	Tanc1
4.83377e-19	0.353797	0.732	0.814	1.56068e-14	Undetermined	Arhgap26
1.29282e-18	0.253363	0.775	0.887	4.17411e-14	Undetermined	Myo1d
1.59918e-18	0.505901	0.671	0.517	5.16328e-14	Undetermined	Slc1a2
2.13399e-18	0.257996	0.2	0.056	6.89003e-14	Undetermined	Csf1r
6.54501e-18	0.257513	0.754	0.872	2.11319e-13	Undetermined	Etv6
8.21771e-18	0.52074	0.593	0.508	2.65325e-13	Undetermined	Gpc5
1.32718e-16	0.260266	0.732	0.846	4.28506e-12	Undetermined	Unc13b
1.5813e-16	0.486998	0.654	0.606	5.10554e-12	Undetermined	Nrxn1
2.17103e-16	0.276703	0.736	0.825	7.0096e-12	Undetermined	Pard3b
3.81003e-16	0.28849	0.686	0.801	1.23015e-11	Undetermined	Vps13b
1.22657e-15	0.253165	0.707	0.849	3.96023e-11	Undetermined	Rbfox2
3.40367e-15	0.279611	0.761	0.842	1.09894e-10	Undetermined	Ldlrad4
3.55329e-15	0.518319	0.539	0.449	1.14725e-10	Undetermined	Nrxn3
3.8465e-15	0.256619	0.739	0.873	1.24192e-10	Undetermined	Zcchc7
5.28457e-15	0.253303	0.707	0.855	1.70623e-10	Undetermined	Vti1a
7.48408e-15	0.320527	0.675	0.797	2.41639e-10	Undetermined	Anks1
8.74905e-15	0.318815	0.693	0.821	2.82481e-10	Undetermined	Chst11
9.04308e-15	0.454225	0.657	0.641	2.91974e-10	Undetermined	Syne1
1.11067e-13	0.252455	0.686	0.814	3.58603e-09	Undetermined	Tom1l2
2.45088e-13	0.288173	0.671	0.797	7.91317e-09	Undetermined	Shank3
5.1757e-13	0.256524	0.686	0.824	1.67108e-08	Undetermined	Bcas3
5.79981e-13	0.28375	0.686	0.822	1.87258e-08	Undetermined	Tbc1d5
1.5891e-12	0.259134	0.179	0.062	5.13074e-08	Undetermined	Ly86
2.97004e-12	0.253689	0.686	0.816	9.58938e-08	Undetermined	Psd3
4.93727e-12	0.307101	0.721	0.861	1.5941e-07	Undetermined	Hexb
5.15571e-12	0.280536	0.736	0.805	1.66462e-07	Undetermined	Ccdc85a
9.16133e-12	0.322819	0.679	0.747	2.95792e-07	Undetermined	9530026P05Rik
1.12101e-11	0.303552	0.664	0.791	3.61939e-07	Undetermined	Hivep2
3.99793e-11	0.262468	0.664	0.807	1.29081e-06	Undetermined	Nedd4l
1.125e-10	0.254643	0.779	0.831	3.63229e-06	Undetermined	Frmd5
4.01111e-10	0.250418	0.15	0.055	1.29507e-05	Undetermined	Eif2s3y
9.54954e-10	0.306676	0.607	0.712	3.08326e-05	Undetermined	Gtdc1
3.0983e-09	0.431141	0.55	0.579	0.000100035	Undetermined	Ntm
4.39175e-09	0.25528	0.639	0.778	0.000141796	Undetermined	Large1
9.50035e-09	0.431576	0.529	0.528	0.000306738	Undetermined	Cadm2
1.47381e-07	0.263427	0.593	0.757	0.00475848	Undetermined	Med13l
2.24426e-07	0.405523	0.382	0.311	0.00724605	Undetermined	Nkain2
5.60911e-07	0.273753	0.568	0.713	0.0181101	Undetermined	Zfp407
5.64372e-07	0.28072	0.557	0.664	0.0182219	Undetermined	Dyrk1a
1.33486e-06	0.257802	0.579	0.708	0.0430985	Undetermined	Cdkal1

## Sheet: Contaminated
p_val	avg_log2FC	pct.1	pct.2	p_val_adj	cluster	gene
7.77462e-247	0.661675	0.895	0.01	2.51019e-242	Contaminated_cluster	Carmn
1.48154e-233	0.60844	0.921	0.013	4.78344e-229	Contaminated_cluster	Anpep
1.12418e-229	0.841849	0.921	0.014	3.62963e-225	Contaminated_cluster	P2ry14
7.57745e-224	0.368306	0.711	0.005	2.44653e-219	Contaminated_cluster	Gm36823
1.84217e-216	0.669489	0.947	0.017	5.94781e-212	Contaminated_cluster	Foxd1
7.54804e-209	1.18572	1	0.022	2.43704e-204	Contaminated_cluster	Kcnj8
8.53973e-208	0.872665	0.921	0.017	2.75722e-203	Contaminated_cluster	Cd248
9.57242e-206	0.706375	0.921	0.017	3.09065e-201	Contaminated_cluster	Vstm4
3.89035e-203	0.458024	0.711	0.007	1.25608e-198	Contaminated_cluster	Rem1
9.67547e-200	0.45912	0.816	0.012	3.12392e-195	Contaminated_cluster	Enpep
7.11835e-189	0.60615	0.816	0.014	2.2983e-184	Contaminated_cluster	Pla1a
6.93983e-187	1.07693	0.947	0.023	2.24066e-182	Contaminated_cluster	Sod3
3.93322e-186	0.881649	0.895	0.019	1.26992e-181	Contaminated_cluster	Slc38a11
1.02986e-181	0.94081	0.947	0.024	3.32511e-177	Contaminated_cluster	Ednra
4.63295e-179	0.906474	0.947	0.025	1.49584e-174	Contaminated_cluster	Il34
2.96328e-178	0.465543	0.763	0.013	9.56755e-174	Contaminated_cluster	Foxs1
1.62848e-177	1.15191	0.974	0.027	5.25787e-173	Contaminated_cluster	Slc6a20a
1.81202e-177	0.535025	0.605	0.006	5.85047e-173	Contaminated_cluster	Sfrp2
3.64547e-175	0.966949	0.974	0.028	1.17701e-170	Contaminated_cluster	Zic1
4.49252e-174	0.98209	0.947	0.026	1.4505e-169	Contaminated_cluster	Trpc3
1.52268e-171	0.858699	0.895	0.023	4.91629e-167	Contaminated_cluster	S1pr3
1.01654e-170	0.332298	0.684	0.01	3.28209e-166	Contaminated_cluster	Tlr12
2.64341e-168	0.472423	0.763	0.014	8.53478e-164	Contaminated_cluster	Cysltr2
3.42237e-167	0.762934	0.974	0.029	1.10498e-162	Contaminated_cluster	Pth1r
2.40713e-165	0.495207	0.763	0.015	7.77189e-161	Contaminated_cluster	Gpc3
6.73834e-163	0.498275	0.763	0.015	2.17561e-158	Contaminated_cluster	Zic4
7.87877e-163	0.79763	0.921	0.027	2.54382e-158	Contaminated_cluster	Pcdh18
1.33374e-162	0.322917	0.684	0.011	4.30624e-158	Contaminated_cluster	Gfra2
1.38088e-159	0.543972	0.816	0.019	4.45843e-155	Contaminated_cluster	Rflna
3.84101e-158	0.509997	0.789	0.018	1.24015e-153	Contaminated_cluster	Mrvi1
5.69415e-156	0.398812	0.684	0.012	1.83847e-151	Contaminated_cluster	Trpc4
6.13363e-155	0.330101	0.632	0.009	1.98037e-150	Contaminated_cluster	Bmp5
3.37079e-154	0.603954	0.842	0.022	1.08833e-149	Contaminated_cluster	Col3a1
9.11536e-152	0.573612	0.789	0.019	2.94308e-147	Contaminated_cluster	Heyl
2.85706e-151	0.267742	0.474	0.003	9.22459e-147	Contaminated_cluster	Gm867
9.60868e-151	0.990381	1	0.038	3.10235e-146	Contaminated_cluster	Notch3
5.65879e-150	0.495519	0.816	0.021	1.82705e-145	Contaminated_cluster	Tbx2
7.46994e-150	0.506565	0.842	0.023	2.41182e-145	Contaminated_cluster	Plekhg3
9.90449e-150	0.516593	0.868	0.025	3.19786e-145	Contaminated_cluster	Rarres2
1.56851e-148	1.12179	1	0.039	5.06423e-144	Contaminated_cluster	Gucy1a1
3.17758e-148	0.387545	0.658	0.012	1.02594e-143	Contaminated_cluster	Pcolce
1.58279e-146	0.602445	0.868	0.026	5.11035e-142	Contaminated_cluster	Ggt5
7.09078e-145	0.568866	0.895	0.029	2.2894e-140	Contaminated_cluster	Gm14964
2.08392e-144	1.01024	1	0.041	6.72835e-140	Contaminated_cluster	Cspg4
1.60944e-142	0.445454	0.737	0.017	5.1964e-138	Contaminated_cluster	Ano1
1.66518e-142	0.429067	0.711	0.016	5.37636e-138	Contaminated_cluster	Gm13861
1.95944e-142	0.292443	0.553	0.007	6.32643e-138	Contaminated_cluster	Ggt1
1.94761e-140	1.37883	1	0.044	6.28825e-136	Contaminated_cluster	Pdgfrb
2.28959e-139	0.27273	0.579	0.009	7.3924e-135	Contaminated_cluster	Npy1r
2.32482e-138	0.391224	0.737	0.018	7.50614e-134	Contaminated_cluster	Rerg
2.84185e-137	0.636501	0.895	0.032	9.17547e-133	Contaminated_cluster	Slc30a10
5.54888e-133	0.272225	0.526	0.007	1.79157e-128	Contaminated_cluster	Itga8
1.46458e-132	1.21281	1	0.048	4.72868e-128	Contaminated_cluster	Rgs4
2.70072e-132	0.757857	0.974	0.042	8.71981e-128	Contaminated_cluster	Slc19a1
3.61168e-131	1.42518	1	0.049	1.1661e-126	Contaminated_cluster	Abcc9
1.6672e-130	1.1249	1	0.049	5.38289e-126	Contaminated_cluster	Gucy1b1
1.89648e-130	0.384667	0.632	0.013	6.12316e-126	Contaminated_cluster	Dact1
5.05795e-130	0.362536	0.684	0.017	1.63306e-125	Contaminated_cluster	Tbx18
6.50521e-129	0.74408	0.947	0.04	2.10034e-124	Contaminated_cluster	Atp2a3
1.29619e-127	0.375223	0.605	0.012	4.18501e-123	Contaminated_cluster	Gprc5c
1.41391e-127	0.361608	0.553	0.009	4.5651e-123	Contaminated_cluster	Postn
1.13125e-124	0.304856	0.553	0.01	3.65247e-120	Contaminated_cluster	Pla2r1
5.40514e-123	1.05917	0.947	0.046	1.74516e-118	Contaminated_cluster	Art3
5.616e-122	0.300646	0.605	0.013	1.81324e-117	Contaminated_cluster	G0s2
1.98662e-121	1.11367	1	0.053	6.4142e-117	Contaminated_cluster	Ndufa4l2
2.25368e-121	0.420999	0.816	0.029	7.27647e-117	Contaminated_cluster	Mrc2
2.97376e-121	0.695827	0.789	0.028	9.60138e-117	Contaminated_cluster	Lin7a
2.88623e-120	0.387617	0.632	0.015	9.31877e-116	Contaminated_cluster	Perp
8.94722e-120	0.378627	0.737	0.023	2.88879e-115	Contaminated_cluster	Osbpl3
8.62293e-119	1.91277	1	0.057	2.78409e-114	Contaminated_cluster	Vtn
2.02585e-116	0.382545	0.605	0.014	6.54086e-112	Contaminated_cluster	Ace2
3.00228e-115	0.827395	0.921	0.045	9.69346e-111	Contaminated_cluster	Cox4i2
5.74524e-115	0.481318	0.605	0.015	1.85497e-110	Contaminated_cluster	Caln1
5.752e-114	0.468821	0.842	0.035	1.85715e-109	Contaminated_cluster	Arhgef17
4.84983e-113	0.326403	0.5	0.009	1.56586e-108	Contaminated_cluster	Gm30624
1.93475e-112	0.408741	0.763	0.028	6.24674e-108	Contaminated_cluster	Des
3.0132e-112	0.772002	0.974	0.054	9.72872e-108	Contaminated_cluster	Col1a2
6.63152e-109	0.495981	0.737	0.027	2.14112e-104	Contaminated_cluster	Adap2os
4.09352e-107	0.456789	0.842	0.038	1.32168e-102	Contaminated_cluster	Hspa12a
4.69733e-105	0.542204	0.816	0.036	1.51663e-100	Contaminated_cluster	Sntb1
6.81264e-105	0.668811	0.842	0.04	2.1996e-100	Contaminated_cluster	Gm13889
1.02484e-104	0.257921	0.553	0.013	3.3089e-100	Contaminated_cluster	Rasl12
1.51395e-104	0.319416	0.711	0.025	4.88809e-100	Contaminated_cluster	Dse
2.977e-104	0.775876	0.974	0.056	9.61184e-100	Contaminated_cluster	Slco3a1
5.65574e-103	0.62248	0.658	0.022	1.82607e-98	Contaminated_cluster	Dcdc2a
4.45284e-102	0.568414	0.816	0.038	1.43769e-97	Contaminated_cluster	Cped1
1.79451e-101	0.349007	0.579	0.016	5.79393e-97	Contaminated_cluster	Rrad
1.26154e-100	0.406204	0.632	0.02	4.07313e-96	Contaminated_cluster	Dkk2
1.54472e-99	0.497078	0.789	0.035	4.98742e-95	Contaminated_cluster	Ndst3
2.01902e-99	0.866683	0.947	0.059	6.51881e-95	Contaminated_cluster	Ifitm1
2.29692e-98	0.349694	0.632	0.021	7.41606e-94	Contaminated_cluster	Ccdc80
3.01491e-98	0.356098	0.684	0.026	9.73425e-94	Contaminated_cluster	Kirrel
4.87971e-98	0.387488	0.658	0.024	1.57551e-93	Contaminated_cluster	Nupr1
2.4873e-97	0.52276	0.895	0.051	8.03073e-93	Contaminated_cluster	Gpx8
2.81538e-97	0.7946	0.974	0.064	9.09001e-93	Contaminated_cluster	Nbl1
3.94331e-97	0.601563	0.842	0.043	1.27318e-92	Contaminated_cluster	Gper1
7.16051e-97	0.382342	0.632	0.022	2.31191e-92	Contaminated_cluster	4833422C13Rik
1.492e-96	0.414514	0.789	0.037	4.81721e-92	Contaminated_cluster	Frk
4.09299e-96	0.616505	0.895	0.051	1.3215e-91	Contaminated_cluster	Plxdc1
4.42218e-96	0.433365	0.684	0.027	1.42779e-91	Contaminated_cluster	Pakap
6.38781e-96	0.552676	0.816	0.041	2.06243e-91	Contaminated_cluster	Naalad2
2.17642e-94	1.57864	0.974	0.073	7.027e-90	Contaminated_cluster	Atp13a5
6.74373e-90	1.24133	1	0.081	2.17735e-85	Contaminated_cluster	Myl9
2.10129e-88	0.971228	0.921	0.065	6.78443e-84	Contaminated_cluster	Plce1
1.01259e-87	0.992125	0.974	0.077	3.26934e-83	Contaminated_cluster	Sdc2
4.80281e-87	0.413135	0.526	0.016	1.55068e-82	Contaminated_cluster	Aspn
7.81643e-87	1.38362	1	0.086	2.52369e-82	Contaminated_cluster	Higd1b
7.93164e-87	0.447784	0.763	0.039	2.56089e-82	Contaminated_cluster	Rnd3
2.14769e-86	0.325819	0.632	0.025	6.93425e-82	Contaminated_cluster	Angptl2
9.35305e-86	0.320493	0.579	0.021	3.01982e-81	Contaminated_cluster	Klhl29
1.77087e-84	0.323795	0.816	0.046	5.71761e-80	Contaminated_cluster	Rgma
4.66181e-84	0.342607	0.711	0.034	1.50516e-79	Contaminated_cluster	Ppfibp2
3.27879e-83	0.348272	0.579	0.022	1.05862e-78	Contaminated_cluster	Col7a1
8.58853e-82	0.462389	0.711	0.038	2.77298e-77	Contaminated_cluster	Ptk7
7.67871e-79	0.51387	0.763	0.045	2.47923e-74	Contaminated_cluster	Pdzrn3
4.61501e-78	0.451943	0.763	0.046	1.49005e-73	Contaminated_cluster	Tmem45a
1.53138e-77	0.94717	0.895	0.072	4.94437e-73	Contaminated_cluster	Gucy1a2
3.42421e-76	0.603584	0.895	0.068	1.10557e-71	Contaminated_cluster	Slc16a12
9.83691e-76	0.3487	0.605	0.027	3.17604e-71	Contaminated_cluster	Cap2
2.6258e-75	0.534787	0.763	0.049	8.47793e-71	Contaminated_cluster	Ppp1r14a
1.00698e-74	0.272832	0.526	0.02	3.25123e-70	Contaminated_cluster	St8sia1
2.91773e-72	0.632886	0.947	0.084	9.42046e-68	Contaminated_cluster	Dennd2a
7.44927e-72	1.09846	1	0.103	2.40515e-67	Contaminated_cluster	Adap2
7.86716e-72	0.567502	0.816	0.059	2.54007e-67	Contaminated_cluster	Pde3a
2.23028e-71	0.35184	0.684	0.039	7.20089e-67	Contaminated_cluster	Axl
2.76469e-71	1.36002	0.947	0.098	8.92635e-67	Contaminated_cluster	Pde8b
3.51936e-70	0.423696	0.526	0.022	1.1363e-65	Contaminated_cluster	Galnt17
1.42451e-67	0.502166	0.816	0.063	4.5993e-63	Contaminated_cluster	Hspa2
2.44371e-67	0.31192	0.342	0.008	7.89001e-63	Contaminated_cluster	Nts
2.97183e-66	0.416658	0.816	0.062	9.59515e-62	Contaminated_cluster	Cacna2d1
5.93688e-65	0.30752	0.632	0.036	1.91684e-60	Contaminated_cluster	Slc7a2
8.90071e-65	0.55882	0.947	0.089	2.87377e-60	Contaminated_cluster	Ntn1
1.1279e-60	0.262378	0.553	0.029	3.64164e-56	Contaminated_cluster	Ppargc1b
6.34372e-60	0.646362	0.816	0.074	2.0482e-55	Contaminated_cluster	Tbxa2r
8.95545e-60	0.452974	0.789	0.066	2.89145e-55	Contaminated_cluster	Chn1
3.38973e-59	0.386543	0.658	0.046	1.09444e-54	Contaminated_cluster	Col27a1
8.18722e-59	0.959445	1	0.135	2.64341e-54	Contaminated_cluster	Ctdspl
8.22717e-59	0.98363	0.789	0.075	2.65631e-54	Contaminated_cluster	Grm7
3.33023e-58	0.288377	0.684	0.048	1.07523e-53	Contaminated_cluster	Prrx1
1.69254e-57	0.536311	0.816	0.076	5.46469e-53	Contaminated_cluster	Kctd1
5.92108e-57	0.268866	0.447	0.02	1.91174e-52	Contaminated_cluster	Col4a5
1.38532e-56	0.690733	0.895	0.095	4.47277e-52	Contaminated_cluster	Arhgap6
3.46962e-56	1.10386	0.895	0.107	1.12024e-51	Contaminated_cluster	Igf2
6.36721e-55	0.330067	0.579	0.037	2.05578e-50	Contaminated_cluster	C1qtnf7
1.8032e-54	0.554515	0.763	0.071	5.82198e-50	Contaminated_cluster	Chp2
3.72232e-54	0.284546	0.395	0.016	1.20182e-49	Contaminated_cluster	Adamts17
5.05334e-54	1.23318	1	0.165	1.63157e-49	Contaminated_cluster	Lhfp
8.73833e-54	0.45802	0.763	0.07	2.82135e-49	Contaminated_cluster	Cryab
3.20573e-52	0.707248	0.842	0.094	1.03503e-47	Contaminated_cluster	Meg3
2.53101e-51	0.899483	0.947	0.136	8.17188e-47	Contaminated_cluster	Lama2
1.22822e-50	0.390562	0.711	0.063	3.96554e-46	Contaminated_cluster	C1qtnf6
1.79958e-49	0.861628	0.947	0.134	5.81029e-45	Contaminated_cluster	Tbx3os1
4.19585e-48	1.03458	0.974	0.17	1.35471e-43	Contaminated_cluster	Arhgap42
4.50616e-48	0.636933	0.895	0.116	1.45491e-43	Contaminated_cluster	Cd63
4.68529e-48	0.33758	0.711	0.065	1.51274e-43	Contaminated_cluster	Bicc1
5.70479e-48	0.652871	0.895	0.118	1.8419e-43	Contaminated_cluster	Ddit4l
1.6891e-47	0.5818	0.816	0.094	5.4536e-43	Contaminated_cluster	Carmil1
1.4335e-45	0.275067	0.579	0.045	4.62836e-41	Contaminated_cluster	Loxl2
3.72084e-45	0.532993	0.895	0.118	1.20135e-40	Contaminated_cluster	Sgip1
4.75364e-45	0.893226	0.921	0.14	1.53481e-40	Contaminated_cluster	Cacna1c
7.98235e-45	0.462229	0.789	0.092	2.57726e-40	Contaminated_cluster	Cadm4
2.25693e-44	0.863441	0.974	0.167	7.28694e-40	Contaminated_cluster	Fstl1
4.82488e-44	0.9992	1	0.185	1.55781e-39	Contaminated_cluster	Colec12
4.97204e-43	0.55693	0.868	0.122	1.60532e-38	Contaminated_cluster	Lrp1
1.00507e-42	0.889905	0.974	0.171	3.24506e-38	Contaminated_cluster	Pid1
1.43485e-42	0.426917	0.816	0.102	4.6327e-38	Contaminated_cluster	Lbh
3.42576e-42	0.666635	0.868	0.131	1.10608e-37	Contaminated_cluster	Phlda1
1.23216e-41	0.256868	0.605	0.054	3.97826e-37	Contaminated_cluster	Nr1h3
3.32218e-41	0.951601	0.974	0.186	1.07263e-36	Contaminated_cluster	Inpp4b
1.12531e-40	0.405364	0.842	0.113	3.6333e-36	Contaminated_cluster	Atp1b2
6.24141e-40	0.645686	0.895	0.134	2.01516e-35	Contaminated_cluster	Thsd7a
1.25068e-38	0.448292	0.658	0.072	4.03807e-34	Contaminated_cluster	Ano4
1.2799e-38	0.474278	0.868	0.116	4.13243e-34	Contaminated_cluster	Gja4
2.52795e-38	0.591664	0.868	0.134	8.16199e-34	Contaminated_cluster	Gng2
7.30387e-38	1.83359	1	0.281	2.3582e-33	Contaminated_cluster	Rgs5
1.26427e-37	0.369115	0.711	0.084	4.08194e-33	Contaminated_cluster	Ehd3
6.22246e-37	0.736271	1	0.205	2.00905e-32	Contaminated_cluster	Mylk
3.92801e-36	0.8287	0.921	0.182	1.26824e-31	Contaminated_cluster	Sox5
6.42507e-36	0.351914	0.763	0.101	2.07446e-31	Contaminated_cluster	Ston1
1.32458e-35	0.696861	0.947	0.195	4.27666e-31	Contaminated_cluster	Efhd2
3.81487e-35	0.78609	0.921	0.184	1.23171e-30	Contaminated_cluster	Bgn
2.78361e-34	0.605199	0.842	0.145	8.98743e-30	Contaminated_cluster	Ecm2
4.47642e-34	0.347468	0.737	0.101	1.4453e-29	Contaminated_cluster	Fam20a
4.80516e-34	0.474757	0.789	0.12	1.55144e-29	Contaminated_cluster	Daam2
7.97246e-34	0.63024	0.974	0.179	2.57407e-29	Contaminated_cluster	Lamc3
1.64944e-33	0.27537	0.605	0.068	5.32555e-29	Contaminated_cluster	Cnrip1
4.57816e-33	0.833839	0.974	0.211	1.47815e-28	Contaminated_cluster	Lamb1
1.54356e-32	1.52129	1	0.374	4.98369e-28	Contaminated_cluster	Atp1a2
7.3718e-32	0.309961	0.553	0.06	2.38013e-27	Contaminated_cluster	Lgals1
2.19605e-31	1.47123	1	0.406	7.0904e-27	Contaminated_cluster	Cald1
3.75389e-31	0.256867	0.553	0.061	1.21202e-26	Contaminated_cluster	F2r
7.72546e-31	0.870275	0.763	0.127	2.49432e-26	Contaminated_cluster	Mgp
3.31305e-30	0.50736	0.868	0.161	1.06969e-25	Contaminated_cluster	E130308A19Rik
3.95584e-30	0.32108	0.632	0.084	1.27722e-25	Contaminated_cluster	Ajuba
1.04974e-29	0.53597	0.842	0.16	3.38929e-25	Contaminated_cluster	Arhgap10
1.21279e-29	0.985376	1	0.316	3.91575e-25	Contaminated_cluster	Plxdc2
1.61644e-29	0.252772	0.474	0.049	5.21901e-25	Contaminated_cluster	Gm49708
1.69948e-29	0.542549	0.921	0.205	5.4871e-25	Contaminated_cluster	Ankrd50
1.79827e-29	0.388465	0.737	0.116	5.80607e-25	Contaminated_cluster	Fam107b
2.1791e-29	0.508088	0.816	0.15	7.03568e-25	Contaminated_cluster	Col5a2
4.80225e-29	0.532153	0.895	0.188	1.5505e-24	Contaminated_cluster	Klhl23
4.80225e-29	0.486858	0.895	0.188	1.5505e-24	Contaminated_cluster	Mmp14
8.13569e-29	0.649138	0.895	0.195	2.62677e-24	Contaminated_cluster	Specc1
1.43295e-28	0.514059	0.816	0.144	4.62658e-24	Contaminated_cluster	Rgs6
5.2122e-28	0.284671	0.711	0.112	1.68286e-23	Contaminated_cluster	Plxnb2
2.90508e-27	0.398619	0.789	0.145	9.37963e-23	Contaminated_cluster	Mboat2
3.08102e-27	0.989097	0.921	0.271	9.9477e-23	Contaminated_cluster	Grm3
3.88026e-27	0.574178	0.895	0.191	1.25282e-22	Contaminated_cluster	Mcam
8.71596e-27	0.380209	0.789	0.144	2.81412e-22	Contaminated_cluster	Zfp703
9.71176e-27	0.269825	0.763	0.124	3.13564e-22	Contaminated_cluster	Trim62
2.82312e-26	0.432007	0.921	0.19	9.115e-22	Contaminated_cluster	Mark1
1.97359e-25	0.32711	0.632	0.097	6.37213e-21	Contaminated_cluster	Itgb5
2.34948e-25	0.35073	0.842	0.17	7.58577e-21	Contaminated_cluster	Dbndd2
4.32655e-25	0.364638	0.711	0.12	1.39691e-20	Contaminated_cluster	Hecw2
1.08864e-24	0.293857	0.632	0.099	3.51489e-20	Contaminated_cluster	Rab3a
1.31526e-24	0.39543	0.763	0.144	4.24658e-20	Contaminated_cluster	Ncald
8.9979e-24	0.585382	0.947	0.265	2.90515e-19	Contaminated_cluster	Tnfrsf21
1.07843e-23	0.756737	0.842	0.21	3.48194e-19	Contaminated_cluster	Unc13c
1.17192e-23	0.89181	1	0.629	3.78379e-19	Contaminated_cluster	Marcks
1.34063e-23	0.589847	0.895	0.228	4.3285e-19	Contaminated_cluster	Uchl1
1.76062e-23	0.276936	0.579	0.089	5.6845e-19	Contaminated_cluster	Ppm1e
3.2653e-23	0.309961	0.5	0.068	1.05427e-18	Contaminated_cluster	B130024G19Rik
5.44116e-23	0.280201	0.632	0.105	1.75679e-18	Contaminated_cluster	Cystm1
7.7103e-23	0.761035	1	0.546	2.48943e-18	Contaminated_cluster	Mfge8
1.34396e-22	0.312662	0.684	0.123	4.33923e-18	Contaminated_cluster	Etv1
2.03878e-22	0.311492	0.579	0.093	6.58261e-18	Contaminated_cluster	Spats2l
5.16494e-22	0.941647	1	0.75	1.6676e-17	Contaminated_cluster	Ptn
7.12247e-22	0.567524	1	0.345	2.29963e-17	Contaminated_cluster	Limd1
3.7063e-21	0.574432	1	0.874	1.19665e-16	Contaminated_cluster	Sept7
4.78804e-21	0.732862	1	0.663	1.54591e-16	Contaminated_cluster	Sept4
2.03471e-20	0.668032	1	0.888	6.56948e-16	Contaminated_cluster	Dlc1
3.8667e-20	0.985068	0.974	0.49	1.24844e-15	Contaminated_cluster	Plcl1
4.38775e-20	0.555625	0.763	0.179	1.41667e-15	Contaminated_cluster	Ror1
4.39669e-20	0.707067	0.974	0.423	1.41956e-15	Contaminated_cluster	Slc12a2
7.05093e-20	0.708692	1	0.593	2.27653e-15	Contaminated_cluster	Sept11
1.08891e-19	0.549729	0.947	0.306	3.51576e-15	Contaminated_cluster	Stk39
1.45252e-19	0.347832	0.684	0.145	4.68976e-15	Contaminated_cluster	Pdlim2
1.92927e-19	0.254056	0.684	0.133	6.22903e-15	Contaminated_cluster	Tbc1d2b
2.3615e-19	0.594525	1	0.404	7.62459e-15	Contaminated_cluster	Arhgdib
5.96354e-19	0.685664	0.947	0.418	1.92545e-14	Contaminated_cluster	Pde5a
6.28011e-19	0.313106	0.763	0.176	2.02766e-14	Contaminated_cluster	Cd302
6.2888e-19	0.594366	0.947	0.293	2.03046e-14	Contaminated_cluster	Morrbid
6.94465e-19	0.630464	1	0.657	2.24222e-14	Contaminated_cluster	Eva1b
7.31104e-19	0.629718	0.974	0.379	2.36052e-14	Contaminated_cluster	Dmd
1.06953e-18	0.404419	0.842	0.229	3.4532e-14	Contaminated_cluster	Dtx3
1.21453e-18	0.644265	1	0.766	3.92137e-14	Contaminated_cluster	Lamc1
1.47438e-18	0.259892	0.763	0.172	4.76033e-14	Contaminated_cluster	Slc9a3r1
1.53943e-18	0.250786	0.605	0.117	4.97034e-14	Contaminated_cluster	Spry2
1.67384e-18	0.41222	0.921	0.263	5.40431e-14	Contaminated_cluster	Xpc
1.67523e-18	0.272748	0.737	0.166	5.40882e-14	Contaminated_cluster	Zcchc24
1.78144e-18	0.266117	0.684	0.14	5.75173e-14	Contaminated_cluster	Pkia
2.68754e-18	0.701819	1	0.442	8.67726e-14	Contaminated_cluster	Nr2f2
4.1093e-18	0.312255	0.763	0.189	1.32677e-13	Contaminated_cluster	Asph
7.22283e-18	0.261318	0.684	0.145	2.33203e-13	Contaminated_cluster	Cited2
1.0666e-17	0.670722	0.974	0.447	3.44373e-13	Contaminated_cluster	Cthrc1
1.69378e-17	0.289487	0.526	0.095	5.46871e-13	Contaminated_cluster	Cacnb2
2.83356e-17	0.437647	0.895	0.273	9.1487e-13	Contaminated_cluster	Mylip
3.46611e-17	0.492362	1	0.784	1.1191e-12	Contaminated_cluster	Pten
4.01468e-17	0.388107	1	0.937	1.29622e-12	Contaminated_cluster	Itga1
4.78605e-17	0.289095	0.737	0.174	1.54527e-12	Contaminated_cluster	B3glct
5.09129e-17	0.298223	0.711	0.167	1.64382e-12	Contaminated_cluster	Zbtb43
5.11876e-17	0.256296	0.658	0.139	1.65269e-12	Contaminated_cluster	Hrct1
5.67751e-17	0.433277	0.816	0.231	1.8331e-12	Contaminated_cluster	Pld1
1.22817e-16	0.569827	0.816	0.266	3.96539e-12	Contaminated_cluster	Gpc6
1.39315e-16	0.6605	1	0.648	4.49805e-12	Contaminated_cluster	Nid1
1.96764e-16	0.313697	0.711	0.17	6.35291e-12	Contaminated_cluster	Hlf
2.00142e-16	0.306272	0.763	0.191	6.46197e-12	Contaminated_cluster	Adora2a
3.46038e-16	0.438681	0.737	0.212	1.11725e-11	Contaminated_cluster	B3galt1
4.26832e-16	0.307353	0.711	0.177	1.37811e-11	Contaminated_cluster	Eif4e3
6.3277e-16	0.320193	0.632	0.148	2.04302e-11	Contaminated_cluster	Prickle2
1.14641e-15	0.435332	0.711	0.196	3.70143e-11	Contaminated_cluster	Dock10
2.00278e-15	0.464566	0.947	0.371	6.46639e-11	Contaminated_cluster	Tnks1bp1
2.3144e-15	0.360141	1	0.941	7.47252e-11	Contaminated_cluster	Col4a1
3.13038e-15	0.272402	0.737	0.185	1.01071e-10	Contaminated_cluster	Pck2
7.40279e-15	0.501968	0.921	0.369	2.39014e-10	Contaminated_cluster	Akap7
1.25951e-14	0.516948	1	0.861	4.06657e-10	Contaminated_cluster	Pitpnc1
2.47798e-14	0.274576	0.842	0.237	8.00065e-10	Contaminated_cluster	Maged2
2.77752e-14	0.275386	0.684	0.179	8.96778e-10	Contaminated_cluster	Hunk
3.897e-14	0.380308	0.816	0.256	1.25822e-09	Contaminated_cluster	Hic1
8.14575e-14	0.515513	0.921	0.408	2.63002e-09	Contaminated_cluster	Ptpn9
1.33709e-13	0.266082	0.763	0.221	4.31706e-09	Contaminated_cluster	Tns3
1.36068e-13	0.488917	1	0.788	4.39323e-09	Contaminated_cluster	Gjc1
1.67692e-13	0.544366	0.974	0.572	5.41426e-09	Contaminated_cluster	Wls
2.0203e-13	0.485708	0.842	0.341	6.52295e-09	Contaminated_cluster	Ank2
2.55878e-13	0.326254	0.947	0.335	8.26154e-09	Contaminated_cluster	Csk
4.19615e-13	0.493476	0.947	0.389	1.35481e-08	Contaminated_cluster	Egflam
6.69223e-13	0.387757	0.974	0.399	2.16072e-08	Contaminated_cluster	Zfhx3
7.04722e-13	0.26408	0.763	0.226	2.27534e-08	Contaminated_cluster	Arhgef40
8.78901e-13	0.256056	0.684	0.189	2.83771e-08	Contaminated_cluster	Sema5a
1.81869e-12	0.372272	0.921	0.355	5.87201e-08	Contaminated_cluster	Lmna
2.20445e-12	0.491625	1	0.71	7.1175e-08	Contaminated_cluster	Phldb2
2.33393e-12	0.342028	0.842	0.277	7.53556e-08	Contaminated_cluster	Mndal
2.51563e-12	0.390025	0.842	0.322	8.12221e-08	Contaminated_cluster	Ift43
2.54425e-12	0.425967	0.947	0.403	8.21463e-08	Contaminated_cluster	Acsl1
4.01689e-12	0.341007	0.895	0.327	1.29693e-07	Contaminated_cluster	Pelo
5.99962e-12	0.462052	1	0.552	1.9371e-07	Contaminated_cluster	Eif4ebp2
6.75166e-12	0.267982	0.395	0.084	2.17991e-07	Contaminated_cluster	Asic2
7.74482e-12	0.396456	0.842	0.298	2.50057e-07	Contaminated_cluster	Cp
8.0886e-12	0.277369	0.737	0.23	2.61157e-07	Contaminated_cluster	Armcx2
8.55189e-12	0.296693	0.632	0.181	2.76115e-07	Contaminated_cluster	Pxdn
9.3699e-12	0.462452	1	0.557	3.02526e-07	Contaminated_cluster	Sdc3
1.08153e-11	0.42531	0.921	0.417	3.49194e-07	Contaminated_cluster	Pald1
1.56995e-11	0.262273	0.763	0.24	5.0689e-07	Contaminated_cluster	Tspan17
1.64025e-11	0.266094	0.658	0.2	5.29586e-07	Contaminated_cluster	Mxra8
1.92508e-11	0.50867	0.921	0.434	6.21551e-07	Contaminated_cluster	Zeb2
2.12029e-11	0.432887	1	0.527	6.8458e-07	Contaminated_cluster	Tmem134
2.48972e-11	0.41859	0.842	0.318	8.03856e-07	Contaminated_cluster	2610307P16Rik
2.79889e-11	0.399408	0.947	0.431	9.03676e-07	Contaminated_cluster	Tgfb1i1
2.91773e-11	0.324091	0.789	0.272	9.42049e-07	Contaminated_cluster	Spry1
3.09782e-11	0.402423	1	0.857	1.00019e-06	Contaminated_cluster	Myo1b
4.40037e-11	0.488057	1	0.565	1.42075e-06	Contaminated_cluster	Sema6d
5.14423e-11	0.574136	0.974	0.493	1.66092e-06	Contaminated_cluster	Airn
5.19273e-11	0.374711	0.974	0.463	1.67658e-06	Contaminated_cluster	Ugp2
5.3745e-11	0.556762	0.947	0.547	1.73527e-06	Contaminated_cluster	Itga4
9.98505e-11	0.443355	1	0.627	3.22387e-06	Contaminated_cluster	Oaz2
1.55719e-10	0.425041	0.974	0.558	5.02771e-06	Contaminated_cluster	Stard8
1.78385e-10	0.332624	0.789	0.305	5.75952e-06	Contaminated_cluster	Igf2r
1.96983e-10	0.372315	0.816	0.298	6.35999e-06	Contaminated_cluster	Cdh11
2.31476e-10	0.45216	0.895	0.452	7.47367e-06	Contaminated_cluster	Tfpi
3.48988e-10	0.412193	1	0.824	1.12678e-05	Contaminated_cluster	Gng11
3.9787e-10	0.419014	0.947	0.585	1.2846e-05	Contaminated_cluster	Daam1
4.54618e-10	0.420959	0.921	0.53	1.46782e-05	Contaminated_cluster	Prdx5
5.23168e-10	0.423489	0.974	0.684	1.68915e-05	Contaminated_cluster	Epb41l2
5.72005e-10	0.336356	0.974	0.432	1.84683e-05	Contaminated_cluster	Selenos
6.24932e-10	0.259928	0.737	0.252	2.01772e-05	Contaminated_cluster	Tiparp
6.3145e-10	0.325018	0.868	0.351	2.03876e-05	Contaminated_cluster	Cxxc5
6.35919e-10	0.256998	0.868	0.32	2.05319e-05	Contaminated_cluster	Sept8
8.20365e-10	0.372008	0.947	0.441	2.64871e-05	Contaminated_cluster	Sesn3
9.39645e-10	0.368329	1	0.763	3.03383e-05	Contaminated_cluster	Prkar1a
9.71192e-10	0.421228	1	0.881	3.13569e-05	Contaminated_cluster	Rora
1.20318e-09	0.267392	0.842	0.314	3.88471e-05	Contaminated_cluster	Oxct1
1.25239e-09	0.403919	0.974	0.499	4.04358e-05	Contaminated_cluster	Rasgrp2
1.33669e-09	0.295213	0.895	0.361	4.31577e-05	Contaminated_cluster	Chst2
1.37806e-09	0.345539	0.895	0.387	4.44934e-05	Contaminated_cluster	Cemip2
1.61181e-09	0.268234	0.711	0.255	5.20405e-05	Contaminated_cluster	Marcksl1
1.63588e-09	0.276855	0.868	0.329	5.28175e-05	Contaminated_cluster	Myadm
1.72502e-09	0.405311	0.868	0.443	5.56956e-05	Contaminated_cluster	Rcsd1
1.80293e-09	0.295268	0.895	0.37	5.82112e-05	Contaminated_cluster	Sept9
1.84956e-09	0.428217	0.974	0.603	5.97168e-05	Contaminated_cluster	Farp1
2.20061e-09	0.369548	0.974	0.554	7.10511e-05	Contaminated_cluster	Ndufs2
2.6035e-09	0.272749	1	0.932	8.40593e-05	Contaminated_cluster	Mprip
3.28793e-09	0.31922	0.921	0.439	0.000106157	Contaminated_cluster	Spred1
4.86712e-09	0.317232	0.816	0.32	0.000157145	Contaminated_cluster	Igfbp4
5.26418e-09	0.381986	0.921	0.558	0.000169965	Contaminated_cluster	Pik3r1
5.83488e-09	0.258036	0.474	0.139	0.000188391	Contaminated_cluster	Grip1
7.20748e-09	0.387933	1	0.625	0.000232708	Contaminated_cluster	Tnfaip1
8.72651e-09	0.292011	0.895	0.382	0.000281753	Contaminated_cluster	2410006H16Rik
1.10991e-08	0.327774	0.921	0.459	0.000358357	Contaminated_cluster	Imp3
1.23395e-08	0.360037	0.974	0.635	0.000398405	Contaminated_cluster	Dag1
1.29201e-08	0.324544	1	0.878	0.000417153	Contaminated_cluster	Cd81
1.38214e-08	0.376895	1	0.766	0.00044625	Contaminated_cluster	Serpinh1
1.38843e-08	0.427823	0.974	0.775	0.000448283	Contaminated_cluster	Rapgef5
1.43537e-08	0.255727	0.868	0.351	0.000463439	Contaminated_cluster	Gns
1.44322e-08	0.308372	0.921	0.412	0.000465972	Contaminated_cluster	Abi2
1.82029e-08	0.410945	0.974	0.658	0.000587716	Contaminated_cluster	Nrep
2.1598e-08	0.333049	0.921	0.445	0.000697334	Contaminated_cluster	Frmd6
3.39511e-08	0.318576	0.947	0.462	0.00109618	Contaminated_cluster	Scand1
4.0618e-08	0.252979	0.868	0.352	0.00131143	Contaminated_cluster	Atg4a
4.217e-08	0.295558	0.921	0.428	0.00136154	Contaminated_cluster	Plekhg2
4.35675e-08	0.338081	1	0.556	0.00140666	Contaminated_cluster	M6pr
4.43461e-08	0.334934	1	0.646	0.0014318	Contaminated_cluster	Drap1
4.91711e-08	0.254999	0.447	0.136	0.00158759	Contaminated_cluster	Fgf12
5.38744e-08	0.392038	1	0.774	0.00173944	Contaminated_cluster	Lama4
6.32266e-08	0.330482	0.842	0.377	0.0020414	Contaminated_cluster	Sh3bp5
6.37487e-08	0.510452	1	0.586	0.00205825	Contaminated_cluster	Itih5
7.49865e-08	0.360472	1	0.699	0.00242109	Contaminated_cluster	Foxc1
8.11743e-08	0.354336	0.947	0.474	0.00262088	Contaminated_cluster	Eps8
8.62002e-08	0.259773	0.895	0.399	0.00278315	Contaminated_cluster	Mtfr1l
1.08631e-07	0.380645	0.974	0.735	0.00350738	Contaminated_cluster	Pdzd2
1.1092e-07	0.34213	1	0.842	0.00358126	Contaminated_cluster	Cox8a
1.17041e-07	0.259058	0.711	0.279	0.00377892	Contaminated_cluster	Setbp1
1.46181e-07	0.302283	0.921	0.443	0.00471975	Contaminated_cluster	Kank2
1.51442e-07	0.302335	0.895	0.432	0.0048896	Contaminated_cluster	Rap2a
1.5446e-07	0.269867	0.974	0.451	0.00498706	Contaminated_cluster	Leprotl1
1.64615e-07	0.257622	1	0.904	0.00531493	Contaminated_cluster	H3f3b
1.66851e-07	0.339022	1	0.735	0.00538711	Contaminated_cluster	Glud1
1.69143e-07	0.281968	0.947	0.496	0.00546111	Contaminated_cluster	Arl6ip4
2.22377e-07	0.4098	0.947	0.64	0.00717988	Contaminated_cluster	Rbms3
2.32495e-07	0.256601	0.816	0.354	0.00750658	Contaminated_cluster	9930111J21Rik2
3.39026e-07	0.31464	0.763	0.328	0.0109461	Contaminated_cluster	Dcbld1
3.73657e-07	0.290837	1	0.814	0.0120643	Contaminated_cluster	Tln1
4.56531e-07	0.370413	0.947	0.565	0.01474	Contaminated_cluster	Sox4
4.84089e-07	0.367333	0.974	0.616	0.0156298	Contaminated_cluster	Ifitm2
5.11322e-07	0.349231	0.974	0.635	0.016509	Contaminated_cluster	Gnb4
6.2499e-07	0.338547	0.974	0.646	0.0201791	Contaminated_cluster	Filip1l
6.35447e-07	0.322293	1	0.688	0.0205167	Contaminated_cluster	Arpc5
6.51001e-07	0.309547	1	0.789	0.0210189	Contaminated_cluster	Ndufa13
7.05223e-07	0.297194	1	0.821	0.0227695	Contaminated_cluster	Dock6
7.23715e-07	0.257776	1	0.898	0.0233666	Contaminated_cluster	Myh9
8.31396e-07	0.303578	0.895	0.524	0.0268433	Contaminated_cluster	Flna
8.68827e-07	0.304147	1	0.53	0.0280518	Contaminated_cluster	Tceal9
9.11145e-07	0.251029	1	0.473	0.0294181	Contaminated_cluster	Parva
1.03888e-06	0.257104	0.947	0.473	0.0335423	Contaminated_cluster	Fam118b
1.11004e-06	0.254038	0.842	0.389	0.0358398	Contaminated_cluster	Amotl2
1.50054e-06	0.284084	0.947	0.504	0.0484478	Contaminated_cluster	Itpripl2
1.5141e-06	0.309894	1	0.666	0.0488859	Contaminated_cluster	Amotl1
1.53412e-06	0.323882	0.974	0.595	0.0495321	Contaminated_cluster	Eid1
