# Supplementary material for: CRISPR/CasRx suppresses KRAS-induced brain arteriovenous malformation developed in postnatal brain endothelial cells in mice
Source: JCI Insight. 2024 Nov 22;9(22):e179729. doi: 10.1172/jci.insight.179729 (PMC11601911; doi:10.1172/jci.insight.179729)
Supplement: Supplemental table 2 [file jciinsight-9-179729-s241.xlsx]

## Sheet: Total_endothelial cell
p_val	avg_log2FC	pct.1	pct.2	p_val_adj	genes
3.62061e-38	0.377416	0.679	0.397	1.16899e-33	Plp1
3.00211e-45	0.284806	0.178	0.001	9.69293e-41	Uty
9.69186e-21	0.273731	0.639	0.44	3.12921e-16	Slc1a2
1.14782e-29	0.261185	0.722	0.654	3.70595e-25	Gm10076
1.93041e-39	0.251583	0.156	0.001	6.2327e-35	Ddx3y
1.53806e-11	0.232487	0.11	0.034	4.96593e-07	Mbp
5.49019e-24	0.231537	0.472	0.265	1.77262e-19	Ckb
8.51519e-22	0.223161	0.726	0.522	2.7493e-17	Pcdh9
3.55446e-35	0.211107	0.138	0	1.14763e-30	Eif2s3y
2.66652e-16	0.194635	0.696	0.708	8.60941e-12	Uba52
6.13877e-27	0.185382	0.839	0.849	1.98202e-22	mt-Nd4l
1.66714e-13	0.184964	0.384	0.255	5.3827e-09	Spsb1
4.82344e-23	0.174684	0.915	0.908	1.55735e-18	mt-Nd5
1.24979e-13	0.171525	0.801	0.696	4.03519e-09	Lsamp
1.00602e-32	0.16479	0.357	0.134	3.24813e-28	Lhfpl3
1.67033e-10	0.157987	0.517	0.412	5.39298e-06	Lgmn
1.00255e-19	0.147811	0.182	0.052	3.23693e-15	Ctss
4.31462e-20	0.147211	0.403	0.22	1.39306e-15	Tnr
8.28959e-15	0.143511	0.428	0.263	2.67646e-10	Slc1a3
1.01232e-08	0.142099	0.79	0.767	0.000326848	Rapgef5
1.96052e-08	0.141331	0.653	0.573	0.000632993	Nrxn1
7.61193e-09	0.137605	0.441	0.335	0.000245766	Rftn1
7.02258e-12	0.135156	0.433	0.294	2.26738e-07	Lrrc4c
3.70989e-11	0.133003	0.403	0.275	1.19781e-06	Tmeff2
5.97224e-10	0.127007	0.527	0.397	1.92826e-05	Nrxn3
1.45853e-13	0.126967	0.45	0.292	4.70916e-09	Opcml
7.37552e-11	0.126345	0.921	0.914	2.38134e-06	Elmo1
1.46839e-10	0.125443	0.863	0.848	4.74098e-06	Etv6
2.16038e-11	0.124592	0.922	0.911	6.97523e-07	Auts2
6.90867e-13	0.12437	0.393	0.25	2.2306e-08	Nkain2
1.89386e-07	0.124059	0.137	0.068	0.00611471	Mobp
1.00925e-12	0.123629	0.467	0.305	3.25856e-08	Atp1a2
1.28285e-14	0.123517	0.243	0.119	4.14193e-10	Cnp
3.30977e-10	0.122404	0.885	0.88	1.06863e-05	Magi1
1.25732e-09	0.118674	0.341	0.222	4.05953e-05	Tspan7
4.67248e-08	0.117453	0.576	0.464	0.0015086	Gpc5
7.27084e-08	0.113501	0.845	0.817	0.00234754	Ldlrad4
5.78507e-13	0.113306	0.23	0.113	1.86782e-08	Ttyh1
2.77456e-07	0.112918	0.574	0.482	0.00895824	Cadm2
5.91774e-09	0.110705	0.397	0.278	0.000191066	Nav3
1.88177e-14	0.109901	0.953	0.95	6.07566e-10	Plekhg1
2.16382e-07	0.106289	0.904	0.883	0.00698633	Nxn
8.4113e-10	0.104635	0.135	0.057	2.71576e-05	Ndrg2
1.00702e-06	0.104522	0.371	0.277	0.0325137	Litaf
8.78778e-08	0.104323	0.9	0.872	0.00283731	Zfand3
8.07565e-10	0.103034	0.233	0.131	2.60738e-05	Cx3cr1
7.57646e-08	0.102927	0.2	0.117	0.00244621	Laptm5
2.29426e-09	0.102588	0.472	0.349	7.40748e-05	Nlgn1
1.40897e-06	0.101414	0.862	0.847	0.0454914	Zcchc7
7.66096e-10	0.101128	0.417	0.288	2.47349e-05	Ctnna2
1.00087e-06	0.100163	0.844	0.826	0.0323151	Dst
1.38394e-09	0.0998422	0.949	0.934	4.46833e-05	Mast4
2.77008e-08	0.0993057	0.839	0.851	0.000894376	Lpp
3.49368e-07	0.0975538	0.92	0.902	0.0112801	Zfp366
9.92032e-09	0.097118	0.466	0.346	0.000320297	Erbb4
2.03337e-07	0.0970668	0.168	0.094	0.00656516	Cd63
8.63176e-09	0.0970251	0.321	0.213	0.000278694	Anks1b
6.13845e-16	0.096049	0.957	0.952	1.98192e-11	mt-Co3
2.579e-10	0.0948338	0.362	0.235	8.32682e-06	Ncam1
7.35539e-17	0.094238	0.971	0.973	2.37484e-12	mt-Co1
1.11666e-07	0.093007	0.89	0.889	0.00360535	Fbxl17
2.2145e-10	0.0920467	0.359	0.229	7.14994e-06	Csmd1
1.85802e-07	0.0910374	0.832	0.86	0.00599898	Lrp8
4.39072e-08	0.0904661	0.23	0.14	0.00141763	Ntrk2
8.11494e-12	0.0885255	0.116	0.036	2.62007e-07	Csf1r
5.76677e-07	0.0876224	0.441	0.344	0.0186192	Lrp1b
2.23508e-21	0.0874365	0.121	0.015	7.2164e-17	Cldn11
1.21093e-08	0.0868444	0.94	0.938	0.000390974	Tshz2
1.02082e-08	0.0860288	0.223	0.131	0.000329591	Unc5c
5.39876e-14	0.0855486	0.975	0.982	1.7431e-09	mt-Nd4
1.3533e-06	0.079739	0.911	0.903	0.043694	Jmjd1c
9.75719e-07	0.0779818	0.159	0.092	0.031503	Plekho1
6.268e-12	0.0759922	0.136	0.049	2.02375e-07	Nnat
3.44146e-10	0.0734735	0.184	0.089	1.11114e-05	Ltc4s
2.1936e-12	0.0729976	0.975	0.977	7.08247e-08	mt-Atp6
5.86568e-08	0.0726752	0.163	0.087	0.00189385	9630013A20Rik
1.96041e-10	0.0722314	0.124	0.045	6.32956e-06	Fabp5
1.02464e-14	0.0721772	0.981	0.989	3.30826e-10	mt-Co2
1.90695e-07	0.0675333	0.823	0.876	0.00615697	Rpl35
1.58792e-09	0.0660106	0.996	0.987	5.12692e-05	Ptprm
2.27623e-07	0.0642491	0.215	0.132	0.00734927	Dscam
6.30411e-10	0.0627605	0.111	0.038	2.03541e-05	Siglech
4.98102e-08	0.0614795	0.95	0.971	0.00160822	Apbb2
1.46531e-10	0.0609823	0.106	0.035	4.73106e-06	Aplp1
6.14437e-07	0.0599866	0.16	0.088	0.0198383	P2ry12
1.14166e-34	0.0599367	1	1	3.68607e-30	Gm42418
4.61123e-07	0.0574266	0.97	0.98	0.0148883	Ccdc141
1.83498e-16	0.056416	0.105	0.017	5.92459e-12	Fcrls
1.07679e-10	0.0556987	0.111	0.038	3.47664e-06	Metrn
2.96935e-08	0.0554645	0.98	0.98	0.000958714	mt-Cytb
1.48832e-07	0.0463721	0.114	0.05	0.00480535	Pla2g7
4.62981e-08	0.0435924	0.996	0.997	0.00149483	Ptprg
4.78328e-09	0.0411586	0.101	0.036	0.000154438	Gm16168
1.39189e-06	0.0395636	0.117	0.057	0.04494	Sgcz
9.18023e-07	0.0392141	0.126	0.064	0.0296402	Dscaml1
4.00128e-17	-0.0471545	0.997	0.996	1.29189e-12	Sptbn1
6.77088e-08	-0.0598682	0.954	0.974	0.00218611	Ddx5
9.73636e-07	-0.0635752	0.153	0.235	0.0314358	Rpl10-ps3
5.37953e-07	-0.0677291	0.954	0.981	0.0173689	Bmpr2
4.81721e-07	-0.069006	0.081	0.152	0.0155533	Cmpk2
8.61881e-07	-0.0692738	0.235	0.328	0.0278275	Zfp281
3.86942e-08	-0.0749491	0.138	0.227	0.00124932	Gm12758
3.19422e-08	-0.0759194	0.934	0.969	0.00103132	Jcad
1.51326e-06	-0.0770698	0.227	0.323	0.0488586	Ccdc152
9.09504e-07	-0.0781247	0.359	0.468	0.0293652	Per3
1.18503e-07	-0.079132	0.914	0.954	0.00382609	Fermt2
1.25116e-06	-0.0791626	0.064	0.126	0.0403961	Islr2
1.47546e-06	-0.0796246	0.307	0.407	0.0476382	Bet1l
1.07198e-13	-0.0798241	0.97	0.98	3.46111e-09	Abcb1a
7.91266e-07	-0.0825061	0.164	0.257	0.0255476	St8sia6
4.19813e-09	-0.0830097	0.172	0.277	0.000135545	Zrsr1
2.01474e-08	-0.0835177	0.889	0.934	0.000650499	Rhoa
5.1304e-08	-0.0840271	0.951	0.98	0.00165645	Slc39a10
8.6544e-08	-0.0841824	0.265	0.369	0.00279425	Ikzf5
9.08072e-07	-0.0844183	0.325	0.423	0.0293189	Rab35
1.39316e-06	-0.0847338	0.402	0.504	0.0449809	Cdk2ap1
8.88972e-07	-0.0851456	0.514	0.618	0.0287022	Usf2
6.64047e-14	-0.0857695	0.942	0.974	2.14401e-09	Gnas
8.23986e-08	-0.0862259	0.264	0.366	0.0026604	Ino80b
8.53615e-07	-0.0864448	0.434	0.534	0.0275607	Spr
1.52478e-06	-0.0868939	0.513	0.617	0.0492306	Gps2
9.93055e-08	-0.0890476	0.355	0.46	0.00320628	Mtfr1l
9.21844e-08	-0.0890845	0.337	0.444	0.00297636	Gm11808
1.35509e-06	-0.0898759	0.425	0.528	0.0437519	Axin2
3.56314e-07	-0.0904143	0.804	0.877	0.0115043	Tmod3
2.2727e-07	-0.0904812	0.858	0.919	0.00733787	Ybx1
3.99231e-07	-0.0905748	0.393	0.494	0.01289	Furin
3.65482e-07	-0.0906325	0.265	0.37	0.0118003	4430402I18Rik
8.22116e-07	-0.0906739	0.85	0.92	0.0265437	Eif4g2
4.89509e-07	-0.0924362	0.87	0.931	0.0158048	Eif1
7.18348e-07	-0.0928826	0.358	0.453	0.0231933	Serpinb9
3.58097e-07	-0.0928846	0.831	0.903	0.0115619	Mier1
6.29569e-07	-0.0932952	0.507	0.611	0.0203269	Frg1
1.94857e-07	-0.0936836	0.456	0.553	0.00629135	Crebzf
2.58633e-08	-0.0940895	0.9	0.933	0.00083505	Cd2ap
2.78528e-07	-0.0941048	0.814	0.89	0.00899282	Ywhaq
1.54555e-06	-0.0947271	0.622	0.722	0.0499011	Ccni
3.44864e-09	-0.0949345	0.903	0.959	0.000111346	Itm2b
1.14718e-06	-0.0949523	0.733	0.82	0.037039	Arhgdia
4.54316e-07	-0.0949628	0.329	0.429	0.0146685	Hist1h4d
6.67702e-07	-0.0954049	0.576	0.687	0.0215581	Brd2
6.13002e-07	-0.0956427	0.444	0.551	0.019792	Rraga
5.18698e-07	-0.0956893	0.852	0.927	0.0167472	Rasip1
4.00263e-07	-0.0957138	0.326	0.424	0.0129233	Rnaset2a
2.48304e-07	-0.0973612	0.524	0.639	0.008017	Ak3
9.55338e-07	-0.0975464	0.763	0.858	0.030845	Ndfip1
1.68151e-10	-0.098079	0.93	0.958	5.4291e-06	Col4a3bp
6.74375e-07	-0.0981703	0.63	0.748	0.0217735	Zic3
7.39813e-07	-0.098221	0.507	0.611	0.0238863	Cir1
1.14098e-06	-0.0982542	0.707	0.789	0.0368387	Gabarapl2
9.78858e-08	-0.0982579	0.818	0.888	0.00316044	Hnrnpk
7.98979e-08	-0.0987619	0.421	0.525	0.00257966	Tcp11l2
2.9945e-07	-0.0988377	0.528	0.624	0.00966836	Fam76b
4.7814e-08	-0.0989727	0.494	0.6	0.00154377	Atf4
2.45568e-15	-0.0989838	0.963	0.97	7.92866e-11	Abcg2
6.81519e-11	-0.0990414	0.206	0.324	2.20042e-06	Rpl9-ps6
8.35285e-09	-0.0991158	0.434	0.545	0.000269689	Maf1
1.13768e-06	-0.0992033	0.8	0.866	0.0367322	B2m
5.83276e-07	-0.0993144	0.588	0.673	0.0188322	Pnpla8
1.74942e-07	-0.0993321	0.551	0.666	0.00564834	Mrps24
1.12547e-08	-0.0996521	0.209	0.325	0.000363379	Ephx1
1.41523e-06	-0.0996888	0.81	0.885	0.0456936	Ccdc85b
6.132e-10	-0.0999068	0.935	0.978	1.97984e-05	Kitl
6.21406e-07	-0.0999466	0.853	0.919	0.0200633	S1pr1
5.47206e-08	-0.100273	0.824	0.885	0.00176676	Zfp36l1
9.34113e-08	-0.100364	0.554	0.651	0.00301597	Mat2b
6.99831e-07	-0.100568	0.533	0.622	0.0225954	Gpr146
4.9825e-08	-0.100896	0.379	0.49	0.0016087	Dusp7
6.90247e-07	-0.101161	0.656	0.762	0.022286	Tmem14c
1.34454e-06	-0.101193	0.681	0.785	0.0434113	Arl2bp
8.39734e-07	-0.10151	0.807	0.882	0.0271125	Arpc1b
5.08106e-18	-0.10169	0.98	0.989	1.64052e-13	Bsg
1.72925e-07	-0.101915	0.42	0.528	0.00558323	Tspo
1.3743e-07	-0.102123	0.811	0.881	0.00443719	Mxd4
1.01578e-09	-0.102433	0.154	0.266	3.27964e-05	Tecrl
1.17957e-06	-0.10246	0.611	0.706	0.0380849	Chmp5
1.12453e-06	-0.102547	0.676	0.774	0.0363079	Rnasek
4.11983e-08	-0.102847	0.817	0.895	0.00133017	Rac1
6.08021e-07	-0.10287	0.243	0.334	0.0196312	Hs3st1
3.65278e-07	-0.102888	0.735	0.813	0.0117937	Tle5
6.6707e-07	-0.103011	0.798	0.876	0.0215377	Golim4
1.84249e-07	-0.103071	0.928	0.975	0.00594885	Cldn5
1.37465e-07	-0.103411	0.733	0.828	0.00443833	Dnajc3
2.11211e-07	-0.103416	0.607	0.697	0.00681938	Pcnp
6.41849e-07	-0.103437	0.725	0.815	0.0207234	Cavin1
4.28132e-07	-0.103456	0.575	0.678	0.0138231	Gata2
7.31382e-07	-0.103459	0.875	0.946	0.0236141	Ramp2
2.79269e-07	-0.104126	0.611	0.708	0.00901675	Smim10l1
9.40038e-08	-0.104259	0.591	0.699	0.0030351	1110004F10Rik
1.23063e-06	-0.104466	0.5	0.595	0.0397335	Bcam
4.00327e-08	-0.104757	0.501	0.617	0.00129254	Eif4ebp2
5.43791e-07	-0.105208	0.6	0.691	0.0175574	Ier2
1.98944e-07	-0.105238	0.684	0.77	0.00642331	Snrpb
1.6459e-09	-0.105403	0.87	0.919	5.31411e-05	Ubb
4.55499e-07	-0.105503	0.793	0.879	0.0147067	Tmem59
7.39895e-11	-0.105513	0.915	0.966	2.3889e-06	Tsc22d1
4.89771e-07	-0.105682	0.731	0.822	0.0158132	Map1lc3b
1.04745e-07	-0.105697	0.436	0.538	0.00338191	Heca
9.48435e-09	-0.10571	0.819	0.883	0.000306221	Hnrnpf
3.76923e-07	-0.105763	0.59	0.675	0.0121697	Fam76a
1.86525e-07	-0.105918	0.398	0.489	0.00602233	Dmac1
2.87618e-07	-0.105921	0.544	0.646	0.00928631	Pak1ip1
2.67855e-08	-0.106202	0.799	0.893	0.000864824	Rap1a
2.15875e-07	-0.10654	0.864	0.941	0.00696995	Arl4a
2.98907e-08	-0.106581	0.854	0.9	0.000965082	Ahnak
5.94545e-08	-0.106697	0.548	0.645	0.00191961	Nbr1
1.04344e-07	-0.106809	0.503	0.61	0.00336896	Ier5
1.5265e-10	-0.107412	0.879	0.944	4.92862e-06	Ctnnb1
2.56569e-07	-0.10745	0.689	0.79	0.00828386	Sumo1
1.02843e-07	-0.107879	0.582	0.682	0.0033205	Dazap2
1.0112e-08	-0.108025	0.813	0.885	0.000326486	Rdx
7.4863e-07	-0.10829	0.647	0.761	0.024171	Isyna1
5.37123e-08	-0.108541	0.573	0.682	0.00173421	Anapc16
1.58169e-21	-0.108582	0.959	0.989	5.10682e-17	Spock2
3.5228e-09	-0.108862	0.813	0.879	0.000113741	Dync1i2
1.09298e-08	-0.108894	0.697	0.809	0.000352889	Yy1
3.41146e-07	-0.109117	0.73	0.822	0.0110146	S100a13
4.02239e-07	-0.109338	0.67	0.767	0.0129871	Anxa5
1.03419e-14	-0.109385	0.915	0.956	3.3391e-10	Ly6e
1.78452e-08	-0.109405	0.705	0.786	0.000576167	Pttg1ip
1.23253e-14	-0.109707	0.114	0.244	3.97948e-10	Nr1d1
4.45649e-08	-0.110025	0.731	0.802	0.00143887	Polk
3.41299e-08	-0.11037	0.681	0.769	0.00110195	Tmco1
3.45781e-07	-0.110665	0.533	0.632	0.0111642	Gabarapl1
1.35351e-09	-0.110689	0.844	0.909	4.37009e-05	Srgn
1.60405e-07	-0.111104	0.656	0.752	0.00517901	Foxc1
8.63237e-09	-0.111305	0.746	0.83	0.000278713	Bri3
3.10517e-08	-0.111729	0.656	0.747	0.00100256	Chmp3
5.62444e-09	-0.111899	0.644	0.762	0.000181596	Sqstm1
4.72201e-09	-0.112214	0.785	0.866	0.000152459	Selenof
4.16532e-08	-0.112493	0.733	0.849	0.00134486	Arf1
2.09832e-11	-0.112671	0.882	0.925	6.77486e-07	Nfkbia
2.03097e-07	-0.112707	0.507	0.595	0.00655739	Ifi35
5.31963e-10	-0.113365	0.384	0.509	1.71755e-05	Rnaset2b
1.33407e-10	-0.113475	0.893	0.95	4.3073e-06	Ptma
1.25516e-08	-0.11348	0.539	0.651	0.000405253	B4galt4
2.03571e-09	-0.113633	0.791	0.865	6.57271e-05	Sumo2
1.75885e-31	-0.113801	0.993	0.999	5.6788e-27	Cmss1
6.14993e-09	-0.113853	0.773	0.847	0.000198563	Dstn
8.45267e-08	-0.113855	0.768	0.859	0.00272911	Tsc22d3
3.56042e-08	-0.114347	0.79	0.872	0.00114955	Klf9
6.31884e-09	-0.114512	0.745	0.837	0.000204017	Tmem50a
5.47202e-08	-0.114811	0.805	0.869	0.00176675	Prom1
1.55479e-09	-0.11497	0.816	0.891	5.01996e-05	Akr1a1
1.4916e-07	-0.115007	0.327	0.43	0.00481592	Sult1a1
1.61106e-07	-0.115072	0.651	0.745	0.00520165	C130074G19Rik
1.58871e-09	-0.1151	0.452	0.57	5.12948e-05	Sap30l
4.42164e-10	-0.115113	0.681	0.784	1.42762e-05	Eif4a2
1.80597e-10	-0.115599	0.572	0.698	5.83094e-06	Nmt1
1.23729e-08	-0.115616	0.785	0.88	0.000399483	Rabac1
1.65033e-12	-0.115762	0.912	0.967	5.32843e-08	Serinc3
2.83198e-10	-0.115941	0.371	0.487	9.14363e-06	Hypk
2.4344e-08	-0.116467	0.213	0.312	0.000785996	Nr4a2
9.09646e-08	-0.116717	0.803	0.898	0.00293697	Atp5j
7.74177e-08	-0.116823	0.654	0.733	0.00249959	Aldh2
4.16731e-07	-0.116968	0.591	0.691	0.013455	Gbp7
2.74015e-09	-0.117152	0.477	0.598	8.84712e-05	Tob1
1.18419e-08	-0.117291	0.305	0.428	0.000382339	Tinagl1
1.12868e-08	-0.117412	0.52	0.634	0.000364416	AC149090.1
5.23535e-20	-0.117589	0.944	0.982	1.69034e-15	Egfl7
2.7346e-07	-0.118852	0.802	0.895	0.00882921	Tuba1a
2.282e-09	-0.119587	0.812	0.894	7.36788e-05	Oaz1
1.65189e-08	-0.11989	0.642	0.765	0.000533347	Pop5
1.10309e-08	-0.120282	0.478	0.574	0.000356154	Cracr2b
7.74899e-10	-0.120351	0.508	0.619	2.50192e-05	Smco4
1.37012e-09	-0.120387	0.563	0.674	4.42372e-05	Vamp3
2.71217e-09	-0.120618	0.882	0.935	8.7568e-05	Slc6a6
6.73595e-07	-0.12063	0.548	0.662	0.0217484	Slc1a1
1.23734e-07	-0.120851	0.204	0.297	0.00399501	Ptprr
4.51456e-09	-0.121274	0.695	0.781	0.000145762	Map1lc3a
2.08579e-10	-0.121711	0.791	0.885	6.73439e-06	Purb
1.44752e-08	-0.121753	0.577	0.685	0.00046736	Zic2
2.98836e-10	-0.122002	0.821	0.908	9.64852e-06	Maoa
1.73939e-08	-0.12222	0.725	0.823	0.000561596	Slc30a1
6.91611e-26	-0.123026	0.952	0.976	2.23301e-21	Pltp
8.91583e-08	-0.12318	0.502	0.595	0.00287865	Cers4
3.5456e-10	-0.123429	0.799	0.863	1.14477e-05	Rundc3b
5.17845e-09	-0.123444	0.585	0.673	0.000167197	Irf2bpl
8.33181e-09	-0.123699	0.754	0.836	0.000269009	Klf6
1.71253e-13	-0.123858	0.855	0.922	5.52925e-09	Rsrp1
3.7034e-07	-0.123937	0.825	0.91	0.0119572	Glul
1.58314e-09	-0.124087	0.516	0.622	5.11147e-05	Pnpla2
1.18735e-09	-0.124427	0.566	0.682	3.83359e-05	Crebrf
2.84791e-07	-0.125141	0.626	0.714	0.00919503	Tubb4b
4.55812e-11	-0.125417	0.41	0.538	1.47168e-06	Nr1d1
1.77462e-07	-0.125703	0.709	0.8	0.0057297	Ucp2
5.96116e-08	-0.125763	0.735	0.833	0.00192468	Akap12
1.4068e-13	-0.125797	0.931	0.954	4.54214e-09	Slco1a4
5.01541e-27	-0.126152	0.965	0.984	1.61933e-22	Slc2a1
6.98396e-10	-0.12774	0.741	0.84	2.25491e-05	Ddx3x
3.39365e-08	-0.127949	0.754	0.837	0.00109571	Jund
1.60193e-13	-0.128197	0.816	0.9	5.17215e-09	Laptm4a
2.07179e-12	-0.128505	0.851	0.923	6.68917e-08	Tspan13
9.37384e-11	-0.128526	0.536	0.679	3.02653e-06	Ypel3
2.58716e-15	-0.128765	0.879	0.941	8.35317e-11	H3f3a
3.39163e-10	-0.12919	0.744	0.828	1.09505e-05	Clic5
3.62944e-10	-0.12938	0.662	0.768	1.17184e-05	Cd151
1.4913e-08	-0.129638	0.642	0.748	0.000481497	Clec14a
1.49015e-07	-0.129911	0.441	0.527	0.00481126	Dusp1
6.04227e-11	-0.130432	0.604	0.734	1.95087e-06	Ube2e3
3.64976e-09	-0.130568	0.681	0.782	0.00011784	Dusp3
2.48687e-10	-0.130784	0.743	0.863	8.02936e-06	Selenok
8.29719e-09	-0.13094	0.591	0.692	0.000267891	Aqp11
6.35612e-09	-0.131057	0.572	0.677	0.00020522	H2-T23
6.91236e-11	-0.131464	0.757	0.853	2.23179e-06	Slc16a2
8.70301e-12	-0.132174	0.797	0.888	2.80994e-07	Bnip3l
6.53192e-09	-0.133016	0.772	0.846	0.000210896	Clec2d
4.0765e-12	-0.133815	0.774	0.869	1.31618e-07	Mcl1
2.54709e-08	-0.135857	0.678	0.763	0.000822378	Stmn1
3.85047e-10	-0.136367	0.857	0.922	1.2432e-05	Klf2
2.07639e-12	-0.136476	0.845	0.894	6.70404e-08	Slc9a3r2
4.4578e-10	-0.138214	0.52	0.628	1.43929e-05	Ncoa4
3.26253e-09	-0.138432	0.681	0.771	0.000105337	Cd59a
1.42599e-06	-0.13847	0.441	0.544	0.046041	Cdkn1c
5.28189e-08	-0.138512	0.782	0.886	0.00170536	Gsta4
1.08616e-07	-0.138579	0.553	0.679	0.00350688	Tm4sf1
7.98738e-13	-0.138652	0.235	0.371	2.57889e-08	Zfp36
1.62344e-11	-0.139802	0.628	0.737	5.24161e-07	Tprgl
6.29808e-10	-0.140794	0.685	0.804	2.03346e-05	Gimap6
8.25325e-13	-0.142284	0.265	0.4	2.66473e-08	Dbp
1.77215e-12	-0.142721	0.342	0.487	5.72173e-08	Tsix
5.35202e-09	-0.143379	0.156	0.253	0.000172801	Nr4a1
3.52388e-11	-0.143494	0.309	0.447	1.13776e-06	Degs2
2.99139e-12	-0.14398	0.787	0.883	9.65831e-08	Tubb5
9.3955e-07	-0.144012	0.392	0.474	0.0303353	Crip1
1.96361e-14	-0.144691	0.83	0.921	6.33992e-10	Ubc
1.7588e-09	-0.145805	0.605	0.723	5.67863e-05	Srarp
1.9414e-08	-0.146953	0.532	0.634	0.00062682	Ndrg1
3.32568e-13	-0.147222	0.828	0.917	1.07376e-08	Cd34
1.89641e-12	-0.14727	0.629	0.775	6.12295e-08	Tdrp
2.19414e-13	-0.147969	0.729	0.833	7.08421e-09	Cbx3
1.05155e-08	-0.149644	0.647	0.756	0.000339514	Mal
1.18249e-11	-0.150309	0.575	0.68	3.8179e-07	Cav2
1.91367e-13	-0.150481	0.495	0.655	6.17866e-09	Pllp
1.40462e-11	-0.150978	0.573	0.712	4.53509e-07	Smpdl3a
3.28164e-14	-0.151074	0.863	0.935	1.05954e-09	Emcn
1.72338e-26	-0.151668	0.071	0.238	5.56429e-22	Slc15a2
1.40061e-17	-0.153611	0.3	0.459	4.52214e-13	Rps27rt
3.31871e-09	-0.154674	0.617	0.713	0.000107151	Bst2
9.41129e-13	-0.156248	0.194	0.324	3.03862e-08	Irf7
7.98483e-12	-0.156506	0.709	0.842	2.57806e-07	Wfdc1
7.41891e-18	-0.157631	0.846	0.925	2.39534e-13	Myl12b
3.31498e-13	-0.160074	0.741	0.86	1.07031e-08	Foxq1
4.01347e-16	-0.160241	0.831	0.923	1.29583e-11	Ltbp4
4.63451e-19	-0.16143	0.865	0.947	1.49634e-14	Cdk8
1.70663e-17	-0.162033	0.829	0.914	5.51019e-13	Crip2
4.5487e-12	-0.163622	0.578	0.686	1.46864e-07	Btg2
5.02742e-13	-0.165398	0.602	0.713	1.6232e-08	Btg1
4.53952e-13	-0.168225	0.269	0.421	1.46567e-08	Prss23
1.06312e-13	-0.169691	0.681	0.806	3.43251e-09	Sox18
1.59075e-07	-0.173549	0.548	0.638	0.00513605	Itih5
2.98111e-16	-0.173806	0.655	0.782	9.6251e-12	Tuba1b
5.41724e-15	-0.173987	0.677	0.789	1.74906e-10	Gstm1
1.34978e-14	-0.176106	0.833	0.892	4.35805e-10	Sema3c
1.26003e-17	-0.178754	0.622	0.757	4.06826e-13	Syf2
2.6429e-19	-0.181139	0.769	0.879	8.53315e-15	Myl12a
2.14473e-15	-0.181552	0.826	0.91	6.92468e-11	Id1
3.16717e-11	-0.184283	0.696	0.807	1.02258e-06	Ifitm3
1.05101e-07	-0.188959	0.61	0.719	0.00339341	Cxcl12
2.25127e-23	-0.19276	0.879	0.936	7.26868e-19	Ly6c1
1.54659e-28	-0.195981	0.862	0.948	4.99347e-24	Itm2a
2.03629e-18	-0.203148	0.822	0.899	6.57456e-14	Ly6a
9.45933e-16	-0.20324	0.697	0.813	3.05414e-11	Jun
1.07228e-11	-0.212448	0.494	0.606	3.46208e-07	Ndnf
1.70672e-15	-0.226269	0.529	0.673	5.5105e-11	Pcp4l1
1.66606e-19	-0.231345	0.637	0.773	5.37921e-15	Hspb1
1.99758e-35	-0.237581	0.348	0.583	6.44957e-31	Gm2000
3.73285e-26	-0.238771	0.773	0.886	1.20522e-21	Id3
1.36301e-17	-0.327769	0.61	0.956	4.40074e-13	Xist

## Sheet: Artery
p_val	avg_log2FC	pct.1	pct.2	p_val_adj	genes
1.6747e-07	0.324865	0.817	0.611	0.0054071	Gm10076
1.41428e-06	0.283266	0.849	0.687	0.0456627	Ddit4
6.46518e-07	0.249711	0.925	0.885	0.0208741	mt-Nd4l
9.16536e-07	0.231748	0.172	0	0.0295922	Uty
3.09225e-09	0.213813	0.43	0.092	9.98393e-05	Lhfpl3
6.94331e-07	0.152079	1	0.962	0.0224179	Rps21
4.16508e-07	-0.143525	0.989	1	0.0134478	Ly6c1
1.48675e-06	-0.363565	0.785	0.908	0.0480027	Sema3c

## Sheet: Vein
p_val	avg_log2FC	pct.1	pct.2	p_val_adj	genes
3.14477e-14	0.374822	0.846	0.815	1.01535e-09	Gm10076
3.54849e-09	0.279495	0.812	0.837	0.00011457	Uba52
6.94931e-09	0.248064	0.174	0	0.000224372	Ddx3y
1.64161e-09	0.247139	0.188	0	5.30026e-05	Uty
2.94939e-07	0.23208	0.523	0.264	0.00952269	Tmem176a
2.89967e-08	0.202665	0.161	0	0.000936215	Eif2s3y
3.9285e-09	0.193013	0.98	0.978	0.000126839	Rpl35
9.7255e-07	0.149104	0.128	0	0.0314007	Kdm5d
8.49543e-08	0.143412	1	1	0.00274292	Fth1
1.13247e-06	-0.120664	0.993	0.994	0.0365641	Itm2a
1.18403e-06	-0.125568	0.993	1	0.0382287	Abcg2
1.12911e-06	-0.143561	0.98	1	0.0364554	Egfl7
1.07994e-07	-0.176047	0.081	0.315	0.00348681	Nr1d1
3.01431e-07	-0.242428	0.913	0.961	0.0097323	Sema3c
9.63575e-10	-0.282366	0.503	0.742	3.11109e-05	Gm2000

## Sheet: Total_cap cell
p_val	avg_log2FC	pct.1	pct.2	p_val_adj	genes
2.46562e-34	0.345998	0.854	0.668	7.96075e-30	Gm10076
9.69414e-21	0.3174	0.675	0.368	3.12995e-16	Plp1
8.8623e-26	0.301501	0.829	0.724	2.86137e-21	Uba52
2.4302e-16	0.278626	0.705	0.442	7.84638e-12	Slc1a2
3.07074e-13	0.262336	0.809	0.709	9.91449e-09	Rapgef5
1.44471e-26	0.26168	0.907	0.845	4.66454e-22	mt-Nd4l
1.08187e-23	0.247016	0.972	0.906	3.49304e-19	mt-Nd5
9.62054e-12	0.219262	0.681	0.524	3.10618e-07	Tspan18
2.87665e-14	0.216808	0.758	0.522	9.28785e-10	Pcdh9
1.50668e-10	0.211438	0.768	0.639	4.86462e-06	Ildr2
8.46652e-12	0.206208	0.571	0.396	2.73359e-07	Lgmn
2.37535e-16	0.205945	0.53	0.283	7.66929e-12	Ckb
6.81979e-08	0.203585	0.514	0.363	0.00220191	Rbp1
3.70439e-12	0.202619	0.443	0.258	1.19604e-07	Spsb1
4.26068e-18	0.195412	0.124	0	1.37565e-13	Ddx3y
2.0742e-07	0.193706	0.565	0.429	0.00669699	Plcl1
1.42658e-20	0.190915	0.48	0.218	4.606e-16	Tnr
2.03535e-08	0.18868	0.598	0.468	0.000657154	Mgat4a
3.65184e-11	0.188327	0.843	0.771	1.17907e-06	Myh10
2.8707e-26	0.182434	0.404	0.124	9.26864e-22	Lhfpl3
1.37696e-07	0.179749	0.549	0.387	0.00444579	Ccnd1
3.48456e-12	0.177151	0.949	0.925	1.12506e-07	Auts2
1.08736e-09	0.17706	0.85	0.736	3.51076e-05	Lsamp
4.98433e-13	0.175306	0.553	0.351	1.60929e-08	Nlgn1
1.74789e-08	0.173593	0.884	0.82	0.000564341	Pde4d
8.25123e-11	0.172937	0.917	0.869	2.66407e-06	Magi1
6.50188e-11	0.171013	0.872	0.782	2.09926e-06	Dst
1.49874e-06	0.169082	0.691	0.565	0.0483897	Ccser1
5.07215e-13	0.168039	0.512	0.295	1.63765e-08	Opcml
3.77524e-12	0.166995	0.941	0.899	1.21891e-07	Lrp8
1.21664e-12	0.166973	0.52	0.302	3.92816e-08	Atp1a2
5.1475e-16	0.162598	0.114	0.002	1.66197e-11	Uty
1.31405e-06	0.162302	0.593	0.461	0.0424268	Aplnr
1.69978e-07	0.159283	0.848	0.792	0.00548808	Ldlrad4
2.29753e-07	0.158861	0.354	0.227	0.00741805	Slc1a4
1.04226e-08	0.15785	0.421	0.265	0.000336515	Fscn1
9.05517e-12	0.153172	0.472	0.283	2.92364e-07	Tmeff2
6.03594e-08	0.151381	0.689	0.532	0.00194882	Slc43a2
1.17902e-12	0.150921	0.945	0.918	3.80669e-08	Rpl35
1.28231e-06	0.150454	0.837	0.736	0.0414018	Cadm1
9.31247e-07	0.14969	0.646	0.515	0.0300672	Zfp423
2.556e-10	0.149607	0.47	0.293	8.25255e-06	Lrrc4c
1.4155e-07	0.146532	0.841	0.723	0.00457022	Atpif1
1.34983e-06	0.146415	0.266	0.152	0.0435819	Ror1
7.33348e-11	0.145814	0.963	0.923	2.36776e-06	Mast4
4.37442e-07	0.145668	0.791	0.714	0.0141237	Pdzd2
7.14098e-12	0.142758	0.439	0.243	2.30561e-07	Csmd1
3.91834e-07	0.142629	0.506	0.375	0.0126512	Slc7a8
7.80723e-07	0.141266	0.671	0.515	0.0252072	Sema6d
2.27649e-08	0.140977	0.514	0.356	0.000735011	Zeb2
1.1467e-06	0.140744	0.701	0.592	0.0370234	Nrxn1
1.15877e-10	0.1388	0.53	0.347	3.74134e-06	Lrp1b
3.29716e-08	0.138363	0.941	0.914	0.00106455	Elmo1
1.49179e-06	0.137643	0.697	0.581	0.0481655	4930402H24Rik
1.55272e-09	0.136388	0.9	0.862	5.01326e-05	Abca1
1.39628e-10	0.135599	0.256	0.115	4.50818e-06	Cnp
3.10099e-10	0.1354	0.97	0.963	1.00122e-05	Tmsb10
2.78482e-07	0.13457	0.882	0.834	0.00899133	Etv6
1.48924e-09	0.13347	0.494	0.323	4.80832e-05	Grid2
1.09652e-14	0.131608	0.1	0	3.54033e-10	Eif2s3y
1.5788e-11	0.131385	0.443	0.239	5.09749e-07	Slc1a3
6.34956e-07	0.13069	0.392	0.26	0.0205008	Rftn1
1.431e-07	0.129601	0.854	0.825	0.00462028	Lpp
3.91979e-08	0.127919	0.654	0.496	0.00126558	Cadm2
3.98909e-07	0.127025	0.333	0.206	0.0128796	Slc8a1
2.68018e-07	0.126811	0.246	0.131	0.0086535	Cx3cr1
1.35536e-07	0.124752	0.47	0.3	0.00437604	Lrp8os2
4.63824e-10	0.124277	0.996	0.986	1.49755e-05	Fth1
3.52638e-12	0.123896	0.986	0.977	1.13856e-07	mt-Nd4
1.42726e-12	0.123634	0.457	0.253	4.60819e-08	Nkain2
4.98396e-07	0.119936	0.339	0.22	0.0160917	Csmd3
1.43762e-11	0.118264	0.262	0.106	4.64163e-07	Ttyh1
3.48957e-14	0.11634	0.984	0.979	1.12668e-09	mt-Co1
7.07768e-08	0.115769	0.358	0.201	0.00228517	Igfbp4
6.64947e-09	0.115152	0.445	0.272	0.000214691	Nav3
2.76897e-07	0.111959	0.224	0.113	0.00894018	Sirpa
7.42797e-08	0.110679	0.366	0.22	0.00239827	Anks1b
2.38811e-08	0.110075	0.967	0.951	0.00077105	Plekhg1
9.43272e-10	0.109298	0.97	0.958	3.04554e-05	mt-Co3
8.41996e-09	0.107691	0.951	0.935	0.000271855	Lars2
1.32053e-09	0.107139	0.276	0.131	4.26358e-05	Unc5c
1.06204e-06	0.106413	0.634	0.483	0.03429	Gpc5
3.70201e-07	0.105833	0.187	0.084	0.0119527	P2ry12
1.00067e-08	0.105633	0.256	0.126	0.000323088	Dscam
5.70707e-07	0.103924	0.512	0.372	0.0184264	Erbb4
3.87086e-07	0.103554	0.226	0.112	0.0124978	Gm17167
1.31477e-06	0.0990616	0.295	0.175	0.0424501	Zfp827
1.44948e-07	0.0966784	0.459	0.298	0.00467994	Ctnna2
6.6568e-08	0.0951429	0.309	0.169	0.00214928	Lrrtm4
3.14839e-07	0.0945628	0.211	0.101	0.0101652	Cxxc4
1.47346e-06	0.0935677	0.976	0.958	0.0475735	Tshz2
8.6301e-07	0.093136	0.366	0.227	0.027864	Sox6
1.8295e-08	0.0929968	0.106	0.023	0.000590691	Csf1r
9.08441e-07	0.09182	0.354	0.213	0.0293308	Slc22a23
1.1932e-10	0.091708	0.998	0.991	3.85248e-06	mt-Co2
1.25296e-08	0.0912333	0.988	0.979	0.000404543	mt-Atp6
1.18693e-11	0.0898853	0.132	0.023	3.83223e-07	Siglech
4.12416e-08	0.0851701	0.4	0.246	0.00133157	Ncam1
4.01873e-11	0.0846986	0.163	0.04	1.29753e-06	Ctss
5.83459e-08	0.0805531	0.209	0.091	0.00188381	Mmp14
1.99741e-07	0.0798012	0.134	0.045	0.00644903	Ikzf1
1.33784e-08	0.0792361	0.994	0.983	0.000431948	Ptprm
9.15977e-07	0.0785995	0.136	0.051	0.0295741	Rgs10
1.13238e-14	0.0783892	0.132	0.012	3.65613e-10	Fcrls
6.01606e-15	0.0782407	0.13	0.01	1.9424e-10	Cldn11
1.42245e-07	0.0759127	0.994	0.983	0.00459268	mt-Cytb
8.68002e-09	0.0684408	0.994	0.997	0.000280252	Rpl38
1.07417e-06	0.0655277	0.165	0.07	0.0346819	Ltc4s
5.92762e-08	0.0651614	0.134	0.042	0.00191385	Nnat
1.61072e-07	0.064726	0.138	0.047	0.00520053	Dscaml1
2.24942e-28	0.0634903	1	1	7.26272e-24	Gm42418
3.79927e-08	0.0606413	0.112	0.028	0.00122667	Aplp1
4.30776e-07	0.056011	0.24	0.12	0.0139085	Nxph1
1.13884e-06	0.0558692	0.116	0.038	0.0367697	Metrn
4.59133e-08	0.0554941	0.136	0.042	0.0014824	Pla2g7
2.4124e-10	0.0553827	0.104	0.014	7.78892e-06	Selplg
3.7047e-08	0.0544426	0.154	0.052	0.00119614	Sgcz
2.9244e-07	0.0540281	0.189	0.082	0.00944201	Bcas1
3.98787e-08	0.0495997	0.126	0.035	0.00128756	Fabp5
1.43483e-06	-0.0291766	1	1	0.0463263	Bsg
7.21405e-09	-0.0375238	1	1	0.00023292	Sptbn1
1.57187e-07	-0.0448496	1	1	0.00507509	Flt1
7.83629e-07	-0.0495023	0.996	0.997	0.025301	Gnas
1.19019e-11	-0.0501199	1	1	3.84276e-07	Spock2
3.41328e-07	-0.0638533	0.988	0.984	0.0110205	Kank3
3.78073e-07	-0.0696768	0.996	0.995	0.0122068	Ly6e
2.49305e-09	-0.0710508	0.998	0.997	8.04931e-05	Epas1
1.93316e-10	-0.0721157	1	0.997	6.24161e-06	Abcb1a
2.61109e-14	-0.075939	1	1	8.43044e-10	Pltp
7.79177e-07	-0.0808398	0.967	0.962	0.0251573	Myl12b
1.44655e-06	-0.0823026	0.937	0.946	0.0467047	Laptm4a
1.2579e-06	-0.0824798	0.953	0.974	0.0406139	Ctnnb1
1.49337e-06	-0.0843382	0.965	0.963	0.0482164	Crip2
1.25009e-12	-0.0846214	0.998	1	4.03618e-08	Itm2a
8.9954e-07	-0.0865541	0.982	0.99	0.0290434	Serinc3
4.55205e-07	-0.0919154	0.974	0.963	0.0146972	Clic4
3.8464e-07	-0.0941585	0.953	0.972	0.0124189	Cd34
8.91121e-14	-0.0948247	0.99	0.991	2.87716e-09	Egfl7
3.09718e-10	-0.098139	0.986	0.983	9.99985e-06	Esyt2
1.2077e-08	-0.0981942	0.955	0.951	0.000389932	Cd2ap
2.44961e-09	-0.0983026	0.963	0.977	7.90906e-05	Fermt2
8.21017e-08	-0.0992569	0.976	0.988	0.00265082	Kitl
4.21742e-13	-0.101382	1	0.983	1.36168e-08	Abcg2
1.66e-07	-0.105499	0.949	0.951	0.00535963	Slc9a3r2
3.17789e-18	-0.107009	1	1	1.02605e-13	Slc2a1
1.58834e-12	-0.115049	0.996	0.998	5.12826e-08	Ly6c1
1.29094e-06	-0.115082	0.87	0.925	0.0416806	Rap1a
1.24054e-08	-0.117523	0.874	0.913	0.000400534	Mcl1
9.40488e-26	-0.123914	0.998	1	3.03655e-21	Cmss1
6.68769e-07	-0.12691	0.738	0.806	0.0215925	Eif4a2
1.97381e-10	-0.130162	0.917	0.937	6.37284e-06	Myl12a
1.23345e-06	-0.13056	0.74	0.806	0.0398243	Syf2
8.54956e-07	-0.13179	0.807	0.864	0.027604	Gstm1
5.4803e-07	-0.132179	0.929	0.965	0.0176942	Id1
1.56185e-08	-0.133915	0.864	0.89	0.000504274	Clic5
3.62757e-11	-0.137448	0.915	0.941	1.17123e-06	Rsrp1
8.87403e-07	-0.140165	0.543	0.635	0.0286516	Smco4
7.84935e-07	-0.141469	0.256	0.386	0.0253432	Zfp36
2.78216e-11	-0.145393	0.919	0.956	8.98278e-07	Ltbp4
6.49898e-07	-0.147621	0.768	0.815	0.0209833	Polk
5.91573e-08	-0.147693	0.734	0.812	0.00191001	Tuba1b
3.98533e-13	-0.147946	0.947	0.967	1.28675e-08	Col4a3bp
5.83549e-07	-0.148141	0.648	0.723	0.018841	Cav2
6.04979e-07	-0.149339	0.569	0.681	0.019533	Gata2
2.22139e-07	-0.153291	0.183	0.321	0.00717219	Prss23
2.21502e-12	-0.153549	0.921	0.944	7.15165e-08	Cdk8
1.51064e-08	-0.154996	0.343	0.48	0.00048774	Rps27rt
3.11935e-11	-0.156495	0.933	0.937	1.00715e-06	Id3
6.24779e-14	-0.164115	0.071	0.234	2.01722e-09	Slc15a2
3.28065e-10	-0.164679	0.943	0.967	1.05922e-05	Ly6a
5.45398e-09	-0.16563	0.835	0.892	0.000176093	Prom1
3.3519e-07	-0.168769	0.157	0.274	0.0108223	Tecrl
2.19496e-11	-0.17173	0.852	0.902	7.08687e-07	Rundc3b
5.84994e-08	-0.172738	0.807	0.862	0.00188877	Jun
8.62928e-07	-0.173595	0.142	0.255	0.0278614	Nr4a1
1.15013e-08	-0.178598	0.77	0.832	0.000371343	Hspb1
6.70645e-19	-0.180202	0.961	0.983	2.16531e-14	Slco1a4
1.48661e-18	-0.190039	0.947	0.96	4.79983e-14	Emcn
6.88887e-07	-0.194218	0.537	0.637	0.0222421	Ndrg1
1.89922e-14	-0.208151	0.396	0.59	6.13201e-10	Gm2000
1.76213e-07	-0.209793	0.518	0.63	0.00568939	Pcp4l1
4.37105e-14	-0.222994	0.882	0.923	1.41128e-09	Sema3c
1.60187e-10	-0.256001	0.593	0.716	5.17194e-06	Syne1

## Sheet: Cap_A
p_val	avg_log2FC	pct.1	pct.2	p_val_adj	genes
1.38527e-15	0.338576	0.823	0.622	4.47261e-11	Gm10076
4.67582e-10	0.327785	0.714	0.401	1.50968e-05	Plp1
2.35259e-12	0.266937	0.926	0.843	7.5958e-08	mt-Nd4l
7.32465e-11	0.263123	0.581	0.285	2.36491e-06	Ckb
6.46764e-09	0.252225	0.808	0.704	0.000208821	Uba52
2.74132e-09	0.223148	0.956	0.906	8.8509e-05	mt-Nd5
2.86418e-07	0.217436	0.537	0.322	0.00924759	Opcml
1.50886e-07	0.217186	0.749	0.461	0.00487165	Slc1a2
3.0044e-07	0.21511	0.803	0.532	0.00970031	Pcdh9
3.8976e-11	0.193453	0.379	0.127	1.25842e-06	Lhfpl3
5.01374e-07	0.183054	0.567	0.36	0.0161879	Nlgn1
9.4921e-08	0.179458	0.463	0.24	0.00306471	Tnr
1.17886e-06	0.173661	0.493	0.281	0.0380617	Lrrc4c
4.02755e-09	0.167404	0.123	0	0.000130038	Uty
2.18373e-07	0.155759	0.483	0.247	0.00705061	Slc1a3
1.19947e-06	0.112409	0.158	0.03	0.0387273	Ctss
8.45462e-08	0.0860527	0.143	0.015	0.00272974	Cldn11
6.07958e-08	0.0675546	0.138	0.011	0.00196291	Fcrls
2.58901e-11	0.0522736	1	1	8.35914e-07	Gm42418
1.35747e-06	-0.0907202	0.985	0.989	0.0438288	Egfl7
2.08745e-09	-0.0993061	1	1	6.73975e-05	Slc2a1
5.28691e-07	-0.101376	0.985	0.974	0.0170699	Tspan13
1.00688e-06	-0.136176	0.059	0.221	0.0325091	Slc15a2
2.88441e-14	-0.13879	0.995	1	9.3129e-10	Cmss1
9.88232e-07	-0.149407	0.882	0.921	0.031907	Mcl1
4.44882e-09	-0.163266	0.966	0.959	0.000143639	Emcn
2.3401e-07	-0.17479	0.897	0.94	0.00755549	Myl12a
2.53258e-08	-0.199348	0.887	0.944	0.000817693	Cdk8

## Sheet: Cap_V1
p_val	avg_log2FC	pct.1	pct.2	p_val_adj	genes
6.07258e-16	0.371557	0.862	0.661	1.96065e-11	Gm10076
9.98268e-15	0.354555	0.872	0.698	3.22311e-10	Uba52
4.89029e-07	0.340647	0.683	0.455	0.0157893	Slc1a2
3.9439e-09	0.292587	0.917	0.815	0.000127337	Rapgef5
2.76759e-14	0.286731	0.913	0.862	8.93572e-10	mt-Nd4l
2.3749e-12	0.276222	0.986	0.91	7.66784e-08	mt-Nd5
3.53232e-07	0.265735	0.743	0.534	0.0114048	Tspan18
6.0411e-07	0.255789	0.647	0.381	0.0195049	Plp1
7.05984e-11	0.228219	0.509	0.217	2.27941e-06	Tnr
8.46191e-08	0.215075	0.587	0.339	0.0027321	Nlgn1
2.39215e-08	0.199063	1	0.968	0.000772353	Fth1
1.97161e-12	0.186672	0.445	0.127	6.36574e-08	Lhfpl3
7.66265e-07	0.177127	0.94	0.884	0.0247404	Rpl35
1.16718e-06	0.17048	0.45	0.233	0.0376848	Tmeff2
5.82911e-07	0.13979	0.977	0.952	0.0188204	mt-Co3
9.71016e-07	0.132529	1	0.974	0.0313512	mt-Co1
2.23355e-07	0.106382	0.995	0.989	0.00721147	Rpl38
1.16046e-10	0.0681657	1	1	3.74677e-06	Gm42418
1.07174e-06	-0.0638724	1	1	0.0346034	Flt1
6.21407e-07	-0.0657194	1	1	0.0200634	Slc7a5
2.05711e-08	-0.109614	1	1	0.00066418	Cmss1
8.30288e-08	-0.140851	1	1	0.00268075	Abcg2
7.65655e-07	-0.16685	0.954	1	0.0247207	Col4a3bp
1.50659e-10	-0.168007	0.995	1	4.86432e-06	Esyt2
8.70684e-09	-0.171863	0.959	1	0.000281118	Kitl
6.47825e-07	-0.172287	0.927	0.968	0.0209163	Rsrp1
1.04904e-06	-0.187748	0.881	0.947	0.0338703	Ltbp4
5.72883e-08	-0.196656	0.931	0.974	0.00184967	Emcn
1.50454e-06	-0.204363	0.784	0.868	0.0485772	Slc16a2
8.49313e-08	-0.223447	0.106	0.302	0.00274218	Slc15a2
1.47939e-09	-0.235999	0.954	0.979	4.77651e-05	Slco1a4

## Sheet: Cap_V2
p_val	avg_log2FC	pct.1	pct.2	p_val_adj	genes
6.37892e-07	0.444843	0.63	0.28	0.0205956	Plp1
1.52866e-08	0.372743	0.235	0	0.000493559	Ddx3y
3.15572e-07	0.315273	0.889	0.776	0.0101889	Gm10076
6.45492e-07	0.234228	0.185	0	0.020841	Uty
6.04996e-08	0.0664696	1	1	0.00195335	Gm42418
6.53637e-07	-0.154505	0.988	0.984	0.021104	Jcad

## Sheet: Tip cell
p_val	avg_log2FC	pct.1	pct.2	p_val_adj	genes
