# Supplementary material for: CRISPR/CasRx suppresses KRAS-induced brain arteriovenous malformation developed in postnatal brain endothelial cells in mice
Source: JCI Insight. 2024 Nov 22;9(22):e179729. doi: 10.1172/jci.insight.179729 (PMC11601911; doi:10.1172/jci.insight.179729)
Supplement: Supplemental table 3 [file jciinsight-9-179729-s242.xlsx]

## Sheet: Cap_up_GO
GO terms detected in up-regulated DEGs in capillaries of KRAS group
Description		ID	GeneRatio	BgRatio	pvalue	p.adjust	qvalue	geneID	Count
Transport	import across plasma membrane	GO:0098739	8/97	187/23888	9.68233e-07	0.000401236	0.000296789	Slc1a2/Atp1a2/Slc1a3/Slc43a2/Slc1a4/Slc8a1/Slc7a8/Kcnq1	8
	amino acid import across plasma membrane	GO:0089718	5/97	48/23888	1.48344e-06	0.000439098	0.000324795	Slc1a2/Slc1a3/Slc43a2/Slc1a4/Slc7a8	5
	amino acid import	GO:0043090	5/97	55/23888	2.94689e-06	0.000763246	0.000564563	Slc1a2/Slc1a3/Slc43a2/Slc1a4/Slc7a8	5
	L-alpha-amino acid transmembrane transport	GO:1902475	5/97	57/23888	3.52427e-06	0.000811366	0.000600157	Slc1a2/Slc1a3/Slc43a2/Slc1a4/Slc7a8	5
	L-amino acid transport	GO:0015807	5/97	60/23888	4.55294e-06	0.000857609	0.000634362	Slc1a2/Slc1a3/Slc43a2/Slc1a4/Slc7a8	5
	import into cell	GO:0098657	8/97	236/23888	5.46839e-06	0.000944208	0.000698419	Slc1a2/Atp1a2/Slc1a3/Slc43a2/Slc1a4/Slc8a1/Slc7a8/Kcnq1	8
	regulation of cation transmembrane transport	GO:1904062	9/97	379/23888	2.42263e-05	0.00209154	0.00154708	Plp1/Nlgn1/Atp1a2/Ctss/Pde4d/Slc43a2/Slc8a1/Nrxn1/Kcnq1	9
	amino acid transmembrane transport	GO:0003333	5/97	94/23888	4.10397e-05	0.00294589	0.00217904	Slc1a2/Slc1a3/Slc43a2/Slc1a4/Slc7a8	5
	export across plasma membrane	GO:0140115	4/97	61/23888	0.000111638	0.0056418	0.00417317	Atp1a2/Abca1/Slc8a1/Kcnq1	4
	L-glutamate transmembrane transport	GO:0015813	3/97	24/23888	0.000123475	0.00581453	0.00430093	Slc1a2/Slc1a3/Slc1a4	3
	C4-dicarboxylate transport	GO:0015740	3/97	27/23888	0.000176871	0.0071988	0.00532486	Slc1a2/Slc1a3/Slc1a4	3
	regulation of ion transmembrane transport	GO:0034765	9/97	495/23888	0.000186402	0.0071988	0.00532486	Plp1/Nlgn1/Atp1a2/Ctss/Pde4d/Slc43a2/Slc8a1/Nrxn1/Kcnq1	9
	carboxylic acid transmembrane transport	GO:1905039	5/97	136/23888	0.000235323	0.007882	0.00583021	Slc1a2/Slc1a3/Slc43a2/Slc1a4/Slc7a8	5
	organic acid transmembrane transport	GO:1903825	5/97	137/23888	0.000243459	0.007882	0.00583021	Slc1a2/Slc1a3/Slc43a2/Slc1a4/Slc7a8	5
	organic acid transport	GO:0015849	7/97	318/23888	0.000320058	0.00945947	0.00699705	Slc1a2/Slc1a3/Fabp5/Slc43a2/Slc1a4/Rbp1/Slc7a8	7
	amino acid transport	GO:0006865	5/97	158/23888	0.000469185	0.0121519	0.00898859	Slc1a2/Slc1a3/Slc43a2/Slc1a4/Slc7a8	5
	regulation of sodium ion transport	GO:0002028	4/97	97/23888	0.000663023	0.0140535	0.0103952	Nkain2/Atp1a2/Slc8a1/Kcnq1	4
	neutral amino acid transport	GO:0015804	3/97	46/23888	0.000868048	0.0157772	0.0116702	Slc43a2/Slc1a4/Slc7a8	3
	metal ion export	GO:0070839	3/97	47/23888	0.000924516	0.0163726	0.0121106	Atp1a2/Slc8a1/Kcnq1	3
	regulation of ion transmembrane transporter activity	GO:0032412	6/97	272/23888	0.000857504	0.0157772	0.0116702	Nlgn1/Atp1a2/Ctss/Pde4d/Nrxn1/Kcnq1	6
	regulation of transmembrane transporter activity	GO:0022898	6/97	282/23888	0.00103305	0.0176691	0.0130696	Nlgn1/Atp1a2/Ctss/Pde4d/Nrxn1/Kcnq1	6
	anion transmembrane transport	GO:0098656	5/97	199/23888	0.00132269	0.0198759	0.0147019	Slc1a2/Slc1a3/Slc43a2/Slc1a4/Slc7a8	5
	regulation of transporter activity	GO:0032409	6/97	296/23888	0.00132378	0.0198759	0.0147019	Nlgn1/Atp1a2/Ctss/Pde4d/Nrxn1/Kcnq1	6
	alanine transport	GO:0032328	2/97	14/23888	0.00143856	0.0200815	0.014854	Slc1a4/Slc7a8	2
	L-glutamate import across plasma membrane	GO:0098712	2/97	14/23888	0.00143856	0.0200815	0.014854	Slc1a2/Slc1a3	2
	sodium ion export across plasma membrane	GO:0036376	2/97	15/23888	0.0016555	0.021174	0.0156621	Atp1a2/Slc8a1	2
	L-glutamate import	GO:0051938	2/97	15/23888	0.0016555	0.021174	0.0156621	Slc1a2/Slc1a3	2
	regulation of metal ion transport	GO:0010959	7/97	446/23888	0.0022903	0.0259317	0.0191813	Plp1/Nkain2/Atp1a2/Pde4d/P2ry12/Slc8a1/Kcnq1	7
	negative regulation of transmembrane transport	GO:0034763	4/97	140/23888	0.00256915	0.0272313	0.0201426	Atp1a2/Fabp5/Slc43a2/Kcnq1	4
	acidic amino acid transport	GO:0015800	3/97	69/23888	0.00280089	0.0290172	0.0214636	Slc1a2/Slc1a3/Slc1a4	3
	positive regulation of transmembrane transport	GO:0034764	5/97	250/23888	0.00355796	0.0336733	0.0249077	Plp1/Slc1a2/Ctss/Erbb4/Kcnq1	5
	anion transport	GO:0006820	7/97	494/23888	0.00402335	0.0365631	0.0270452	Slc1a2/Slc1a3/Ttyh1/Slc43a2/Slc1a4/Slc7a8/Kcnq1	7
	regulation of calcium ion transmembrane transport	GO:1903169	4/97	174/23888	0.00556966	0.0454344	0.0336072	Plp1/Atp1a2/Pde4d/Slc8a1	4
	dicarboxylic acid transport	GO:0006835	3/97	89/23888	0.00572676	0.0461706	0.0341518	Slc1a2/Slc1a3/Slc1a4	3
	regulation of glucose transmembrane transport	GO:0010827	3/97	89/23888	0.00572676	0.0461706	0.0341518	Slc1a2/Fabp5/Erbb4	3
	carboxylic acid transport	GO:0046942	5/97	286/23888	0.00625391	0.0483511	0.0357647	Slc1a2/Slc1a3/Slc43a2/Slc1a4/Slc7a8	5
	regulation of calcium ion transport	GO:0051924	5/97	287/23888	0.00634474	0.048871	0.0361493	Plp1/Atp1a2/Pde4d/P2ry12/Slc8a1	5
Migration	myeloid leukocyte migration	GO:0097529	8/97	227/23888	4.10801e-06	0.00085118	0.000629607	Lgmn/Csf1r/Pla2g7/Pde4d/Mmp14/Cx3cr1/Sirpa/P2ry12	8
	positive regulation of macrophage migration	GO:1905523	4/97	31/23888	7.3888e-06	0.00112913	0.0008352	Csf1r/Mmp14/Cx3cr1/P2ry12	4
	leukocyte migration	GO:0050900	9/97	376/23888	2.27625e-05	0.0020506	0.0015168	Lgmn/Selplg/Csf1r/Pla2g7/Pde4d/Mmp14/Cx3cr1/Sirpa/P2ry12	9
	regulation of macrophage migration	GO:1905521	4/97	45/23888	3.34973e-05	0.00266948	0.00197458	Csf1r/Mmp14/Cx3cr1/P2ry12	4
	positive regulation of chemotaxis	GO:0050921	6/97	151/23888	3.55396e-05	0.00272733	0.00201737	Lgmn/Dscam/Csf1r/Pla2g7/Cx3cr1/P2ry12	6
	regulation of chemotaxis	GO:0050920	7/97	229/23888	4.19491e-05	0.00294589	0.00217904	Lgmn/Dscam/Csf1r/Pla2g7/Cx3cr1/P2ry12/Sema6d	7
	positive regulation of leukocyte migration	GO:0002687	6/97	156/23888	4.26529e-05	0.00294589	0.00217904	Lgmn/Csf1r/Pla2g7/Mmp14/Cx3cr1/P2ry12	6
	positive regulation of monocyte chemotaxis	GO:0090026	3/97	22/23888	9.45033e-05	0.00515292	0.00381154	Lgmn/Pla2g7/Cx3cr1	3
	macrophage migration	GO:1905517	4/97	63/23888	0.00012664	0.00583105	0.00431315	Csf1r/Mmp14/Cx3cr1/P2ry12	4
	telencephalon cell migration	GO:0022029	4/97	68/23888	0.000170476	0.0071988	0.00532486	Tnr/Lrp8/Cx3cr1/P2ry12	4
	negative regulation of cell migration	GO:0030336	7/97	289/23888	0.000179037	0.0071988	0.00532486	Tmeff2/Nav3/Ptprm/Cx3cr1/Ldlrad4/Erbb4/Sema6d	7
	forebrain cell migration	GO:0021885	4/97	71/23888	0.000201511	0.0071988	0.00532486	Tnr/Lrp8/Cx3cr1/P2ry12	4
	regulation of monocyte chemotaxis	GO:0090025	3/97	30/23888	0.000243344	0.007882	0.00583021	Lgmn/Pla2g7/Cx3cr1	3
	regulation of leukocyte migration	GO:0002685	6/97	226/23888	0.000323795	0.00945947	0.00699705	Lgmn/Csf1r/Pla2g7/Mmp14/Cx3cr1/P2ry12	6
	positive regulation of leukocyte chemotaxis	GO:0002690	4/97	99/23888	0.000715903	0.0140535	0.0103952	Lgmn/Csf1r/Pla2g7/Cx3cr1	4
	mononuclear cell migration	GO:0071674	5/97	181/23888	0.000867401	0.0157772	0.0116702	Lgmn/Csf1r/Pla2g7/Cx3cr1/Sirpa	5
	positive regulation of glial cell migration	GO:1903977	2/97	12/23888	0.00104889	0.0176691	0.0130696	Cx3cr1/P2ry12	2
	cerebral cortex cell migration	GO:0021795	3/97	53/23888	0.00131236	0.0198759	0.0147019	Lrp8/Cx3cr1/P2ry12	3
	regulation of mononuclear cell migration	GO:0071675	4/97	118/23888	0.00137626	0.0200815	0.014854	Lgmn/Csf1r/Pla2g7/Cx3cr1	4
	regulation of leukocyte chemotaxis	GO:0002688	4/97	126/23888	0.00175135	0.0221269	0.016367	Lgmn/Csf1r/Pla2g7/Cx3cr1	4
	monocyte chemotaxis	GO:0002548	3/97	60/23888	0.00187814	0.0223421	0.0165261	Lgmn/Pla2g7/Cx3cr1	3
	neural crest cell migration	GO:0001755	3/97	63/23888	0.00216046	0.0247319	0.0182939	Zeb2/Erbb4/Sema6d	3
	glial cell migration	GO:0008347	3/97	64/23888	0.00226009	0.0257302	0.0190323	Lrp8/Cx3cr1/P2ry12	3
	ameboidal-type cell migration	GO:0001667	7/97	448/23888	0.00234827	0.0259623	0.0192039	Lgmn/Ptprm/Zeb2/P2ry12/Slc8a1/Erbb4/Sema6d	7
	leukocyte chemotaxis	GO:0030595	5/97	227/23888	0.0023522	0.0259623	0.0192039	Lgmn/Csf1r/Pla2g7/Pde4d/Cx3cr1	5
	positive regulation of mononuclear cell migration	GO:0071677	3/97	69/23888	0.00280089	0.0290172	0.0214636	Lgmn/Pla2g7/Cx3cr1	3
	regulation of glial cell migration	GO:1903975	2/97	21/23888	0.00325891	0.0319676	0.023646	Cx3cr1/P2ry12	2
	cerebral cortex radial glia-guided migration	GO:0021801	2/97	26/23888	0.00497746	0.0420951	0.0311372	Lrp8/P2ry12	2
	telencephalon glial cell migration	GO:0022030	2/97	26/23888	0.00497746	0.0420951	0.0311372	Lrp8/P2ry12	2
Cell adhesion	cell-cell adhesion via plasma-membrane adhesion molecules	GO:0098742	7/97	213/23888	2.64445e-05	0.00219172	0.00162119	Nlgn1/Lrrc4c/Grid2/Dscam/Ptprm/Dscaml1/Nrxn1	7
	cell junction assembly	GO:0034329	9/97	437/23888	7.29023e-05	0.00431581	0.00319235	Cldn11/Nlgn1/Dst/Grid2/Fscn1/Mmp14/Lrrtm4/Erbb4/Nrxn1	9
	synaptic membrane adhesion	GO:0099560	3/97	34/23888	0.000354466	0.00992506	0.00734144	Nlgn1/Lrrc4c/Nrxn1	3
	heterophilic cell-cell adhesion via plasma membrane cell adhesion molecules	GO:0007157	3/97	50/23888	0.00110772	0.0182159	0.0134741	Nlgn1/Grid2/Nrxn1	3
	positive regulation of cell junction assembly	GO:1901890	4/97	124/23888	0.00165164	0.021174	0.0156621	Nlgn1/Grid2/Lrrtm4/Nrxn1	4
	regulation of cell junction assembly	GO:1901888	5/97	220/23888	0.00205342	0.0240213	0.0177683	Nlgn1/Grid2/Mmp14/Lrrtm4/Nrxn1	5
Cell motility	actin filament-based movement	GO:0030048	5/97	129/23888	0.000184011	0.0071988	0.00532486	Uty/Atp1a2/Myh10/Pde4d/Kcnq1	5
	cardiac muscle cell contraction	GO:0086003	4/97	70/23888	0.000190748	0.0071988	0.00532486	Uty/Atp1a2/Pde4d/Kcnq1	4
	cardiac muscle contraction	GO:0060048	5/97	131/23888	0.0001977	0.0071988	0.00532486	Uty/Atp1a2/Pde4d/Slc8a1/Kcnq1	5
	regulation of cardiac muscle contraction	GO:0055117	4/97	71/23888	0.000201511	0.0071988	0.00532486	Atp1a2/Pde4d/Slc8a1/Kcnq1	4
	regulation of protein-containing complex assembly	GO:0043254	9/97	424/23888	5.78552e-05	0.00363261	0.00268699	Tmsb10/Abca1/Fscn1/Nav3/Ncam1/Ikzf1/Ldlrad4/P2ry12/Zfp827	9
	negative regulation of cell motility	GO:2000146	7/97	302/23888	0.00023418	0.007882	0.00583021	Tmeff2/Nav3/Ptprm/Cx3cr1/Ldlrad4/Erbb4/Sema6d	7
	filopodium assembly	GO:0046847	4/97	75/23888	0.000248971	0.00793643	0.00587048	Nlgn1/Ttyh1/Fscn1/Nrxn1	4
	negative regulation of cellular component movement	GO:0051271	7/97	311/23888	0.000279822	0.00878473	0.00649795	Tmeff2/Nav3/Ptprm/Cx3cr1/Ldlrad4/Erbb4/Sema6d	7
	heart contraction	GO:0060047	6/97	236/23888	0.000407611	0.0112609	0.00832957	Uty/Atp1a2/Sgcz/Pde4d/Slc8a1/Kcnq1	6
	positive regulation of cell projection organization	GO:0031346	8/97	438/23888	0.000417125	0.0113722	0.00841184	Nlgn1/Lrp8/Auts2/Dscam/Fscn1/Zeb2/P2ry12/Metrn	8
	negative regulation of locomotion	GO:0040013	7/97	337/23888	0.00045313	0.0120338	0.00890126	Tmeff2/Nav3/Ptprm/Cx3cr1/Ldlrad4/Erbb4/Sema6d	7
	regulation of striated muscle contraction	GO:0006942	4/97	88/23888	0.000458818	0.0120338	0.00890126	Atp1a2/Pde4d/Slc8a1/Kcnq1	4
	actin-mediated cell contraction	GO:0070252	4/97	98/23888	0.000689104	0.0140535	0.0103952	Uty/Atp1a2/Pde4d/Kcnq1	4
	striated muscle contraction	GO:0006941	5/97	173/23888	0.000707913	0.0140535	0.0103952	Uty/Atp1a2/Pde4d/Slc8a1/Kcnq1	5
	positive regulation of plasma membrane bounded cell projection assembly	GO:0120034	4/97	113/23888	0.0011727	0.0188489	0.0139423	Nlgn1/Auts2/Fscn1/P2ry12	4
	regulation of plasma membrane bounded cell projection assembly	GO:0120032	5/97	200/23888	0.0013523	0.0200141	0.0148041	Nlgn1/Auts2/Fscn1/P2ry12/Nrxn1	5
	regulation of actin filament-based process	GO:0032970	7/97	408/23888	0.00138421	0.0200815	0.014854	Atp1a2/Tmeff2/Tmsb10/Fscn1/Csf1r/Pde4d/Ctnna2	7
	neuron projection extension	GO:1990138	5/97	202/23888	0.001413	0.0200815	0.014854	Tnr/Auts2/Dscam/Csf1r/Sema6d	5
	regulation of cell projection assembly	GO:0060491	5/97	203/23888	0.00144408	0.0200815	0.014854	Nlgn1/Auts2/Fscn1/P2ry12/Nrxn1	5
	membrane assembly	GO:0071709	3/97	55/23888	0.00146113	0.0200913	0.0148612	Nlgn1/Nrxn1/Rftn1	3
	ruffle organization	GO:0031529	3/97	57/23888	0.00162009	0.021174	0.0156621	Nlgn1/Csf1r/P2ry12	3
	regulation of filopodium assembly	GO:0051489	3/97	57/23888	0.00162009	0.021174	0.0156621	Nlgn1/Fscn1/Nrxn1	3
	positive regulation of ruffle assembly	GO:1900029	2/97	15/23888	0.0016555	0.021174	0.0156621	Nlgn1/P2ry12	2
	actin filament organization	GO:0007015	7/97	450/23888	0.00240737	0.0259796	0.0192167	Tmeff2/Myh10/Tmsb10/Fscn1/Elmo1/Ctnna2/Sirpa	7
	axon extension	GO:0048675	4/97	140/23888	0.00256915	0.0272313	0.0201426	Tnr/Auts2/Dscam/Sema6d	4
	lamellipodium assembly	GO:0030032	3/97	73/23888	0.00328625	0.0319676	0.023646	Auts2/Fscn1/P2ry12	3
	regulation of muscle contraction	GO:0006937	4/97	163/23888	0.00442595	0.0386943	0.0286217	Atp1a2/Pde4d/Slc8a1/Kcnq1	4
	negative regulation of cytoskeleton organization	GO:0051494	4/97	171/23888	0.00524014	0.04344	0.032132	Tmeff2/Tmsb10/Nav3/Ctnna2	4
	negative regulation of heart contraction	GO:0045822	2/97	28/23888	0.00575874	0.0461815	0.0341598	Atp1a2/Pde4d	2
	lamellipodium organization	GO:0097581	3/97	91/23888	0.00609062	0.0478736	0.0354115	Auts2/Fscn1/P2ry12	3
	positive regulation of lamellipodium assembly	GO:0010592	2/97	29/23888	0.00616904	0.0478736	0.0354115	Auts2/Fscn1	2
	regulation of ruffle assembly	GO:1900027	2/97	29/23888	0.00616904	0.0478736	0.0354115	Nlgn1/P2ry12	2
Cell growth	developmental cell growth	GO:0048588	6/97	274/23888	0.000890618	0.0160466	0.0118695	Tnr/Auts2/Dscam/Csf1r/Zeb2/Sema6d	6
	developmental growth involved in morphogenesis	GO:0060560	6/97	278/23888	0.000959799	0.0168534	0.0124663	Tnr/Auts2/Dscam/Csf1r/Zeb2/Sema6d	6
	regulation of developmental growth	GO:0048638	7/97	397/23888	0.00118337	0.0188612	0.0139513	Tnr/Lgmn/Dscam/Ncam1/Ikzf1/Erbb4/Sema6d	7
	regulation of developmental growth	GO:0048638	7/97	397/23888	0.00118337	0.0188612	0.0139513	Tnr/Lgmn/Dscam/Ncam1/Ikzf1/Erbb4/Sema6d	7
	positive regulation of growth	GO:0045927	6/97	307/23888	0.00159312	0.021174	0.0156621	Dscam/Ncam1/Mmp14/Ikzf1/Erbb4/Rftn1	6
Neural development	axonogenesis	GO:0007409	17/97	483/23888	1.01899e-11	2.11135e-08	1.56174e-08	Tnr/Auts2/Myh10/Cnp/Dst/Lrrc4c/Unc5c/Dscam/Csf1r/Ncam1/Ptprm/Zeb2/Aplp1/Ctnna2/Dscaml1/Sema6d/Metrn	17
	forebrain development	GO:0030900	13/97	385/23888	5.55677e-09	5.75681e-06	4.25824e-06	Tnr/Slc1a2/Lrp8/Atp1a2/Myh10/Csf1r/Ncam1/Zeb2/Aplp1/Cx3cr1/Ikzf1/P2ry12/Erbb4	13
	telencephalon development	GO:0021537	10/97	245/23888	6.17214e-08	4.26289e-05	3.15321e-05	Tnr/Slc1a2/Lrp8/Atp1a2/Myh10/Csf1r/Zeb2/Cx3cr1/P2ry12/Erbb4	10
	synapse organization	GO:0050808	12/97	490/23888	7.13248e-07	0.000369463	0.000273287	Tnr/Nlgn1/Lrp8/Lgmn/Myh10/Lrrc4c/Grid2/Lrrtm4/Ctnna2/Cx3cr1/Erbb4/Nrxn1	12
	neuromuscular process	GO:0050905	8/97	197/23888	1.4321e-06	0.000439098	0.000324795	Tnr/Csmd1/Slc1a3/Myh10/Grid2/Ctnna2/Nrxn1/Kcnq1	8
	neuron cell-cell adhesion	GO:0007158	3/97	10/23888	7.62923e-06	0.00112913	0.0008352	Tnr/Nlgn1/Nrxn1	3
	axon guidance	GO:0007411	8/97	251/23888	8.58059e-06	0.00114382	0.000846072	Myh10/Unc5c/Dscam/Csf1r/Ncam1/Ptprm/Dscaml1/Sema6d	8
	neuron projection guidance	GO:0097485	8/97	252/23888	8.83262e-06	0.00114382	0.000846072	Myh10/Unc5c/Dscam/Csf1r/Ncam1/Ptprm/Dscaml1/Sema6d	8
	startle response	GO:0001964	4/97	36/23888	1.36189e-05	0.00145961	0.00107965	Csmd1/Grid2/Ctnna2/Nrxn1	4
	positive regulation of nervous system development	GO:0051962	9/97	353/23888	1.38337e-05	0.00145961	0.00107965	Nlgn1/Lrp8/Grid2/Dscam/Zeb2/Lrrtm4/Cx3cr1/Nrxn1/Metrn	9
	presynaptic membrane organization	GO:0097090	3/97	12/23888	1.39046e-05	0.00145961	0.00107965	Nlgn1/Lrrtm4/Nrxn1	3
	positive regulation of synaptic transmission	GO:0050806	7/97	194/23888	1.4493e-05	0.00145961	0.00107965	Tnr/Nlgn1/Lgmn/Slc1a3/Cx3cr1/Erbb4/Nrxn1	7
	cognition	GO:0050890	9/97	356/23888	1.47933e-05	0.00145961	0.00107965	Tnr/Atp1a2/Csmd1/Lgmn/Ncam1/Pde4d/Cx3cr1/Slc1a4/Nrxn1	9
	postsynapse organization	GO:0099173	7/97	205/23888	2.06862e-05	0.00194826	0.0014411	Nlgn1/Lrp8/Lgmn/Myh10/Grid2/Lrrtm4/Nrxn1	7
	learning or memory	GO:0007611	8/97	319/23888	4.77735e-05	0.00319312	0.00236191	Tnr/Atp1a2/Csmd1/Lgmn/Ncam1/Pde4d/Cx3cr1/Nrxn1	8
	prepulse inhibition	GO:0060134	3/97	18/23888	5.06684e-05	0.00328078	0.00242675	Grid2/Ctnna2/Nrxn1	3
	locomotory exploration behavior	GO:0035641	3/97	19/23888	5.99916e-05	0.00365596	0.00270427	Tnr/Atp1a2/Lsamp	3
	gliogenesis	GO:0042063	8/97	346/23888	8.42734e-05	0.0048504	0.00358778	Plp1/Lrp8/Cnp/Csf1r/Cx3cr1/Sox6/P2ry12/Metrn	8
	neurotransmitter-gated ion channel clustering	GO:0072578	3/97	22/23888	9.45033e-05	0.00515292	0.00381154	Nlgn1/Lrrtm4/Nrxn1	3
	regulation of synapse organization	GO:0050807	7/97	262/23888	9.77188e-05	0.00519162	0.00384018	Nlgn1/Lrp8/Myh10/Grid2/Lrrtm4/Ctnna2/Nrxn1	7
	regulation of axonogenesis	GO:0050770	6/97	185/23888	0.000109639	0.0056418	0.00417317	Tnr/Lrrc4c/Dscam/Zeb2/Sema6d/Metrn	6
	regulation of synapse structure or activity	GO:0050803	7/97	270/23888	0.000117774	0.00581018	0.00429771	Nlgn1/Lrp8/Myh10/Grid2/Lrrtm4/Ctnna2/Nrxn1	7
	regulation of nervous system process	GO:0031644	6/97	189/23888	0.000123259	0.00581453	0.00430093	Tnr/Nlgn1/Ctss/Fabp5/Ncam1/Nrxn1	6
	response to auditory stimulus	GO:0010996	3/97	25/23888	0.000139899	0.00630155	0.00466118	Atp1a2/Slc1a3/Nrxn1	3
	telencephalon cell migration	GO:0022029	4/97	68/23888	0.000170476	0.0071988	0.00532486	Tnr/Lrp8/Cx3cr1/P2ry12	4
	neuromuscular process controlling balance	GO:0050885	4/97	70/23888	0.000190748	0.0071988	0.00532486	Tnr/Slc1a3/Myh10/Nrxn1	4
	excitatory synapse assembly	GO:1904861	3/97	29/23888	0.000219655	0.00771399	0.00570593	Nlgn1/Grid2/Nrxn1	3
	synapse maturation	GO:0060074	3/97	32/23888	0.000295543	0.00913977	0.00676057	Cx3cr1/Erbb4/Nrxn1	3
	positive regulation of synapse assembly	GO:0051965	4/97	80/23888	0.00031899	0.00945947	0.00699705	Nlgn1/Grid2/Lrrtm4/Nrxn1	4
	postsynapse assembly	GO:0099068	3/97	33/23888	0.000324142	0.00945947	0.00699705	Nlgn1/Grid2/Nrxn1	3
	postsynaptic density organization	GO:0097106	3/97	38/23888	0.00049387	0.0123248	0.00911648	Nlgn1/Grid2/Nrxn1	3
	regulation of presynapse assembly	GO:1905606	3/97	38/23888	0.00049387	0.0123248	0.00911648	Nlgn1/Grid2/Nrxn1	3
	pallium development	GO:0021543	5/97	160/23888	0.000496869	0.0123248	0.00911648	Lrp8/Csf1r/Zeb2/Cx3cr1/P2ry12	5
	olfactory lobe development	GO:0021988	3/97	41/23888	0.000618593	0.0140535	0.0103952	Atp1a2/Csf1r/Erbb4	3
	regulation of synaptic transmission, GABAergic	GO:0032228	3/97	41/23888	0.000618593	0.0140535	0.0103952	Nlgn1/Plcl1/Erbb4	3
	positive regulation of synaptic transmission, glutamatergic	GO:0051968	3/97	41/23888	0.000618593	0.0140535	0.0103952	Tnr/Nlgn1/Nrxn1	3
	cerebellar granular layer formation	GO:0021684	2/97	10/23888	0.000718951	0.0140535	0.0103952	Grid2/Nrxn1	2
	cerebellar granule cell differentiation	GO:0021707	2/97	10/23888	0.000718951	0.0140535	0.0103952	Grid2/Nrxn1	2
	postsynaptic membrane assembly	GO:0097104	2/97	10/23888	0.000718951	0.0140535	0.0103952	Nlgn1/Nrxn1	2
	postsynaptic density protein 95 clustering	GO:0097119	2/97	10/23888	0.000718951	0.0140535	0.0103952	Nlgn1/Nrxn1	2
	trans-synaptic signaling by lipid	GO:0099541	2/97	10/23888	0.000718951	0.0140535	0.0103952	Fabp5/Nrxn1	2
	trans-synaptic signaling by endocannabinoid	GO:0099542	2/97	10/23888	0.000718951	0.0140535	0.0103952	Fabp5/Nrxn1	2
	postsynaptic specialization organization	GO:0099084	3/97	44/23888	0.0007618	0.0146153	0.0108107	Nlgn1/Grid2/Nrxn1	3
	limbic system development	GO:0021761	4/97	101/23888	0.0007717	0.0146694	0.0108508	Lrp8/Atp1a2/Csf1r/Zeb2	4
	regulation of presynapse organization	GO:0099174	3/97	42/23888	0.000664224	0.0140535	0.0103952	Nlgn1/Grid2/Nrxn1	3
	postsynaptic specialization organization	GO:0099084	3/97	44/23888	0.0007618	0.0146153	0.0108107	Nlgn1/Grid2/Nrxn1	3
	postsynaptic membrane organization	GO:0001941	3/97	47/23888	0.000924516	0.0163726	0.0121106	Nlgn1/Lrrtm4/Nrxn1	3
	learning	GO:0007612	5/97	186/23888	0.000979815	0.0170603	0.0126193	Tnr/Atp1a2/Csmd1/Lgmn/Nrxn1	5
	cerebellar granular layer morphogenesis	GO:0021683	2/97	12/23888	0.00104889	0.0176691	0.0130696	Grid2/Nrxn1	2
	regulation of postsynapse organization	GO:0099175	4/97	111/23888	0.00109754	0.0181929	0.013457	Nlgn1/Lrp8/Grid2/Nrxn1	4
	synapse assembly	GO:0007416	5/97	192/23888	0.00112862	0.0184133	0.0136201	Nlgn1/Grid2/Lrrtm4/Erbb4/Nrxn1	5
	neuron recognition	GO:0008038	3/97	51/23888	0.00117351	0.0188489	0.0139423	Dscam/Ncam1/Dscaml1	3
	long-term synaptic potentiation	GO:0060291	4/97	114/23888	0.0012116	0.0191169	0.0141405	Tnr/Nlgn1/Lgmn/Cx3cr1	4
	regulation of respiratory gaseous exchange by nervous system process	GO:0002087	2/97	13/23888	0.00123632	0.0191169	0.0141405	Nlgn1/Atp1a2	2
	auditory behavior	GO:0031223	2/97	13/23888	0.00123632	0.0191169	0.0141405	Slc1a3/Nrxn1	2
	AMPA glutamate receptor clustering	GO:0097113	2/97	13/23888	0.00123632	0.0191169	0.0141405	Nlgn1/Lrrtm4	2
	presynapse assembly	GO:0099054	3/97	53/23888	0.00131236	0.0198759	0.0147019	Nlgn1/Grid2/Nrxn1	3
	synaptic transmission, glutamatergic	GO:0035249	4/97	117/23888	0.00133371	0.019881	0.0147057	Tnr/Nlgn1/Grid2/Nrxn1	4
	glutamate receptor clustering	GO:0097688	2/97	14/23888	0.00143856	0.0200815	0.014854	Nlgn1/Lrrtm4	2
	regulation of postsynaptic density assembly	GO:0099151	2/97	14/23888	0.00143856	0.0200815	0.014854	Grid2/Nrxn1	2
	associative learning	GO:0008306	4/97	120/23888	0.00146418	0.0200913	0.0148612	Tnr/Atp1a2/Csmd1/Lgmn	4
	regulation of synapse assembly	GO:0051963	4/97	121/23888	0.00150957	0.0204434	0.0151217	Nlgn1/Grid2/Lrrtm4/Nrxn1	4
	retrograde trans-synaptic signaling	GO:0098917	2/97	15/23888	0.0016555	0.021174	0.0156621	Nlgn1/Fabp5	2
	social behavior	GO:0035176	3/97	60/23888	0.00187814	0.0223421	0.0165261	Cx3cr1/Nrxn1/Kcnq1	3
	presynapse organization	GO:0099172	3/97	60/23888	0.00187814	0.0223421	0.0165261	Nlgn1/Grid2/Nrxn1	3
	mechanosensory behavior	GO:0007638	2/97	16/23888	0.001887	0.0223421	0.0165261	Slc1a3/Nrxn1	2
	cerebellar granular layer development	GO:0021681	2/97	16/23888	0.001887	0.0223421	0.0165261	Grid2/Nrxn1	2
	regulation of respiratory system process	GO:0044065	2/97	16/23888	0.001887	0.0223421	0.0165261	Nlgn1/Atp1a2	2
	dendrite self-avoidance	GO:0070593	2/97	16/23888	0.001887	0.0223421	0.0165261	Dscam/Dscaml1	2
	modification of postsynaptic actin cytoskeleton	GO:0098885	2/97	16/23888	0.001887	0.0223421	0.0165261	Myh10/Ctnna2	2
	postsynaptic specialization assembly	GO:0098698	3/97	28/23888	0.000197513	0.0071988	0.00532486	Nlgn1/Grid2/Nrxn1	3
	exploration behavior	GO:0035640	3/97	37/23888	0.000456219	0.0120338	0.00890126	Tnr/Atp1a2/Lsamp	3
	regulation of sensory perception of pain	GO:0051930	3/97	58/23888	0.00170346	0.0216538	0.016017	Ctss/Fabp5/Ncam1	3
	regulation of sensory perception	GO:0051931	3/97	59/23888	0.00178947	0.022336	0.0165217	Ctss/Fabp5/Ncam1	3
	synaptic transmission, GABAergic	GO:0051932	3/97	62/23888	0.00206361	0.0240213	0.0177683	Nlgn1/Plcl1/Erbb4	3
	regulation of excitatory synapse assembly	GO:1904889	2/97	17/23888	0.00213295	0.0246898	0.0182627	Grid2/Nrxn1	2
	synaptic transmission, GABAergic	GO:0051932	3/97	62/23888	0.00206361	0.0240213	0.0177683	Nlgn1/Plcl1/Erbb4	3
	regulation of neurogenesis	GO:0050767	7/97	449/23888	0.00237768	0.0259623	0.0192039	Tnr/Lrp8/Dscam/Zeb2/Cx3cr1/Sema6d/Metrn	7
	positive regulation of synaptic transmission, GABAergic	GO:0032230	2/97	18/23888	0.00239324	0.0259623	0.0192039	Nlgn1/Erbb4	2
	synaptic vesicle clustering	GO:0097091	2/97	18/23888	0.00239324	0.0259623	0.0192039	Nlgn1/Nrxn1	2
	regulation of postsynaptic specialization assembly	GO:0099150	2/97	18/23888	0.00239324	0.0259623	0.0192039	Grid2/Nrxn1	2
	regulation of postsynaptic density organization	GO:1905874	2/97	19/23888	0.00266774	0.0280586	0.0207546	Grid2/Nrxn1	2
	cerebellar cortex development	GO:0021695	3/97	69/23888	0.00280089	0.0290172	0.0214636	Myh10/Grid2/Nrxn1	3
	regulation of synaptic plasticity	GO:0048167	5/97	237/23888	0.00283235	0.0291972	0.0215968	Tnr/Nlgn1/Lgmn/Grid2/Cx3cr1	5
	vocalization behavior	GO:0071625	2/97	21/23888	0.00325891	0.0319676	0.023646	Auts2/Nrxn1	2
	postsynaptic density assembly	GO:0097107	2/97	21/23888	0.00325891	0.0319676	0.023646	Grid2/Nrxn1	2
	receptor localization to synapse	GO:0097120	3/97	73/23888	0.00328625	0.0319676	0.023646	Nlgn1/Anks1b/Nrxn1	3
	hippocampus development	GO:0021766	3/97	74/23888	0.00341511	0.0330659	0.0244584	Lrp8/Csf1r/Zeb2	3
	glial cell differentiation	GO:0010001	5/97	255/23888	0.00386971	0.0357948	0.0264769	Plp1/Cnp/Csf1r/Sox6/Metrn	5
	memory	GO:0007613	4/97	160/23888	0.0041441	0.0373329	0.0276147	Csmd1/Lgmn/Pde4d/Cx3cr1	4
	locomotory behavior	GO:0007626	5/97	262/23888	0.00433843	0.0384155	0.0284155	Tnr/Atp1a2/Cnp/Lsamp/Dscam	5
	regulation of AMPA receptor activity	GO:2000311	2/97	25/23888	0.00460671	0.0399377	0.0295414	Nlgn1/Nrxn1	2
	modification of postsynaptic structure	GO:0099010	2/97	26/23888	0.00497746	0.0420951	0.0311372	Myh10/Ctnna2	2
	regulation of synaptic transmission, glutamatergic	GO:0051966	3/97	85/23888	0.00503913	0.0424434	0.0313948	Tnr/Nlgn1/Nrxn1	3
	sensory perception of sound	GO:0007605	4/97	170/23888	0.00513328	0.0430613	0.0318519	Lhfpl3/Slc1a3/Rpl38/Kcnq1	4
	regulation of NMDA receptor activity	GO:2000310	2/97	27/23888	0.00536151	0.0442592	0.0327379	Nlgn1/Nrxn1	2
	neural crest cell development	GO:0014032	3/97	88/23888	0.00554987	0.0454344	0.0336072	Zeb2/Erbb4/Sema6d	3
	hindbrain development	GO:0030902	4/97	177/23888	0.00591276	0.0471201	0.0348541	Myh10/Grid2/Ctnna2/Nrxn1	4
	excitatory postsynaptic potential	GO:0060079	3/97	91/23888	0.00609062	0.0478736	0.0354115	Nlgn1/Grid2/Nrxn1	3
Others	cellular sodium ion homeostasis	GO:0006883	3/97	26/23888	0.000157682	0.00695142	0.00514188	Atp1a2/Slc1a3/Slc8a1	3
	cellular response to alkaloid	GO:0071312	3/97	30/23888	0.000243344	0.007882	0.00583021	Slc1a2/Slc1a3/Slc8a1	3
	response to alkaloid	GO:0043279	4/97	81/23888	0.000334524	0.00962685	0.00712086	Slc1a2/Slc1a3/Ncam1/Slc8a1	4
	response to mechanical stimulus	GO:0009612	5/97	148/23888	0.000347783	0.00987133	0.00730169	Atp1a2/Slc1a3/Slc8a1/Nrxn1/Kcnq1	5
	response to organophosphorus	GO:0046683	4/97	90/23888	0.000499653	0.0123248	0.00911648	Pde4d/P2ry12/Slc8a1/Kcnq1	4
	heart process	GO:0003015	6/97	248/23888	0.000529596	0.0128526	0.00950688	Uty/Atp1a2/Sgcz/Pde4d/Slc8a1/Kcnq1	6
	cellular response to cAMP	GO:0071320	3/97	39/23888	0.000533456	0.0128526	0.00950688	Pde4d/Slc8a1/Kcnq1	3
	cell communication involved in cardiac conduction	GO:0086065	3/97	41/23888	0.000618593	0.0140535	0.0103952	Pde4d/Slc8a1/Kcnq1	3
	cellular response to organic cyclic compound	GO:0071407	8/97	471/23888	0.000671862	0.0140535	0.0103952	Slc1a2/Atp1a2/Slc1a3/Pde4d/Aplp1/P2ry12/Slc8a1/Kcnq1	8
	response to cocaine	GO:0042220	3/97	43/23888	0.000711947	0.0140535	0.0103952	Slc1a2/Slc1a3/Ncam1	3
	response to epinephrine	GO:0071871	2/97	10/23888	0.000718951	0.0140535	0.0103952	Pde4d/Kcnq1	2
	cellular response to epinephrine stimulus	GO:0071872	2/97	10/23888	0.000718951	0.0140535	0.0103952	Pde4d/Kcnq1	2
	cell communication by electrical coupling involved in cardiac conduction	GO:0086064	2/97	10/23888	0.000718951	0.0140535	0.0103952	Pde4d/Slc8a1	2
	cardiac muscle tissue development	GO:0048738	6/97	265/23888	0.000749032	0.0145046	0.0107289	Myh10/Ncam1/Sgcz/Sox6/Slc8a1/Erbb4	6
	regulation of cation channel activity	GO:2001257	5/97	180/23888	0.000846126	0.0157772	0.0116702	Nlgn1/Ctss/Pde4d/Nrxn1/Kcnq1	5
	response to purine-containing compound	GO:0014074	4/97	109/23888	0.00102583	0.0176691	0.0130696	Pde4d/P2ry12/Slc8a1/Kcnq1	4
	striated muscle tissue development	GO:0014706	6/97	285/23888	0.00109075	0.0181929	0.013457	Myh10/Ncam1/Sgcz/Sox6/Slc8a1/Erbb4	6
	cellular chloride ion homeostasis	GO:0030644	2/97	14/23888	0.00143856	0.0200815	0.014854	Ckb/Kcnq1	2
	positive regulation of protein-containing complex assembly	GO:0031334	5/97	205/23888	0.00150777	0.0204434	0.0151217	Abca1/Fscn1/Nav3/Ikzf1/P2ry12	5
	cellular monovalent inorganic anion homeostasis	GO:0030320	2/97	15/23888	0.0016555	0.021174	0.0156621	Ckb/Kcnq1	2
	response to cAMP	GO:0051591	3/97	59/23888	0.00178947	0.022336	0.0165217	Pde4d/Slc8a1/Kcnq1	3
	regulation of sensory perception	GO:0051931	3/97	59/23888	0.00178947	0.022336	0.0165217	Ctss/Fabp5/Ncam1	3
	sodium ion homeostasis	GO:0055078	3/97	60/23888	0.00187814	0.0223421	0.0165261	Atp1a2/Slc1a3/Slc8a1	3
	membrane biogenesis	GO:0044091	3/97	62/23888	0.00206361	0.0240213	0.0177683	Nlgn1/Nrxn1/Rftn1	3
	positive regulation of response to external stimulus	GO:0032103	7/97	449/23888	0.00237768	0.0259623	0.0192039	Lgmn/Ctss/Dscam/Csf1r/Pla2g7/Cx3cr1/P2ry12	7
	cell communication by electrical coupling	GO:0010644	2/97	18/23888	0.00239324	0.0259623	0.0192039	Pde4d/Slc8a1	2
	erythrocyte differentiation	GO:0030218	4/97	140/23888	0.00256915	0.0272313	0.0201426	Ikzf1/Sox6/Atpif1/Kcnq1	4
	cardiac conduction	GO:0061337	3/97	67/23888	0.00257593	0.0272313	0.0201426	Pde4d/Slc8a1/Kcnq1	3
	regulation of granulocyte differentiation	GO:0030852	2/97	20/23888	0.00295634	0.0303244	0.0224306	Rbp1/Ikzf1	2
	cellular response to monoamine stimulus	GO:0071868	3/97	71/23888	0.00303759	0.0308524	0.0228211	Pde4d/Aplp1/Kcnq1	3
	cellular response to catecholamine stimulus	GO:0071870	3/97	71/23888	0.00303759	0.0308524	0.0228211	Pde4d/Aplp1/Kcnq1	3
	I-kappaB phosphorylation	GO:0007252	2/97	21/23888	0.00325891	0.0319676	0.023646	Cx3cr1/Sirpa	2
	long-chain fatty acid biosynthetic process	GO:0042759	2/97	21/23888	0.00325891	0.0319676	0.023646	Plp1/Ltc4s	2
	response to monoamine	GO:0071867	3/97	73/23888	0.00328625	0.0319676	0.023646	Pde4d/Aplp1/Kcnq1	3
	response to catecholamine	GO:0071869	3/97	73/23888	0.00328625	0.0319676	0.023646	Pde4d/Aplp1/Kcnq1	3
	erythrocyte homeostasis	GO:0034101	4/97	152/23888	0.00345242	0.0332717	0.0246106	Ikzf1/Sox6/Atpif1/Kcnq1	4
	homeostasis of number of cells	GO:0048872	6/97	360/23888	0.00351643	0.0336733	0.0249077	Ildr2/Cx3cr1/Ikzf1/Sox6/Atpif1/Kcnq1	6
	regulation of respiratory gaseous exchange	GO:0043576	2/97	22/23888	0.00357535	0.0336733	0.0249077	Nlgn1/Atp1a2	2
	mammary gland alveolus development	GO:0060749	2/97	22/23888	0.00357535	0.0336733	0.0249077	Ccnd1/Erbb4	2
	mammary gland lobule development	GO:0061377	2/97	22/23888	0.00357535	0.0336733	0.0249077	Ccnd1/Erbb4	2
	multicellular organismal signaling	GO:0035637	4/97	155/23888	0.00370178	0.0347063	0.0256718	Tnr/Pde4d/Slc8a1/Kcnq1	4
	receptor clustering	GO:0043113	3/97	77/23888	0.00382014	0.0354947	0.026255	Nlgn1/Lrrtm4/Nrxn1	3
	retina morphogenesis in camera-type eye	GO:0060042	3/97	77/23888	0.00382014	0.0354947	0.026255	Dscam/Ptprm/Ikzf1	3
	regulation of release of sequestered calcium ion into cytosol by sarcoplasmic reticulum	GO:0010880	2/97	23/23888	0.00390554	0.0358066	0.0264856	Pde4d/Slc8a1	2
	chloride ion homeostasis	GO:0055064	2/97	23/23888	0.00390554	0.0358066	0.0264856	Ckb/Kcnq1	2
	mammary gland epithelium development	GO:0061180	3/97	78/23888	0.00396136	0.0361584	0.0267459	Csmd1/Ccnd1/Erbb4	3
	cellular response to calcium ion	GO:0071277	3/97	79/23888	0.00410574	0.0371488	0.0274785	Nlgn1/Lgmn/Nrxn1	3
	response to acidic pH	GO:0010447	2/97	24/23888	0.00424937	0.0377884	0.0279516	Lgmn/Ctss	2
	cellular anion homeostasis	GO:0030002	2/97	24/23888	0.00424937	0.0377884	0.0279516	Ckb/Kcnq1	2
	monovalent inorganic anion homeostasis	GO:0055083	2/97	24/23888	0.00424937	0.0377884	0.0279516	Ckb/Kcnq1	2
	aging	GO:0007568	3/97	81/23888	0.00440399	0.0386656	0.0286004	Slc1a2/Ncam1/Pde4d	3
	cellular extravasation	GO:0045123	3/97	81/23888	0.00440399	0.0386656	0.0286004	Selplg/Cx3cr1/Sirpa	3
	release of sequestered calcium ion into cytosol by sarcoplasmic reticulum	GO:0014808	2/97	25/23888	0.00460671	0.0399377	0.0295414	Pde4d/Slc8a1	2
	monovalent inorganic cation homeostasis	GO:0055067	4/97	166/23888	0.00472046	0.0407533	0.0301447	Atp1a2/Slc1a3/Slc8a1/Kcnq1	4
	retina development in camera-type eye	GO:0060041	4/97	168/23888	0.00492396	0.0420951	0.0311372	Myh10/Dscam/Ptprm/Ikzf1	4
	release of sequestered calcium ion into cytosol by endoplasmic reticulum	GO:1903514	2/97	26/23888	0.00497746	0.0420951	0.0311372	Pde4d/Slc8a1	2
	protein secretion	GO:0009306	6/97	390/23888	0.00517752	0.0432573	0.0319969	Myh10/Ildr2/Abca1/Nnat/Nrxn1/Kcnq1	6
	establishment of protein localization to extracellular region	GO:0035592	6/97	391/23888	0.00524132	0.04344	0.032132	Myh10/Ildr2/Abca1/Nnat/Nrxn1/Kcnq1	6
	negative regulation of supramolecular fiber organization	GO:1902904	4/97	174/23888	0.00556966	0.0454344	0.0336072	Tmeff2/Tmsb10/Nav3/Ctnna2	4
	protein localization to extracellular region	GO:0071692	6/97	397/23888	0.0056363	0.0457977	0.033876	Myh10/Ildr2/Abca1/Nnat/Nrxn1/Kcnq1	6
	negative regulation of response to external stimulus	GO:0032102	6/97	399/23888	0.00577268	0.0461815	0.0341598	Tnr/Grid2/Ctnna2/Cx3cr1/Nrxn1/Sema6d	6
	hindbrain development	GO:0030902	4/97	177/23888	0.00591276	0.0471201	0.0348541	Myh10/Grid2/Ctnna2/Nrxn1	4
	excitatory postsynaptic potential	GO:0060079	3/97	91/23888	0.00609062	0.0478736	0.0354115	Nlgn1/Grid2/Nrxn1	3
	exocytic process	GO:0140029	3/97	91/23888	0.00609062	0.0478736	0.0354115	Nlgn1/Ncam1/Nrxn1	3
	response to ATP	GO:0033198	2/97	29/23888	0.00616904	0.0478736	0.0354115	P2ry12/Slc8a1	2
	positive regulation of cardiac muscle cell proliferation	GO:0060045	2/97	29/23888	0.00616904	0.0478736	0.0354115	Ncam1/Erbb4	2

## Sheet: Cap_down_GO
GO terms detected in down-regulated DEGs in capillaries of KRAS group
Description		ID	GeneRatio	BgRatio	pvalue	p.adjust	qvalue	geneID	Count
Endothelial cell development	endothelium development	GO:0003158	5/63	130/23888	2.4114e-05	0.00338895	0.00241531	Id1/Ctnnb1/Clic4/Bsg/Rap1a	5
	vasculogenesis	GO:0001570	4/63	97/23888	0.00012664	0.0116387	0.0082949	Egfl7/Cd34/Ctnnb1/Rap1a	4
	regulation of hemopoiesis	GO:1903706	7/63	391/23888	7.5014e-05	0.0080618	0.00574566	Hspb1/Jun/Kitl/Gata2/Gnas/Ctnnb1/Zfp36	7
	regulation of angiogenesis	GO:0045765	6/63	298/23888	0.000134051	0.0116625	0.00831186	Hspb1/Cd34/Flt1/Gata2/Id1/Ctnnb1	6
	regulation of vasculature development	GO:1901342	6/63	302/23888	0.000144132	0.0118591	0.00845198	Hspb1/Cd34/Flt1/Gata2/Id1/Ctnnb1	6
	endothelial cell differentiation	GO:0045446	4/63	114/23888	0.000235868	0.0148597	0.0105905	Id1/Ctnnb1/Clic4/Rap1a	4
	positive regulation of vasculogenesis	GO:2001214	2/63	11/23888	0.000370764	0.0199677	0.014231	Cd34/Rap1a	2
	vascular process in circulatory system	GO:0003018	5/63	234/23888	0.000382523	0.0199677	0.014231	Slc2a1/Abcg2/Abcb1a/Fermt2/Slc16a2	5
	regulation of vasculogenesis	GO:2001212	2/63	16/23888	0.000802092	0.0276495	0.0197058	Cd34/Rap1a	2
	endothelial cell development	GO:0001885	3/63	73/23888	0.000953227	0.0285499	0.0203476	Id1/Clic4/Rap1a	3
	positive regulation of angiogenesis	GO:0045766	4/63	175/23888	0.00118379	0.0318057	0.022668	Hspb1/Cd34/Flt1/Gata2	4
	positive regulation of vasculature development	GO:1904018	4/63	175/23888	0.00118379	0.0318057	0.022668	Hspb1/Cd34/Flt1/Gata2	4
	morphogenesis of an endothelium	GO:0003159	2/63	20/23888	0.00126138	0.0324582	0.023133	Ctnnb1/Bsg	2
	endothelial tube morphogenesis	GO:0061154	2/63	20/23888	0.00126138	0.0324582	0.023133	Ctnnb1/Bsg	2
	cardiac ventricle morphogenesis	GO:0003208	3/63	81/23888	0.00128819	0.0326877	0.0232966	Sema3c/Ly6e/Ctnnb1	3
	epithelial cell migration	GO:0010631	5/63	310/23888	0.00135393	0.0337704	0.0240682	Hspb1/Jun/Gata2/Bsg/Nr4a1	5
	endothelial cell morphogenesis	GO:0001886	2/63	17/23888	0.000907493	0.0285499	0.0203476	Id1/Clic4	2
	positive regulation of endothelial cell migration	GO:0010595	3/63	108/23888	0.00293069	0.0473141	0.0337208	Hspb1/Gata2/Bsg	3
	endothelial cell migration	GO:0043542	4/63	225/23888	0.00295588	0.0473141	0.0337208	Hspb1/Gata2/Bsg/Nr4a1	4
	endothelial cell chemotaxis	GO:0035767	2/63	31/23888	0.00302997	0.0473141	0.0337208	Hspb1/Nr4a1	2
	regulation of vascular endothelial growth factor production	GO:0010574	2/63	32/23888	0.00322649	0.0486324	0.0346604	Flt1/Bsg	2
Blood-brain barrier transport	transport across blood-brain barrier	GO:0150104	4/63	22/23888	3.09999e-07	0.000234082	0.00016683	Slc2a1/Abcg2/Abcb1a/Slc16a2	4
	vascular transport	GO:0010232	4/63	23/23888	3.74521e-07	0.000234082	0.00016683	Slc2a1/Abcg2/Abcb1a/Slc16a2	4
	xenobiotic transport	GO:0042908	4/63	35/23888	2.16267e-06	0.000439021	0.000312891	Slc2a1/Slc15a2/Abcg2/Abcb1a	4
	protein localization to cell junction	GO:1902414	4/63	119/23888	0.000277937	0.0169263	0.0120634	Abcb1a/Fermt2/Hspb1/Rap1a	4
	xenobiotic export	GO:0046618	2/63	11/23888	0.000370764	0.0199677	0.014231	Abcg2/Abcb1a	2
	lipid transport	GO:0006869	6/63	384/23888	0.000520811	0.024398	0.0173885	Slco1a4/Slc2a1/Pltp/Abcg2/Esyt2/Abcb1a	6
	carbohydrate derivative transport	GO:1901264	3/63	64/23888	0.000649412	0.0276495	0.0197058	Slc15a2/Pltp/Abcb1a	3
	ceramide transport	GO:0035627	2/63	15/23888	0.000703024	0.0276495	0.0197058	Pltp/Abcb1a	2
	anion transport	GO:0006820	6/63	494/23888	0.00190331	0.038775	0.027635	Slco1a4/Slc2a1/Abcg2/Abcb1a/Clic5/Clic4	6
	organic acid transport	GO:0015849	5/63	318/23888	0.00151461	0.0344188	0.0245303	Slco1a4/Slc2a1/Abcg2/Abcb1a/Slc16a2	5
	amide transport	GO:0042886	5/63	344/23888	0.00213467	0.0415108	0.0295848	Slc15a2/Pltp/Abcg2/Abcb1a/Slc16a2	5
	chloride transport	GO:0006821	3/63	106/23888	0.00277975	0.0463328	0.0330214	Abcb1a/Clic5/Clic4	3
Cell proliferation	epithelial cell proliferation	GO:0050673	10/63	474/23888	4.29406e-07	0.000234082	0.00016683	Egfl7/Jun/Cd34/Flt1/Gata2/Id1/Ctnnb1/Zfp36/Nr4a1/Cav2	10
	endothelial cell proliferation	GO:0001935	7/63	182/23888	5.12495e-07	0.000234082	0.00016683	Egfl7/Jun/Cd34/Flt1/Gata2/Nr4a1/Cav2	7
	regulation of epithelial cell proliferation	GO:0050678	9/63	403/23888	1.07184e-06	0.000326375	0.000232608	Egfl7/Jun/Flt1/Gata2/Id1/Ctnnb1/Zfp36/Nr4a1/Cav2	9
	positive regulation of epithelial cell proliferation	GO:0050679	7/63	215/23888	1.56556e-06	0.000408611	0.000291218	Egfl7/Jun/Gata2/Id1/Ctnnb1/Nr4a1/Cav2	7
	regulation of endothelial cell proliferation	GO:0001936	6/63	166/23888	5.03618e-06	0.000920109	0.000655763	Egfl7/Jun/Flt1/Gata2/Nr4a1/Cav2	6
	positive regulation of endothelial cell proliferation	GO:0001938	5/63	98/23888	6.10314e-06	0.00101368	0.000722448	Egfl7/Jun/Gata2/Nr4a1/Cav2	5
	stem cell proliferation	GO:0072089	4/63	77/23888	5.14499e-05	0.00587493	0.00418707	Abcb1a/Fermt2/Kitl/Cd34	4
	negative regulation of neural precursor cell proliferation	GO:2000178	2/63	28/23888	0.00247563	0.0442125	0.0315103	Gata2/Slc16a2	2
	positive regulation of stem cell proliferation	GO:2000648	2/63	28/23888	0.00247563	0.0442125	0.0315103	Fermt2/Kitl	2
	hematopoietic stem cell proliferation	GO:0071425	2/63	29/23888	0.0026545	0.0457526	0.032608	Kitl/Cd34	2
Cell differentiation	regulation of myeloid cell differentiation	GO:0045637	6/63	216/23888	2.25444e-05	0.00338895	0.00241531	Jun/Kitl/Gata2/Gnas/Ctnnb1/Zfp36	6
	regulation of myeloid leukocyte differentiation	GO:0002761	5/63	136/23888	2.99566e-05	0.00390934	0.00278619	Jun/Kitl/Gata2/Gnas/Ctnnb1	5
	regulation of osteoblast differentiation	GO:0045667	5/63	142/23888	3.68432e-05	0.0044875	0.00319825	Id3/Fermt2/Gnas/Id1/Ctnnb1	5
	myeloid cell differentiation	GO:0030099	7/63	425/23888	0.000125942	0.0116387	0.0082949	Epas1/Jun/Kitl/Gata2/Gnas/Ctnnb1/Zfp36	7
	regulation of leukocyte differentiation	GO:1902105	6/63	316/23888	0.000184244	0.0131039	0.00933916	Hspb1/Jun/Kitl/Gata2/Gnas/Ctnnb1	6
	osteoblast differentiation	GO:0001649	5/63	204/23888	0.000203335	0.013759	0.00980604	Id3/Fermt2/Gnas/Id1/Ctnnb1	5
	positive regulation of myeloid cell differentiation	GO:0045639	4/63	111/23888	0.000212948	0.0138949	0.00990288	Jun/Kitl/Gata2/Gnas	4
	myeloid leukocyte differentiation	GO:0002573	5/63	239/23888	0.000421297	0.020803	0.0148263	Jun/Kitl/Gata2/Gnas/Ctnnb1	5
	cellular response to vascular endothelial growth factor stimulus	GO:0035924	3/63	60/23888	0.000537399	0.0245457	0.0174938	Hspb1/Flt1/Nr4a1	3
	regulation of nephron tubule epithelial cell differentiation	GO:0072182	2/63	12/23888	0.000444161	0.0213548	0.0152196	Prom1/Ctnnb1	2
	nephron tubule epithelial cell differentiation	GO:0072160	2/63	14/23888	0.000610324	0.0271967	0.0193831	Prom1/Ctnnb1	2
	regulation of epithelial cell differentiation	GO:0030856	4/63	152/23888	0.000701147	0.0276495	0.0197058	Prom1/Id1/Ctnnb1/Zfp36	4
	positive regulation of myeloid leukocyte differentiation	GO:0002763	3/63	70/23888	0.000843684	0.0285446	0.0203438	Jun/Kitl/Gnas	3
	positive regulation of osteoblast differentiation	GO:0045669	3/63	72/23888	0.000915767	0.0285499	0.0203476	Fermt2/Gnas/Ctnnb1	3
	regulation of epithelial cell differentiation involved in kidney development	GO:2000696	2/63	17/23888	0.000907493	0.0285499	0.0203476	Prom1/Ctnnb1	2
	negative regulation of myeloid cell differentiation	GO:0045638	3/63	86/23888	0.00153077	0.0344188	0.0245303	Gata2/Ctnnb1/Zfp36	3
Homeostasis	tissue homeostasis	GO:0001894	8/63	280/23888	7.14657e-07	0.000261136	0.000186112	Abcb1a/Epas1/Prom1/Cd34/Gata2/Gnas/Ctnnb1/Bsg	8
	anatomical structure homeostasis	GO:0060249	8/63	322/23888	2.03211e-06	0.000439021	0.000312891	Abcb1a/Epas1/Prom1/Cd34/Gata2/Gnas/Ctnnb1/Bsg	8
	myeloid cell homeostasis	GO:0002262	4/63	192/23888	0.00166416	0.0357696	0.025493	Epas1/Kitl/Gata2/Zfp36	4
	homeostasis of number of cells	GO:0048872	5/63	360/23888	0.00259822	0.045209	0.0322205	Emcn/Epas1/Kitl/Gata2/Zfp36	5
TGFß signaling	transforming growth factor beta receptor signaling pathway	GO:0007179	4/63	182/23888	0.00136782	0.0337704	0.0240682	Ltbp4/Fermt2/Jun/Cav2	4
	cellular response to transforming growth factor beta stimulus	GO:0071560	4/63	219/23888	0.0026823	0.0457787	0.0326265	Ltbp4/Fermt2/Jun/Cav2	4
	response to transforming growth factor beta	GO:0071559	4/63	223/23888	0.00286266	0.0471178	0.0335809	Ltbp4/Fermt2/Jun/Cav2	4
Migration	ameboidal-type cell migration	GO:0001667	7/63	448/23888	0.000174173	0.0131039	0.00933916	Sema3c/Hspb1/Jun/Kitl/Gata2/Bsg/Nr4a1	7
	epithelium migration	GO:0090132	5/63	312/23888	0.00139286	0.0339301	0.024182	Hspb1/Jun/Gata2/Bsg/Nr4a1	5
	tissue migration	GO:0090130	5/63	314/23888	0.00143261	0.0339919	0.0242261	Hspb1/Jun/Gata2/Bsg/Nr4a1	5
	positive regulation of epithelial cell migration	GO:0010634	4/63	155/23888	0.000754295	0.0276495	0.0197058	Hspb1/Jun/Gata2/Bsg	4
Acetylcholine	acetylcholine receptor signaling pathway	GO:0095500	3/63	37/23888	0.000127408	0.0116387	0.0082949	Ly6c1/Ly6a/Ly6e	3
	cellular response to acetylcholine	GO:1905145	3/63	39/23888	0.000149293	0.0118591	0.00845198	Ly6c1/Ly6a/Ly6e	3
	response to acetylcholine	GO:1905144	3/63	42/23888	0.000186481	0.0131039	0.00933916	Ly6c1/Ly6a/Ly6e	3
FGF signaling	cellular response to fibroblast growth factor stimulus	GO:0044344	3/63	96/23888	0.00209756	0.0415108	0.0295848	Ctnnb1/Zfp36/Nr4a1	3
	response to fibroblast growth factor	GO:0071774	3/63	98/23888	0.00222452	0.0423354	0.0301725	Ctnnb1/Zfp36/Nr4a1	3
Oxidative stress	cellular response to oxidative stress	GO:0034599	5/63	273/23888	0.000769105	0.0276495	0.0197058	Epas1/Hspb1/Mcl1/Jun/Ctnnb1	5
	regulation of oxidative stress-induced cell death	GO:1903201	3/63	80/23888	0.0012428	0.0324582	0.023133	Hspb1/Mcl1/Ctnnb1	3
	regulation of cellular response to oxidative stress	GO:1900407	3/63	91/23888	0.00180022	0.0382441	0.0272566	Hspb1/Mcl1/Ctnnb1	3
	regulation of response to oxidative stress	GO:1902882	3/63	99/23888	0.00228976	0.0428924	0.0305695	Hspb1/Mcl1/Ctnnb1	3
	regulation of oxidative stress-induced intrinsic apoptotic signaling pathway	GO:1902175	2/63	28/23888	0.00247563	0.0442125	0.0315103	Hspb1/Mcl1	2
	cell death in response to oxidative stress	GO:0036473	3/63	102/23888	0.00249255	0.0442125	0.0315103	Hspb1/Mcl1/Ctnnb1	3
IL-2	regulation of interleukin-2 production	GO:0032663	3/63	66/23888	0.000710586	0.0276495	0.0197058	Sptbn1/Cd34/Zfp36	3
	interleukin-2 production	GO:0032623	3/63	73/23888	0.000953227	0.0285499	0.0203476	Sptbn1/Cd34/Zfp36	3
	negative regulation of interleukin-2 production	GO:0032703	2/63	26/23888	0.00213575	0.0415108	0.0295848	Cd34/Zfp36	2
Cytoskelton	regulation of actin cytoskeleton organization	GO:0032956	5/63	360/23888	0.00259822	0.045209	0.0322205	Fermt2/Sptbn1/Cd2ap/Kank3/Id1	5
Others	camera-type eye development	GO:0043010	6/63	361/23888	0.000375857	0.0199677	0.014231	Prom1/Jun/Flt1/Ctnnb1/Clic4/Bsg	6
	transmembrane receptor protein serine/threonine kinase signaling pathway	GO:0007178	6/63	362/23888	0.000381413	0.0199677	0.014231	Ltbp4/Fermt2/Sptbn1/Jun/Id1/Cav2	6
	postsynaptic signal transduction	GO:0098926	3/63	54/23888	0.000393938	0.0199924	0.0142486	Ly6c1/Ly6a/Ly6e	3
	eye development	GO:0001654	6/63	408/23888	0.000715163	0.0276495	0.0197058	Prom1/Jun/Flt1/Ctnnb1/Clic4/Bsg	6
	visual system development	GO:0150063	6/63	411/23888	0.000742944	0.0276495	0.0197058	Prom1/Jun/Flt1/Ctnnb1/Clic4/Bsg	6
	sensory system development	GO:0048880	6/63	415/23888	0.000781279	0.0276495	0.0197058	Prom1/Jun/Flt1/Ctnnb1/Clic4/Bsg	6
	ectodermal placode formation	GO:0060788	2/63	16/23888	0.000802092	0.0276495	0.0197058	Gnas/Ctnnb1	2
	ectodermal placode morphogenesis	GO:0071697	2/63	16/23888	0.000802092	0.0276495	0.0197058	Gnas/Ctnnb1	2
	ectodermal placode development	GO:0071696	2/63	17/23888	0.000907493	0.0285499	0.0203476	Gnas/Ctnnb1	2
	adaptive thermogenesis	GO:1990845	4/63	164/23888	0.000930798	0.0285499	0.0203476	Epas1/Clic5/Gnas/Id1	4
	post-embryonic animal morphogenesis	GO:0009886	2/63	18/23888	0.0010192	0.0295567	0.0210651	Flt1/Gnas	2
	norepinephrine metabolic process	GO:0042415	2/63	18/23888	0.0010192	0.0295567	0.0210651	Epas1/Ly6e	2
	lipid localization	GO:0010876	6/63	443/23888	0.00109435	0.0312402	0.0222649	Slco1a4/Slc2a1/Pltp/Abcg2/Esyt2/Abcb1a	6
	regulation of intestinal absorption	GO:1904478	2/63	19/23888	0.00113717	0.0318057	0.022668	Abcg2/Abcb1a	2
	protein localization to plasma membrane	GO:0072659	5/63	299/23888	0.00115405	0.0318057	0.022668	Myl12a/Sptbn1/Slc9a3r2/Bsg/Rap1a	5
	sensory organ morphogenesis	GO:0090596	5/63	313/23888	0.00141263	0.0339589	0.0242026	Prom1/Clic5/Flt1/Gata2/Ctnnb1	5
	cellular response to organic cyclic compound	GO:0071407	6/63	471/23888	0.00149612	0.0344188	0.0245303	Id3/Gnas/Ctnnb1/Zfp36/Rap1a/Cav2	6
	positive regulation of neuron apoptotic process	GO:0043525	3/63	86/23888	0.00153077	0.0344188	0.0245303	Mcl1/Jun/Ctnnb1	3
	response to xenobiotic stimulus	GO:0009410	5/63	320/23888	0.00155689	0.0344188	0.0245303	Abcb1a/Jun/Gnas/Gstm1/Rap1a	5
	cellular response to chemical stress	GO:0062197	5/63	321/23888	0.00157835	0.0344188	0.0245303	Epas1/Hspb1/Mcl1/Jun/Ctnnb1	5
	outflow tract morphogenesis	GO:0003151	3/63	87/23888	0.00158247	0.0344188	0.0245303	Sema3c/Jun/Ctnnb1	3
	positive regulation of protein localization to nucleus	GO:1900182	3/63	92/23888	0.00185742	0.038775	0.027635	Fermt2/Cd2ap/Cav2	3
	cellular modified amino acid metabolic process	GO:0006575	4/63	199/23888	0.00189641	0.038775	0.027635	Clic5/Slc16a2/Serinc3/Gstm1	4
	appendage development	GO:0048736	4/63	200/23888	0.00193132	0.038775	0.027635	Sema3c/Fermt2/Gnas/Ctnnb1	4
	limb development	GO:0060173	4/63	200/23888	0.00193132	0.038775	0.027635	Sema3c/Fermt2/Gnas/Ctnnb1	4
	muscle organ development	GO:0007517	5/63	346/23888	0.00218902	0.0420982	0.0300035	Id3/Ly6e/Ctnnb1/Nr4a1/Cav2	5
	viral process	GO:0016032	5/63	350/23888	0.00230074	0.0428924	0.0305695	Jun/Ly6e/Zfp36/Bsg/Cav2	5
	epidermis development	GO:0008544	5/63	354/23888	0.00241657	0.0442125	0.0315103	Clic5/Gnas/Ctnnb1/Zfp36/Clic4	5
	viral entry into host cell	GO:0046718	3/63	105/23888	0.00270613	0.0457787	0.0326265	Ly6e/Bsg/Cav2	3
	protein localization to cell periphery	GO:1990778	5/63	366/23888	0.0027896	0.0463328	0.0330214	Myl12a/Sptbn1/Slc9a3r2/Bsg/Rap1a	5
	epithelial cell development	GO:0002064	4/63	226/23888	0.00300326	0.0473141	0.0337208	Abcb1a/Id1/Clic4/Rap1a	4
	entry into host	GO:0044409	3/63	109/23888	0.00300801	0.0473141	0.0337208	Ly6e/Bsg/Cav2	3
	embryonic hemopoiesis	GO:0035162	2/63	31/23888	0.00302997	0.0473141	0.0337208	Kitl/Gata2	2
	negative regulation of leukocyte differentiation	GO:1902106	3/63	110/23888	0.00308658	0.0477897	0.0340598	Hspb1/Gata2/Ctnnb1	3
	morphogenesis of a branching epithelium	GO:0061138	4/63	230/23888	0.003198	0.0486324	0.0346604	Sema3c/Flt1/Ctnnb1/Clic4	4
	transepithelial transport	GO:0070633	2/63	32/23888	0.00322649	0.0486324	0.0346604	Abcg2/Abcb1a	2
	negative regulation of hemopoiesis	GO:1903707	3/63	112/23888	0.00324749	0.0486324	0.0346604	Hspb1/Gata2/Ctnnb1	3
