# Supplementary material for: CRISPR/CasRx suppresses KRAS-induced brain arteriovenous malformation developed in postnatal brain endothelial cells in mice
Source: JCI Insight. 2024 Nov 22;9(22):e179729. doi: 10.1172/jci.insight.179729 (PMC11601911; doi:10.1172/jci.insight.179729)
Supplement: Supplemental table 4 [file jciinsight-9-179729-s243.xlsx]

## Sheet: Sheet1
	DEGs in total endothelial cells (KRAS vs control)					DEGs in total capillary (KRAS vs control)					Human bAVMs: Winkler et al., Science 2022 (Table S6)
Genes	p_val	avg_log2FC	pct.1	pct.2	p_val_adj	p_val	avg_log2FC	pct.1	pct.2	p_val_adj	p_val	avg_log2FC	pct.1	pct.2	p_val_adj	cluster
Uba52	2.66652e-16	0.194635	0.696	0.708	8.60941e-12	8.8623e-26	0.301501	0.829	0.724	2.86137e-21	2.6e-21	0.638786	0.955	0.71	1.02e-16	Nidus 2, Nidus1
Rapgef5	1.01232e-08	0.142099	0.79	0.767	0.000326848	3.07074e-13	0.262336	0.809	0.709	9.91449e-09	8.75e-37	0.965515	0.759	0.285	3.42e-32	Nidus 2, Nidus1, Art1~3
Tspan18	–	–	–	–	–	9.62054e-12	0.219262	0.681	0.524	3.10618e-07	1.1e-34	0.649833	0.426	0.038	4.29e-30	Nidus 2
Spsb1	1.66714e-13	0.184964	0.384	0.255	5.3827e-09	3.70439e-12	0.202619	0.443	0.258	1.19604e-07	7.01e-157	1.00714	0.675	0.109	2.74e-152	Art1
Mgat4a	–	–	–	–	–	2.03535e-08	0.18868	0.598	0.468	0.000657154	1.01e-11	0.512845	0.642	0.463	3.94e-07	Nidus 1
Magi1	3.30977e-10	0.122404	0.885	0.88	1.06863e-05	8.25123e-11	0.172937	0.917	0.869	2.66407e-06	1.95e-12	0.94656	0.759	0.553	7.64e-08	Nidus 2, Art1~3, Venous
Ccser1	–	–	–	–	–	1.49874e-06	0.169082	0.691	0.565	0.0483897	4.23e-44	1.02806	0.607	0.233	1.65e-39	Nidus 1
Rpl35	1.90695e-07	0.0675333	0.823	0.876	0.00615697	1.17902e-12	0.150921	0.945	0.918	3.80669e-08	7.23e-37	0.976882	0.971	0.732	2.83e-32	Nidus 2, Nidus1, Art1
Mast4	1.38394e-09	0.0998422	0.949	0.934	4.46833e-05	7.33348e-11	0.145814	0.963	0.923	2.36776e-06	1.55e-26	0.96684	0.78	0.375	6.06e-22	Nidus 2, Nidus1, Art1
Tmsb10	–	–	–	–	–	3.10099e-10	0.1354	0.97	0.963	1.00122e-05	4.74e-13	0.62598	0.962	0.986	1.85e-08	Nidus 1, Venous
Etv6	1.46839e-10	0.125443	0.863	0.848	4.74098e-06	2.78482e-07	0.13457	0.882	0.834	0.00899133	4.85e-20	0.71153	0.71	0.489	1.9e-15	Nidus 1, Venous
Rftn1	7.61193e-09	0.137605	0.441	0.335	0.000245766	6.34956e-07	0.13069	0.392	0.26	0.0205008	8.42e-36	0.623141	0.526	0.088	3.29e-31	Nidus 2, Nidus1, Art3
Fth1	–	–	–	–	–	4.63824e-10	0.124277	0.996	0.986	1.49755e-05	1.24e-26	0.743536	0.945	0.887	4.84e-22	Nidus 1, Art1~3, Venous
Igfbp4	–	–	–	–	–	7.07768e-08	0.115769	0.358	0.201	0.00228517	1.45e-33	1.0533	0.69	0.279	5.65e-29	Nidus 2
Nav3	5.91774e-09	0.110705	0.397	0.278	0.000191066	6.64947e-09	0.115152	0.445	0.272	0.000214691	1.38e-24	0.885253	0.32	0.033	5.41e-20	Nidus 2
Plekhg1	1.88177e-14	0.109901	0.953	0.95	6.07566e-10	2.38811e-08	0.110075	0.967	0.951	0.00077105	2.49e-27	0.556464	0.889	0.682	9.72e-23	Art1, Nidus2, Venous
Litaf	1.00702e-06	0.104522	0.371	0.277	0.0325137	–	–	–	–	–	5.13e-24	0.641701	0.606	0.214	2.01e-19	Nidus 2, Nidus1
Zfand3	8.78778e-08	0.104323	0.9	0.872	0.00283731	–	–	–	–	–	1.87e-41	0.608628	0.935	0.654	7.32e-37	Art1,3
Cd63	2.03337e-07	0.0970668	0.168	0.094	0.00656516	–	–	–	–	–	5.57e-47	1.23529	0.942	0.677	2.18e-42	Nidus 2, Nidus1
Tshz2	1.21093e-08	0.0868444	0.94	0.938	0.000390974	1.47346e-06	0.0935677	0.976	0.958	0.0475735	7.01e-14	0.976373	0.627	0.445	2.74e-09	Nidus1, Art1~3
Rpl38	–	–	–	–	–	8.68002e-09	0.0684408	0.994	0.997	0.000280252	4.05e-15	0.565445	0.796	0.708	1.58e-10	Nidus 1
Fabp5	1.96041e-10	0.0722314	0.124	0.045	6.32956e-06	3.98787e-08	0.0495997	0.126	0.035	0.00128756	1.21e-39	1.44706	0.463	0.041	4.72e-35	Nidus 2, Art1,3, Venous
Sptbn1	4.00128e-17	-0.0471545	0.997	0.996	1.29189e-12	7.21405e-09	-0.0375238	1	1	0.00023292	1.4e-25	-0.857314	0.886	0.863	5.47e-21	Nidus 2, Nidus1, Art3
Flt1	–	–	–	–	–	1.57187e-07	-0.0448496	1	1	0.00507509	5.28e-34	-0.863625	0.921	0.973	2.07e-29	Nidus 2, Nidus1, Art3
Kank3	–	–	–	–	–	3.41328e-07	-0.0638533	0.988	0.984	0.0110205	3.29e-13	-0.544854	0.496	0.619	1.29e-08	Nidus 1, 2
Slc7a5	–	–	–	–	–	6.21407e-07	-0.0657194	1	1	0.0200634	1.72e-55	-2.17389	0.418	0.789	6.73e-51	Nidus 2, 1, Venous
Jcad5	3.19422e-08	-0.0759194	0.934	0.969	0.00103132	6.53637e-07	-0.154505	0.988 (CapV2)	0.984	0.021104	2.67e-110	-1.80413	0.408	0.885	1.04e-105	Nidus 1, 2, Venous, Art 1~3
Pltp	2.61109e-14	-0.075939	1	1	8.43044e-10	2.61109e-14	-0.075939	1	1	8.43044e-10	2.21e-11	-0.510693	0.312	0.408	8.62e-07	Art3
Per3	9.09504e-07	-0.0781247	0.359	0.468	0.0293652	–	–	–	–	–	0.0333138	-0.529309	0.471	0.447	1	Nidus 2
Abcb1a	1.07198e-13	-0.0798241	0.97	0.98	3.46111e-09	1.93316e-10	-0.0721157	1	0.997	6.24161e-06	6.91e-18	-1.00334	0.53	0.616	2.7e-13	Art1, Art2, Art3, Venous, Nidus 1, Nidus2
St8sia6	7.91266e-07	-0.0825061	0.164	0.257	0.0255476	–	–	–	–	–	5.94e-35	-1.45389	0.22	0.595	2.32e-30	Nidus 2, Nidus1, Art1~3 Venous
Slc39a10	5.1304e-08	-0.0840271	0.951	0.98	0.00165645	–	–	–	–	–	2.27e-85	-2.86412	0.458	0.888	8.87e-81	Nidus 2, Nidus1, Art1, Art2, Venous
Serpinb9	7.18348e-07	-0.0928826	0.358	0.453	0.0231933	–	–	–	–	–	2.33e-15	-0.817457	0.465	0.472	9.1e-11	Art1
Brd2	6.67702e-07	-0.0954049	0.576	0.687	0.0215581	–	–	–	–	–	2.04e-20	-0.623603	0.787	0.666	7.99e-16	Art1
B2m	1.13768e-06	-0.0992033	0.8	0.866	0.0367322	–	–	–	–	–	3.6e-192	-0.995347	0.985	0.999	1.41e-187	Art1,2,3,venous
Ephx1	1.12547e-08	-0.0996521	0.209	0.325	0.000363379	–	–	–	–	–	4.25e-23	-0.635482	0.242	0.433	1.66e-18	Art3,1
Zfp36l1	5.47206e-08	-0.100273	0.824	0.885	0.00176676	–	–	–	–	–	5.08e-55	-0.94239	0.842	0.805	1.98e-50	Art1,3,2
Bsg	5.08106e-18	-0.10169	0.98	0.989	1.64052e-13	1.43483e-06	-0.0291766	1	1	0.0463263	6.16e-67	-2.34328	0.759	0.893	2.41e-62	Nidus 2, Nidus, venous
Spock2	1.58169e-21	-0.108582	0.959	0.989	5.10682e-17	1.19019e-11	-0.0501199	1	1	3.84276e-07	3.31e-62	-2.14177	0.251	0.742	1.29e-57	Nidus 2, Nidus1, Art2
Ly6e	1.03419e-14	-0.109385	0.915	0.956	3.3391e-10	3.78073e-07	-0.0696768	0.996	0.995	0.0122068	6.87e-15	-1.16867	0.677	0.658	2.68e-10	Nidus 2, Nidus1, Art1,3, Venous
Epas1	–	–	–	–	–	2.49305e-09	-0.0710508	0.998	0.997	8.04931e-05	9.79e-66	-1.37272	0.907	0.973	3.82e-61	Nidus 2, Nidus1, Art1~3
Laptm4a	1.60193e-13	-0.128197	0.816	0.9	5.17215e-09	1.44655e-06	-0.0823026	0.937	0.946	0.0467047	2.25e-22	-0.50165	0.852	0.743	8.78e-18	Art1
Ctnnb1	1.5265e-10	-0.107412	0.879	0.944	4.92862e-06	1.2579e-06	-0.0824798	0.953	0.974	0.0406139	2.43e-15	-0.730873	0.82	0.775	9.49e-11	Nidus 2, Nidus1, Art1~3, Venous
Cd34	3.32568e-13	-0.147222	0.828	0.917	1.07376e-08	3.8464e-07	-0.0941585	0.953	0.972	0.0124189	8.77e-28	-0.81312	0.39	0.642	3.43e-23	Nidus 1
Esyt2	–	–	–	–	–	3.09718e-10	-0.098139	0.986	0.983	9.99985e-06	4.68e-64	-2.13585	0.735	0.901	1.83e-59	Nidus 2, Nidus1, Venous
Cd2ap	2.58633e-08	-0.0940895	0.9	0.933	0.00083505	1.2077e-08	-0.0981942	0.955	0.951	0.000389932	2.56e-18	-0.623505	0.519	0.662	1e-13	Nidus 1
Abcg2	2.45568e-15	-0.0989838	0.963	0.97	7.92866e-11	4.21742e-13	-0.101382	1	0.983	1.36168e-08	2e-67	-1.92051	0.685	0.885	7.8e-63	Nidus 2, Nidus1, Art1~3, Venous
Golim4	6.6707e-07	-0.103011	0.798	0.876	0.0215377	–	–	–	–	–	8.49e-10	-0.604361	0.597	0.569	3.32e-05	Art3
Cldn5	1.84249e-07	-0.103071	0.928	0.975	0.00594885	–	–	–	–	–	7.61e-136	-1.47756	0.959	0.992	2.97e-131	Art3,2,1, venous, Nidus2
Cavin1	6.41849e-07	-0.103437	0.725	0.815	0.0207234	–	–	–	–	–	2.97e-24	-0.605851	0.805	0.761	1.16e-19	Art3
Ramp2	7.31382e-07	-0.103459	0.875	0.946	0.0236141	–	–	–	–	–	1.01e-124	-1.42861	0.862	0.951	3.94e-120	Art3,2,1, venous, Nidus1,2
Bcam	1.23063e-06	-0.104466	0.5	0.595	0.0397335	–	–	–	–	–	4.23e-31	-0.813283	0.585	0.67	1.65e-26	Art3,2,1
Ier2	5.43791e-07	-0.105208	0.6	0.691	0.0175574	–	–	–	–	–	1.27e-13	-0.698346	0.915	0.841	4.98e-09	Art3, Increase Nidus2
Ubb	1.6459e-09	-0.105403	0.87	0.919	5.31411e-05	–	–	–	–	–	8.39e-78	-0.820331	0.942	0.938	3.28e-73	Art1
Tsc22d1	7.39895e-11	-0.105513	0.915	0.966	2.3889e-06	–	–	–	–	–	3.76e-49	-1.52613	0.817	0.885	1.47e-44	Nidus2,1,Art3,2,1, venous
Rap1a	2.67855e-08	-0.106202	0.799	0.893	0.000864824	1.29094e-06	-0.115082	0.87	0.925	0.0416806	0.00194228	-0.546245	0.709	0.625	1	Nidus 2, Nidus1
Arl4a	2.15875e-07	-0.10654	0.864	0.941	0.00696995	–	–	–	–	–	3.76e-18	-1.03696	0.386	0.573	1.47e-13	Nidus2,1,Art3
Ahnak	2.98907e-08	-0.106581	0.854	0.9	0.000965082	–	–	–	–	–	2.51e-12	-0.578395	0.626	0.6	9.8e-08	Venous
Ier5	1.04344e-07	-0.106809	0.503	0.61	0.00336896	–	–	–	–	–	1.05e-05	-0.543372	0.702	0.573	0.408964	Art1
Isyna1	7.4863e-07	-0.10829	0.647	0.761	0.024171	–	–	–	–	–	1.57e-30	-0.695825	0.161	0.406	6.14e-26	Art3,1
Srgn	1.35351e-09	-0.110689	0.844	0.909	4.37009e-05	–	–	–	–	–	1.25e-60	-0.903916	0.97	0.96	4.9e-56	Venous
Foxc1	1.60405e-07	-0.111104	0.656	0.752	0.00517901	–	–	–	–	–	2.83e-12	-0.561614	0.708	0.612	1.11e-07	Art1
Ifi35	2.03097e-07	-0.112707	0.507	0.595	0.00655739	–	–	–	–	–	6.53e-05	-0.577228	0.328	0.389	1	Nidus 2
Dstn	6.14993e-09	-0.113853	0.773	0.847	0.000198563	–	–	–	–	–	5.82e-42	-0.814783	0.822	0.872	2.27e-37	Art2, 1, 3 Nidus 1,2
Tsc22d3	8.45267e-08	-0.113855	0.768	0.859	0.00272911	–	–	–	–	–	6.73e-20	-1.25387	0.685	0.707	2.63e-15	Nidus 2
Klf9	3.56042e-08	-0.114347	0.79	0.872	0.00114955	–	–	–	–	–	9.08e-20	-0.833465	0.567	0.547	3.55e-15	Art1
Prom1	5.47202e-08	-0.114811	0.805	0.869	0.00176675	5.45398e-09	-0.16563	0.835	0.892	0.000176093	4.26e-24	-0.775498	0.045	0.321	1.66e-19	Nidus 2, Nidus1
Eif4a2	4.42164e-10	-0.115113	0.681	0.784	1.42762e-05	6.68769e-07	-0.12691	0.738	0.806	0.0215925	0.00012361	-0.503875	0.788	0.638	1	Nidus 2, Art1,3
Aldh2	7.74177e-08	-0.116823	0.654	0.733	0.00249959	–	–	–	–	–	8.23e-36	-0.904387	0.405	0.585	3.22e-31	Art3,1
Tob1	2.74015e-09	-0.117152	0.477	0.598	8.84712e-05	–	–	–	–	–	6.41e-57	-1.27798	0.553	0.638	2.5e-52	Art1,2,3,Nidus2
Slc6a6	2.71217e-09	-0.120618	0.882	0.935	8.7568e-05	–	–	–	–	–	2.67e-10	-0.529524	0.081	0.218	1.04e-05	Nidus 1
Slc1a1	6.73595e-07	-0.12063	0.548	0.662	0.0217484	–	–	–	–	–	1.36e-13	-0.984434	0.392	0.564	5.31e-09	Nidus 2
Ptprr	1.23734e-07	-0.120851	0.204	0.297	0.00399501	–	–	–	–	–	1.2e-08	-0.581434	0.274	0.327	0.00046748	Art1
Maoa	2.98836e-10	-0.122002	0.821	0.908	9.64852e-06	–	–	–	–	–	3.81e-05	-0.726944	0.352	0.422	1	Nidus 2
Slc30a1	1.73939e-08	-0.12222	0.725	0.823	0.000561596	–	–	–	–	–	3.53e-58	-1.33403	0.338	0.722	1.38e-53	Nidus1,2,venous
Rundc3b	3.5456e-10	-0.123429	0.799	0.863	1.14477e-05	2.19496e-11	-0.17173	0.852	0.902	7.08687e-07	1.39e-33	-0.995194	0.642	0.799	5.44e-29	Nidus 1, Art2, Venouse
Glul	3.7034e-07	-0.123937	0.825	0.91	0.0119572	–	–	–	–	–	1.85e-22	-0.682542	0.784	0.694	7.24e-18	Art, Nidus 2
Crebrf	1.18735e-09	-0.124427	0.566	0.682	3.83359e-05	–	–	–	–	–	5.09e-11	-0.556352	0.62	0.605	1.99e-06	Art3
Akap12	5.96116e-08	-0.125763	0.735	0.833	0.00192468	–	–	–	–	–	8.57e-15	-0.520495	0.701	0.778	3.35e-10	Venous
Slc2a1	5.01541e-27	-0.126152	0.965	0.984	1.61933e-22	3.17789e-18	-0.107009	1	1	1.02605e-13	1.3e-47	-1.70357	0.349	0.753	5.06e-43	Nidus 2, Nidus1, Art1,2, Venous
Clic5	3.39163e-10	-0.12919	0.744	0.828	1.09505e-05	1.56185e-08	-0.133915	0.864	0.89	0.000504274	3.59e-14	-0.735312	0.127	0.334	1.4e-09	Nidus 2, Nidus1
Clec14a	1.4913e-08	-0.129638	0.642	0.748	0.000481497	–	–	–	–	–	6.72e-27	-0.762887	0.707	0.662	2.63e-22	Art1,venous
Dusp1	1.49015e-07	-0.129911	0.441	0.527	0.00481126	–	–	–	–	–	3.88e-10	-0.763527	0.796	0.718	1.52e-05	Nidus2,Art1
Slc16a2	6.91236e-11	-0.131464	0.757	0.853	2.23179e-06	–	–	–	–	–	2.76e-08	-0.713673	0.122	0.26	0.00108003	Nidus 2, Nidus1
Stmn1	2.54709e-08	-0.135857	0.678	0.763	0.000822378	–	–	–	–	–	1.37e-106	-1.3618	0.731	0.784	5.35e-102	Art1,2,3,Nidus2,venous
Klf2	3.85047e-10	-0.136367	0.857	0.922	1.2432e-05	–	–	–	–	–	1.56e-82	-1.09527	0.798	0.826	6.11e-78	Art1
Slc9a3r2	2.07639e-12	-0.136476	0.845	0.894	6.70404e-08	1.66e-07	-0.105499	0.949	0.951	0.00535963	8.13e-53	-0.811968	0.793	0.795	3.18e-48	Art1, Art2,3, Venous
Degs2	3.52388e-11	-0.143494	0.309	0.447	1.13776e-06	–	–	–	–	–	1.41e-25	-0.938735	0.095	0.414	5.49e-21	Nidus 2, Nidus1, Art1,2, Venous
Crip1	9.3955e-07	-0.144012	0.392	0.474	0.0303353	–	–	–	–	–	1.98e-52	-1.15872	0.278	0.581	7.74e-48	Art2,1,3,nidus1,2
Srarp	1.7588e-09	-0.145805	0.605	0.723	5.67863e-05	–	–	–	–	–	1.78e-65	-1.40562	0.366	0.628	6.94e-61	Venous, nidus1,2
Tdrp	1.89641e-12	-0.14727	0.629	0.775	6.12295e-08	–	–	–	–	–	2.43e-10	-0.594021	0.436	0.547	9.51e-06	Nidus 1
Cav2	1.18249e-11	-0.150309	0.575	0.68	3.8179e-07	5.83549e-07	-0.148141	0.648	0.723	0.018841	1e-12	-0.604412	0.672	0.566	3.91e-08	Art1, Art3
Pllp	1.91367e-13	-0.150481	0.495	0.655	6.17866e-09	–	–	–	–	–	9.13e-18	-0.951335	0.27	0.488	3.57e-13	Nidus 2, Nidus1, Art1~3 Venous
Bst2	3.31871e-09	-0.154674	0.617	0.713	0.000107151	–	–	–	–	–	4.88e-40	-0.646414	0.903	0.877	1.91e-35	Art3,1,Nidus1,2
Wfdc1	7.98483e-12	-0.156506	0.709	0.842	2.57806e-07	–	–	–	–	–	4.88e-15	-0.51917	0.035	0.198	1.91e-10	Nidus 1
Foxq1	3.31498e-13	-0.160074	0.741	0.86	1.07031e-08	–	–	–	–	–	2.67e-19	-0.608822	0.178	0.307	1.05e-14	Art1
Ltbp4	4.01347e-16	-0.160241	0.831	0.923	1.29583e-11	2.78216e-11	-0.145393	0.919	0.956	8.98278e-07	7.97e-60	-1.19685	0.642	0.722	3.11e-55	Art1, Art2,3
Crip2	1.70663e-17	-0.162033	0.829	0.914	5.51019e-13	1.49337e-06	-0.0843382	0.965	0.963	0.0482164	6.52e-61	-0.900251	0.784	0.774	2.55e-56	Art1, 2, 3
Btg2	4.5487e-12	-0.163622	0.578	0.686	1.46864e-07	–	–	–	–	–	0.000334491	-0.573074	0.696	0.605	1	Nidus 2, Art1,2, Venous
Btg1	5.02742e-13	-0.165398	0.602	0.713	1.6232e-08	–	–	–	–	–	3.65e-53	-0.747543	0.917	0.868	1.43e-48	Art1, Art2,3
Prss23	4.53952e-13	-0.168225	0.269	0.421	1.46567e-08	2.22139e-07	-0.153291	0.183	0.321	0.00717219	5.95e-21	-0.913195	0.547	0.619	2.33e-16	Art2、Art1,3 Nidus 2
Itih5	1.59075e-07	-0.173549	0.548	0.638	0.00513605	–	–	–	–	–	2.17e-94	-1.89386	0.272	0.832	8.48e-90	Nidus1,2
Id1	2.14473e-15	-0.181552	0.826	0.91	6.92468e-11	5.4803e-07	-0.132179	0.929	0.965	0.0176942	2.94e-10	-0.886531	0.698	0.685	1.15e-05	Nidus 2, Art1,3
Zfp36	3.49368e-07	0.0975538	0.92	0.902	0.0112801	7.84935e-07	-0.141469	0.256	0.386	0.0253432	6.94e-17	-0.629218	0.867	0.828	2.71e-12	Venous
Cxcl12	1.05101e-07	-0.188959	0.61	0.719	0.00339341	–	–	–	–	–	0.00725277	-0.750453	0.265	0.304	1	Nidus 2, Nidus1, Art1~3
Itm2a	1.54659e-28	-0.195981	0.862	0.948	4.99347e-24	1.25009e-12	-0.0846214	0.998	1	4.03618e-08	6.3e-40	-2.0183	0.791	0.825	2.46e-35	Nidus 2, Nidus1, Art1, Art2, Art3, Venous
Id3	3.73285e-26	-0.238771	0.773	0.886	1.20522e-21	3.11935e-11	-0.156495	0.933	0.937	1.00715e-06	3.62e-44	-0.685246	0.887	0.875	1.41e-39	Art1, Nidus1, Venous
Jun	9.45933e-16	-0.20324	0.697	0.813	3.05414e-11	5.84994e-08	-0.172738	0.807	0.862	0.00188877	4.01e-80	-0.854925	0.914	0.939	1.57e-75	Art1
Syne1	–	–	–	–	–	1.60187e-10	-0.256001	0.593	0.716	5.17194e-06	1.76e-45	-1.85817	0.55	0.836	6.89e-41	Nidus 2, Nidus1, Art2, Venous
