# Supplementary material for: CRISPR/CasRx suppresses KRAS-induced brain arteriovenous malformation developed in postnatal brain endothelial cells in mice
Source: JCI Insight. 2024 Nov 22;9(22):e179729. doi: 10.1172/jci.insight.179729 (PMC11601911; doi:10.1172/jci.insight.179729)
Supplement: Supplemental table 5 [file jciinsight-9-179729-s244.xlsx]

## Sheet: Perivascularcell_cluster_marker
gene	p_val	avg_log2FC	pct.1	pct.2	p_val_adj	cluster	gene
Kcnj8	3.0871226665382e-148	1.25725	0.96	0.261	9.96739295345189e-144	PC-1	Kcnj8
Sod3	1.51453990509628e-143	1.17519	0.969	0.353	4.88999499158434e-139	PC-1	Sod3
Higd1b	9.57226927249911e-138	1.18291	0.989	0.406	3.09059858001179e-133	PC-1	Higd1b
Vtn	1.49333898222284e-128	0.896559	1	0.777	4.82154357190289e-124	PC-1	Vtn
Sdc3	4.4190604810254e-124	0.93137	0.924	0.304	1.42678205750867e-119	PC-1	Sdc3
Ddit4l	6.51312122557128e-119	0.99661	0.904	0.237	2.1028914501002e-114	PC-1	Ddit4l
Rgs4	3.24361645034822e-113	0.783821	0.997	0.644	1.04726644332393e-108	PC-1	Rgs4
Art3	7.89711511032865e-111	1.03824	0.958	0.332	2.54974155567181e-106	PC-1	Art3
Eva1b	8.30789753310609e-109	0.769796	0.986	0.629	2.68237087651396e-104	PC-1	Eva1b
Cthrc1	1.26158309013604e-107	0.973795	0.921	0.297	4.07327332312222e-103	PC-1	Cthrc1
Cox4i2	8.73009849552955e-107	0.898023	0.927	0.379	2.81868690125163e-102	PC-1	Cox4i2
Abcc9	2.53159156484948e-106	1.11934	0.989	0.335	8.17374968542951e-102	PC-1	Abcc9
Sept4	6.14264982655344e-106	0.69432	1	0.746	1.98327734949931e-101	PC-1	Sept4
Sfrp2	1.18444305813951e-103	0.734687	0.596	0.033	3.82421130181504e-99	PC-1	Sfrp2
Nid1	2.49895942059467e-103	0.568108	0.997	0.833	8.06839028127402e-99	PC-1	Nid1
P2ry14	1.47473943702923e-102	0.828856	0.975	0.547	4.76149122033629e-98	PC-1	P2ry14
Pdgfrb	3.05960865107552e-102	0.54206	1	0.919	9.87855845172753e-98	PC-1	Pdgfrb
Ptn	5.86482386163047e-102	0.841378	1	0.8	1.89357568020463e-97	PC-1	Ptn
Slc19a1	5.31918775089843e-99	0.704655	0.977	0.632	1.71740614913258e-94	PC-1	Slc19a1
Uchl1	9.16349867275221e-99	0.858652	0.78	0.203	2.9586188164715e-94	PC-1	Uchl1
Sept7	3.05102457869521e-96	0.439142	1	0.927	9.85084305723323e-92	PC-1	Sept7
Marcks	6.26121453004216e-95	0.702952	0.986	0.745	2.02155833531471e-90	PC-1	Marcks
Gper1	8.97947603073325e-93	0.756433	0.887	0.416	2.89920342604284e-88	PC-1	Gper1
Gatm	9.26347462105357e-92	0.911379	0.932	0.415	2.99089805089957e-87	PC-1	Gatm
S1pr3	3.41954277739408e-90	0.737868	0.944	0.578	1.10406777653723e-85	PC-1	S1pr3
Chp2	6.47564525546503e-89	0.641696	0.576	0.053	2.09079158363199e-84	PC-1	Chp2
Pla1a	1.06812758856921e-87	0.742883	0.862	0.226	3.44866354521341e-83	PC-1	Pla1a
Rflna	2.24073391033505e-87	0.683515	0.726	0.158	7.23465757629878e-83	PC-1	Rflna
Emcn	1.96656979922202e-85	0.758883	0.845	0.207	6.34946391074812e-81	PC-1	Emcn
Plxdc1	3.26965369289386e-85	0.768123	0.952	0.316	1.05567308782464e-80	PC-1	Plxdc1
G0s2	1.29656993375947e-84	0.712353	0.706	0.168	4.1862353451292e-80	PC-1	G0s2
Ifitm1	2.41277798404743e-84	0.856827	0.898	0.383	7.79013627709392e-80	PC-1	Ifitm1
Car4	7.88410690811865e-83	0.894467	0.842	0.279	2.54554159742427e-78	PC-1	Car4
Tbxa2r	3.52400420231498e-82	0.714245	0.85	0.379	1.13779523680144e-77	PC-1	Tbxa2r
Atp2a3	7.3196972236978e-81	0.711117	0.915	0.451	2.36331064261531e-76	PC-1	Atp2a3
Atp1a2	1.81322160117783e-80	0.594862	1	0.932	5.85434858372287e-76	PC-1	Atp1a2
Atp13a5	1.02081589396519e-78	1.11922	1	0.374	3.29590827684542e-74	PC-1	Atp13a5
Lamc1	1.7561929200636e-78	0.408957	0.997	0.924	5.67022008100935e-74	PC-1	Lamc1
Pdzd2	3.09891703741846e-78	0.796845	0.963	0.489	1.0005473438713e-73	PC-1	Pdzd2
Plat	1.95450010573658e-77	0.669914	0.946	0.521	6.3104944913917e-73	PC-1	Plat
Cadm4	4.69157089654668e-76	0.671599	0.816	0.298	1.51476749536803e-71	PC-1	Cadm4
Pcdh18	1.26830007435426e-73	0.668359	0.929	0.526	4.0949604500676e-69	PC-1	Pcdh18
Nodal	2.61961631271769e-72	0.475613	0.452	0.03	8.45795518887161e-68	PC-1	Nodal
Ndufa4l2	4.66879370743083e-72	0.690215	0.98	0.567	1.50741342431819e-67	PC-1	Ndufa4l2
Ece1	7.74945404277042e-72	0.662655	0.941	0.567	2.50206622678928e-67	PC-1	Ece1
Ntn1	2.56393836849548e-71	0.658764	0.884	0.275	8.27818781036136e-67	PC-1	Ntn1
Ecm2	2.90932168013176e-71	0.631558	0.904	0.499	9.39332690864142e-67	PC-1	Ecm2
Gng2	3.61195436352045e-71	0.658941	0.924	0.461	1.16619170534985e-66	PC-1	Gng2
Slc12a2	5.45838265197933e-71	0.656933	0.989	0.664	1.76234800684456e-66	PC-1	Slc12a2
Adora2a	1.18035112229649e-69	0.566553	0.74	0.245	3.81099966855869e-65	PC-1	Adora2a
Fzd6	3.82969137118094e-69	0.635392	0.887	0.313	1.23649245301319e-64	PC-1	Fzd6
Slc30a10	2.0806069696812e-68	0.665842	0.927	0.394	6.71765572300968e-64	PC-1	Slc30a10
Notch1	2.34132314944922e-68	0.578372	0.944	0.583	7.55943005262671e-64	PC-1	Notch1
Slc22a8	4.32968265393702e-68	0.671916	0.864	0.3	1.39792463847664e-63	PC-1	Slc22a8
Gucy1b1	7.32319708828468e-68	0.523221	0.992	0.746	2.36444064389447e-63	PC-1	Gucy1b1
Mmp15	1.91297616423011e-66	0.529634	0.616	0.139	6.17642614144977e-62	PC-1	Mmp15
Ankrd50	3.62962141166367e-66	0.583133	0.887	0.496	1.17189586518385e-61	PC-1	Ankrd50
Zic1	9.32398695313987e-66	0.487049	0.972	0.804	3.01043566756027e-61	PC-1	Zic1
Ace2	2.90178953811279e-65	0.74097	0.723	0.225	9.36900788170478e-61	PC-1	Ace2
Pitpnc1	3.1988663905356e-65	0.695992	0.997	0.815	1.03281799151223e-60	PC-1	Pitpnc1
Grm7	4.96527568182174e-65	0.851462	0.912	0.312	1.60313855938979e-60	PC-1	Grm7
Rgs5	6.9907192784311e-65	0.636392	1	0.782	2.25709353342705e-60	PC-1	Rgs5
Pde8b	8.58534043911796e-65	0.787725	0.997	0.65	2.77194886757802e-60	PC-1	Pde8b
Pth1r	1.39848999878536e-64	0.608215	0.867	0.519	4.5153046590783e-60	PC-1	Pth1r
Arhgdib	4.39158692280195e-64	0.64311	0.864	0.385	1.41791166976507e-59	PC-1	Arhgdib
Tlr12	8.00596587335639e-64	0.464698	0.511	0.076	2.58488620153058e-59	PC-1	Tlr12
Efhd2	9.47044100268543e-64	0.581099	0.938	0.573	3.05772128653704e-59	PC-1	Efhd2
Xpc	1.05143369750615e-63	0.554817	0.805	0.365	3.39476397913812e-59	PC-1	Xpc
Sema6d	1.9265154815237e-63	0.682045	0.955	0.549	6.22014053519557e-59	PC-1	Sema6d
Gjc1	1.96196565309916e-63	0.528076	0.989	0.801	6.33459850416126e-59	PC-1	Gjc1
Foxf2	3.9407972475889e-63	0.531785	0.653	0.2	1.27236520732903e-58	PC-1	Foxf2
Grm3	4.14426646110667e-63	0.883992	0.98	0.51	1.33805931229751e-58	PC-1	Grm3
Plxdc2	4.25446663249701e-63	0.676121	1	0.738	1.37363964163431e-58	PC-1	Plxdc2
Cdh2	4.32800691295736e-63	0.64082	0.963	0.566	1.39738359198654e-58	PC-1	Cdh2
Trpc3	4.56068362865353e-63	0.699282	0.972	0.529	1.47250792318337e-58	PC-1	Trpc3
Rapgef5	4.92036251972849e-63	0.738096	0.994	0.691	1.58863744674474e-58	PC-1	Rapgef5
Eps8	5.06109468251562e-63	0.681666	0.949	0.421	1.63407564014382e-58	PC-1	Eps8
Ggt1	1.60123120230357e-61	0.489385	0.551	0.095	5.16989518287755e-57	PC-1	Ggt1
Gm14964	2.03372634764554e-61	0.615789	0.805	0.309	6.56629225864316e-57	PC-1	Gm14964
Myo1b	2.10675844177931e-61	0.434426	0.994	0.897	6.80209098097287e-57	PC-1	Myo1b
Anpep	2.94695595045797e-61	0.556539	0.799	0.335	9.51483667724366e-57	PC-1	Anpep
Lamb1	2.76697777281275e-60	0.622625	0.907	0.481	8.93374113508051e-56	PC-1	Lamb1
Nbl1	1.06884188439212e-59	0.528224	0.952	0.66	3.45096979213684e-55	PC-1	Nbl1
Itih5	1.46063474035924e-59	0.779172	0.881	0.385	4.71595138619788e-55	PC-1	Itih5
Tnfaip1	1.5961642189183e-59	0.527132	0.918	0.599	5.15353541362152e-55	PC-1	Tnfaip1
Enpep	1.90928609475941e-59	0.567824	0.873	0.407	6.1645120141497e-55	PC-1	Enpep
Cd81	1.94796281088711e-59	0.425057	0.997	0.806	6.28938752751123e-55	PC-1	Cd81
Cspg4	1.97891713196218e-59	0.499102	0.966	0.7	6.38932974396629e-55	PC-1	Cspg4
Hspa2	6.11832078149096e-59	0.5903	0.751	0.332	1.97542223071999e-54	PC-1	Hspa2
Adap2os	6.65625200474197e-59	0.558531	0.935	0.606	2.14910408477104e-54	PC-1	Adap2os
Ano4	9.71283648137078e-59	0.656147	0.89	0.338	3.13598351474018e-54	PC-1	Ano4
Ggt5	4.92675116728874e-58	0.565071	0.912	0.502	1.59070014938252e-53	PC-1	Ggt5
Unc5b	2.88082345330516e-57	0.533453	0.619	0.142	9.30131468368638e-53	PC-1	Unc5b
Pten	4.55218530004032e-57	0.3293	0.992	0.951	1.46976406782402e-52	PC-1	Pten
Dpysl2	4.8779099694952e-57	0.503521	0.898	0.612	1.57493079185092e-52	PC-1	Dpysl2
Akap7	5.87789233317893e-57	0.554385	0.91	0.584	1.89779509761348e-52	PC-1	Akap7
Tnfrsf21	7.68038360390026e-56	0.560998	0.929	0.513	2.47976545419128e-51	PC-1	Tnfrsf21
Tagln3	1.24909196867763e-55	0.387317	0.463	0.073	4.03294323926945e-51	PC-1	Tagln3
Naalad2	1.76394520997438e-55	0.543044	0.845	0.46	5.69524989944427e-51	PC-1	Naalad2
Gng11	6.36498799152037e-55	0.535474	0.975	0.684	2.05506367282218e-50	PC-1	Gng11
Igf2	2.02194505467972e-54	0.754361	0.867	0.366	6.5282539980444e-50	PC-1	Igf2
Slc16a12	2.11729148286605e-54	0.585118	0.932	0.531	6.83609901072962e-50	PC-1	Slc16a12
Cd248	2.3877708872813e-54	0.556642	0.898	0.598	7.70939586376513e-50	PC-1	Cd248
Itga1	2.43495686421947e-53	0.367109	1	0.924	7.8617452275054e-49	PC-1	Itga1
Rhob	6.76184172889367e-53	0.536235	0.867	0.584	2.1831958390079e-48	PC-1	Rhob
9930111J21Rik2	1.07195846224297e-52	0.51908	0.684	0.232	3.46103228704389e-48	PC-1	9930111J21Rik2
Tspan15	3.47079946568387e-52	0.449042	0.605	0.164	1.12061702348535e-47	PC-1	Tspan15
Caln1	5.15545795099686e-52	0.551814	0.619	0.139	1.66454270863836e-47	PC-1	Caln1
Tmem45a	1.14081857214864e-51	0.524771	0.794	0.335	3.6833609238963e-47	PC-1	Tmem45a
Slc1a4	1.31713804287644e-51	0.423742	0.545	0.135	4.25264359903516e-47	PC-1	Slc1a4
Ctdspl	2.63576760728499e-51	0.441707	0.989	0.86	8.51010287364104e-47	PC-1	Ctdspl
Dock6	8.8944261413064e-51	0.497473	0.989	0.8	2.8717433682436e-46	PC-1	Dock6
Dennd2a	1.17546108765922e-50	0.556624	0.881	0.481	3.79521121372532e-46	PC-1	Dennd2a
Mboat2	2.91129928675222e-50	0.533655	0.91	0.472	9.39971200713689e-46	PC-1	Mboat2
Wls	3.75513330561152e-50	0.391384	0.977	0.846	1.21241989038279e-45	PC-1	Wls
Hic1	7.59842043167182e-50	0.486913	0.565	0.168	2.45330200477388e-45	PC-1	Hic1
Zfp703	8.30996888614395e-50	0.470229	0.749	0.358	2.6830396542693e-45	PC-1	Zfp703
Nr1h3	1.04335925888492e-49	0.446597	0.537	0.142	3.36869403916175e-45	PC-1	Nr1h3
Rem1	2.5042741209496e-49	0.492578	0.766	0.366	8.08554985430996e-45	PC-1	Rem1
Vstm4	3.99090476342057e-49	0.510128	0.895	0.569	1.2885434209656e-44	PC-1	Vstm4
Tmem86a	4.51429786499078e-49	0.46541	0.596	0.212	1.45753135166957e-44	PC-1	Tmem86a
Slc6a20a	7.99321211691996e-49	0.679009	0.98	0.512	2.58076839618995e-44	PC-1	Slc6a20a
Klhl23	9.90446900491029e-49	0.483352	0.89	0.57	3.19785590761538e-44	PC-1	Klhl23
Trpc4	9.98283062432751e-49	0.552905	0.768	0.271	3.22315652367662e-44	PC-1	Trpc4
Acsl1	1.02103868209154e-48	0.512806	0.876	0.516	3.29662759286897e-44	PC-1	Acsl1
Sept11	1.56527555557053e-48	0.319416	0.997	0.924	5.05380518627056e-44	PC-1	Sept11
Tmod3	2.16950247876851e-48	0.412959	0.946	0.78	7.00467265319989e-44	PC-1	Tmod3
Eng	2.21545265111938e-48	0.48569	0.856	0.534	7.15303197466913e-44	PC-1	Eng
Sik1	3.39519620949743e-47	0.501362	0.675	0.282	1.09620700016044e-42	PC-1	Sik1
Ets1	5.03602540441795e-47	0.445538	0.944	0.737	1.62598152232442e-42	PC-1	Ets1
Glud1	1.54465002277333e-46	0.433889	0.907	0.715	4.98721152852825e-42	PC-1	Glud1
Arhgap42	1.61716602374539e-46	0.463426	0.997	0.827	5.22134394086673e-42	PC-1	Arhgap42
Lama4	1.84689088611066e-46	0.39978	0.98	0.833	5.96305660398548e-42	PC-1	Lama4
Itpr2	2.72005564472396e-46	0.512918	0.963	0.697	8.78224366012024e-42	PC-1	Itpr2
Adap2	3.16967945035941e-46	0.43602	0.994	0.845	1.02339440413754e-41	PC-1	Adap2
Pald1	3.26322285637376e-46	0.474874	0.87	0.517	1.0535967636374e-41	PC-1	Pald1
BC028528	3.58259423614119e-46	0.46661	0.777	0.456	1.15671220102291e-41	PC-1	BC028528
Atp2c1	7.32124855236801e-46	0.448318	0.895	0.646	2.36381152010306e-41	PC-1	Atp2c1
Fyn	9.02919685466807e-46	0.475011	0.89	0.539	2.91525678846668e-41	PC-1	Fyn
St8sia4	1.6046086094287e-45	0.417639	0.54	0.135	5.18079981726246e-41	PC-1	St8sia4
Eif4ebp2	3.33924613820855e-45	0.419291	0.895	0.674	1.07814240064339e-40	PC-1	Eif4ebp2
Myh9	3.47151352602033e-45	0.356936	0.986	0.875	1.12084757214618e-40	PC-1	Myh9
Pde2a	3.8874254351753e-45	0.410441	0.582	0.187	1.25513305025505e-40	PC-1	Pde2a
Foxq1	5.09306543654812e-45	0.380452	0.395	0.065	1.64439803749829e-40	PC-1	Foxq1
Gm11713	7.41491225625821e-45	0.391695	0.466	0.105	2.39405272017809e-40	PC-1	Gm11713
Stard8	9.81621850816753e-45	0.484143	0.921	0.589	3.16936246973205e-40	PC-1	Stard8
Perp	1.08356837522049e-44	0.517528	0.726	0.317	3.49851721307439e-40	PC-1	Perp
Egflam	2.27057143693699e-44	0.479245	0.949	0.688	7.33099399843845e-40	PC-1	Egflam
Cebpd	3.29814124930492e-44	0.553424	0.726	0.393	1.06487086516308e-39	PC-1	Cebpd
Palmd	5.88273731782349e-44	0.386078	0.523	0.132	1.89935939780567e-39	PC-1	Palmd
Gprc5c	7.11276675526741e-44	0.470508	0.791	0.47	2.29649900227319e-39	PC-1	Gprc5c
Mfge8	2.15229238698556e-43	0.464854	0.992	0.725	6.94910642986026e-39	PC-1	Mfge8
Arap2	2.25346020897328e-43	0.473403	0.887	0.552	7.27574697671201e-39	PC-1	Arap2
Carmil1	8.45943885417264e-43	0.503551	0.929	0.535	2.73129902284672e-38	PC-1	Carmil1
Rgma	1.30521184178554e-42	0.450601	0.768	0.398	4.21413747357298e-38	PC-1	Rgma
Chn1	1.89567046380073e-42	0.481781	0.887	0.52	6.12055122647342e-38	PC-1	Chn1
Adgrl3	2.16586242240499e-42	0.566115	0.955	0.583	6.99292000321898e-38	PC-1	Adgrl3
Dkk2	3.53264022178554e-42	0.425124	0.492	0.116	1.1405835484079e-37	PC-1	Dkk2
Tnks1bp1	4.52804475380467e-42	0.425389	0.814	0.515	1.46196980966091e-37	PC-1	Tnks1bp1
Pid1	5.29096172483166e-42	0.535559	0.983	0.685	1.7082928120964e-37	PC-1	Pid1
Tjp1	9.65794129512152e-42	0.397866	0.986	0.872	3.11825950595589e-37	PC-1	Tjp1
Asap2	1.05335712719157e-41	0.430962	0.893	0.539	3.40097415656343e-37	PC-1	Asap2
Apold1	2.3612859904438e-41	0.495852	0.681	0.303	7.62388407734589e-37	PC-1	Apold1
Coro2b	2.4035541211646e-41	0.457906	0.791	0.353	7.76035519100414e-37	PC-1	Coro2b
Calr	2.561233726572e-41	0.423502	0.932	0.72	8.26945533298303e-37	PC-1	Calr
Tbx3os1	3.05022351877731e-41	0.510889	0.975	0.674	9.8482566750763e-37	PC-1	Tbx3os1
Raph1	3.41531173244084e-41	0.48101	0.881	0.63	1.10270169905317e-36	PC-1	Raph1
Serinc3	3.51138535755923e-41	0.332285	0.986	0.87	1.13372099039515e-36	PC-1	Serinc3
Dcbld1	6.7605136889273e-41	0.445338	0.681	0.272	2.18276705474396e-36	PC-1	Dcbld1
Morrbid	1.2019595143862e-40	0.507586	0.949	0.619	3.88076668409872e-36	PC-1	Morrbid
Ttyh2	1.59799144336668e-40	0.473085	0.65	0.272	5.159434973198e-36	PC-1	Ttyh2
Lrrc58	1.90461160957205e-40	0.37568	0.918	0.739	6.14941950382526e-36	PC-1	Lrrc58
Mndal	2.29886395390357e-40	0.480029	0.74	0.339	7.42234204796846e-36	PC-1	Mndal
Ccdc141	2.41396232733917e-40	0.504962	0.887	0.561	7.79396016627996e-36	PC-1	Ccdc141
Gm36823	3.10281089029017e-40	0.408577	0.593	0.155	1.00180455214799e-35	PC-1	Gm36823
Apbb2	3.20399288002778e-40	0.355572	0.997	0.892	1.03447318117457e-35	PC-1	Apbb2
Plcl1	3.89083500851963e-40	0.425048	0.997	0.915	1.25623389920073e-35	PC-1	Plcl1
Rgl1	1.1446969027093e-39	0.455756	0.816	0.461	3.6958828897775e-35	PC-1	Rgl1
Tmem204	1.60796601253482e-39	0.424857	0.695	0.352	5.19163986467116e-35	PC-1	Tmem204
Unc13c	5.0440794707252e-39	0.580035	0.853	0.413	1.62858193871304e-34	PC-1	Unc13c
Cpm	5.15194400444917e-39	0.408757	0.554	0.178	1.6634081607165e-34	PC-1	Cpm
Ptprk	5.92301774110114e-39	0.430686	0.989	0.854	1.91236473806933e-34	PC-1	Ptprk
Sipa1	8.22096120560485e-39	0.414689	0.698	0.354	2.65430174445364e-34	PC-1	Sipa1
Sptbn1	1.40898619675735e-38	0.25141	0.997	0.968	4.54919373347045e-34	PC-1	Sptbn1
Tmem134	1.67059155629973e-38	0.412432	0.814	0.588	5.39383895782494e-34	PC-1	Tmem134
Ajap1	4.00884024913626e-38	0.357476	0.429	0.094	1.29433425123863e-33	PC-1	Ajap1
Adgre5	4.06685574291695e-38	0.415376	0.802	0.483	1.3130657137156e-33	PC-1	Adgre5
Trib2	6.35838634627107e-38	0.448244	0.672	0.313	2.05293219962054e-33	PC-1	Trib2
Lin7a	6.91141819688864e-38	0.515721	0.915	0.454	2.23148959322944e-33	PC-1	Lin7a
Slco3a1	1.1533246724412e-37	0.427415	0.955	0.721	3.72373936991089e-33	PC-1	Slco3a1
Nedd4l	1.24699388541465e-37	0.467886	0.859	0.49	4.02616915783827e-33	PC-1	Nedd4l
Hsp90b1	1.35028556132899e-37	0.371766	0.972	0.763	4.35966699186292e-33	PC-1	Hsp90b1
Lhfp	1.72985363787683e-37	0.264668	1	0.958	5.58517844061291e-33	PC-1	Lhfp
Tfpi	2.4004127578489e-37	0.467092	0.805	0.511	7.75021267126675e-33	PC-1	Tfpi
Ppard	9.41735922186372e-37	0.422842	0.746	0.397	3.04058277196314e-32	PC-1	Ppard
Pkm	1.22661104425038e-36	0.396843	0.887	0.679	3.9603590785712e-32	PC-1	Pkm
Scarf1	1.36981596109057e-36	0.354316	0.531	0.171	4.42272479357312e-32	PC-1	Scarf1
Nts	1.41463938021714e-36	0.554175	0.316	0.047	4.56744616690709e-32	PC-1	Nts
Dlc1	1.49262605679204e-36	0.303688	1	0.961	4.81924174956446e-32	PC-1	Dlc1
Colec12	1.70054718037663e-36	0.535168	0.994	0.642	5.49055668128202e-32	PC-1	Colec12
Rasgrp3	1.70283736049845e-36	0.431437	0.723	0.349	5.49795098584135e-32	PC-1	Rasgrp3
Spaar	2.52835820721651e-36	0.354324	0.475	0.128	8.16331014363994e-32	PC-1	Spaar
Gab1	3.21586049488058e-36	0.404354	0.946	0.751	1.03830487798209e-31	PC-1	Gab1
Kctd1	3.31145299109263e-36	0.437083	0.873	0.596	1.06916882723408e-31	PC-1	Kctd1
Slc9a3r2	5.58858711266799e-36	0.426517	0.751	0.458	1.80438712106711e-31	PC-1	Slc9a3r2
Specc1	6.23973763242131e-36	0.436584	0.941	0.714	2.01462408937987e-31	PC-1	Specc1
Agrn	8.85045612375245e-36	0.389013	0.89	0.657	2.85754676867595e-31	PC-1	Agrn
Irf2bp2	9.45489338263698e-36	0.379529	0.853	0.606	3.052701426452e-31	PC-1	Irf2bp2
Ttll3	9.52139947687788e-36	0.37256	0.506	0.155	3.07417424909956e-31	PC-1	Ttll3
Aif1l	9.72416107428467e-36	0.387776	0.562	0.227	3.13963988605429e-31	PC-1	Aif1l
Fam13c	1.28649414713262e-35	0.398685	0.703	0.329	4.15370365284709e-31	PC-1	Fam13c
4833422C13Rik	1.89170518038771e-35	0.44291	0.712	0.3	6.10774851591781e-31	PC-1	4833422C13Rik
Trim62	2.05257602074382e-35	0.353185	0.534	0.181	6.62715219817557e-31	PC-1	Trim62
Pde5a	2.27409284652775e-35	0.36267	0.977	0.782	7.34236357358414e-31	PC-1	Pde5a
Nostrin	2.63983427076291e-35	0.418708	0.54	0.181	8.5232329100122e-31	PC-1	Nostrin
Zdhhc1	3.41603050661473e-35	0.40344	0.684	0.375	1.1029337696707e-30	PC-1	Zdhhc1
Cyth3	4.18383551330422e-35	0.374321	0.924	0.732	1.35083497218053e-30	PC-1	Cyth3
Gnb4	4.70005956404196e-35	0.36455	0.932	0.715	1.51750823144223e-30	PC-1	Gnb4
Fam118b	6.22261875003406e-35	0.433505	0.819	0.484	2.0090969158235e-30	PC-1	Fam118b
Galnt17	6.31420819372998e-35	0.493764	0.808	0.421	2.0386683995096e-30	PC-1	Galnt17
Itga4	6.92647444298649e-35	0.432161	0.955	0.682	2.23635080340705e-30	PC-1	Itga4
Atp7a	7.67571976791652e-35	0.427258	0.768	0.463	2.47825964146721e-30	PC-1	Atp7a
Col4a1	1.41341937966502e-34	0.326013	1	0.895	4.56350715112444e-30	PC-1	Col4a1
Snrk	1.47383073444912e-34	0.380242	0.929	0.714	4.75855729231589e-30	PC-1	Snrk
Gm11714	1.90702221235664e-34	0.261449	0.319	0.053	6.15720261703589e-30	PC-1	Gm11714
Klf13	2.19352647705625e-34	0.36272	0.879	0.706	7.08223893647152e-30	PC-1	Klf13
Cbfa2t3	4.35621505714901e-34	0.435118	0.74	0.411	1.4064911555017e-29	PC-1	Cbfa2t3
Cdc42ep1	5.19888680667605e-34	0.361029	0.576	0.253	1.6785645832715e-29	PC-1	Cdc42ep1
Laptm4a	1.38473533563754e-33	0.326344	0.992	0.81	4.47089497817293e-29	PC-1	Laptm4a
Hrct1	7.97219023982723e-33	0.383329	0.619	0.3	2.57398106273302e-28	PC-1	Hrct1
Nxph4	1.59744006954927e-32	0.256973	0.288	0.046	5.15765475255373e-28	PC-1	Nxph4
Spry2	2.2594648151828e-32	0.34956	0.576	0.257	7.29513404878069e-28	PC-1	Spry2
Mospd1	2.68426200147466e-32	0.402924	0.766	0.449	8.66667672416124e-28	PC-1	Mospd1
Ppp1cc	2.88755862000651e-32	0.358413	0.822	0.629	9.32306051641502e-28	PC-1	Ppp1cc
Ptk2	3.44080126500959e-32	0.314316	0.983	0.874	1.11093150443365e-27	PC-1	Ptk2
Daam1	4.19476766302755e-32	0.388818	0.901	0.756	1.3543646353617e-27	PC-1	Daam1
Ptpn22	7.10014812612645e-32	0.29117	0.387	0.087	2.29242482548245e-27	PC-1	Ptpn22
Retreg1	8.31731290364709e-32	0.348258	0.576	0.231	2.68541081720054e-27	PC-1	Retreg1
Ncald	8.59091864736053e-32	0.39843	0.85	0.525	2.7737499036733e-27	PC-1	Ncald
Rybp	1.77577926843514e-31	0.367205	0.754	0.494	5.73345852399653e-27	PC-1	Rybp
Kctd12b	1.88866329054426e-31	0.327546	0.452	0.157	6.09792716618027e-27	PC-1	Kctd12b
Rgs3	4.46586546727982e-31	0.396301	0.678	0.352	1.44189398342063e-26	PC-1	Rgs3
Adgrf5	5.62645792147181e-31	0.381134	0.525	0.203	1.8166144691056e-26	PC-1	Adgrf5
Igf2r	7.24573925269215e-31	0.378951	0.794	0.547	2.33943183251671e-26	PC-1	Igf2r
Apcdd1	8.24436493477384e-31	0.392969	0.845	0.626	2.66185810649043e-26	PC-1	Apcdd1
Ednra	8.38034319151374e-31	0.391154	0.975	0.733	2.70576140624404e-26	PC-1	Ednra
Ak3	9.38976023357796e-31	0.367002	0.805	0.583	3.03167188661531e-26	PC-1	Ak3
Pde8a	1.10145091223829e-30	0.367592	0.599	0.253	3.55625456034377e-26	PC-1	Pde8a
Tmem71	1.31959021051225e-30	0.273417	0.342	0.077	4.2605609126809e-26	PC-1	Tmem71
Hes1	1.60446702840391e-30	0.41984	0.76	0.496	5.1803426946077e-26	PC-1	Hes1
Dpf3	2.28516115751959e-30	0.325649	0.534	0.182	7.37809982928351e-26	PC-1	Dpf3
Pik3cd	3.12632560141747e-30	0.371181	0.664	0.326	1.00939674692966e-25	PC-1	Pik3cd
Angptl2	4.84660974158586e-30	0.39467	0.551	0.245	1.56482488726583e-25	PC-1	Angptl2
B3gnt2	6.06640072534282e-30	0.350147	0.898	0.65	1.95865880219144e-25	PC-1	B3gnt2
Dcdc2a	7.01961938150459e-30	0.456078	0.808	0.347	2.26642450970639e-25	PC-1	Dcdc2a
Bcar1	7.17368099005875e-30	0.352263	0.65	0.343	2.31616638126027e-25	PC-1	Bcar1
Prex2	9.87253304204809e-30	0.435256	0.873	0.552	3.18754474328607e-25	PC-1	Prex2
Gucy1a1	1.00903735536057e-29	0.387349	0.96	0.705	3.25787890925267e-25	PC-1	Gucy1a1
Sh3d21	1.02670985461571e-29	0.278193	0.404	0.114	3.31493810759773e-25	PC-1	Sh3d21
Csk	1.33598055444588e-29	0.345458	0.757	0.501	4.31348041613942e-25	PC-1	Csk
Lamc3	1.68170804674239e-29	0.418044	0.87	0.488	5.42973077051716e-25	PC-1	Lamc3
Mylip	1.78283986887437e-29	0.425824	0.718	0.445	5.75625508463469e-25	PC-1	Mylip
Osbpl3	2.23666555697685e-29	0.368928	0.681	0.334	7.22152208381115e-25	PC-1	Osbpl3
Zbtb43	4.38325596223939e-29	0.364488	0.554	0.273	1.41522185252823e-24	PC-1	Zbtb43
Gm12185	4.47886222810973e-29	0.284507	0.407	0.121	1.44609024758979e-24	PC-1	Gm12185
Sat1	7.18054981675139e-29	0.404322	0.746	0.502	2.31838411933452e-24	PC-1	Sat1
Itm2b	7.57272370949514e-29	0.280536	1	0.902	2.4450053040847e-24	PC-1	Itm2b
Ppp1r2	7.67323357708506e-29	0.326509	0.884	0.728	2.47745692503345e-24	PC-1	Ppp1r2
Tmem30a	7.73375360045379e-29	0.32814	0.839	0.638	2.49699702497851e-24	PC-1	Tmem30a
Lims1	9.88008635951558e-29	0.253267	0.992	0.91	3.1899834828968e-24	PC-1	Lims1
Tmem178	1.05731620723028e-28	0.2908	0.395	0.113	3.4137568382844e-24	PC-1	Tmem178
Pde4d	1.41398637646226e-28	0.418896	0.975	0.788	4.5653378136837e-24	PC-1	Pde4d
Lrrc8b	1.52679077531547e-28	0.352926	0.743	0.401	4.92954937626107e-24	PC-1	Lrrc8b
Chst2	1.53040468599385e-28	0.364025	0.585	0.288	4.94121760966834e-24	PC-1	Chst2
Ppib	1.61498022766288e-28	0.347027	0.96	0.714	5.21428666105515e-24	PC-1	Ppib
Sgip1	1.79959164451062e-28	0.400092	0.918	0.598	5.81034154263143e-24	PC-1	Sgip1
Hecw2	1.84704324365318e-28	0.397313	0.743	0.406	5.96354852078303e-24	PC-1	Hecw2
Fgf12	2.83825554023311e-28	0.378886	0.576	0.241	9.16387566275064e-24	PC-1	Fgf12
Rab3a	4.34282898265559e-28	0.331708	0.497	0.223	1.40216919363001e-23	PC-1	Rab3a
Oaf	4.73807458469873e-28	0.335433	0.59	0.279	1.52978214116168e-23	PC-1	Oaf
M6pr	5.85403042555344e-28	0.351788	0.706	0.451	1.89009080349844e-23	PC-1	M6pr
Epas1	8.13310887602302e-28	0.334905	0.98	0.778	2.62593686280155e-23	PC-1	Epas1
Extl3	9.00301447600635e-28	0.34063	0.884	0.659	2.90680328386817e-23	PC-1	Extl3
Ptpn9	9.23372713724449e-28	0.30609	0.96	0.822	2.98129348080213e-23	PC-1	Ptpn9
Golim4	9.90154227546237e-28	0.338034	0.847	0.653	3.19691095447854e-23	PC-1	Golim4
Sec62	1.12648179764079e-27	0.295261	0.924	0.775	3.6370717800428e-23	PC-1	Sec62
Pik3r1	1.23456800410351e-27	0.301225	0.949	0.814	3.986049714849e-23	PC-1	Pik3r1
Samd5	1.65972448794494e-27	0.355017	0.65	0.286	5.35875245422783e-23	PC-1	Samd5
Gm39090	1.94866927426791e-27	0.331945	0.554	0.231	6.29166848582881e-23	PC-1	Gm39090
Gm867	2.05449773149583e-27	0.287696	0.328	0.076	6.63335682568059e-23	PC-1	Gm867
Arhgap31	2.45316639011688e-27	0.375278	0.856	0.588	7.92053832377037e-23	PC-1	Arhgap31
Ifitm3	2.64189377757892e-27	0.391387	0.955	0.694	8.52988243966907e-23	PC-1	Ifitm3
Mrc2	3.94631273943575e-27	0.363494	0.839	0.497	1.27414599418162e-22	PC-1	Mrc2
Ralb	5.20024500117787e-27	0.325105	0.698	0.438	1.6790031035303e-22	PC-1	Ralb
Stard13	5.85014580101238e-27	0.378298	0.929	0.614	1.88883657477287e-22	PC-1	Stard13
Cerk	6.46327342972579e-27	0.34194	0.686	0.399	2.08679709225557e-22	PC-1	Cerk
Lrrc4c	1.28250145736986e-26	0.383215	0.771	0.466	4.14081245541008e-22	PC-1	Lrrc4c
Nt5dc2	2.05843860565519e-26	0.315303	0.421	0.16	6.64608072607891e-22	PC-1	Nt5dc2
Tbx3	2.28222789682004e-26	0.355803	0.749	0.475	7.36862921046286e-22	PC-1	Tbx3
Farp1	2.71422121315707e-26	0.283367	0.969	0.869	8.76340603092023e-22	PC-1	Farp1
Hspa5	3.11020045639331e-26	0.338514	0.927	0.732	1.00419042135571e-21	PC-1	Hspa5
Cds2	3.1123896702982e-26	0.335478	0.754	0.492	1.00489725284918e-21	PC-1	Cds2
Gpcpd1	3.74895604340086e-26	0.326194	0.955	0.796	1.21042543773283e-21	PC-1	Gpcpd1
Spry4	4.41305031535384e-26	0.330724	0.59	0.282	1.42484155531829e-21	PC-1	Spry4
Nectin1	4.86813575247143e-26	0.304966	0.497	0.213	1.57177499040045e-21	PC-1	Nectin1
Igsf8	5.07044782221803e-26	0.313061	0.647	0.349	1.63709548835953e-21	PC-1	Igsf8
Cemip2	7.19122576890774e-26	0.347062	0.802	0.544	2.32183106400724e-21	PC-1	Cemip2
Focad	7.6497205580085e-26	0.353599	0.771	0.447	2.4698652765642e-21	PC-1	Focad
Abhd2	9.89642653072459e-26	0.334458	0.768	0.548	3.19525923397505e-21	PC-1	Abhd2
Btbd3	1.01807049205585e-25	0.345944	0.833	0.602	3.28704419770072e-21	PC-1	Btbd3
Phlda1	1.1910982908567e-25	0.370772	0.864	0.579	3.84569905168901e-21	PC-1	Phlda1
Cbx5	1.73133603685344e-25	0.317978	0.847	0.674	5.58996466218871e-21	PC-1	Cbx5
Susd6	1.8658334409989e-25	0.324935	0.912	0.697	6.02421643095315e-21	PC-1	Susd6
Arhgef17	1.89535455229753e-25	0.298186	0.898	0.714	6.11953124300302e-21	PC-1	Arhgef17
Sh2b3	2.58925929493057e-25	0.333084	0.607	0.335	8.35994148554234e-21	PC-1	Sh2b3
Selenom	4.16961582575109e-25	0.33185	0.859	0.639	1.34624386166026e-20	PC-1	Selenom
Casq2	5.07204457444947e-25	0.379833	0.412	0.139	1.6376110317525e-20	PC-1	Casq2
Dtx3	5.88979828558798e-25	0.312533	0.847	0.669	1.90163917246779e-20	PC-1	Dtx3
Pon2	7.33003193624467e-25	0.301589	0.788	0.594	2.36664741125532e-20	PC-1	Pon2
Nrxn2	7.57086172736851e-25	0.295031	0.5	0.217	2.44440412591547e-20	PC-1	Nrxn2
Slc9a3r1	7.7779836017167e-25	0.354985	0.61	0.38	2.51127756548627e-20	PC-1	Slc9a3r1
Il34	9.38096378367368e-25	0.313463	0.986	0.84	3.02883177683472e-20	PC-1	Il34
Cysltr2	2.13302812190746e-24	0.359207	0.763	0.44	6.88690789720263e-20	PC-1	Cysltr2
Dach1	2.63273727983777e-24	0.348171	0.698	0.339	8.5003188554122e-20	PC-1	Dach1
Ajuba	4.06369950789237e-24	0.323698	0.573	0.307	1.31204666011321e-19	PC-1	Ajuba
Limd1	4.28820126941724e-24	0.29624	0.946	0.78	1.38453154385674e-19	PC-1	Limd1
Bicd2	4.73896798486376e-24	0.314342	0.647	0.398	1.53007059327296e-19	PC-1	Bicd2
Rarres2	5.38170099585004e-24	0.363155	0.859	0.593	1.7375898005301e-19	PC-1	Rarres2
Hunk	5.93241349875507e-24	0.301202	0.571	0.275	1.91539834634305e-19	PC-1	Hunk
Gm49708	8.18453861947376e-24	0.309442	0.421	0.164	2.64254198406949e-19	PC-1	Gm49708
St8sia1	1.44205779093985e-23	0.276642	0.353	0.104	4.65597198960751e-19	PC-1	St8sia1
Scube1	2.21264866402793e-23	0.272288	0.336	0.094	7.14397874154697e-19	PC-1	Scube1
Flt1	2.37265378362452e-23	0.367268	0.774	0.472	7.66058727118847e-19	PC-1	Flt1
Axin2	2.51697666190159e-23	0.335018	0.681	0.422	8.12656254828165e-19	PC-1	Axin2
Rcsd1	2.85249891492375e-23	0.282243	0.924	0.782	9.20986324661433e-19	PC-1	Rcsd1
Pkd2	3.04192830121285e-23	0.312748	0.839	0.661	9.82147390612593e-19	PC-1	Pkd2
Fam174a	3.1410312198839e-23	0.30196	0.749	0.538	1.01414474996391e-18	PC-1	Fam174a
Zmat4	3.67187869101567e-23	0.286964	0.282	0.064	1.18553947296823e-18	PC-1	Zmat4
Il17rd	3.80913336259054e-23	0.290598	0.525	0.245	1.22985488877961e-18	PC-1	Il17rd
Tmem59	4.05976812944884e-23	0.283685	0.929	0.741	1.31077733595515e-18	PC-1	Tmem59
Lama2	7.82907463596437e-23	0.356482	0.986	0.789	2.52777332771382e-18	PC-1	Lama2
Gm30075	7.9682418751126e-23	0.255067	0.345	0.101	2.5727062542176e-18	PC-1	Gm30075
Asph	9.21857054542624e-23	0.317356	0.774	0.587	2.97639987200177e-18	PC-1	Asph
Pik3ca	1.20177319814632e-22	0.273507	0.839	0.709	3.88016512485504e-18	PC-1	Pik3ca
Gfra2	1.64612939404309e-22	0.333529	0.672	0.383	5.31485797454694e-18	PC-1	Gfra2
Pdia3	1.68157025151366e-22	0.299021	0.941	0.728	5.42928587106214e-18	PC-1	Pdia3
Serpinh1	2.1501109979152e-22	0.297339	0.932	0.721	6.94206337896882e-18	PC-1	Serpinh1
Plce1	2.47940339464868e-22	0.332495	0.997	0.789	8.00524974030218e-18	PC-1	Plce1
Pttg1ip	2.49682916632704e-22	0.299282	0.771	0.579	8.06151232932011e-18	PC-1	Pttg1ip
Ccdc12	3.18895447465813e-22	0.310697	0.689	0.485	1.02961773123287e-17	PC-1	Ccdc12
Cadm1	3.27431127257333e-22	0.30195	0.644	0.358	1.05717688057575e-17	PC-1	Cadm1
Srpr	3.55153489407098e-22	0.269494	0.85	0.673	1.1466840712487e-17	PC-1	Srpr
H3f3b	3.69454254102872e-22	0.327951	0.997	0.795	1.19285695022194e-17	PC-1	H3f3b
Pitpnm2	3.82701261200787e-22	0.328001	0.607	0.35	1.23562756203898e-17	PC-1	Pitpnm2
E130308A19Rik	4.28419273737287e-22	0.325876	0.876	0.63	1.38323730911558e-17	PC-1	E130308A19Rik
Chst3	7.13251639553743e-22	0.26486	0.421	0.164	2.30287556862717e-17	PC-1	Chst3
Zbtb34	7.24848628308271e-22	0.292205	0.573	0.307	2.34031876621891e-17	PC-1	Zbtb34
Cxxc5	7.49433016058587e-22	0.312288	0.59	0.358	2.41969437894836e-17	PC-1	Cxxc5
Mast4	9.20237538015521e-22	0.257735	0.992	0.919	2.97117093899071e-17	PC-1	Mast4
Gpx8	1.15327739387579e-21	0.309446	0.785	0.599	3.72358672160676e-17	PC-1	Gpx8
Rftn1	1.16314208741848e-21	0.303469	0.701	0.392	3.75543685764804e-17	PC-1	Rftn1
Mylk4	1.55787721206397e-21	0.267545	0.384	0.14	5.02991815459093e-17	PC-1	Mylk4
Tmem50a	1.91164057629226e-21	0.283066	0.879	0.66	6.17211392867481e-17	PC-1	Tmem50a
Rerg	2.35851293623606e-21	0.326428	0.686	0.388	7.61493071722535e-17	PC-1	Rerg
Rapgef2	2.43093918063968e-21	0.288194	0.924	0.787	7.84877333253132e-17	PC-1	Rapgef2
Rabac1	2.47374995282634e-21	0.295028	0.935	0.701	7.98699647269039e-17	PC-1	Rabac1
Ptk7	2.53976101055564e-21	0.296087	0.655	0.339	8.20012637478098e-17	PC-1	Ptk7
Nck2	2.77419080285789e-21	0.305272	0.791	0.588	8.95702984518729e-17	PC-1	Nck2
Thap3	2.98614354846905e-21	0.299166	0.771	0.558	9.64136167494202e-17	PC-1	Thap3
Ifi203	3.80426630759559e-21	0.294754	0.511	0.226	1.22828346273339e-16	PC-1	Ifi203
Gpc3	3.86647561176732e-21	0.318889	0.802	0.574	1.24836898077131e-16	PC-1	Gpc3
Tm4sf1	4.19869240653092e-21	0.36126	0.944	0.65	1.35563181729664e-16	PC-1	Tm4sf1
Ttc33	4.84216953096568e-21	0.28424	0.545	0.306	1.56339127646289e-16	PC-1	Ttc33
Col7a1	4.95903774963794e-21	0.270926	0.455	0.185	1.6011245182256e-16	PC-1	Col7a1
Tmcc1	5.2366244977924e-21	0.278302	0.941	0.804	1.69074895160223e-16	PC-1	Tmcc1
Tns2	5.27735149209475e-21	0.29278	0.785	0.593	1.70389847625263e-16	PC-1	Tns2
Atp1b2	5.85846374319853e-21	0.302427	0.921	0.703	1.89152218876651e-16	PC-1	Atp1b2
Pde7b	8.51125945771276e-21	0.363054	0.757	0.448	2.74803034111172e-16	PC-1	Pde7b
Lamp1	8.974760717111e-21	0.268081	0.963	0.768	2.89768099273363e-16	PC-1	Lamp1
F2r	1.00930940623658e-20	0.30818	0.582	0.335	3.25875727991604e-16	PC-1	F2r
Tgfb1	1.2557937969392e-20	0.303991	0.602	0.352	4.0545814321776e-16	PC-1	Tgfb1
Foxc1	1.39958260500843e-20	0.294845	0.884	0.688	4.51883235679072e-16	PC-1	Foxc1
Mllt3	1.43695727403131e-20	0.310365	0.876	0.697	4.6395039506649e-16	PC-1	Mllt3
Airn	1.69321474620733e-20	0.283131	0.963	0.854	5.46688245107961e-16	PC-1	Airn
Tap2	2.05911535549127e-20	0.287175	0.5	0.268	6.64826574827467e-16	PC-1	Tap2
Gcnt2	2.15823751285936e-20	0.277941	0.941	0.754	6.96830145776902e-16	PC-1	Gcnt2
Pdxk	2.45991334702956e-20	0.280445	0.494	0.239	7.94232222355435e-16	PC-1	Pdxk
Pear1	2.55376856032465e-20	0.270306	0.799	0.619	8.24535255072021e-16	PC-1	Pear1
Rnd3	4.76020470822998e-20	0.331336	0.692	0.46	1.53692729414621e-15	PC-1	Rnd3
Tmem106b	4.77404339877631e-20	0.292074	0.703	0.522	1.54139539216291e-15	PC-1	Tmem106b
Heyl	5.39958114067636e-20	0.310232	0.842	0.611	1.74336276289018e-15	PC-1	Heyl
Ehd3	7.00190848745788e-20	0.309167	0.712	0.474	2.26070619334552e-15	PC-1	Ehd3
Foxd1	7.56277361617212e-20	0.299336	0.842	0.66	2.44179271745349e-15	PC-1	Foxd1
Ryk	8.87825969490135e-20	0.255853	0.839	0.678	2.8665237076928e-15	PC-1	Ryk
Etv1	9.47102293463564e-20	0.302597	0.669	0.415	3.05790917490581e-15	PC-1	Etv1
Plin2	1.07297016074503e-19	0.293622	0.514	0.294	3.46429875799749e-15	PC-1	Plin2
C1qtnf6	1.13495647142826e-19	0.302487	0.588	0.38	3.66443395930042e-15	PC-1	C1qtnf6
Pcdh19	1.36045332416238e-19	0.282624	0.523	0.255	4.39249564772309e-15	PC-1	Pcdh19
Ubr1	1.67847014669772e-19	0.265459	0.879	0.723	5.41927656264291e-15	PC-1	Ubr1
Aldoa	1.72920291709789e-19	0.294287	0.949	0.688	5.58307745843397e-15	PC-1	Aldoa
Stard9	1.84784555648813e-19	0.278074	0.811	0.571	5.96613894823321e-15	PC-1	Stard9
Trpc1	2.03469765724569e-19	0.296904	0.723	0.463	6.56942832594916e-15	PC-1	Trpc1
Mxd4	3.02907283359621e-19	0.253391	0.879	0.748	9.77996745783208e-15	PC-1	Mxd4
Ugp2	3.10420450945826e-19	0.296287	0.763	0.617	1.00225450996879e-14	PC-1	Ugp2
Fam117b	3.39339586089165e-19	0.304493	0.715	0.501	1.09562572160609e-14	PC-1	Fam117b
Ebpl	3.62108866397755e-19	0.257605	0.517	0.289	1.16914089693843e-14	PC-1	Ebpl
Fry	3.72061780912108e-19	0.30857	0.997	0.858	1.20127587203092e-14	PC-1	Fry
Cdc42ep4	3.81293074349075e-19	0.283396	0.672	0.485	1.23108094915086e-14	PC-1	Cdc42ep4
Postn	3.92662340798165e-19	0.286597	0.466	0.211	1.26778889973504e-14	PC-1	Postn
Phc2	4.0570039828723e-19	0.2608	0.805	0.644	1.30988487594998e-14	PC-1	Phc2
Npepl1	5.09829247853335e-19	0.276353	0.605	0.403	1.64608569254406e-14	PC-1	Npepl1
Scarb1	5.20858543313633e-19	0.270442	0.525	0.282	1.68169597879673e-14	PC-1	Scarb1
Heg1	5.59826586070231e-19	0.310817	0.833	0.585	1.80751209844495e-14	PC-1	Heg1
Oasl2	5.87225634582828e-19	0.26801	0.376	0.149	1.89597540637758e-14	PC-1	Oasl2
Ptar1	8.3937792743564e-19	0.26929	0.729	0.521	2.71009951431145e-14	PC-1	Ptar1
Tubb2b	9.31025541987009e-19	0.267721	0.452	0.221	3.00600216741346e-14	PC-1	Tubb2b
Zmynd8	9.44049712858858e-19	0.269351	0.825	0.621	3.0480533079074e-14	PC-1	Zmynd8
Kcne4	9.55856982844189e-19	0.252093	0.407	0.184	3.08617544050903e-14	PC-1	Kcne4
Pnrc1	9.73533105574272e-19	0.277536	0.884	0.652	3.14324633796765e-14	PC-1	Pnrc1
Gm16833	1.01182014898352e-18	0.259363	0.444	0.213	3.26686371502309e-14	PC-1	Gm16833
Gstt2	1.69261517138671e-18	0.274579	0.489	0.264	5.46494660385626e-14	PC-1	Gstt2
Ssr3	1.77521420546363e-18	0.263256	0.805	0.614	5.73163410518043e-14	PC-1	Ssr3
Pea15a	2.07789714392405e-18	0.283458	0.703	0.526	6.70890650858757e-14	PC-1	Pea15a
Wsb1	2.38608987097509e-18	0.259745	0.729	0.513	7.70396836641727e-14	PC-1	Wsb1
Miga2	2.39125999126668e-18	0.252596	0.523	0.282	7.72066113380274e-14	PC-1	Miga2
Aldh2	2.85011595134433e-18	0.267385	0.771	0.584	9.20216937210545e-14	PC-1	Aldh2
Ephx1	3.36445118557693e-18	0.295112	0.684	0.493	1.08628035428722e-13	PC-1	Ephx1
Svil	3.44096127325924e-18	0.300057	0.927	0.712	1.11098316629721e-13	PC-1	Svil
Lrrc8d	3.60235335301514e-18	0.279138	0.531	0.29	1.163091827088e-13	PC-1	Lrrc8d
Spred2	3.95022258157922e-18	0.260826	0.709	0.471	1.27540836491448e-13	PC-1	Spred2
Tmco1	4.38643249089502e-18	0.265275	0.822	0.637	1.41624745833527e-13	PC-1	Tmco1
Slc25a33	4.84848842887909e-18	0.262119	0.427	0.212	1.56543145903219e-13	PC-1	Slc25a33
Nuak1	5.08580753511433e-18	0.290141	0.664	0.426	1.64205467886236e-13	PC-1	Nuak1
Rnf144a	5.71235434212613e-18	0.282234	0.483	0.249	1.84434784644226e-13	PC-1	Rnf144a
Bnip3l	6.8075542912005e-18	0.260039	0.808	0.632	2.1979550539999e-13	PC-1	Bnip3l
Nrip1	7.1022665120144e-18	0.261503	0.811	0.612	2.29310878873409e-13	PC-1	Nrip1
Pip5k1b	7.80803877010332e-18	0.27356	0.924	0.715	2.52098147770326e-13	PC-1	Pip5k1b
Stt3b	1.01656583111256e-17	0.255877	0.757	0.558	3.28218609891311e-13	PC-1	Stt3b
Prkcb	1.10107238215597e-17	0.276913	0.616	0.353	3.55503240026698e-13	PC-1	Prkcb
Pld1	1.2410153675094e-17	0.290287	0.884	0.703	4.0068663170776e-13	PC-1	Pld1
Col27a1	2.9947194162971e-17	0.267741	0.641	0.403	9.66905057939846e-13	PC-1	Col27a1
Ubc	3.00354288231412e-17	0.265362	0.952	0.746	9.69753890412759e-13	PC-1	Ubc
Galnt10	3.64814841805644e-17	0.25972	0.556	0.318	1.17787767973788e-12	PC-1	Galnt10
Jup	3.83745202142065e-17	0.280057	0.466	0.268	1.23899813415609e-12	PC-1	Jup
Pelo	4.88645911775304e-17	0.280954	0.695	0.522	1.57769105534892e-12	PC-1	Pelo
Imp3	5.36701374671376e-17	0.277554	0.718	0.561	1.73284772840147e-12	PC-1	Imp3
Bgn	5.4600182441884e-17	0.26496	0.949	0.734	1.76287609050111e-12	PC-1	Bgn
Pxdn	6.22155235565792e-17	0.274974	0.571	0.366	2.00875260907127e-12	PC-1	Pxdn
Ppic	7.00969055257184e-17	0.278915	0.859	0.635	2.26321878870887e-12	PC-1	Ppic
Ggta1	8.95278331946094e-17	0.253518	0.647	0.442	2.89058515035435e-12	PC-1	Ggta1
Nub1	9.11413761999899e-17	0.255213	0.706	0.549	2.94268161336907e-12	PC-1	Nub1
Dact1	9.66246251279989e-17	0.280463	0.54	0.336	3.1197192715077e-12	PC-1	Dact1
Ablim1	1.10400326757523e-16	0.293191	0.715	0.506	3.56449535002013e-12	PC-1	Ablim1
Neu1	1.25506372254662e-16	0.254224	0.429	0.232	4.05222424098629e-12	PC-1	Neu1
Dleu2	1.26356059437062e-16	0.276251	0.862	0.659	4.07965809104443e-12	PC-1	Dleu2
Rapgef4	1.47051760313577e-16	0.267968	0.901	0.755	4.74786018524447e-12	PC-1	Rapgef4
Psd3	1.58148235294327e-16	0.254976	0.958	0.806	5.10613207294795e-12	PC-1	Psd3
Zc3hav1	2.42000944854467e-16	0.315243	0.621	0.456	7.81348450651618e-12	PC-1	Zc3hav1
Cers4	2.578411755206e-16	0.258114	0.675	0.485	8.32491803403361e-12	PC-1	Cers4
Sh3glb2	2.95722106705417e-16	0.271405	0.568	0.399	9.54797965919779e-12	PC-1	Sh3glb2
Tbx2	2.99242922225645e-16	0.28778	0.87	0.608	9.66165622989939e-12	PC-1	Tbx2
Ccdc80	3.26298215850632e-16	0.287031	0.565	0.344	1.05351904951694e-11	PC-1	Ccdc80
Bmp5	3.33282321127038e-16	0.271113	0.653	0.427	1.07606863022287e-11	PC-1	Bmp5
Ginm1	3.35125801670248e-16	0.250171	0.729	0.561	1.08202067585273e-11	PC-1	Ginm1
Cd63	3.50959023987505e-16	0.267023	0.975	0.757	1.13314140074846e-11	PC-1	Cd63
Thsd7a	3.7995577197819e-16	0.32755	0.706	0.475	1.22676320098598e-11	PC-1	Thsd7a
Srgap1	6.08595095254778e-16	0.257026	0.621	0.365	1.9649709840491e-11	PC-1	Srgap1
Sh2d3c	6.19297590489362e-16	0.258297	0.599	0.403	1.999526130413e-11	PC-1	Sh2d3c
2610307P16Rik	8.49329728304669e-16	0.29664	0.862	0.562	2.74223089377728e-11	PC-1	2610307P16Rik
Dnpep	1.02366465822488e-15	0.260149	0.494	0.316	3.30510608201068e-11	PC-1	Dnpep
Mxra7	1.29422257489216e-15	0.283622	0.619	0.435	4.17865642755432e-11	PC-1	Mxra7
Spry1	2.17945641330976e-15	0.253987	0.638	0.434	7.03681092165324e-11	PC-1	Spry1
Kpna3	3.09736539877969e-15	0.259905	0.698	0.544	1.000046366304e-10	PC-1	Kpna3
Sntb1	6.59385909033374e-15	0.283007	0.862	0.625	2.12895928449605e-10	PC-1	Sntb1
Adk	6.59814316962375e-15	0.264082	0.856	0.664	2.13034248517642e-10	PC-1	Adk
Esam	9.4474336080352e-15	0.267267	0.836	0.569	3.05029288902633e-10	PC-1	Esam
Crlf3	1.12948636898761e-14	0.263778	0.695	0.504	3.64677263955031e-10	PC-1	Crlf3
Dock10	1.82023799217795e-14	0.251206	0.924	0.759	5.87700240534495e-10	PC-1	Dock10
Foxs1	2.90705922891897e-14	0.255223	0.678	0.448	9.38602213241069e-10	PC-1	Foxs1
Alg14	5.13370203144425e-14	0.251425	0.624	0.481	1.65751837489241e-09	PC-1	Alg14
Tmsb4x	6.83264575408053e-14	0.269632	0.997	0.888	2.20605633461998e-09	PC-1	Tmsb4x
Dbp	1.91031774651467e-13	0.280735	0.497	0.315	6.1678429081719e-09	PC-1	Dbp
Gucy1a2	2.74715831529981e-13	0.26604	0.975	0.806	8.86975005260851e-09	PC-1	Gucy1a2
Rgs6	8.39384647362145e-13	0.270896	0.932	0.692	2.71012121093816e-08	PC-1	Rgs6
Grip1	1.47266815064842e-12	0.276471	0.624	0.403	4.75480365799857e-08	PC-1	Grip1
Inpp4b	1.21000096521367e-11	0.263982	0.994	0.827	3.90673011638539e-07	PC-1	Inpp4b
Dlc1.1	1.27505293704912e-79	0.48878	1	0.968	4.11676341785048e-75	PC-2	Dlc1
Plcl1.1	1.23865343063103e-78	0.69246	1	0.93	3.99924033147841e-74	PC-2	Plcl1
Pde8b.1	1.00017021867549e-64	0.824572	0.989	0.714	3.22924958503757e-60	PC-2	Pde8b
Grm3.1	1.64146774086702e-62	0.972194	0.956	0.599	5.29980689493734e-58	PC-2	Grm3
Pitpnc1.1	1.44016431404812e-61	0.745237	0.995	0.849	4.64985852076716e-57	PC-2	Pitpnc1
Ptprk.1	7.05493621726166e-60	0.633937	0.978	0.88	2.27782725646727e-55	PC-2	Ptprk
Atp13a5.1	6.46751578354405e-59	0.923509	0.962	0.494	2.08816682103287e-54	PC-2	Atp13a5
Rapgef5.1	1.04657575971885e-58	0.781138	0.973	0.75	3.37907915540426e-54	PC-2	Rapgef5
Ebf1	9.50482343124852e-57	0.425055	0.984	0.904	3.06882234124721e-52	PC-2	Ebf1
Mast4.1	4.71185167327337e-56	0.490467	0.978	0.935	1.52131554974977e-51	PC-2	Mast4
Rbms3	8.82738208455073e-56	0.421593	0.995	0.966	2.85009685363889e-51	PC-2	Rbms3
Pde4d.1	2.32932019195318e-55	0.666187	0.978	0.821	7.52067610375922e-51	PC-2	Pde4d
Rora	3.67642331972366e-54	0.508934	1	0.954	1.18700679723918e-49	PC-2	Rora
Arhgap42.1	1.63434208415884e-53	0.555945	0.978	0.861	5.27680028712364e-49	PC-2	Arhgap42
Plxdc2.1	3.82641906991862e-50	0.646157	0.978	0.79	1.23543592510463e-45	PC-2	Plxdc2
Dock6.1	1.96591333677964e-48	0.594744	0.967	0.838	6.34734439046041e-44	PC-2	Dock6
Gucy1a2.1	2.35791220977917e-48	0.540068	0.978	0.836	7.61299115171401e-44	PC-2	Gucy1a2
Airn.1	3.89923476411838e-48	0.576194	0.945	0.877	1.2589459282909e-43	PC-2	Airn
Maml2	1.62946849874464e-47	0.53005	0.951	0.899	5.26106494189682e-43	PC-2	Maml2
Diaph2	3.15307833362348e-47	0.472127	0.973	0.937	1.01803440157701e-42	PC-2	Diaph2
Trpc3.1	4.67867618644116e-47	0.776551	0.901	0.623	1.51060418031626e-42	PC-2	Trpc3
Apbb2.1	7.13664877881141e-47	0.477241	0.934	0.923	2.30420979121484e-42	PC-2	Apbb2
Farp1.1	5.60266629208277e-46	0.500621	0.945	0.892	1.80893286572477e-41	PC-2	Farp1
Fry.1	1.51472340858601e-45	0.480812	0.978	0.886	4.89058746930166e-41	PC-2	Fry
Rapgef2.1	1.8449472428974e-45	0.594438	0.907	0.815	5.95678116314285e-41	PC-2	Rapgef2
Grm7.1	3.57513603325154e-45	0.904497	0.857	0.431	1.15430417105592e-40	PC-2	Grm7
Adap2.1	1.04139184733035e-44	0.477972	0.984	0.874	3.3623418574755e-40	PC-2	Adap2
Itpr2.1	6.81156527584873e-44	0.640149	0.918	0.754	2.19925008061328e-39	PC-2	Itpr2
Psd3.1	1.04942929996651e-43	0.557577	0.907	0.843	3.38829238080187e-39	PC-2	Psd3
Zbtb20	1.84338189930746e-43	0.267243	1	0.994	5.95172713829399e-39	PC-2	Zbtb20
Plce1.1	2.97841530083138e-43	0.486981	0.973	0.832	9.61640948179426e-39	PC-2	Plce1
Carmil1.1	1.67921418064414e-42	0.718408	0.879	0.616	5.42167882504574e-38	PC-2	Carmil1
Sox5	8.65065875840827e-42	0.419316	0.984	0.896	2.79303819332728e-37	PC-2	Sox5
Adgrl3.1	8.67075361400057e-42	0.713523	0.907	0.659	2.79952621935236e-37	PC-2	Adgrl3
Foxp1	7.65105380883985e-41	0.359859	0.962	0.972	2.47029574326012e-36	PC-2	Foxp1
Zfand3	1.40324338351999e-40	0.423785	0.912	0.942	4.53065191237099e-36	PC-2	Zfand3
Cacna1c	4.83019442603989e-40	0.402001	0.995	0.935	1.5595248743355e-35	PC-2	Cacna1c
Prkg1	6.78857057340998e-40	0.33665	0.995	0.95	2.19182578103688e-35	PC-2	Prkg1
Sgip1.1	1.6187056023851e-39	0.653304	0.863	0.667	5.22631477842079e-35	PC-2	Sgip1
Tbx3os1.1	1.94888773224409e-39	0.592572	0.951	0.733	6.29237382109649e-35	PC-2	Tbx3os1
Inpp4b.1	3.68801251391435e-39	0.451678	0.973	0.861	1.19074860036753e-34	PC-2	Inpp4b
Zeb1	5.14047682105061e-39	0.403821	0.951	0.947	1.65970575121261e-34	PC-2	Zeb1
Lsamp	3.77111354538679e-38	0.597035	0.962	0.844	1.21757943039903e-33	PC-2	Lsamp
Morrbid.1	3.1382420373299e-37	0.621959	0.885	0.691	1.0132442065927e-32	PC-2	Morrbid
Ano4.1	4.02822291455846e-37	0.751146	0.797	0.455	1.30059233242349e-32	PC-2	Ano4
Lin7a.1	9.03215521401206e-37	0.694614	0.857	0.549	2.91621195394807e-32	PC-2	Lin7a
Eps8.1	1.30832030910931e-36	0.678278	0.841	0.537	4.22417378202124e-32	PC-2	Eps8
Pid1.1	1.70777124544508e-36	0.567593	0.907	0.754	5.51388102016853e-32	PC-2	Pid1
Ctdspl.1	3.6546947471927e-36	0.468532	0.929	0.895	1.17999129302611e-31	PC-2	Ctdspl
Utrn	5.02961350924764e-36	0.302121	0.995	0.972	1.62391131373079e-31	PC-2	Utrn
Lhfp.1	1.59387822330783e-35	0.310676	0.967	0.972	5.146154619594e-31	PC-2	Lhfp
Rgs6.1	4.23129601678016e-35	0.57724	0.912	0.739	1.36615854493781e-30	PC-2	Rgs6
2610307P16Rik.1	1.68966211030166e-33	0.602335	0.824	0.624	5.45541205553098e-29	PC-2	2610307P16Rik
Sema6d.1	3.26397729887498e-33	0.624192	0.874	0.638	1.05384035048777e-28	PC-2	Sema6d
Unc13c.1	8.06755252071349e-33	0.712941	0.819	0.499	2.60477068236276e-28	PC-2	Unc13c
Specc1.1	1.06647617490947e-32	0.521169	0.896	0.763	3.4433316259302e-28	PC-2	Specc1
Plp1	9.93931944868003e-32	0.679248	0.835	0.544	3.20910807039532e-27	PC-2	Plp1
Pip5k1b.1	1.17017119036202e-31	0.536314	0.863	0.764	3.77813172232184e-27	PC-2	Pip5k1b
Pld1.1	2.02858204906682e-31	0.567454	0.852	0.742	6.54968286182205e-27	PC-2	Pld1
Abcc9.1	2.1115694042811e-31	0.712734	0.918	0.467	6.81762413560238e-27	PC-2	Abcc9
Dock10.1	7.01095991763156e-31	0.476244	0.89	0.795	2.2636286286057e-26	PC-2	Dock10
Gm36823.1	1.01054308454468e-30	0.687228	0.582	0.237	3.26274045706942e-26	PC-2	Gm36823
Wdfy3	3.44621990804915e-30	0.44047	0.846	0.821	1.11268102171183e-25	PC-2	Wdfy3
Trpc4.1	4.49660439886931e-30	0.692291	0.692	0.375	1.45181866226293e-25	PC-2	Trpc4
Ptk2.1	1.06890381248099e-29	0.358821	0.912	0.907	3.45116973935738e-25	PC-2	Ptk2
Stk39	1.11722837119395e-29	0.43813	0.901	0.869	3.6071952420739e-25	PC-2	Stk39
Ntn1.1	3.69201652711289e-29	0.650528	0.725	0.415	1.19204137610894e-24	PC-2	Ntn1
Ccdc141.1	5.44905533895631e-29	0.625289	0.802	0.636	1.75933649728882e-24	PC-2	Ccdc141
Gab1.1	6.85263881548657e-29	0.505445	0.83	0.809	2.21251149435615e-24	PC-2	Gab1
Rere	2.01791899761636e-28	0.360808	0.896	0.916	6.51525506760393e-24	PC-2	Rere
Mboat2.1	8.26255169082253e-28	0.610039	0.786	0.575	2.66773006441587e-23	PC-2	Mboat2
Stard13.1	1.04965630712772e-27	0.532113	0.835	0.689	3.38902531882328e-23	PC-2	Stard13
Ptprm	1.08564902499349e-27	0.514711	0.819	0.729	3.50523500699647e-23	PC-2	Ptprm
Myo1b.1	1.55939953024921e-27	0.343359	0.951	0.923	5.03483326331563e-23	PC-2	Myo1b
Klf12	4.2369335911121e-27	0.464157	0.835	0.802	1.36797874856237e-22	PC-2	Klf12
Ssh2	8.81993636760796e-27	0.491277	0.841	0.788	2.84769285500958e-22	PC-2	Ssh2
Plxdc1.1	1.26448222401429e-26	0.585048	0.764	0.467	4.08263375667492e-22	PC-2	Plxdc1
Tcf12	2.09113452277473e-26	0.336307	0.918	0.916	6.75164603368276e-22	PC-2	Tcf12
Ank2	2.2416301095146e-26	0.492536	0.907	0.788	7.23755113458979e-22	PC-2	Ank2
Nf1	5.77754451720748e-26	0.392714	0.83	0.855	1.86539579827078e-21	PC-2	Nf1
Rbms1	6.31235184595928e-26	0.260879	0.945	0.966	2.03806904050487e-21	PC-2	Rbms1
Gpc6	7.19529030419163e-26	0.431662	0.907	0.852	2.32314338051435e-21	PC-2	Gpc6
Cdh2.1	7.27456825446843e-26	0.55698	0.852	0.659	2.34873985232022e-21	PC-2	Cdh2
St5	9.15852982104035e-26	0.345815	0.912	0.913	2.9570145233193e-21	PC-2	St5
Coro2b.1	9.80733751785449e-26	0.585871	0.703	0.449	3.16649506438968e-21	PC-2	Coro2b
Tcf4	1.11699586413438e-25	0.275046	0.978	0.977	3.60644454653067e-21	PC-2	Tcf4
Chn1.1	1.35936261257577e-25	0.553187	0.775	0.608	4.38897406722339e-21	PC-2	Chn1
Pdzd2.1	1.48597011184998e-25	0.57757	0.846	0.597	4.79775170013002e-21	PC-2	Pdzd2
Nedd4l.1	2.22832937783804e-25	0.594739	0.764	0.575	7.19460706222568e-21	PC-2	Nedd4l
Dleu2.1	2.39416580168053e-25	0.534034	0.802	0.707	7.73004312388593e-21	PC-2	Dleu2
Msi2	3.88980880698802e-25	0.364755	0.874	0.883	1.25590256951222e-20	PC-2	Msi2
Egflam.1	7.44415937843992e-25	0.473172	0.846	0.755	2.4034957385169e-20	PC-2	Egflam
Mir99ahg	1.52585261550201e-24	0.398091	0.918	0.864	4.92652033967134e-20	PC-2	Mir99ahg
Camk1d	2.31679129436425e-24	0.253689	1	0.991	7.48022405211387e-20	PC-2	Camk1d
Lama2.1	3.25389876202724e-24	0.402833	0.929	0.836	1.05058629329574e-19	PC-2	Lama2
Rapgef4.1	3.26579936334112e-24	0.447478	0.841	0.793	1.05442864044195e-19	PC-2	Rapgef4
Epb41l2	4.75551418417195e-24	0.31381	0.912	0.937	1.5354128646436e-19	PC-2	Epb41l2
Pard3b	5.67934514087638e-24	0.392469	0.874	0.862	1.83369016563476e-19	PC-2	Pard3b
Tmcc1.1	5.71938716389952e-24	0.405967	0.835	0.849	1.84661853360824e-19	PC-2	Tmcc1
Gm26917.1	8.41308456897517e-24	0.675506	0.654	0.44	2.71633261478501e-19	PC-2	Gm26917
Nbeal1	8.74917445746768e-24	0.333069	0.868	0.89	2.82484595708259e-19	PC-2	Nbeal1
Focad.1	4.93075216187272e-23	0.592308	0.709	0.517	1.59199195050385e-18	PC-2	Focad
Prex2.1	8.77962783684399e-23	0.535352	0.797	0.625	2.83467843968182e-18	PC-2	Prex2
Caln1.1	1.21140788805926e-22	0.605654	0.544	0.24	3.91127264817693e-18	PC-2	Caln1
Gpcpd1.1	1.25533954358351e-22	0.406583	0.846	0.845	4.05311478436807e-18	PC-2	Gpcpd1
Slc12a2.1	2.65186285346261e-22	0.470342	0.868	0.746	8.56206959497473e-18	PC-2	Slc12a2
Gpc5	3.08743356082803e-22	0.551604	0.747	0.546	9.96839673784547e-18	PC-2	Gpc5
Fam118b.1	6.97390847828559e-22	0.545688	0.731	0.562	2.25166583038407e-17	PC-2	Fam118b
Phlpp1	1.0465494783883e-21	0.464793	0.797	0.781	3.37899430087231e-17	PC-2	Phlpp1
Parp8	9.70344953331309e-21	0.489288	0.758	0.687	3.1329527508208e-16	PC-2	Parp8
4833422C13Rik.1	1.54136634279389e-20	0.577614	0.621	0.392	4.97660951097863e-16	PC-2	4833422C13Rik
Fbxl17	4.15661911762917e-20	0.350988	0.841	0.875	1.34204761450893e-15	PC-2	Fbxl17
Dach1.1	6.28576255851615e-20	0.641394	0.643	0.414	2.02948415726811e-15	PC-2	Dach1
Sbf2	7.36600616322265e-20	0.317422	0.83	0.865	2.3782624099197e-15	PC-2	Sbf2
Lrrc4c.1	2.44553301338188e-19	0.583805	0.692	0.536	7.89589244030609e-15	PC-2	Lrrc4c
Taco1.1	3.57491263327567e-19	0.568202	0.5	0.246	1.15423204190571e-14	PC-2	Taco1
Agap1	4.66359004376252e-19	0.404141	0.786	0.815	1.5057333174296e-14	PC-2	Agap1
Cdc42bpa	7.4203856698455e-19	0.290689	0.835	0.904	2.39581992122302e-14	PC-2	Cdc42bpa
Stard8.1	1.02090063272273e-18	0.43314	0.775	0.677	3.29618187287188e-14	PC-2	Stard8
Arhgap6	1.33421646029004e-18	0.294128	0.874	0.903	4.30778468533844e-14	PC-2	Arhgap6
Galnt17.1	1.44833614738424e-18	0.600174	0.692	0.513	4.6762429190595e-14	PC-2	Galnt17
Ednra.1	2.55721620075113e-18	0.359842	0.863	0.798	8.25648394736518e-14	PC-2	Ednra
Ptpn9.1	3.09793438642335e-18	0.322339	0.841	0.87	1.00023007534451e-13	PC-2	Ptpn9
Cobll1	4.42341241378079e-18	0.28618	0.879	0.865	1.4281871660374e-13	PC-2	Cobll1
Pald1.1	8.4689114851619e-18	0.466546	0.698	0.614	2.73435745121422e-13	PC-2	Pald1
Usp34	1.6023333607265e-17	0.286188	0.841	0.884	5.17345372177766e-13	PC-2	Usp34
Ppp3ca	1.63871757149317e-17	0.355888	0.802	0.857	5.29092742308e-13	PC-2	Ppp3ca
Ror1	2.43391793905442e-17	0.355952	0.846	0.828	7.85839084982501e-13	PC-2	Ror1
Ptprg	3.67083743972983e-17	0.408053	0.78	0.772	1.18520328416557e-12	PC-2	Ptprg
Fyn.1	4.07906819539727e-17	0.448685	0.725	0.634	1.31700874824792e-12	PC-2	Fyn
Slc1a2	5.40387901974542e-17	0.523639	0.742	0.534	1.7447504191052e-12	PC-2	Slc1a2
Akt3	1.12866249627889e-16	0.38368	0.764	0.768	3.64411260173564e-12	PC-2	Akt3
Ddx17	1.29126918383808e-16	0.273297	0.83	0.883	4.169120813858e-12	PC-2	Ddx17
Stag1	2.62844548094872e-16	0.295674	0.813	0.85	8.48646192433912e-12	PC-2	Stag1
Pard3	2.79658214891244e-16	0.296118	0.819	0.893	9.02932478419361e-12	PC-2	Pard3
Setd5	2.89458824592048e-16	0.25794	0.802	0.891	9.34575706960345e-12	PC-2	Setd5
Mill2	2.91916455103784e-16	0.403753	0.731	0.681	9.42510658593589e-12	PC-2	Mill2
Rftn1.1	3.22448738915352e-16	0.46474	0.626	0.462	1.041090243336e-11	PC-2	Rftn1
Kansl1	3.34371890441764e-16	0.275281	0.808	0.883	1.07958652266932e-11	PC-2	Kansl1
Frmd4a	3.40611243089599e-16	0.308438	0.857	0.893	1.09973152056339e-11	PC-2	Frmd4a
Dennd2a.1	3.46199577078605e-16	0.458836	0.725	0.584	1.11777457451369e-11	PC-2	Dennd2a
Kctd1.1	5.54160653296186e-16	0.426761	0.742	0.671	1.7892185012974e-11	PC-2	Kctd1
Dpf3.1	5.74074558163427e-16	0.473984	0.484	0.256	1.85351452594226e-11	PC-2	Dpf3
Slc38a11	7.18345934404861e-16	0.315863	0.901	0.779	2.31932351841297e-11	PC-2	Slc38a11
Nck2.1	8.64188227885437e-16	0.42194	0.692	0.644	2.79020453137371e-11	PC-2	Nck2
Zcchc7	1.01402067773395e-15	0.333634	0.764	0.788	3.27396856219959e-11	PC-2	Zcchc7
Adk.1	1.16331998462953e-15	0.413335	0.791	0.711	3.75601123437337e-11	PC-2	Adk
Susd6.1	1.16948726173888e-15	0.38029	0.747	0.768	3.77592352197633e-11	PC-2	Susd6
Stard9.1	2.92871447430812e-15	0.421165	0.692	0.637	9.45594042319864e-11	PC-2	Stard9
Kalrn	4.44353063837935e-15	0.440516	0.736	0.734	1.43468273721354e-10	PC-2	Kalrn
Gm30624	5.89050599562176e-15	0.556138	0.495	0.279	1.9018676708064e-10	PC-2	Gm30624
Gmds	7.00063123156989e-15	0.323503	0.791	0.836	2.26029380573697e-10	PC-2	Gmds
Arhgap32	7.57466607265591e-15	0.423512	0.676	0.62	2.44563243487841e-10	PC-2	Arhgap32
Arid1b	9.47972167207596e-15	0.290059	0.78	0.838	3.06071773626317e-10	PC-2	Arid1b
Ubr1.1	1.02326618500163e-14	0.332266	0.753	0.775	3.30381953151475e-10	PC-2	Ubr1
Pan3	1.02894505023199e-14	0.33287	0.758	0.802	3.32215488368404e-10	PC-2	Pan3
Slco3a1.1	1.0662506747363e-14	0.350853	0.797	0.794	3.44260355352108e-10	PC-2	Slco3a1
Nrxn1	1.80065441047608e-14	0.519116	0.703	0.624	5.81377289510413e-10	PC-2	Nrxn1
Svil.1	2.02207669830681e-14	0.359515	0.83	0.77	6.52867903582319e-10	PC-2	Svil
9530026P05Rik	2.58116828109324e-14	0.398346	0.764	0.753	8.33381802916574e-10	PC-2	9530026P05Rik
Dmd	2.83050801909612e-14	0.273843	0.951	0.874	9.13886124125563e-10	PC-2	Dmd
Notch3	4.32983636310957e-14	0.269988	0.956	0.83	1.39797426655719e-09	PC-2	Notch3
Pik3r1.1	4.48159742589338e-14	0.272337	0.819	0.863	1.44697336089819e-09	PC-2	Pik3r1
Trps1	5.4193343121621e-14	0.35791	0.775	0.809	1.74974046936778e-09	PC-2	Trps1
Pcdh9	9.09267866816317e-14	0.435326	0.758	0.676	2.93575316158984e-09	PC-2	Pcdh9
Map4	1.00892134689423e-13	0.268065	0.797	0.852	3.25750435271741e-09	PC-2	Map4
Mllt3.1	1.50130408288505e-13	0.366927	0.742	0.755	4.84726049241095e-09	PC-2	Mllt3
Atp1a2.1	2.08154211118968e-13	0.336713	0.984	0.947	6.72067501439813e-09	PC-2	Atp1a2
Braf	2.13689650410736e-13	0.301461	0.769	0.842	6.89939774281145e-09	PC-2	Braf
Fgf12.1	3.25704598549656e-13	0.573072	0.5	0.317	1.05160243733727e-08	PC-2	Fgf12
Arhgap10	3.77878518106792e-13	0.252577	0.813	0.875	1.2200563714114e-08	PC-2	Arhgap10
Slc30a10.1	3.80278764571815e-13	0.412001	0.703	0.533	1.22780604717302e-08	PC-2	Slc30a10
Mbd5	3.98648376832834e-13	0.302667	0.736	0.794	1.28711601428017e-08	PC-2	Mbd5
Rcsd1.1	4.88968816702719e-13	0.267718	0.791	0.833	1.57873361848807e-08	PC-2	Rcsd1
Ankrd44	5.26748636529247e-13	0.38447	0.703	0.677	1.70071332276198e-08	PC-2	Ankrd44
Daam2	6.14339638487797e-13	0.280634	0.813	0.797	1.98351839078555e-08	PC-2	Daam2
Cysltr2.1	6.49275177496092e-13	0.430673	0.643	0.522	2.09631476558163e-08	PC-2	Cysltr2
Ambra1	6.84817324812335e-13	0.328609	0.72	0.757	2.21106969662159e-08	PC-2	Ambra1
Fam172a	7.33474685310176e-13	0.309099	0.758	0.809	2.36816971646096e-08	PC-2	Fam172a
Ankrd17	7.3564928924088e-13	0.301923	0.747	0.801	2.37519086017203e-08	PC-2	Ankrd17
Gab2	8.11048707726398e-13	0.325147	0.802	0.816	2.61863296263622e-08	PC-2	Gab2
Etv6	1.04937450375872e-12	0.271251	0.758	0.791	3.38811546028579e-08	PC-2	Etv6
Arhgap31.1	1.7118219359223e-12	0.392568	0.703	0.666	5.52695948451234e-08	PC-2	Arhgap31
Colec12.1	1.78085847739038e-12	0.364402	0.885	0.727	5.74985776595031e-08	PC-2	Colec12
Prickle2	2.15493117051422e-12	0.362256	0.703	0.696	6.95762627023925e-08	PC-2	Prickle2
Herc1	2.21687633651945e-12	0.32542	0.714	0.755	7.15762862772035e-08	PC-2	Herc1
Exoc4	2.22469595143218e-12	0.269692	0.769	0.836	7.18287581838907e-08	PC-2	Exoc4
Heg1.1	2.35055550496651e-12	0.381924	0.714	0.653	7.58923855888538e-08	PC-2	Heg1
Raph1.1	2.46559423299086e-12	0.39131	0.72	0.707	7.96066410005758e-08	PC-2	Raph1
Fam193a	2.46569631479186e-12	0.306574	0.725	0.767	7.96099369156849e-08	PC-2	Fam193a
Hecw2.1	3.15024905353428e-12	0.46313	0.61	0.492	1.01712091191461e-07	PC-2	Hecw2
Sntb1.1	4.39675522118693e-12	0.362092	0.764	0.687	1.41958035826462e-07	PC-2	Sntb1
Dgkh	7.486555635205e-12	0.348151	0.692	0.685	2.41718421793864e-07	PC-2	Dgkh
Rgs3.1	7.88304315050798e-12	0.444271	0.571	0.431	2.54519814200451e-07	PC-2	Rgs3
Arap2.1	8.52483559866891e-12	0.342683	0.692	0.65	2.75241366974223e-07	PC-2	Arap2
Btrc	1.0035867585662e-11	0.388638	0.654	0.637	3.2402805673827e-07	PC-2	Btrc
Cemip2.1	1.04442557737854e-11	0.376756	0.659	0.618	3.37213686168209e-07	PC-2	Cemip2
Tbc1d1	1.09428294414404e-11	0.285385	0.769	0.783	3.53311134175787e-07	PC-2	Tbc1d1
E130308A19Rik.1	1.15698849517067e-11	0.355666	0.742	0.7	3.73556875435755e-07	PC-2	E130308A19Rik
Dock9	1.42929162752232e-11	0.467971	0.544	0.412	4.6147538777813e-07	PC-2	Dock9
Fap	1.80241668777615e-11	0.44523	0.56	0.433	5.81946275982285e-07	PC-2	Fap
Meg3	1.98984058151416e-11	0.287047	0.868	0.816	6.42459828553478e-07	PC-2	Meg3
Slc16a12.1	3.18295763619471e-11	0.353079	0.731	0.642	1.02768153199818e-06	PC-2	Slc16a12
Slc6a20a.1	3.22411992826142e-11	0.395612	0.896	0.613	1.04097160123776e-06	PC-2	Slc6a20a
Gng2.1	3.35556973213309e-11	0.366806	0.698	0.588	1.08341279941381e-06	PC-2	Gng2
Cadm2	5.0863502997823e-11	0.480685	0.621	0.533	1.64222992129071e-06	PC-2	Cadm2
Dennd1a	5.24978103172276e-11	0.310741	0.72	0.802	1.69499680171233e-06	PC-2	Dennd1a
Pde7b.1	5.61410637496205e-11	0.422959	0.643	0.526	1.812626525284e-06	PC-2	Pde7b
Akap13	7.91709763903815e-11	0.268211	0.753	0.817	2.55619331471625e-06	PC-2	Akap13
Dock1	9.43931036578836e-11	0.288622	0.714	0.788	3.04767013780209e-06	PC-2	Dock1
AW554918	1.59765968791719e-10	0.375001	0.654	0.65	5.15836383437825e-06	PC-2	AW554918
Snrk.1	1.67953069667952e-10	0.301582	0.736	0.79	5.42270076036918e-06	PC-2	Snrk
Phf21a	1.72664982697767e-10	0.274043	0.736	0.834	5.57483429636281e-06	PC-2	Phf21a
Art3.1	2.08893631661701e-10	0.3773	0.736	0.488	6.74454868546133e-06	PC-2	Art3
Csnk1g1	2.12330374591534e-10	0.323863	0.676	0.706	6.85551080443686e-06	PC-2	Csnk1g1
Ggt5.1	2.68363406802005e-10	0.340675	0.681	0.62	8.66464931541635e-06	PC-2	Ggt5
Tbc1d5	3.44861974359101e-10	0.331395	0.687	0.7	1.11345585661323e-05	PC-2	Tbc1d5
Ndst3	3.90226617864442e-10	0.362984	0.72	0.631	1.25992468109892e-05	PC-2	Ndst3
Stk3	3.95954409219699e-10	0.285898	0.692	0.75	1.27841800104764e-05	PC-2	Stk3
Mrc2.1	4.07829771998566e-10	0.339951	0.665	0.592	1.31675998485177e-05	PC-2	Mrc2
Dcdc2a.1	4.55162453330621e-10	0.395322	0.626	0.465	1.46958301306858e-05	PC-2	Dcdc2a
Ncald.1	4.58232879271226e-10	0.37092	0.659	0.62	1.47949649730301e-05	PC-2	Ncald
Ets1.1	5.10914472546295e-10	0.256667	0.786	0.804	1.64958955751022e-05	PC-2	Ets1
Nbea	6.53467562969845e-10	0.286712	0.72	0.78	2.10985072056074e-05	PC-2	Nbea
Grip1.1	8.31252207115234e-10	0.488096	0.56	0.455	2.68386400111296e-05	PC-2	Grip1
Itpkb	9.00469881190394e-10	0.389983	0.621	0.605	2.90734710539942e-05	PC-2	Itpkb
Daam1.1	1.1161666604688e-09	0.288682	0.764	0.809	3.60376729665561e-05	PC-2	Daam1
Mndal.1	1.36331051289117e-09	0.379886	0.571	0.444	4.40172065297173e-05	PC-2	Mndal
Dock4	1.37002540123064e-09	0.412359	0.654	0.63	4.42340101295336e-05	PC-2	Dock4
Emcn.1	1.43060977262772e-09	0.391044	0.544	0.38	4.61900977288312e-05	PC-2	Emcn
Exoc6b	1.448962704666e-09	0.276267	0.714	0.793	4.67826588455513e-05	PC-2	Exoc6b
Rbm6	1.54813749976594e-09	0.257579	0.714	0.805	4.99847154549428e-05	PC-2	Rbm6
Ano1	1.57920522621541e-09	0.315567	0.731	0.672	5.09877991388168e-05	PC-2	Ano1
Cnot4	1.6358418197528e-09	0.259689	0.709	0.791	5.28164248343585e-05	PC-2	Cnot4
Prr5l	1.94468681499103e-09	0.397618	0.533	0.433	6.27881031956154e-05	PC-2	Prr5l
Gm30835	2.02910659142684e-09	0.310512	0.214	0.079	6.55137645173983e-05	PC-2	Gm30835
Srgap1.1	2.48336410378728e-09	0.393986	0.533	0.428	8.01803768189799e-05	PC-2	Srgap1
Gm32067	2.70945864726479e-09	0.397577	0.302	0.149	8.74802913442384e-05	PC-2	Gm32067
Grk3	2.9643407642979e-09	0.406836	0.571	0.497	9.57096702568862e-05	PC-2	Grk3
Plekhg3	4.18308989977475e-09	0.265004	0.714	0.755	0.000135059	PC-2	Plekhg3
Mark1	4.55104292348159e-09	0.252694	0.758	0.78	0.00014694	PC-2	Mark1
Pakap	7.61053245808577e-09	0.288198	0.72	0.708	0.000245721	PC-2	Pakap
Nkain2	7.61283467513517e-09	0.403817	0.467	0.328	0.000245796	PC-2	Nkain2
Grin2a	7.66090030427878e-09	0.332359	0.192	0.067	0.000247347	PC-2	Grin2a
Trpc1.1	8.60181606721724e-09	0.384376	0.577	0.538	0.000277727	PC-2	Trpc1
Extl3.1	1.3070149413142e-08	0.290068	0.67	0.74	0.000421996	PC-2	Extl3
Insr	1.44604292683665e-08	0.317419	0.637	0.636	0.000466884	PC-2	Insr
Snd1	2.17151185528497e-08	0.308044	0.632	0.641	0.000701116	PC-2	Snd1
Ptprd	2.25499790315268e-08	0.384469	0.604	0.569	0.000728071	PC-2	Ptprd
Spred2.1	2.68498895243943e-08	0.369598	0.571	0.54	0.000866902	PC-2	Spred2
Nckap5	2.80268136861e-08	0.406626	0.533	0.462	0.000904902	PC-2	Nckap5
Osbpl3.1	4.2224185885797e-08	0.384698	0.516	0.428	0.00136329	PC-2	Osbpl3
Dcbld1.1	4.89561793469549e-08	0.38299	0.489	0.383	0.00158065	PC-2	Dcbld1
Tnfrsf21.1	4.9229977471284e-08	0.295094	0.676	0.637	0.00158949	PC-2	Tnfrsf21
Gnaq	5.27108042735106e-08	0.258063	0.681	0.769	0.00170187	PC-2	Gnaq
Slc9a9	5.83692461533565e-08	0.408997	0.489	0.391	0.00188457	PC-2	Slc9a9
Vps13b	6.01328080596679e-08	0.295786	0.643	0.656	0.00194151	PC-2	Vps13b
1700018A04Rik	7.39058604835694e-08	0.346204	0.319	0.179	0.0023862	PC-2	1700018A04Rik
Xpo7	7.67049452649967e-08	0.314382	0.61	0.639	0.00247657	PC-2	Xpo7
Atp9b	8.271403120105e-08	0.295786	0.621	0.657	0.00267059	PC-2	Atp9b
B3galt1	9.05853249841595e-08	0.331866	0.67	0.673	0.00292473	PC-2	B3galt1
Ccnl2	1.02834114441914e-07	0.271915	0.67	0.752	0.00332021	PC-2	Ccnl2
Vwa8	1.06829380077687e-07	0.3125	0.604	0.592	0.0034492	PC-2	Vwa8
Fzd6.1	1.08042069310983e-07	0.329412	0.582	0.475	0.00348835	PC-2	Fzd6
Asap2.1	1.21057190823957e-07	0.306811	0.626	0.654	0.00390857	PC-2	Asap2
Luzp2	2.02179432386547e-07	0.418469	0.473	0.38	0.00652777	PC-2	Luzp2
Pik3cd.1	3.0959221513122e-07	0.341873	0.5	0.419	0.0099958	PC-2	Pik3cd
Tmem135	3.8389182669761e-07	0.329396	0.577	0.597	0.0123947	PC-2	Tmem135
Atad2b	4.01408789635712e-07	0.252779	0.643	0.726	0.0129603	PC-2	Atad2b
Lncppara	5.11949194907487e-07	0.340741	0.549	0.521	0.0165293	PC-2	Lncppara
Chd2	5.13133829853278e-07	0.275928	0.676	0.733	0.0165676	PC-2	Chd2
Cdk6	5.42514235864467e-07	0.281117	0.637	0.692	0.0175162	PC-2	Cdk6
Scaf8	5.4435871892357e-07	0.266809	0.632	0.685	0.0175757	PC-2	Scaf8
Wipf1	7.00889108608132e-07	0.321429	0.615	0.655	0.0226296	PC-2	Wipf1
Rerg.1	7.27478759046005e-07	0.37196	0.522	0.473	0.0234881	PC-2	Rerg
Asic2	7.30844773101904e-07	0.419431	0.412	0.29	0.0235968	PC-2	Asic2
Nrxn3	7.9082470813937e-07	0.420377	0.522	0.473	0.0255334	PC-2	Nrxn3
Peli2	8.07946642750408e-07	0.261633	0.67	0.773	0.0260862	PC-2	Peli2
Ptprz1	8.68522229325508e-07	0.380347	0.462	0.376	0.028042	PC-2	Ptprz1
F730043M19Rik	8.96072686346384e-07	0.272136	0.269	0.147	0.0289315	PC-2	F730043M19Rik
Ghr	9.05728881675276e-07	0.335562	0.615	0.594	0.0292433	PC-2	Ghr
A330023F24Rik	9.67481397184755e-07	0.384037	0.484	0.434	0.0312371	PC-2	A330023F24Rik
Alpk1	9.70577851780108e-07	0.363452	0.533	0.49	0.031337	PC-2	Alpk1
Cadm1.1	9.81285422170963e-07	0.424471	0.505	0.436	0.0316828	PC-2	Cadm1
Tmem45a.1	9.96048786551171e-07	0.349486	0.527	0.469	0.0321594	PC-2	Tmem45a
Adcy9	1.03760803628548e-06	0.27961	0.632	0.668	0.0335013	PC-2	Adcy9
Ccdc149	1.14938200821002e-06	0.307149	0.308	0.19	0.0371101	PC-2	Ccdc149
Map2	1.51524606364954e-06	0.321245	0.588	0.591	0.0489227	PC-2	Map2
Sgms1	1.53915269095205e-06	0.331951	0.577	0.606	0.0496946	PC-2	Sgms1
Nrf1	1.54762609152122e-06	0.34643	0.566	0.577	0.0499682	PC-2	Nrf1
Sh3bgr.2	7.27603696234786e-144	0.893498	0.84	0.059	2.34921405403325e-139	SMC-1	Sh3bgr
Cnn1.2	5.76592879409837e-143	1.16784	0.817	0.053	1.86164542975054e-138	SMC-1	Cnn1
Fbxl22.2	4.81610007748388e-142	1.19592	0.943	0.105	1.55497423201722e-137	SMC-1	Fbxl22
Pi15.2	6.20207575080093e-136	1.02194	0.897	0.078	2.0024641976611e-131	SMC-1	Pi15
Actg2.2	2.15620180419873e-133	1.11251	0.829	0.065	6.96172876521644e-129	SMC-1	Actg2
Tinagl1.2	1.11522122299878e-123	1.42263	1	0.243	3.60071476269616e-119	SMC-1	Tinagl1
Pln.2	1.00230568252916e-122	1.10829	0.891	0.101	3.2361443571819e-118	SMC-1	Pln
Acta2.2	2.60487770555687e-115	1.63595	1	0.296	8.41036864793146e-111	SMC-1	Acta2
Mustn1.2	9.46424190061019e-113	1.31472	0.994	0.251	3.05571978245001e-108	SMC-1	Mustn1
Ramp1.2	3.42526541123515e-111	0.882017	0.943	0.167	1.10591544332549e-106	SMC-1	Ramp1
Tagln.2	8.41970977711933e-111	1.60748	1	0.317	2.71847169573852e-106	SMC-1	Tagln
BC051019	3.73146163624605e-110	0.574074	0.52	0.006	1.20477701849476e-105	SMC-1	BC051019
Eln.2	1.12628330889457e-108	1.50179	0.966	0.249	3.6364309194279e-104	SMC-1	Eln
Pdlim3.2	2.46928161670919e-108	0.957116	0.96	0.167	7.97256955586896e-104	SMC-1	Pdlim3
Susd5	2.53103835621887e-105	0.601673	0.703	0.055	8.17196354072387e-101	SMC-1	Susd5
Csrp1.2	4.81545956961387e-103	1.35428	1	0.38	1.55476743124123e-98	SMC-1	Csrp1
Lrrc10b.2	4.07790277466283e-102	0.655411	0.8	0.098	1.31663246885539e-97	SMC-1	Lrrc10b
Crip1.2	1.03173456444592e-99	1.44778	1	0.477	3.33116138822655e-95	SMC-1	Crip1
Tgfb3.2	1.91772064132911e-99	0.951786	0.943	0.217	6.1917446346593e-95	SMC-1	Tgfb3
Ptgis.2	4.48665340604391e-98	0.831131	0.726	0.082	1.4486057852094e-93	SMC-1	Ptgis
Lmod1.2	7.79180838650115e-98	1.14439	1	0.351	2.51574117374963e-93	SMC-1	Lmod1
Tpm2.2	4.15409612864965e-97	1.35759	1	0.519	1.34123301705711e-92	SMC-1	Tpm2
Synpo2.2	6.48204018444406e-97	0.898137	0.88	0.16	2.09285631435145e-92	SMC-1	Synpo2
Crlf1	7.19773849900492e-97	0.577463	0.651	0.053	2.32393382917372e-92	SMC-1	Crlf1
Crispld2.2	3.11179467535633e-96	1.08101	0.949	0.216	1.0047051468323e-91	SMC-1	Crispld2
Ndrg1.2	3.81703510993716e-96	0.799914	0.829	0.13	1.23240612594541e-91	SMC-1	Ndrg1
Myh11.2	1.69649715656906e-95	1.39604	1	0.358	5.47748036941453e-91	SMC-1	Myh11
Bst2.2	1.92620295469309e-94	1.14987	0.994	0.373	6.21913147981759e-90	SMC-1	Bst2
Aoc3.2	3.19838337146257e-94	0.890632	0.977	0.203	1.03266203914412e-89	SMC-1	Aoc3
Trp53i11.2	7.82024699904306e-94	1.03256	0.989	0.265	2.52492314858103e-89	SMC-1	Trp53i11
Ntf3	4.4059579296173e-93	0.542147	0.669	0.058	1.42255163673554e-88	SMC-1	Ntf3
Dstn.2	2.54005239236246e-91	1.0183	1	0.707	8.20106715922067e-87	SMC-1	Dstn
Tuba1c.2	4.23626912482071e-91	0.93384	0.96	0.268	1.36776421233086e-86	SMC-1	Tuba1c
Rbm24.2	4.79743375756863e-91	0.790544	0.943	0.192	1.54894743730618e-86	SMC-1	Rbm24
Palld.2	1.03209008700393e-90	1.01736	0.977	0.313	3.33230926390958e-86	SMC-1	Palld
Sorbs2.2	1.13555289952456e-90	1.25589	0.977	0.324	3.66635964669496e-86	SMC-1	Sorbs2
Atp1b1.2	1.74527268633229e-90	0.890328	0.857	0.16	5.63496192236106e-86	SMC-1	Atp1b1
Tmem38b.2	2.26410982695514e-89	0.790632	0.96	0.253	7.31013139829006e-85	SMC-1	Tmem38b
Myl9.1	4.41536271319787e-89	0.923825	1	0.764	1.4255881592102e-84	SMC-1	Myl9
Myl6.1	3.08390983947405e-88	0.810745	1	0.849	9.95701969870987e-84	SMC-1	Myl6
Csrp2.2	3.13641449375129e-88	1.03778	0.977	0.356	1.01265414759748e-83	SMC-1	Csrp2
Spint2	3.78664620748085e-88	0.522448	0.64	0.062	1.22259446100934e-83	SMC-1	Spint2
Lmcd1.2	5.41349205851545e-88	0.763038	0.869	0.158	1.74785418093289e-83	SMC-1	Lmcd1
Pcp4l1.2	1.66862590378988e-87	1.04891	0.994	0.438	5.38749245556638e-83	SMC-1	Pcp4l1
Lama5.2	2.52986717562437e-87	0.811612	0.954	0.204	8.16818214993841e-83	SMC-1	Lama5
Cavin3.2	1.33498087026255e-86	1.11278	0.994	0.439	4.3102527358167e-82	SMC-1	Cavin3
Vim.2	1.15204206831057e-84	1.14308	1	0.597	3.71959822595434e-80	SMC-1	Vim
Flna.2	1.93991913967799e-84	0.846391	1	0.729	6.26341692627832e-80	SMC-1	Flna
Map3k7cl.2	2.04535981188259e-84	0.977724	0.989	0.281	6.60385322462532e-80	SMC-1	Map3k7cl
Fxyd1.2	7.23605867512176e-84	0.961077	0.994	0.406	2.33630626443656e-79	SMC-1	Fxyd1
Cd9.2	1.34270760908504e-83	1.01311	0.971	0.439	4.33520005745288e-79	SMC-1	Cd9
Kcnab1.2	1.79803183174411e-83	1.22604	0.989	0.278	5.8053053751522e-79	SMC-1	Kcnab1
Dhrs3.2	4.83169480035916e-83	0.708899	0.903	0.219	1.56000930019196e-78	SMC-1	Dhrs3
Myocd.2	5.42334545487489e-83	0.903935	0.926	0.195	1.75103554701545e-78	SMC-1	Myocd
Tpm1.2	6.01618898769711e-83	0.899292	1	0.825	1.94244693845777e-78	SMC-1	Tpm1
Myom1.2	8.91555650057687e-83	1.00422	0.966	0.259	2.87856572734125e-78	SMC-1	Myom1
Plekho1.2	1.51277608204611e-82	0.826572	0.931	0.294	4.88430013610228e-78	SMC-1	Plekho1
Ckb.2	2.92138099742753e-82	0.925437	1	0.68	9.43226282639426e-78	SMC-1	Ckb
Ryr2.2	7.48532539294557e-82	0.787618	0.8	0.142	2.41678700962034e-77	SMC-1	Ryr2
Entpd1.1	1.04439036091797e-80	0.816605	0.937	0.224	3.37202315829585e-76	SMC-1	Entpd1
Nexn.2	1.52827991472863e-80	0.939222	0.943	0.303	4.93435736068434e-76	SMC-1	Nexn
Amigo2	4.31875157358926e-80	0.538641	0.709	0.1	1.39439532056476e-75	SMC-1	Amigo2
Cavin1.2	4.93023709950854e-80	1.07327	1	0.458	1.59182565231832e-75	SMC-1	Cavin1
Synm.2	2.16257496546924e-79	0.789678	0.869	0.214	6.98230579101053e-75	SMC-1	Synm
Ltbp1.2	2.2563957010883e-79	0.881825	0.954	0.244	7.28522480010381e-75	SMC-1	Ltbp1
Map1b.2	2.62291771078753e-79	0.964565	0.994	0.452	8.46861441281971e-75	SMC-1	Map1b
Gm11627	3.26922010340841e-79	0.483625	0.657	0.081	1.05553309478747e-74	SMC-1	Gm11627
Net1.2	3.80968680017936e-79	0.809603	0.891	0.222	1.23003357717391e-74	SMC-1	Net1
Cav1.2	6.30702580667424e-79	0.806717	0.954	0.227	2.03634942220091e-74	SMC-1	Cav1
Pgam2	3.14174358568515e-77	0.361352	0.411	0.013	1.01437475151016e-72	SMC-1	Pgam2
Dpysl3.2	3.40762528893776e-77	0.782361	0.886	0.223	1.10021997703934e-72	SMC-1	Dpysl3
Lims2.2	5.45369857109257e-77	0.698474	0.834	0.187	1.76083565764866e-72	SMC-1	Lims2
Rgs17.2	1.33291896487869e-76	0.682237	0.834	0.147	4.30359546190381e-72	SMC-1	Rgs17
Hspb1.2	2.7546813110674e-76	0.966967	1	0.49	8.8940395490433e-72	SMC-1	Hspb1
Cd82.1	1.3124910654804e-75	0.560926	0.789	0.159	4.23763990311657e-71	SMC-1	Cd82
Prdm16.2	1.33867170848277e-74	0.652526	0.834	0.171	4.32216934517832e-70	SMC-1	Prdm16
Ldb3.1	1.55749229598816e-74	0.529022	0.68	0.098	5.02867537605699e-70	SMC-1	Ldb3
Cav2.2	2.32632028837799e-74	0.760232	0.943	0.266	7.51099031508603e-70	SMC-1	Cav2
Tspan2.1	4.06155844692097e-74	0.665191	0.874	0.216	1.31135537575737e-69	SMC-1	Tspan2
Nrip2.2	8.34085536069444e-74	0.794726	0.937	0.212	2.69301197030741e-69	SMC-1	Nrip2
Rras.1	1.03901244375117e-73	0.773545	0.989	0.508	3.3546594771394e-69	SMC-1	Rras
Fhl1.1	4.68969616127413e-73	0.553089	0.731	0.124	1.51416219959058e-68	SMC-1	Fhl1
Snhg18.2	8.02850640269361e-73	0.768441	0.977	0.422	2.59216386223769e-68	SMC-1	Snhg18
Calm2.1	1.65257057718002e-72	0.693536	1	0.728	5.33565462254114e-68	SMC-1	Calm2
Actn1.2	1.77008449399351e-72	0.880568	0.994	0.475	5.71507180575683e-68	SMC-1	Actn1
Kcnma1.2	2.97052597422305e-72	0.739192	0.817	0.176	9.59093721297397e-68	SMC-1	Kcnma1
Stom.2	2.75151966667554e-71	0.617452	0.789	0.184	8.8838315477953e-67	SMC-1	Stom
Sncg.2	1.06010281089686e-70	0.621517	0.589	0.066	3.42275394554269e-66	SMC-1	Sncg
Ccdc3.2	5.33068705849911e-70	0.757849	0.949	0.29	1.72111893057761e-65	SMC-1	Ccdc3
Rap1a.1	5.61102778291455e-70	0.607851	1	0.826	1.81163254026962e-65	SMC-1	Rap1a
Ntn4.2	1.37944558286381e-69	0.996163	0.989	0.358	4.45381595339239e-65	SMC-1	Ntn4
Wfdc1.2	3.37022096685382e-69	0.52952	0.777	0.154	1.08814324356809e-64	SMC-1	Wfdc1
Marveld1.2	4.74253209542691e-69	0.725879	0.949	0.358	1.53122133765049e-64	SMC-1	Marveld1
Xirp1	4.99634956651225e-69	0.335786	0.417	0.021	1.61317138453981e-64	SMC-1	Xirp1
2900026A02Rik.2	7.92454789359696e-69	0.773796	0.943	0.336	2.55859877840565e-64	SMC-1	2900026A02Rik
Jph2.2	4.94330051463464e-68	0.57316	0.863	0.212	1.59604343716009e-63	SMC-1	Jph2
Alx1	1.91596725180375e-67	0.494864	0.646	0.1	6.18608346589876e-63	SMC-1	Alx1
Casz1	2.04948851156504e-67	0.390702	0.52	0.052	6.61718355729005e-63	SMC-1	Casz1
Mylk.1	3.47585815741588e-67	0.616336	1	0.812	1.12225032328487e-62	SMC-1	Mylk
Ppp1r14a.1	4.80495374303643e-67	0.795068	0.983	0.602	1.55137541501417e-62	SMC-1	Ppp1r14a
Ndufa4.2	9.05297332265602e-67	0.792344	0.983	0.443	2.92293349668595e-62	SMC-1	Ndufa4
Actb.1	1.04615617007495e-66	0.501132	1	0.926	3.377724426321e-62	SMC-1	Actb
Gm37800	1.2883397611265e-66	0.320305	0.366	0.013	4.15966258674914e-62	SMC-1	Gm37800
2200002D01Rik	1.65896344649301e-66	0.485992	0.617	0.091	5.35629527969199e-62	SMC-1	2200002D01Rik
Nkd1.2	4.50478853007897e-65	0.6802	0.954	0.334	1.4544610727066e-60	SMC-1	Nkd1
Kcnk3.1	4.53846330899293e-65	0.593935	0.903	0.22	1.46533364857455e-60	SMC-1	Kcnk3
Mob2.2	8.4476385975137e-65	0.721865	0.989	0.553	2.72748907397925e-60	SMC-1	Mob2
Hs3st1	8.72809251981697e-65	0.403124	0.474	0.043	2.81803923187331e-60	SMC-1	Hs3st1
Hspb2.1	1.21980023794734e-64	0.732184	0.96	0.367	3.93836902826056e-60	SMC-1	Hspb2
Tesc.2	1.68381056258552e-64	0.553151	0.663	0.112	5.43651916341988e-60	SMC-1	Tesc
Igfbp7.1	1.93899381514073e-64	0.469014	1	0.873	6.26042933094487e-60	SMC-1	Igfbp7
Pdgfc.1	2.65522127416143e-64	0.46904	0.669	0.109	8.572912927885e-60	SMC-1	Pdgfc
Sorbs2os	3.74315056756229e-64	0.430747	0.583	0.076	1.20855102374884e-59	SMC-1	Sorbs2os
Cd59a	1.0052464388125e-63	0.434148	0.56	0.075	3.24563917699393e-59	SMC-1	Cd59a
Smtn.1	3.94002152739441e-63	0.670799	0.943	0.368	1.27211475054983e-58	SMC-1	Smtn
Enah.2	6.65222675555937e-63	0.803431	0.96	0.469	2.14780445256745e-58	SMC-1	Enah
Pfn1.1	7.13994250093211e-63	0.640999	1	0.736	2.30527323527595e-58	SMC-1	Pfn1
Errfi1.2	2.90622180595523e-62	0.866204	0.971	0.477	9.38331834488766e-58	SMC-1	Errfi1
Plin4	8.17005041079943e-62	0.269858	0.354	0.014	2.63786417613481e-57	SMC-1	Plin4
Hcfc1r1.1	9.55798597944453e-62	0.678726	0.977	0.475	3.08598693318325e-57	SMC-1	Hcfc1r1
Igfbp4.2	3.94472610716219e-61	0.85749	0.92	0.375	1.27363371821946e-56	SMC-1	Igfbp4
Atcayos	4.61590276584652e-61	0.2871	0.429	0.032	1.49033652600887e-56	SMC-1	Atcayos
Snta1.2	5.66603840705767e-61	0.631246	0.914	0.31	1.82939382048671e-56	SMC-1	Snta1
P2rx1	6.02273751849087e-61	0.645919	0.697	0.154	1.94456126259515e-56	SMC-1	P2rx1
Gsn.2	9.03026277082007e-61	0.770239	0.994	0.399	2.91560094081467e-56	SMC-1	Gsn
Wtip.2	3.23179892615978e-60	0.811861	0.994	0.642	1.04345091928921e-55	SMC-1	Wtip
Ptms.1	3.5513992192929e-60	0.563461	0.994	0.788	1.1466402659331e-55	SMC-1	Ptms
Gm34829	5.80999459109353e-60	0.352426	0.497	0.055	1.87587295362637e-55	SMC-1	Gm34829
Rcan2.2	1.24856313794212e-59	0.830347	0.977	0.285	4.03123580347371e-55	SMC-1	Rcan2
H3f3a.1	3.51314507985801e-59	0.509077	1	0.82	1.13428915193376e-54	SMC-1	H3f3a
Slc2a4	3.51791887168544e-59	0.361709	0.623	0.101	1.13583046610108e-54	SMC-1	Slc2a4
Ccn3	1.10805158202516e-58	0.378086	0.354	0.018	3.57756614288463e-54	SMC-1	Ccn3
Ptp4a3.1	1.83027589008786e-58	0.763662	0.983	0.506	5.90941176632669e-54	SMC-1	Ptp4a3
Mrps6.2	2.21818913528634e-58	0.628753	0.92	0.364	7.16186726109902e-54	SMC-1	Mrps6
Fth1.1	4.20975446013345e-58	0.572144	1	0.866	1.35920342254329e-53	SMC-1	Fth1
S100a11.1	8.7346150016988e-58	0.708768	0.994	0.665	2.82014514559849e-53	SMC-1	S100a11
Lgalsl.2	1.72290845595275e-57	0.677485	0.966	0.425	5.56275453173465e-53	SMC-1	Lgalsl
Khdrbs3.2	2.39754840854187e-57	0.554222	0.851	0.252	7.74096454665914e-53	SMC-1	Khdrbs3
Gpr20.1	3.20920815700971e-57	0.456058	0.669	0.129	1.03615703765373e-52	SMC-1	Gpr20
Fbxo32.2	5.24691732722976e-57	0.526734	0.811	0.212	1.69407219744267e-52	SMC-1	Fbxo32
Npnt	5.32086708601535e-57	0.422734	0.537	0.074	1.71794835606178e-52	SMC-1	Npnt
Uba2.2	5.56755085330247e-57	0.723918	0.989	0.601	1.79759514400577e-52	SMC-1	Uba2
Adamts5.2	6.40215638561283e-57	0.571004	0.674	0.147	2.06706423222282e-52	SMC-1	Adamts5
Lgals1.2	6.45783958674555e-57	0.796881	1	0.594	2.08504266737254e-52	SMC-1	Lgals1
Pdlim7.2	9.8975037846639e-57	0.629692	0.96	0.446	3.19560704695443e-52	SMC-1	Pdlim7
Grem2.2	1.16929893898967e-56	0.498452	0.646	0.12	3.77531548431593e-52	SMC-1	Grem2
Ccn4	2.03968781244946e-56	0.371539	0.491	0.062	6.58554004005558e-52	SMC-1	Ccn4
Sh3bgrl.2	3.13440098373962e-56	0.587624	0.994	0.748	1.01200404562001e-51	SMC-1	Sh3bgrl
Fhl5.2	1.02097679365362e-55	0.58995	0.766	0.174	3.29642777366946e-51	SMC-1	Fhl5
Pnck	1.56820765329298e-55	0.284771	0.429	0.041	5.06327205018706e-51	SMC-1	Pnck
Pdcl3.1	5.91562551644997e-55	0.573525	0.949	0.468	1.9099780104962e-50	SMC-1	Pdcl3
Slc16a7	7.27174719434719e-55	0.411041	0.629	0.116	2.34782901663888e-50	SMC-1	Slc16a7
Itpk1.2	1.06084928150607e-54	0.561578	0.909	0.291	3.42516407519865e-50	SMC-1	Itpk1
Gm13889.1	1.0684815666763e-54	0.73545	1	0.57	3.44980643432777e-50	SMC-1	Gm13889
9530034E10Rik	1.11615804677544e-54	0.382919	0.457	0.053	3.60373948562387e-50	SMC-1	9530034E10Rik
Camk2g.1	3.34541213264536e-54	0.651457	0.983	0.564	1.08013321526721e-49	SMC-1	Camk2g
Des.2	3.66669764518205e-54	0.778447	0.954	0.467	1.18386666869993e-49	SMC-1	Des
Atp2a2.2	5.92269774935784e-54	0.534518	1	0.815	1.91226142233517e-49	SMC-1	Atp2a2
Rpl27a.1	7.15859716039406e-54	0.537965	1	0.808	2.31129626517643e-49	SMC-1	Rpl27a
Fstl3	1.03078378981858e-53	0.352269	0.486	0.068	3.32809162218726e-49	SMC-1	Fstl3
Serf2.1	2.57568863122645e-53	0.573241	1	0.74	8.31612588364085e-49	SMC-1	Serf2
Cox8a.1	2.88286134953227e-53	0.503765	1	0.828	9.30789443923483e-49	SMC-1	Cox8a
Sparcl1.1	2.99559341252836e-53	0.484984	1	0.929	9.67187245103033e-49	SMC-1	Sparcl1
Pdlim5.2	3.85362630758287e-53	0.750001	0.983	0.577	1.24422032592928e-48	SMC-1	Pdlim5
Cdc42ep3.2	5.04481573009887e-53	0.637905	0.926	0.37	1.62881965477702e-48	SMC-1	Cdc42ep3
Col8a1.2	5.25666428927683e-53	0.885865	0.846	0.308	1.69721919907881e-48	SMC-1	Col8a1
Ehd2.1	1.06280280685587e-52	0.644751	0.983	0.492	3.43147142249553e-48	SMC-1	Ehd2
Crip2.1	1.70730993019258e-52	0.61946	1	0.64	5.51239157161277e-48	SMC-1	Crip2
2310022B05Rik.1	1.89024338481623e-52	0.635274	0.954	0.472	6.10302881655616e-48	SMC-1	2310022B05Rik
Parm1.2	2.25346668780666e-52	0.703223	0.989	0.413	7.27576789492135e-48	SMC-1	Parm1
Bcam.2	3.03447164437178e-52	0.701654	0.966	0.504	9.79739859818316e-48	SMC-1	Bcam
Cabp1.2	1.46653932649754e-51	0.595579	0.886	0.273	4.73501552346262e-47	SMC-1	Cabp1
Hacd1.2	2.08492549825251e-51	0.58315	0.926	0.403	6.73159895620789e-47	SMC-1	Hacd1
Trim47	2.74664579863599e-51	0.430811	0.743	0.191	8.86809529005601e-47	SMC-1	Trim47
Rock1	5.05203234743698e-51	0.47072	0.994	0.879	1.63114968401698e-46	SMC-1	Rock1
Actn4.1	7.71001379159576e-51	0.478038	1	0.854	2.48933215289252e-46	SMC-1	Actn4
Myl4	9.02217904836275e-51	0.396432	0.594	0.116	2.91299094934488e-46	SMC-1	Myl4
Ttll7.2	1.63753663977733e-50	0.625719	0.96	0.383	5.28711454884908e-46	SMC-1	Ttll7
Anxa1.2	2.36658123235548e-50	0.505184	0.851	0.234	7.64098082490612e-46	SMC-1	Anxa1
Lmna.1	2.53753361207921e-50	0.594574	1	0.635	8.19293477332014e-46	SMC-1	Lmna
Rbpms2.2	2.5568642725062e-50	0.615602	0.943	0.375	8.25534767664076e-46	SMC-1	Rbpms2
Timp2.2	2.94949297170577e-50	0.615455	0.989	0.452	9.52302795774641e-46	SMC-1	Timp2
Ccn1.2	3.4634937681099e-50	0.57121	0.737	0.198	1.11825823290964e-45	SMC-1	Ccn1
Ctnna3.2	4.96434473603616e-50	0.864241	0.943	0.301	1.60283798492399e-45	SMC-1	Ctnna3
Phlda3.2	5.68133795598225e-50	0.453617	0.743	0.206	1.83433358584799e-45	SMC-1	Phlda3
Pdgfa.2	6.18840275559185e-50	0.685591	0.977	0.395	1.99804959769794e-45	SMC-1	Pdgfa
Smarcd3.2	8.20936080764231e-50	0.590333	0.92	0.388	2.65055632396347e-45	SMC-1	Smarcd3
Myo1d.2	1.5226231049395e-49	0.611676	0.949	0.358	4.91609321891815e-45	SMC-1	Myo1d
Ndufb9.1	1.90392948228062e-49	0.533719	0.994	0.718	6.14721711943943e-45	SMC-1	Ndufb9
Dgkb.2	2.6215270126379e-49	0.911583	0.977	0.451	8.46412426570399e-45	SMC-1	Dgkb
Ccn5	2.71427017102469e-49	0.308878	0.24	0.003	8.7635641011874e-45	SMC-1	Ccn5
Ppp1cb	3.19211304383822e-49	0.548	0.977	0.681	1.03063753846405e-44	SMC-1	Ppp1cb
Rasl11b.1	3.56156587430543e-49	0.481143	0.749	0.213	1.14992277383699e-44	SMC-1	Rasl11b
Plec.2	6.84729445510512e-49	0.604201	0.943	0.378	2.21078596071979e-44	SMC-1	Plec
Slc25a4.1	2.87220523033636e-48	0.505499	1	0.764	9.27348902718701e-44	SMC-1	Slc25a4
Idh2.2	3.05137751533861e-48	0.551153	0.971	0.453	9.85198258377376e-44	SMC-1	Idh2
Filip1l.1	3.62472755651919e-48	0.531993	1	0.864	1.17031578617335e-43	SMC-1	Filip1l
Nudt4.2	5.20641210359943e-48	0.604167	0.977	0.611	1.68099427588915e-43	SMC-1	Nudt4
Fam129a	8.61591087796247e-48	0.366825	0.417	0.052	2.78181914516774e-43	SMC-1	Fam129a
Dact3	1.74492716667085e-47	0.411194	0.709	0.199	5.63384634303016e-43	SMC-1	Dact3
Slit3.2	3.02655893341321e-47	0.589555	0.737	0.189	9.77185082831122e-43	SMC-1	Slit3
Cryab.1	3.43730165924254e-47	0.63202	0.989	0.566	1.10980158671964e-42	SMC-1	Cryab
Atp2b4.2	4.41052512647755e-47	0.643431	0.937	0.414	1.42402624758581e-42	SMC-1	Atp2b4
Mical2.2	7.29664344701193e-47	0.597909	0.891	0.373	2.35586726973674e-42	SMC-1	Mical2
Ppp1r12a	8.09445064261479e-47	0.408946	0.989	0.916	2.61345527898104e-42	SMC-1	Ppp1r12a
Actg1.1	9.00695161894422e-47	0.550775	1	0.775	2.90807446920852e-42	SMC-1	Actg1
Ntrk3.2	1.08774945690247e-46	0.691831	0.931	0.347	3.512016671501e-42	SMC-1	Ntrk3
Dynll1.1	3.21980550043456e-46	0.542103	1	0.746	1.0395786019253e-41	SMC-1	Dynll1
Lox.2	3.61220573771456e-46	0.490909	0.749	0.214	1.1662728665359e-41	SMC-1	Lox
Tln1.1	5.64921802210675e-46	0.457458	0.989	0.814	1.82396302279761e-41	SMC-1	Tln1
Crim1.2	7.91590979786928e-46	0.603859	1	0.752	2.55580979643805e-41	SMC-1	Crim1
Tmem176b.2	9.1112525580395e-46	0.572648	0.914	0.368	2.94175011341421e-41	SMC-1	Tmem176b
Mmp17	1.40390252276999e-45	0.280263	0.457	0.069	4.53278007526745e-41	SMC-1	Mmp17
Fzd4.2	1.87095901480559e-45	0.429486	0.76	0.211	6.04076537110279e-41	SMC-1	Fzd4
Gm9885	1.95652522947126e-45	0.27835	0.389	0.046	6.31703300839385e-41	SMC-1	Gm9885
Nme2.2	2.38647802455981e-45	0.656829	1	0.665	7.70522159789624e-41	SMC-1	Nme2
Fam241a.1	5.12438553743196e-45	0.552574	0.914	0.38	1.65451035847066e-40	SMC-1	Fam241a
Ppm1l.2	5.42917494377931e-45	0.601703	0.886	0.323	1.75291771409803e-40	SMC-1	Ppm1l
Cnn2.1	5.96330874550814e-45	0.528761	0.989	0.686	1.92537349466221e-40	SMC-1	Cnn2
Eif4ebp1.2	1.53881405786334e-44	0.45214	0.771	0.239	4.96836894862337e-40	SMC-1	Eif4ebp1
Arhgef7.2	1.5908358907662e-44	0.606766	0.977	0.608	5.13633184051683e-40	SMC-1	Arhgef7
Cfl1.1	2.50279951773577e-44	0.543332	0.994	0.729	8.08078880291347e-40	SMC-1	Cfl1
Rgs7bp.2	2.98999188501719e-44	0.637997	0.983	0.521	9.65378679915501e-40	SMC-1	Rgs7bp
Col18a1.2	3.73962754938391e-44	0.645005	0.96	0.439	1.20741354686958e-39	SMC-1	Col18a1
Dmpk	4.3143839558191e-44	0.419582	0.663	0.176	1.39298514781531e-39	SMC-1	Dmpk
Cox7c.1	8.99830868179018e-44	0.490114	1	0.766	2.90528392408959e-39	SMC-1	Cox7c
Higd1a.1	9.07120126831814e-44	0.569982	0.926	0.47	2.92881875350188e-39	SMC-1	Higd1a
Rex1bd.1	1.52973336607879e-43	0.558053	0.966	0.497	4.9390501190586e-39	SMC-1	Rex1bd
Rpl10a.1	1.91570378126112e-43	0.532397	1	0.742	6.18523279855777e-39	SMC-1	Rpl10a
Rasl11a.1	2.40466038099008e-43	0.574823	0.903	0.371	7.76392697210268e-39	SMC-1	Rasl11a
Siva1.1	3.04087435835404e-43	0.469063	0.874	0.334	9.81807104081768e-39	SMC-1	Siva1
Dynlrb1.1	3.29574137506962e-43	0.53618	0.983	0.613	1.06409601776873e-38	SMC-1	Dynlrb1
Filip1.2	3.85192193713922e-43	0.63038	0.92	0.394	1.24367003584414e-38	SMC-1	Filip1
Npy1r.1	5.35264506563092e-43	0.593861	0.931	0.457	1.72820851234025e-38	SMC-1	Npy1r
Ptma.1	6.13908624595254e-43	0.463353	0.994	0.839	1.9821267762307e-38	SMC-1	Ptma
Htra1.2	2.02918380031816e-42	0.566054	0.909	0.462	6.55162573608724e-38	SMC-1	Htra1
Olfml2a.2	2.15083592515412e-42	0.452407	0.709	0.201	6.9444039515451e-38	SMC-1	Olfml2a
Calm1.1	2.3287192213057e-42	0.485108	1	0.808	7.51873574982971e-38	SMC-1	Calm1
Rps2.1	3.57250225915333e-42	0.504009	1	0.785	1.15345380441284e-37	SMC-1	Rps2
Slc4a3.2	5.26620653690293e-42	0.490444	0.771	0.255	1.70030010456985e-37	SMC-1	Slc4a3
Stbd1	6.35876857284663e-42	0.416759	0.543	0.122	2.05305560911499e-37	SMC-1	Stbd1
Itgb1.1	8.72355073692405e-42	0.366942	1	0.894	2.81657282643067e-37	SMC-1	Itgb1
Adamtsl1.2	1.02579207773601e-41	0.487317	0.783	0.229	3.31197488138625e-37	SMC-1	Adamtsl1
Ubb.1	1.09844411992866e-41	0.44076	1	0.82	3.54654653001367e-37	SMC-1	Ubb
Atp5l.1	1.30644171913929e-41	0.481544	0.994	0.735	4.21810837858503e-37	SMC-1	Atp5l
A330015K06Rik	1.43977998155924e-41	0.388912	0.509	0.096	4.64861762646032e-37	SMC-1	A330015K06Rik
Msrb1.1	2.22814731431953e-41	0.509664	0.817	0.348	7.19401923374346e-37	SMC-1	Msrb1
Uqcrh.1	4.6994457060169e-41	0.485704	1	0.738	1.51731003510167e-36	SMC-1	Uqcrh
Fabp3	4.75335829481644e-41	0.275071	0.457	0.077	1.53471679264738e-36	SMC-1	Fabp3
Rps23.1	4.82666217931398e-41	0.476713	1	0.806	1.55838441783511e-36	SMC-1	Rps23
Cpe.1	5.19728266464029e-41	0.583624	0.977	0.622	1.67804665393241e-36	SMC-1	Cpe
Rpl10.1	5.40146752956642e-41	0.495618	1	0.771	1.74397182127111e-36	SMC-1	Rpl10
Eif1.1	6.74541580904649e-41	0.437293	1	0.809	2.17789240226684e-36	SMC-1	Eif1
Ppia.1	7.60269036726598e-41	0.451558	1	0.823	2.45468063887917e-36	SMC-1	Ppia
Slmap.1	7.69463693286588e-41	0.487118	0.994	0.681	2.48436742651441e-36	SMC-1	Slmap
Scp2.1	8.27015114257019e-41	0.495013	0.971	0.582	2.67018369940164e-36	SMC-1	Scp2
Pmp22.2	8.60462224492935e-41	0.545248	0.926	0.383	2.77817438422034e-36	SMC-1	Pmp22
Dbi.1	1.23530217714372e-40	0.537413	0.989	0.616	3.98842013934393e-36	SMC-1	Dbi
Atpif1.1	1.75509508458771e-40	0.516972	0.994	0.693	5.66667549960833e-36	SMC-1	Atpif1
Speg	1.84294589613318e-40	0.418753	0.777	0.271	5.9503194148452e-36	SMC-1	Speg
Ilk.1	2.065450708826e-40	0.485357	0.994	0.638	6.66872070358649e-36	SMC-1	Ilk
Lrrtm3.2	2.25198393911039e-40	0.447128	0.709	0.205	7.2709805442057e-36	SMC-1	Lrrtm3
Pbxip1.1	2.55516962687301e-40	0.547943	0.931	0.534	8.24987617428489e-36	SMC-1	Pbxip1
Rpl9.1	3.41631918801342e-40	0.469945	1	0.803	1.10302697623389e-35	SMC-1	Rpl9
Tcea3	1.065855041741e-39	0.308601	0.531	0.116	3.44132617326918e-35	SMC-1	Tcea3
Rps24.1	1.26391207486516e-39	0.467031	1	0.83	4.08079291611713e-35	SMC-1	Rps24
Abracl.2	1.41688845100859e-39	0.497816	0.869	0.36	4.57470774177143e-35	SMC-1	Abracl
Eef1a1.1	1.86510080488761e-39	0.413562	1	0.879	6.02185096874062e-35	SMC-1	Eef1a1
Cd200.2	2.3577214181162e-39	0.550268	0.909	0.368	7.61237514267179e-35	SMC-1	Cd200
Rpl21.1	2.63261105842462e-39	0.475127	1	0.799	8.49991132433557e-35	SMC-1	Rpl21
Dbndd2.1	2.89463167939252e-39	0.518445	0.977	0.554	9.34589730325462e-35	SMC-1	Dbndd2
Rplp0.1	3.15379538178367e-39	0.517229	1	0.771	1.01826591491649e-34	SMC-1	Rplp0
Rassf3	3.4143905718257e-39	0.519551	0.92	0.446	1.10240428392536e-34	SMC-1	Rassf3
Lpl.2	3.93270434680152e-39	0.427522	0.703	0.204	1.26975225245181e-34	SMC-1	Lpl
Chmp4c	4.29115516336709e-39	0.27796	0.434	0.074	1.38548526759633e-34	SMC-1	Chmp4c
Gm4876.2	4.94311263880385e-39	0.564547	0.869	0.326	1.5959827776906e-34	SMC-1	Gm4876
Rps20.1	6.48238425408953e-39	0.480987	1	0.802	2.09296740411789e-34	SMC-1	Rps20
Mrgprf	6.98375008987071e-39	0.281521	0.48	0.094	2.25484339151656e-34	SMC-1	Mrgprf
Cog7.1	7.30504759542977e-39	0.519414	0.84	0.379	2.35858071713641e-34	SMC-1	Cog7
Cox6c.1	9.18304469069719e-39	0.44888	1	0.775	2.9649296392854e-34	SMC-1	Cox6c
Rpl3.1	9.22820645199384e-39	0.484225	1	0.773	2.97951101715525e-34	SMC-1	Rpl3
Mcam.1	1.24751948795794e-38	0.530897	0.994	0.666	4.02786617076981e-34	SMC-1	Mcam
Atp10a.2	1.34619283133022e-38	0.48152	0.817	0.286	4.34645279451589e-34	SMC-1	Atp10a
Smim5	1.69372502365871e-38	0.3201	0.446	0.077	5.46852998388688e-34	SMC-1	Smim5
Ccdc107	1.70286008259596e-38	0.489437	0.766	0.31	5.49802434867757e-34	SMC-1	Ccdc107
Ctxn1	1.77833911351984e-38	0.414106	0.509	0.125	5.74172349582149e-34	SMC-1	Ctxn1
Dusp1	1.82352048444267e-38	0.468151	0.714	0.243	5.88760058812003e-34	SMC-1	Dusp1
Myadm.1	2.02306205221461e-38	0.478034	0.943	0.459	6.5318604479853e-34	SMC-1	Myadm
Tgfb2.1	2.15172589704765e-38	0.581307	0.931	0.484	6.94727740379773e-34	SMC-1	Tgfb2
Dgkg.2	2.65070968363204e-38	0.566946	0.88	0.316	8.55834635554278e-34	SMC-1	Dgkg
Rpl5.1	3.31265693210987e-38	0.48508	1	0.745	1.06955754367031e-33	SMC-1	Rpl5
Rpl8.1	3.34009722874405e-38	0.469503	0.994	0.775	1.07841719224459e-33	SMC-1	Rpl8
Cox4i1.1	3.68187175058466e-38	0.419216	1	0.812	1.18876593211127e-33	SMC-1	Cox4i1
Rps7.1	3.80925040382142e-38	0.488354	0.994	0.784	1.22989267788182e-33	SMC-1	Rps7
Endod1.1	3.94042696065514e-38	0.503019	0.909	0.459	1.27224565278673e-33	SMC-1	Endod1
Bri3.1	6.38921278450693e-38	0.479154	0.983	0.627	2.06288513173375e-33	SMC-1	Bri3
Cbx6.1	6.64085987630715e-38	0.485771	0.96	0.518	2.14413442826329e-33	SMC-1	Cbx6
Iscu.1	8.65713585516344e-38	0.480087	0.949	0.515	2.79512945355662e-33	SMC-1	Iscu
Ccnd2.2	1.63459918193675e-37	0.598404	0.949	0.434	5.27763037871918e-33	SMC-1	Ccnd2
Rpl7.1	1.84369929855758e-37	0.469121	1	0.769	5.95275192525286e-33	SMC-1	Rpl7
Rps3.1	2.18111436494053e-37	0.487908	1	0.751	7.0421639500835e-33	SMC-1	Rps3
Pls3.1	2.33890273694556e-37	0.510672	0.989	0.691	7.55161526677612e-33	SMC-1	Pls3
Rps4x.1	2.60574993776835e-37	0.488155	1	0.784	8.41318482407268e-33	SMC-1	Rps4x
Dtna.1	2.90523997368125e-37	0.490736	0.794	0.313	9.38014830302467e-33	SMC-1	Dtna
Inka2	3.24707365894616e-37	0.32704	0.6	0.149	1.04838267226395e-32	SMC-1	Inka2
Ndufb7.1	6.84400292627939e-37	0.48014	0.983	0.625	2.20972322480783e-32	SMC-1	Ndufb7
Ccdc85b.1	1.06422736343466e-36	0.48428	0.943	0.501	3.43607088832149e-32	SMC-1	Ccdc85b
Prss23.1	1.18041532450539e-36	0.529674	0.943	0.498	3.81120695823055e-32	SMC-1	Prss23
Mgll	1.35697986998111e-36	0.477717	0.869	0.387	4.38128090620801e-32	SMC-1	Mgll
Fmc1.1	1.45839180531838e-36	0.42781	0.84	0.357	4.70870962183144e-32	SMC-1	Fmc1
Stc2	1.59743926106547e-36	0.255926	0.383	0.057	5.15765214220209e-32	SMC-1	Stc2
Pygb.2	1.68158294816838e-36	0.464108	0.874	0.407	5.42932686475124e-32	SMC-1	Pygb
Rpl13.1	1.75528618563242e-36	0.433537	1	0.842	5.66729250755139e-32	SMC-1	Rpl13
Naca.1	2.00620411606483e-36	0.457433	0.994	0.753	6.47743122953852e-32	SMC-1	Naca
Tmem176a	3.03542584998281e-36	0.355522	0.68	0.204	9.80047944183949e-32	SMC-1	Tmem176a
Rplp1.1	4.87780178787125e-36	0.447163	1	0.826	1.57489586324999e-31	SMC-1	Rplp1
Zfp36	5.56607899852729e-36	0.409515	0.72	0.245	1.79711992625451e-31	SMC-1	Zfp36
Lrig3	9.6146113392549e-36	0.323549	0.509	0.12	3.10426956310523e-31	SMC-1	Lrig3
Tgm2	9.69081822871434e-36	0.350554	0.611	0.178	3.128874481505e-31	SMC-1	Tgm2
Rps14.1	1.05824318600571e-35	0.447411	0.994	0.809	3.41674977465664e-31	SMC-1	Rps14
Rpl12.1	1.16123617846437e-35	0.477605	1	0.744	3.74928324940792e-31	SMC-1	Rpl12
Arhgef2.1	1.17833879171153e-35	0.445225	0.851	0.374	3.80450245679902e-31	SMC-1	Arhgef2
Wdr1.1	1.34114951403534e-35	0.470752	0.897	0.482	4.3301694359659e-31	SMC-1	Wdr1
Rpl37a.1	1.91695831174581e-35	0.453991	1	0.792	6.18928330113371e-31	SMC-1	Rpl37a
Atp5e.1	2.3450706310009e-35	0.481927	1	0.694	7.5715295463126e-31	SMC-1	Atp5e
Fkbp1a.1	2.41596589119896e-35	0.470169	0.971	0.603	7.80042907291407e-31	SMC-1	Fkbp1a
Map1lc3a.1	3.45028160288373e-35	0.466368	0.994	0.691	1.11399242112307e-30	SMC-1	Map1lc3a
Fos	3.47198635553096e-35	0.359481	0.486	0.108	1.12100023461028e-30	SMC-1	Fos
Akap6.1	5.13758774658964e-35	0.487788	0.851	0.332	1.6587729557414e-30	SMC-1	Akap6
Adcy2.1	5.7265137575667e-35	0.365234	0.606	0.161	1.84891949690556e-30	SMC-1	Adcy2
Iqgap1.1	5.95257363833365e-35	0.456703	0.971	0.694	1.92190745060879e-30	SMC-1	Iqgap1
Mamdc2.2	6.78629476124034e-35	0.374786	0.583	0.146	2.19109098956167e-30	SMC-1	Mamdc2
Nacc2	7.42790738342942e-35	0.343359	0.749	0.263	2.39824845688786e-30	SMC-1	Nacc2
Rps10.1	8.39092527931423e-35	0.454277	1	0.782	2.70917804493218e-30	SMC-1	Rps10
Rps27l.1	8.61639439664965e-35	0.480456	0.977	0.576	2.78197525884627e-30	SMC-1	Rps27l
Rps6.1	1.08857991185441e-34	0.471465	1	0.735	3.51469796140432e-30	SMC-1	Rps6
Txn1.1	1.21654988940659e-34	0.49449	0.983	0.634	3.92787462792706e-30	SMC-1	Txn1
Atp5g2.1	1.62143082076223e-34	0.45856	0.983	0.686	5.235113690995e-30	SMC-1	Atp5g2
Rps3a1.1	1.69049350455643e-34	0.45058	1	0.795	5.45809637816134e-30	SMC-1	Rps3a1
Rpl18.1	1.69346969709576e-34	0.451938	1	0.77	5.46770561101307e-30	SMC-1	Rpl18
Atf5.2	1.83888844028284e-34	0.55819	0.743	0.322	5.9372191071412e-30	SMC-1	Atf5
Slc38a2.2	2.01720497128929e-34	0.467092	0.954	0.444	6.51294969080175e-30	SMC-1	Slc38a2
Rack1.1	2.27368393620371e-34	0.469252	1	0.707	7.34104332482091e-30	SMC-1	Rack1
Bmp2.2	2.35455231970477e-34	0.353708	0.629	0.178	7.6021430746308e-30	SMC-1	Bmp2
Ndufb8.1	2.80731165476779e-34	0.450523	0.983	0.652	9.06396713974876e-30	SMC-1	Ndufb8
Adgrl2.1	3.10882159651627e-34	0.499697	0.88	0.427	1.00374522886721e-29	SMC-1	Adgrl2
Gabarap.1	3.44894657496217e-34	0.451251	0.994	0.683	1.11356138065804e-29	SMC-1	Gabarap
Pdcd5.1	3.50115320003821e-34	0.467305	0.966	0.588	1.13041733369634e-29	SMC-1	Pdcd5
Ndufa1.1	4.35900290037823e-34	0.449226	0.96	0.571	1.40739126644512e-29	SMC-1	Ndufa1
Gm17501.1	4.77329283638952e-34	0.446861	0.846	0.336	1.54115305808508e-29	SMC-1	Gm17501
Rpl27.1	5.77188625045249e-34	0.44163	1	0.759	1.8635689136836e-29	SMC-1	Rpl27
Rpl41.1	5.98418769285684e-34	0.430835	1	0.835	1.93211468039269e-29	SMC-1	Rpl41
Ndufb10.1	6.15255347504508e-34	0.464605	0.989	0.634	1.98647494048781e-29	SMC-1	Ndufb10
Rpl13a.1	8.25687868154158e-34	0.434519	1	0.801	2.66589841990933e-29	SMC-1	Rpl13a
Mn1	8.61222168979027e-34	0.340133	0.549	0.149	2.78062801698259e-29	SMC-1	Mn1
Cox5b.1	8.81980289281553e-34	0.466	1	0.688	2.84764976000335e-29	SMC-1	Cox5b
Ybx1.1	9.57088702980293e-34	0.425138	0.989	0.757	3.09015229531247e-29	SMC-1	Ybx1
Mgst3.2	9.86742208951366e-34	0.415496	0.829	0.318	3.18589457004128e-29	SMC-1	Mgst3
Rpl15.1	1.02682994767638e-33	0.447604	1	0.768	3.31532585206274e-29	SMC-1	Rpl15
Myo1e.2	1.14543498785967e-33	0.526756	0.943	0.469	3.69826594530253e-29	SMC-1	Myo1e
Rpl35a.1	1.22864653912856e-33	0.431183	0.994	0.815	3.96693108088437e-29	SMC-1	Rpl35a
Uqcrb.1	1.27498951285495e-33	0.452098	0.994	0.674	4.11655864015477e-29	SMC-1	Uqcrb
Nfix.2	1.46890851014487e-33	0.452915	0.846	0.362	4.74266490670473e-29	SMC-1	Nfix
Rpl19.1	1.53958221142276e-33	0.421128	1	0.811	4.97084908602067e-29	SMC-1	Rpl19
Kcnb1.1	1.7163079027439e-33	0.324357	0.606	0.171	5.54144332558922e-29	SMC-1	Kcnb1
Gja4.1	1.80607505184964e-33	0.531589	0.994	0.592	5.83127451990692e-29	SMC-1	Gja4
Ehd1.1	1.86425605484787e-33	0.397558	0.811	0.343	6.01912352428731e-29	SMC-1	Ehd1
Rps11.1	1.94053420625305e-33	0.461362	1	0.776	6.26540279172922e-29	SMC-1	Rps11
Ndufv2.1	1.98548679764455e-33	0.426031	0.983	0.657	6.41054122355496e-29	SMC-1	Ndufv2
Cdk2ap2.1	2.14981952598592e-33	0.410188	0.857	0.39	6.94112230355075e-29	SMC-1	Cdk2ap2
Atp5h.1	2.33158481909506e-33	0.435325	0.994	0.747	7.52798790541221e-29	SMC-1	Atp5h
Eef2.1	2.38828515947073e-33	0.431715	0.994	0.753	7.71105629438314e-29	SMC-1	Eef2
Tprgl.1	2.69350571380239e-33	0.471989	0.96	0.584	8.69652189815377e-29	SMC-1	Tprgl
Adcy5.2	3.19419635794547e-33	0.465593	0.851	0.394	1.03131017808985e-28	SMC-1	Adcy5
Ncs1	3.37158521193087e-33	0.331366	0.611	0.189	1.08858371737612e-28	SMC-1	Ncs1
Gpx1.1	6.3804936963519e-33	0.486323	0.983	0.558	2.06006999974114e-28	SMC-1	Gpx1
Cst3.1	7.18367075409137e-33	0.457419	1	0.83	2.31939177637348e-28	SMC-1	Cst3
Rpl23a.1	7.86587121171228e-33	0.444039	1	0.74	2.53965383812554e-28	SMC-1	Rpl23a
Itga3	9.44215619116395e-33	0.26012	0.509	0.121	3.0485889694411e-28	SMC-1	Itga3
Lipg	1.22547781994821e-32	0.30399	0.451	0.099	3.95670023726678e-28	SMC-1	Lipg
Vgll3	1.50975592530557e-32	0.316792	0.554	0.149	4.87454895603408e-28	SMC-1	Vgll3
Ar	1.51548731002791e-32	0.261468	0.406	0.076	4.89305387788711e-28	SMC-1	Ar
Serpinb6b	1.61184257333042e-32	0.268807	0.377	0.068	5.20415611651191e-28	SMC-1	Serpinb6b
Ndufa5.1	1.65117835927671e-32	0.447077	0.977	0.589	5.3311595685967e-28	SMC-1	Ndufa5
Ppp1r12b.2	1.75120342026553e-32	0.470681	0.971	0.709	5.65411048301132e-28	SMC-1	Ppp1r12b
Fzd2.2	1.75201140830762e-32	0.328019	0.674	0.203	5.65671923400281e-28	SMC-1	Fzd2
Tsc22d1.1	1.7814617631095e-32	0.436891	1	0.784	5.75180559455165e-28	SMC-1	Tsc22d1
Ppp1r12c	1.97794007279786e-32	0.460793	0.977	0.65	6.38617511304246e-28	SMC-1	Ppp1r12c
Ndufa13.1	1.9877474769776e-32	0.445951	0.994	0.731	6.41784027891758e-28	SMC-1	Ndufa13
Rcn3.1	2.14759330876496e-32	0.452197	0.903	0.454	6.93393451600943e-28	SMC-1	Rcn3
Mrpl23.1	2.6024609806351e-32	0.422629	0.949	0.49	8.40256576817656e-28	SMC-1	Mrpl23
Tcim.1	3.29012144438841e-32	0.41587	0.674	0.249	1.06228151074969e-27	SMC-1	Tcim
Plp2	4.22803897223757e-32	0.31663	0.566	0.162	1.36510694296634e-27	SMC-1	Plp2
Oaz1.1	6.87927534246536e-32	0.407659	0.994	0.783	2.22111162982179e-27	SMC-1	Oaz1
Ndufa6.1	7.03624841752014e-32	0.443484	0.966	0.605	2.27179352656473e-27	SMC-1	Ndufa6
Hint1.1	7.59609272801196e-32	0.446125	0.983	0.576	2.45255045909322e-27	SMC-1	Hint1
Fgf13	7.62652676689517e-32	0.401018	0.657	0.216	2.46237669722744e-27	SMC-1	Fgf13
Hmgn1.1	8.10563447001272e-32	0.46122	0.977	0.664	2.61706620133301e-27	SMC-1	Hmgn1
Bag1.1	1.07346977516479e-31	0.424433	0.949	0.49	3.46591186307455e-27	SMC-1	Bag1
Gm13861.1	1.12410124488533e-31	0.46863	0.874	0.377	3.62938568936125e-27	SMC-1	Gm13861
Zfhx3	1.18018549343231e-31	0.382175	0.989	0.889	3.81046490264491e-27	SMC-1	Zfhx3
Dock8	1.26056294946463e-31	0.372511	0.646	0.205	4.06997959493646e-27	SMC-1	Dock8
Rpl17.1	1.40140492470182e-31	0.416985	1	0.809	4.52471608038477e-27	SMC-1	Rpl17
Adamts14.1	1.69741661241448e-31	0.306249	0.611	0.185	5.48044901650264e-27	SMC-1	Adamts14
Ndufa2.1	1.9704611703021e-31	0.438381	0.966	0.645	6.36202798055439e-27	SMC-1	Ndufa2
Slc8a2	2.12592724829171e-31	0.254464	0.48	0.113	6.86398130655945e-27	SMC-1	Slc8a2
Rpl26.1	2.51353681065809e-31	0.425985	0.994	0.797	8.11545630057179e-27	SMC-1	Rpl26
Trim2.1	2.81319561781554e-31	0.394669	0.777	0.301	9.08296469124103e-27	SMC-1	Trim2
Mpc1.1	2.93997256513778e-31	0.410847	0.989	0.673	9.49228942106036e-27	SMC-1	Mpc1
Rps15a.1	3.87609792484009e-31	0.437398	1	0.785	1.25147573699312e-26	SMC-1	Rps15a
Fam81a	4.21873262198382e-31	0.300488	0.554	0.153	1.36210220165991e-26	SMC-1	Fam81a
Ndrg2.1	4.42103204001866e-31	0.45182	0.966	0.596	1.42741861476082e-26	SMC-1	Ndrg2
Rpl29.1	4.65834249024489e-31	0.458298	0.994	0.727	1.50403903982537e-26	SMC-1	Rpl29
Rps17.1	5.49050574031291e-31	0.443315	0.994	0.718	1.77271958837483e-26	SMC-1	Rps17
Naf1	5.63376886148729e-31	0.388937	0.76	0.318	1.8189749523084e-26	SMC-1	Naf1
1810037I17Rik.1	5.73750030704525e-31	0.448622	0.926	0.545	1.8524667241357e-26	SMC-1	1810037I17Rik
Cox7b.1	6.06942273160223e-31	0.454129	0.977	0.603	1.95963451735241e-26	SMC-1	Cox7b
C1s1.1	6.34926706491344e-31	0.337895	0.651	0.203	2.0499878572486e-26	SMC-1	C1s1
Ptprf.1	8.71771212245185e-31	0.30991	0.64	0.207	2.81468771297603e-26	SMC-1	Ptprf
Clta.1	8.99291108534986e-31	0.425181	0.983	0.704	2.90354120212691e-26	SMC-1	Clta
Rpl14.1	9.29640619120288e-31	0.456241	1	0.724	3.00153066695368e-26	SMC-1	Rpl14
Fmod.2	9.88278760806013e-31	0.425648	0.68	0.221	3.19085563501437e-26	SMC-1	Fmod
Map1lc3b.1	1.01082081316551e-30	0.433956	0.989	0.667	3.26363715946749e-26	SMC-1	Map1lc3b
Slc45a4	1.0502605607736e-30	0.282185	0.52	0.14	3.39097627256973e-26	SMC-1	Slc45a4
Eif1ax.1	1.19706286872604e-30	0.401722	0.886	0.453	3.86495688425575e-26	SMC-1	Eif1ax
Nedd8.1	1.22664589419469e-30	0.426005	0.994	0.653	3.9604715985864e-26	SMC-1	Nedd8
Hspa1a	1.32596643863654e-30	0.299881	0.566	0.164	4.28114784042579e-26	SMC-1	Hspa1a
Sun2	1.3275192944461e-30	0.362897	0.766	0.316	4.28616154597812e-26	SMC-1	Sun2
Pgf.1	1.74517501584817e-30	0.341766	0.669	0.212	5.63464657366898e-26	SMC-1	Pgf
Arpc2.1	1.76881209172749e-30	0.419709	0.977	0.709	5.71096360056054e-26	SMC-1	Arpc2
Neurl1b	1.77603075818651e-30	0.254558	0.526	0.136	5.73427050895679e-26	SMC-1	Neurl1b
Sdc4.1	1.9102801440782e-30	0.417416	0.691	0.273	6.16772150118528e-26	SMC-1	Sdc4
Uqcr11.1	2.06781639548555e-30	0.441897	0.989	0.675	6.6763587961042e-26	SMC-1	Uqcr11
Rpl32.1	2.09125510477175e-30	0.459411	1	0.769	6.75203535677654e-26	SMC-1	Rpl32
S100a6.2	2.22800160329915e-30	0.445955	0.743	0.267	7.19354877657195e-26	SMC-1	S100a6
Cox7a2.1	2.5067677927805e-30	0.427392	0.983	0.714	8.0936011725504e-26	SMC-1	Cox7a2
Rpl34.1	3.18169885898895e-30	0.43291	0.994	0.78	1.02727511060176e-25	SMC-1	Rpl34
Chchd2.1	3.44297559159512e-30	0.399886	0.994	0.772	1.11163352925832e-25	SMC-1	Chchd2
Csgalnact1	3.45896632364032e-30	0.319951	0.543	0.154	1.11679645691375e-25	SMC-1	Csgalnact1
Atp5k.1	6.34812577992562e-30	0.439436	0.966	0.606	2.04961937056459e-25	SMC-1	Atp5k
0610009L18Rik	6.75171280339852e-30	0.259482	0.446	0.106	2.17992551283328e-25	SMC-1	0610009L18Rik
Fgf1.2	6.94015764793243e-30	0.424378	0.777	0.325	2.24076869978794e-25	SMC-1	Fgf1
Rps5.1	6.98836565421122e-30	0.443421	0.994	0.746	2.25633361877518e-25	SMC-1	Rps5
Cox6a1.1	7.54192158965941e-30	0.420438	0.966	0.667	2.43506022365333e-25	SMC-1	Cox6a1
Atp5j.1	7.81708419672193e-30	0.424495	1	0.707	2.52390197459561e-25	SMC-1	Atp5j
Rpl24.1	7.97273135490301e-30	0.397084	1	0.803	2.57415577255754e-25	SMC-1	Rpl24
Rps18.1	8.80289328388847e-30	0.433633	1	0.776	2.84219015456907e-25	SMC-1	Rps18
Rps12.1	9.93290156329565e-30	0.427774	1	0.819	3.20703592774127e-25	SMC-1	Rps12
Tmem246	1.03543172803241e-29	0.330784	0.68	0.242	3.34309842029825e-25	SMC-1	Tmem246
Tmem131l	1.10091894366098e-29	0.382991	0.754	0.291	3.55453699339821e-25	SMC-1	Tmem131l
Dhx58os.1	1.48941810851775e-29	0.334013	0.663	0.215	4.80888424697124e-25	SMC-1	Dhx58os
Pmepa1.2	1.62983142385909e-29	0.477469	0.903	0.484	5.26223671821385e-25	SMC-1	Pmepa1
Msrb3.1	1.7797057967055e-29	0.458571	0.937	0.574	5.74613610582304e-25	SMC-1	Msrb3
Rps21.1	1.94115973794279e-29	0.422776	1	0.786	6.26742244589589e-25	SMC-1	Rps21
Atp5j2.1	2.02831583781761e-29	0.435342	0.989	0.671	6.54882334556173e-25	SMC-1	Atp5j2
Rplp2.1	2.40930216347868e-29	0.419035	0.994	0.769	7.77891389522363e-25	SMC-1	Rplp2
Rps25.1	2.64846161580417e-29	0.420664	1	0.757	8.55108801894693e-25	SMC-1	Rps25
Rpl7a.1	3.04080896686972e-29	0.413128	1	0.754	9.81785991133226e-25	SMC-1	Rpl7a
Rps27a.1	3.370803267977e-29	0.415766	1	0.811	1.08833125113173e-24	SMC-1	Rps27a
Rpl23.1	3.45769493838805e-29	0.410815	1	0.809	1.11638596475735e-24	SMC-1	Rpl23
Nrep.1	3.51810678302446e-29	0.501619	0.966	0.694	1.13589113703511e-24	SMC-1	Nrep
Serping1.2	3.53173983008451e-29	0.467903	0.949	0.435	1.14029283893938e-24	SMC-1	Serping1
Prkcd	4.94811018409421e-29	0.297646	0.709	0.259	1.5975963351385e-24	SMC-1	Prkcd
Trac	5.61578388756638e-29	0.253475	0.394	0.085	1.81316814377856e-24	SMC-1	Trac
Gng5.1	6.19046531456747e-29	0.441054	1	0.7	1.9987155361144e-24	SMC-1	Gng5
Ndufs6.1	6.28456284593341e-29	0.387671	0.926	0.501	2.02909680606652e-24	SMC-1	Ndufs6
Ndufb6.1	7.42848699198199e-29	0.409285	0.949	0.524	2.39843559510122e-24	SMC-1	Ndufb6
Edf1.1	8.82102967353989e-29	0.405174	0.977	0.609	2.84804585069582e-24	SMC-1	Edf1
Rpl30.1	9.28808831053223e-29	0.421636	0.994	0.791	2.99884507282154e-24	SMC-1	Rpl30
Tpt1.1	9.31535377405852e-29	0.373108	1	0.879	3.00764827303028e-24	SMC-1	Tpt1
Dnajb4.1	1.04713023130578e-28	0.41107	0.806	0.388	3.38086937781697e-24	SMC-1	Dnajb4
Sem1.1	1.5780953449885e-28	0.398617	0.994	0.721	5.09519644036437e-24	SMC-1	Sem1
Rps9.1	1.85033936759769e-28	0.410547	1	0.806	5.97419071616265e-24	SMC-1	Rps9
Rpl22.1	1.85393319459143e-28	0.425155	0.994	0.731	5.98579410537734e-24	SMC-1	Rpl22
Eef1b2.1	2.04281078283994e-28	0.436101	0.983	0.662	6.59562317455533e-24	SMC-1	Eef1b2
Cox6b1.1	2.26677567988216e-28	0.408034	0.994	0.719	7.31873863763554e-24	SMC-1	Cox6b1
Stk38l	2.82491487548e-28	0.359705	0.731	0.291	9.12080265846226e-24	SMC-1	Stk38l
Inf2.1	3.47394992367009e-28	0.368158	0.789	0.339	1.12163421185536e-23	SMC-1	Inf2
Casp12	3.60299283245293e-28	0.266927	0.509	0.146	1.16329829581408e-23	SMC-1	Casp12
Sdhc.1	3.73227159471822e-28	0.398401	0.949	0.571	1.20503852978667e-23	SMC-1	Sdhc
Rexo2.1	4.41410015156596e-28	0.387998	0.88	0.452	1.4251805159361e-23	SMC-1	Rexo2
Atp5b.1	4.42012734939597e-28	0.378201	1	0.786	1.42712651729948e-23	SMC-1	Atp5b
Rrad.1	5.29999910940519e-28	0.470175	0.823	0.418	1.71121071245365e-23	SMC-1	Rrad
Pdlim1.1	6.33987134679659e-28	0.456111	0.954	0.531	2.04695426174021e-23	SMC-1	Pdlim1
Alx4	7.13436531865273e-28	0.318324	0.577	0.193	2.30347253043341e-23	SMC-1	Alx4
Dusp8	7.61294214773519e-28	0.294751	0.6	0.197	2.45799063123926e-23	SMC-1	Dusp8
Rps19.1	8.56309029724918e-28	0.428011	0.994	0.765	2.76476496427284e-23	SMC-1	Rps19
Aktip.1	8.61215957006866e-28	0.339747	0.783	0.341	2.78060796038807e-23	SMC-1	Aktip
Atp5o.1	1.24269122391193e-27	0.435538	0.966	0.638	4.01227715464445e-23	SMC-1	Atp5o
Mdh2.1	1.35929478021423e-27	0.406844	0.971	0.596	4.38875505687768e-23	SMC-1	Mdh2
Ndufa11.1	1.41889825861695e-27	0.411222	0.971	0.641	4.58119680759654e-23	SMC-1	Ndufa11
Hif3a.2	2.00363635989248e-27	0.308368	0.629	0.204	6.46914071518486e-23	SMC-1	Hif3a
Rpl37.1	2.04413924370408e-27	0.420892	1	0.785	6.59991237614737e-23	SMC-1	Rpl37
Cap1.1	2.97890766454265e-27	0.394426	0.943	0.614	9.61799917650884e-23	SMC-1	Cap1
Hrc	3.40623571038513e-27	0.314061	0.56	0.17	1.09977132381205e-22	SMC-1	Hrc
Usp2	3.41255970328733e-27	0.295273	0.543	0.173	1.10181315140038e-22	SMC-1	Usp2
Selenow.1	3.47730853333165e-27	0.403307	0.989	0.757	1.12271860615679e-22	SMC-1	Selenow
Ptges3l	3.75476401413063e-27	0.250599	0.48	0.137	1.21230065724236e-22	SMC-1	Ptges3l
Ccn2.2	3.81282976265879e-27	0.535036	0.806	0.38	1.23104834546964e-22	SMC-1	Ccn2
Rpl39.1	3.92066059478871e-27	0.443858	1	0.762	1.26586368623943e-22	SMC-1	Rpl39
Oat.1	4.62771477445296e-27	0.385643	0.88	0.453	1.49415026922763e-22	SMC-1	Oat
Adamts2.2	4.77677150653726e-27	0.349378	0.674	0.243	1.54227621631568e-22	SMC-1	Adamts2
Avpi1	4.8220400299323e-27	0.278211	0.56	0.183	1.55689206446424e-22	SMC-1	Avpi1
Myo1c.1	8.48679930390789e-27	0.397228	0.851	0.442	2.74013289125274e-22	SMC-1	Myo1c
Higd2a.1	8.97623483478873e-27	0.376017	0.874	0.468	2.89815694110824e-22	SMC-1	Higd2a
Jag1.1	1.29165388373924e-26	0.407281	0.943	0.613	4.17036289442889e-22	SMC-1	Jag1
Nrbf2	1.30429556659203e-26	0.313515	0.691	0.288	4.2111790958557e-22	SMC-1	Nrbf2
Wnt5b.1	1.54542228178653e-26	0.450684	0.874	0.415	4.98970492120418e-22	SMC-1	Wnt5b
Serbp1.1	1.56659553156954e-26	0.363865	0.989	0.76	5.05806699277857e-22	SMC-1	Serbp1
Cops9.1	1.68596131688754e-26	0.365515	0.914	0.474	5.44346330383479e-22	SMC-1	Cops9
Rpl35.1	1.74806755508616e-26	0.422147	1	0.678	5.64398571510669e-22	SMC-1	Rpl35
Eif5a.1	1.81376498585926e-26	0.394307	1	0.65	5.85610300984378e-22	SMC-1	Eif5a
Rbm3.1	1.94555881466679e-26	0.397775	0.994	0.707	6.28162574491468e-22	SMC-1	Rbm3
Rhoc.1	2.08470890478228e-26	0.419276	0.971	0.603	6.73089964087056e-22	SMC-1	Rhoc
Ramac.1	2.23443098931106e-26	0.357973	0.811	0.399	7.21430733518862e-22	SMC-1	Ramac
Kctd10.1	2.32415927343275e-26	0.371876	0.766	0.358	7.50401304613233e-22	SMC-1	Kctd10
Uqcrq.1	2.53529916394192e-26	0.404517	0.989	0.678	8.18572041061928e-22	SMC-1	Uqcrq
Tgfb1i1.1	2.61223565073839e-26	0.405739	0.977	0.643	8.43412524553904e-22	SMC-1	Tgfb1i1
Cox17.1	2.65870074728789e-26	0.390099	0.914	0.505	8.58414710276841e-22	SMC-1	Cox17
Atp6v1f.1	2.83789090469409e-26	0.392059	0.96	0.568	9.16269836398581e-22	SMC-1	Atp6v1f
Sox6.1	3.00000369467681e-26	0.460275	0.954	0.546	9.68611192900301e-22	SMC-1	Sox6
Zc2hc1a	3.0049020653845e-26	0.402547	0.977	0.61	9.70192729850695e-22	SMC-1	Zc2hc1a
Psmb5.1	3.40523654765476e-26	0.3819	0.96	0.566	1.09944872414129e-21	SMC-1	Psmb5
Tmsb4x.2	4.02430688509196e-26	0.370617	1	0.908	1.29932796398964e-21	SMC-1	Tmsb4x
Rps8.1	4.94710905971244e-26	0.375467	1	0.841	1.59727310210936e-21	SMC-1	Rps8
Ndufa7.1	6.11137761312352e-26	0.395066	0.983	0.672	1.97318048994919e-21	SMC-1	Ndufa7
Angpt2.2	8.36896903952486e-26	0.377571	0.789	0.342	2.70208903379139e-21	SMC-1	Angpt2
Rpl11.1	1.03552533094696e-25	0.387326	1	0.8	3.34340063602845e-21	SMC-1	Rpl11
Pdgfd.2	1.07476126729346e-25	0.375642	0.629	0.211	3.4700817037104e-21	SMC-1	Pdgfd
Ppp1r14c	1.20774998754027e-25	0.253766	0.566	0.177	3.89946238477127e-21	SMC-1	Ppp1r14c
Dctn6.1	1.36129334228965e-25	0.367523	0.863	0.48	4.39520781425059e-21	SMC-1	Dctn6
Morf4l1.1	1.51492432855887e-25	0.302381	1	0.84	4.89123617961802e-21	SMC-1	Morf4l1
Tomm7.1	1.55127606534761e-25	0.399697	0.937	0.554	5.00860503218782e-21	SMC-1	Tomm7
Rpl4.1	1.71219429147322e-25	0.410267	1	0.691	5.52816170887958e-21	SMC-1	Rpl4
Atp5g1.1	2.02266778716434e-25	0.401046	0.96	0.578	6.5305874844175e-21	SMC-1	Atp5g1
Sod2.1	2.29205201088288e-25	0.358991	0.891	0.481	7.40034832753757e-21	SMC-1	Sod2
Ahnak.1	3.35922155035592e-25	0.403617	0.989	0.714	1.08459186196342e-20	SMC-1	Ahnak
Aopep	3.37643092447238e-25	0.344741	1	0.857	1.0901482525844e-20	SMC-1	Aopep
Atp5g3.1	3.56438224277731e-25	0.402825	0.977	0.66	1.15083209472551e-20	SMC-1	Atp5g3
Cenpb.1	3.66780776223296e-25	0.382831	0.88	0.452	1.18422509219216e-20	SMC-1	Cenpb
Rpl36al.1	3.96470769330417e-25	0.394281	0.994	0.661	1.28008517293712e-20	SMC-1	Rpl36al
Dek.1	4.35144589502782e-25	0.389669	0.937	0.608	1.40495133612763e-20	SMC-1	Dek
4930523C07Rik.1	4.35700468500975e-25	0.414754	0.966	0.591	1.4067461026491e-20	SMC-1	4930523C07Rik
Capza2.1	4.41030625915908e-25	0.374718	0.971	0.652	1.42395558189469e-20	SMC-1	Capza2
Tspo.1	4.9531803125076e-25	0.372653	0.811	0.399	1.59923332749933e-20	SMC-1	Tspo
Atp5f1.1	5.80366148714801e-25	0.374666	0.994	0.718	1.87382818435548e-20	SMC-1	Atp5f1
Rheb.1	5.88535983899888e-25	0.369281	0.977	0.663	1.90020613121757e-20	SMC-1	Rheb
Vdac3.1	6.45323372656864e-25	0.365913	0.96	0.59	2.08355557329722e-20	SMC-1	Vdac3
Adamts15.1	6.53606281437971e-25	0.260451	0.543	0.176	2.11029860087878e-20	SMC-1	Adamts15
Tpi1.1	7.85733514369331e-25	0.384417	0.903	0.516	2.53689779784426e-20	SMC-1	Tpi1
Uqcr10.1	7.90483790252745e-25	0.409163	0.989	0.662	2.55223501358904e-20	SMC-1	Uqcr10
Hmgn5.1	1.10775344121831e-24	0.344927	0.549	0.198	3.57660353566155e-20	SMC-1	Hmgn5
Gas6.2	1.15844551997721e-24	0.314506	0.703	0.264	3.74027305035042e-20	SMC-1	Gas6
Ecm1.1	1.32565586736814e-24	0.327958	0.777	0.333	4.28014509897151e-20	SMC-1	Ecm1
Bin1	1.42860537389446e-24	0.366681	0.846	0.427	4.61253817069305e-20	SMC-1	Bin1
Cetn3.1	1.48953488935496e-24	0.372226	0.88	0.506	4.80926129726034e-20	SMC-1	Cetn3
Zcrb1.1	1.56104438553541e-24	0.375134	0.937	0.546	5.04014400757817e-20	SMC-1	Zcrb1
Mfhas1.1	1.56659215756204e-24	0.350516	0.823	0.366	5.05805609912055e-20	SMC-1	Mfhas1
Slc8a1.1	1.57364633051397e-24	0.46452	0.897	0.443	5.08083190733047e-20	SMC-1	Slc8a1
Acss1	1.66727944175794e-24	0.253661	0.537	0.171	5.38314513360387e-20	SMC-1	Acss1
Bnip2.1	1.89189241491736e-24	0.374781	0.931	0.561	6.10835304004368e-20	SMC-1	Bnip2
Rps26.1	2.21702653294216e-24	0.406758	0.994	0.757	7.15811356691036e-20	SMC-1	Rps26
Adamts1.1	3.05381481470588e-24	0.367964	0.617	0.239	9.85985189224088e-20	SMC-1	Adamts1
Rpsa.1	3.26429205686902e-24	0.386623	1	0.797	1.0539419764013e-19	SMC-1	Rpsa
Rnf152	4.06848435423838e-24	0.405211	0.914	0.492	1.31359154345295e-19	SMC-1	Rnf152
Clic4.2	4.39351874347362e-24	0.387639	0.971	0.629	1.41853539670533e-19	SMC-1	Clic4
Mpc2.1	4.96667414461734e-24	0.356406	0.971	0.637	1.6035900810726e-19	SMC-1	Mpc2
Dipk1a.2	5.31618577370948e-24	0.369036	0.829	0.397	1.71643690075758e-19	SMC-1	Dipk1a
Unc45a	5.49602560429721e-24	0.295452	0.674	0.282	1.77450178685944e-19	SMC-1	Unc45a
Olfr558.1	5.71216298391675e-24	0.309064	0.486	0.144	1.8442860626172e-19	SMC-1	Olfr558
Adamts8	5.97418883516866e-24	0.280983	0.549	0.188	1.92888634921091e-19	SMC-1	Adamts8
Cttnbp2.1	8.33256004108634e-24	0.285745	0.606	0.222	2.69033366046555e-19	SMC-1	Cttnbp2
Rps16.1	8.5544412838139e-24	0.373691	1	0.806	2.761972457305e-19	SMC-1	Rps16
Atp5d.1	1.04001475493847e-23	0.383525	1	0.711	3.35789563926985e-19	SMC-1	Atp5d
Banf1.1	1.10645634478615e-23	0.335969	0.874	0.418	3.57241560041105e-19	SMC-1	Banf1
Map3k20	1.377305352785e-23	0.383948	0.989	0.765	4.44690579253693e-19	SMC-1	Map3k20
Jund.1	1.44123299272093e-23	0.391037	0.983	0.691	4.65330896359808e-19	SMC-1	Jund
Ciao2b.1	1.89181790293687e-23	0.324943	0.806	0.39	6.10811246321226e-19	SMC-1	Ciao2b
Cycs.1	2.29803349901451e-23	0.380421	0.903	0.511	7.41966075826816e-19	SMC-1	Cycs
Nrarp.1	2.34986655852164e-23	0.348023	0.76	0.32	7.58701415749882e-19	SMC-1	Nrarp
Zyx.1	2.49717814834344e-23	0.338493	0.766	0.359	8.06263908755648e-19	SMC-1	Zyx
Ndufab1.1	4.09606033063805e-23	0.358724	0.966	0.599	1.32249499895311e-18	SMC-1	Ndufab1
Ndufa12.1	4.33560820707641e-23	0.36854	0.949	0.556	1.39983782181876e-18	SMC-1	Ndufa12
Cyb5r3.1	4.75042601224822e-23	0.386652	0.903	0.507	1.53377004657458e-18	SMC-1	Cyb5r3
Itga7	4.91216781970974e-23	0.363168	0.863	0.403	1.58599162394968e-18	SMC-1	Itga7
Mtln.1	5.25266775222346e-23	0.280268	0.697	0.295	1.69592883716039e-18	SMC-1	Mtln
Sorbs1.1	5.38571011444026e-23	0.353126	0.989	0.828	1.73888422464933e-18	SMC-1	Sorbs1
Rpl6.1	5.39523765657875e-23	0.369556	0.994	0.799	1.74196038217958e-18	SMC-1	Rpl6
Ehbp1l1	5.40234467390585e-23	0.289739	0.726	0.311	1.74425502486398e-18	SMC-1	Ehbp1l1
Ndufb1-ps.1	5.78463675823193e-23	0.36726	0.954	0.635	1.86768567013034e-18	SMC-1	Ndufb1-ps
Smdt1.1	5.92895130883947e-23	0.373611	0.983	0.633	1.914280509085e-18	SMC-1	Smdt1
Psma2.1	5.99885862189515e-23	0.361281	0.971	0.6	1.93685148325129e-18	SMC-1	Psma2
Rpl38.1	6.21867555483393e-23	0.379833	0.994	0.765	2.00782377638923e-18	SMC-1	Rpl38
Hmgn3.1	6.47433441406459e-23	0.374645	0.96	0.598	2.09036835226903e-18	SMC-1	Hmgn3
Rps29.1	6.55024279034082e-23	0.376426	0.994	0.84	2.11487688971734e-18	SMC-1	Rps29
Slc48a1.1	7.57512612113321e-23	0.309546	0.697	0.316	2.44578097073028e-18	SMC-1	Slc48a1
Mical1	8.81470852203743e-23	0.291485	0.651	0.266	2.84600494051023e-18	SMC-1	Mical1
Ndufb11.1	8.99818297708163e-23	0.376662	0.96	0.641	2.90524333781034e-18	SMC-1	Ndufb11
Mrps14.1	9.37031426699143e-23	0.339756	0.886	0.474	3.02539336738352e-18	SMC-1	Mrps14
Sumo2.1	9.65652645885294e-23	0.346293	1	0.77	3.11780269776985e-18	SMC-1	Sumo2
Adgrl1.2	9.92114240063605e-23	0.319649	0.794	0.386	3.20323924689336e-18	SMC-1	Adgrl1
Btf3.1	1.03368917050355e-22	0.387345	0.994	0.711	3.3374722248048e-18	SMC-1	Btf3
Nkx6-1	1.07980286729317e-22	0.285995	0.549	0.199	3.48635951762947e-18	SMC-1	Nkx6-1
Lpp	1.49257185937113e-22	0.259884	0.983	0.93	4.81906676235156e-18	SMC-1	Lpp
Hras.1	1.52319877654439e-22	0.321671	0.823	0.39	4.91795188982887e-18	SMC-1	Hras
Vdac2.1	1.60608002951434e-22	0.354604	0.977	0.684	5.18555059129295e-18	SMC-1	Vdac2
Gyg	2.13481130958965e-22	0.277248	0.537	0.201	6.89266527527211e-18	SMC-1	Gyg
Rpl36.1	2.2841349447989e-22	0.387846	1	0.772	7.37478649627222e-18	SMC-1	Rpl36
Park7.1	2.8071452600016e-22	0.355227	0.977	0.595	9.06342990096716e-18	SMC-1	Park7
Npm1.1	3.03183160009683e-22	0.379006	0.989	0.677	9.78887468723263e-18	SMC-1	Npm1
Rps13.1	3.07478063304997e-22	0.379641	1	0.783	9.92754422992845e-18	SMC-1	Rps13
Ndufc1.1	3.58307538582624e-22	0.377473	0.954	0.57	1.15686754982172e-17	SMC-1	Ndufc1
Ralgapa2.1	4.8187187113912e-22	0.319426	0.714	0.314	1.55581971034688e-17	SMC-1	Ralgapa2
Tppp3	7.0386930596471e-22	0.403615	0.497	0.184	2.27258282816826e-17	SMC-1	Tppp3
Rpl31.1	7.07749784906856e-22	0.381159	0.989	0.682	2.28511173052877e-17	SMC-1	Rpl31
Atp6v0e.1	9.24915857731735e-22	0.357929	0.977	0.645	2.98627582985845e-17	SMC-1	Atp6v0e
Tcp1.1	9.76965118549336e-22	0.351342	0.869	0.526	3.15432727826024e-17	SMC-1	Tcp1
Ndufb5.1	1.18233601254167e-21	0.364279	0.971	0.592	3.81740828369329e-17	SMC-1	Ndufb5
Ost4.1	1.27285893951542e-21	0.359557	0.937	0.562	4.10967965801342e-17	SMC-1	Ost4
Fau.1	1.40079379662009e-21	0.375589	0.994	0.808	4.52274293114728e-17	SMC-1	Fau
Pawr.2	1.5452534179707e-21	0.381838	0.811	0.432	4.989159710602e-17	SMC-1	Pawr
Snrpb.1	1.65646649647322e-21	0.360858	0.977	0.642	5.34823337716307e-17	SMC-1	Snrpb
Pfdn2.1	1.72032980208826e-21	0.308155	0.846	0.462	5.55442883200236e-17	SMC-1	Pfdn2
Thbs1.1	1.96403248487669e-21	0.28461	0.411	0.117	6.34127168392137e-17	SMC-1	Thbs1
Pink1.1	1.99294330242457e-21	0.316981	0.76	0.37	6.43461604053819e-17	SMC-1	Pink1
Atp5md.1	2.0829001596107e-21	0.365972	0.971	0.636	6.72505974533508e-17	SMC-1	Atp5md
Ets2	2.29916661471378e-21	0.282698	0.663	0.28	7.42331924892637e-17	SMC-1	Ets2
Rpl28.1	2.44344902966867e-21	0.366767	0.994	0.792	7.88916388209124e-17	SMC-1	Rpl28
Uqcc2.1	3.56527339723081e-21	0.335194	0.823	0.461	1.15111982176391e-16	SMC-1	Uqcc2
Ndufs5.1	7.33560680546019e-21	0.349921	0.96	0.667	2.36844736927893e-16	SMC-1	Ndufs5
Sfr1.1	8.54369861771535e-21	0.349351	0.937	0.578	2.75850397270176e-16	SMC-1	Sfr1
Lamtor5.1	8.78142777889266e-21	0.322789	0.851	0.48	2.83525958697107e-16	SMC-1	Lamtor5
Rpl36a.1	9.03719450154626e-21	0.38011	0.989	0.67	2.91783898871424e-16	SMC-1	Rpl36a
Zfp503	9.36362796222543e-21	0.250978	0.497	0.172	3.02323456016373e-16	SMC-1	Zfp503
Pebp1.1	1.05949640763648e-20	0.358989	0.96	0.613	3.4207960513359e-16	SMC-1	Pebp1
Eno1.1	1.13545472038489e-20	0.306023	0.829	0.424	3.66604265570669e-16	SMC-1	Eno1
Ubl5.1	1.16690203544548e-20	0.351813	0.949	0.6	3.76757660184283e-16	SMC-1	Ubl5
Atp5c1.1	1.27439379315381e-20	0.33322	0.989	0.724	4.11463523995569e-16	SMC-1	Atp5c1
Ywhaq.1	1.29338592675452e-20	0.333564	0.989	0.753	4.17595514171231e-16	SMC-1	Ywhaq
Spag7.1	1.36355551234286e-20	0.28755	0.783	0.386	4.40251168270139e-16	SMC-1	Spag7
Txndc17.1	1.53939726143535e-20	0.332424	0.943	0.524	4.97025193799631e-16	SMC-1	Txndc17
Atp5mpl.1	1.69322916259591e-20	0.363545	0.989	0.615	5.46692899727341e-16	SMC-1	Atp5mpl
Neo1.2	1.880506213693e-20	0.352093	0.891	0.523	6.07159041215059e-16	SMC-1	Neo1
Vasn.1	2.05394214688593e-20	0.336267	0.84	0.469	6.63156300965061e-16	SMC-1	Vasn
Snrpd2.1	2.12945914862684e-20	0.353281	0.937	0.564	6.87538475317148e-16	SMC-1	Snrpd2
B230219D22Rik.1	2.43737982288202e-20	0.315156	0.971	0.734	7.86956823413917e-16	SMC-1	B230219D22Rik
Tbrg1.1	2.73624201552405e-20	0.334168	0.92	0.532	8.83450459552251e-16	SMC-1	Tbrg1
Ncl.1	2.90606045322535e-20	0.339062	0.994	0.765	9.38279738532869e-16	SMC-1	Ncl
Polr1d.1	3.06849576899343e-20	0.338847	0.92	0.572	9.90725228934908e-16	SMC-1	Polr1d
Calm3.1	3.1389844714534e-20	0.359655	0.954	0.582	1.01348391629816e-15	SMC-1	Calm3
Gapdh.1	3.44730041476726e-20	0.367712	0.983	0.724	1.1130298849159e-15	SMC-1	Gapdh
Klf2.1	3.55120992469719e-20	0.278078	0.634	0.255	1.14657914838698e-15	SMC-1	Klf2
Ccdc68	3.56513084816744e-20	0.279	0.56	0.219	1.15107379694782e-15	SMC-1	Ccdc68
Rpl22l1.1	3.69124565936616e-20	0.373622	0.954	0.626	1.19179248603955e-15	SMC-1	Rpl22l1
Rab5if.1	4.25036908239174e-20	0.33545	0.931	0.559	1.37231666563182e-15	SMC-1	Rab5if
Trp53inp2.1	4.31739968326561e-20	0.300943	0.783	0.384	1.39395883573597e-15	SMC-1	Trp53inp2
Elob.1	5.46118348228248e-20	0.362233	1	0.734	1.76325231092454e-15	SMC-1	Elob
Btg1.1	5.86526269101502e-20	0.356359	0.949	0.65	1.89371736504802e-15	SMC-1	Btg1
Copz2.1	6.37027984484511e-20	0.291016	0.789	0.384	2.05677225350514e-15	SMC-1	Copz2
Anapc11.1	7.46735682302247e-20	0.310532	0.869	0.492	2.41098549744926e-15	SMC-1	Anapc11
S100a10.2	8.37732822950458e-20	0.267443	0.657	0.255	2.70478796546014e-15	SMC-1	S100a10
Slc25a5.1	8.51244527810165e-20	0.370811	0.977	0.627	2.74841320694068e-15	SMC-1	Slc25a5
Rps15.1	9.17328311388735e-20	0.348072	1	0.791	2.96177791898081e-15	SMC-1	Rps15
Ywhah.1	9.64294643627058e-20	0.330845	0.88	0.489	3.11341811587868e-15	SMC-1	Ywhah
Rps28.1	9.9916757127763e-20	0.364893	0.989	0.757	3.22601233738408e-15	SMC-1	Rps28
Pomp.1	1.08053016023287e-19	0.341091	0.96	0.598	3.48870772834388e-15	SMC-1	Pomp
Pfdn5.1	1.08851851390594e-19	0.336435	0.977	0.719	3.5144997258481e-15	SMC-1	Pfdn5
Cenpx.1	1.10117316593459e-19	0.270062	0.691	0.329	3.55535780085302e-15	SMC-1	Cenpx
Kif5b.1	1.33939306523839e-19	0.280485	0.983	0.831	4.32449838973519e-15	SMC-1	Kif5b
Cfl2.1	1.48407543291898e-19	0.331501	0.931	0.606	4.79163435026551e-15	SMC-1	Cfl2
Gstt1	1.54074840699375e-19	0.262589	0.429	0.142	4.97461438166071e-15	SMC-1	Gstt1
Arhgdia.1	1.69905515211556e-19	0.330293	0.96	0.605	5.48573936963551e-15	SMC-1	Arhgdia
Anxa3.2	1.83025164537089e-19	0.345074	0.897	0.524	5.909333487409e-15	SMC-1	Anxa3
Uqcrfs1.1	1.88225171963464e-19	0.312831	0.937	0.521	6.07722612718436e-15	SMC-1	Uqcrfs1
Magoh.1	1.93152789462842e-19	0.276172	0.794	0.402	6.23632411338678e-15	SMC-1	Magoh
Camk1.1	1.98149701427133e-19	0.326368	0.886	0.521	6.39765940997785e-15	SMC-1	Camk1
Capns1.1	2.21755946744654e-19	0.341029	0.977	0.675	7.15983425254465e-15	SMC-1	Capns1
1810058I24Rik.1	2.40067068705198e-19	0.293547	0.846	0.456	7.75104544728473e-15	SMC-1	1810058I24Rik
Mrpl20.1	2.40995399115196e-19	0.31375	0.903	0.525	7.78101845123232e-15	SMC-1	Mrpl20
Med28.1	2.68160983154737e-19	0.282151	0.806	0.407	8.65811366311698e-15	SMC-1	Med28
Id3.2	3.16128973414595e-19	0.429858	0.851	0.498	1.0206856164637e-14	SMC-1	Id3
Flot1.1	3.26142698876074e-19	0.276233	0.64	0.29	1.05301693186118e-14	SMC-1	Flot1
Ndufs8.1	3.63920516914031e-19	0.321326	0.846	0.48	1.17499017296033e-14	SMC-1	Ndufs8
Wdr83os.1	3.8055045035189e-19	0.283756	0.817	0.415	1.22868323905115e-14	SMC-1	Wdr83os
Anapc13.1	3.98846548196079e-19	0.308224	0.794	0.424	1.28775585016068e-14	SMC-1	Anapc13
Ndufs7.1	4.3187105585655e-19	0.329637	0.943	0.649	1.39438207804404e-14	SMC-1	Ndufs7
Tmem159.1	4.4109600757647e-19	0.263247	0.623	0.279	1.42416667966215e-14	SMC-1	Tmem159
Smim12.1	4.44976172892318e-19	0.271897	0.709	0.347	1.43669456941743e-14	SMC-1	Smim12
Bod1.1	4.70879586401201e-19	0.279836	0.674	0.33	1.52032892061356e-14	SMC-1	Bod1
Rpa1	4.85320596282804e-19	0.254543	0.589	0.239	1.56695460921829e-14	SMC-1	Rpa1
Arpp19.1	5.08138700178062e-19	0.309761	0.943	0.562	1.64062742126491e-14	SMC-1	Arpp19
Hdgf.1	5.22202280748111e-19	0.321301	0.914	0.553	1.68603450385143e-14	SMC-1	Hdgf
Nsmce4a.1	5.54422847071033e-19	0.266946	0.771	0.367	1.79006504633824e-14	SMC-1	Nsmce4a
Iah1.1	5.66303132224682e-19	0.298637	0.749	0.385	1.82842292301383e-14	SMC-1	Iah1
Cyc1.1	5.71037801248334e-19	0.31791	0.903	0.53	1.8437097488905e-14	SMC-1	Cyc1
Cox5a.1	7.11641848307788e-19	0.3415	0.966	0.63	2.29767803563135e-14	SMC-1	Cox5a
Rtraf.1	7.36084883048765e-19	0.323345	0.92	0.548	2.37659726189955e-14	SMC-1	Rtraf
Mrfap1.1	7.67370571540467e-19	0.348199	0.983	0.652	2.4776093643327e-14	SMC-1	Mrfap1
Ranbp1.1	8.30508516442054e-19	0.311442	0.92	0.506	2.68146284703646e-14	SMC-1	Ranbp1
Acadm.1	1.28492990717847e-18	0.308085	0.897	0.539	4.14865319130713e-14	SMC-1	Acadm
Prdx5.1	1.3483374858594e-18	0.359415	0.994	0.686	4.35337724059425e-14	SMC-1	Prdx5
Mrpl54.1	1.36356652763857e-18	0.280171	0.703	0.336	4.40254724778665e-14	SMC-1	Mrpl54
Tuba1b.1	1.41610517688784e-18	0.343601	0.954	0.59	4.57217878461777e-14	SMC-1	Tuba1b
Psme2.1	1.43205390531238e-18	0.281234	0.8	0.4	4.62367244408207e-14	SMC-1	Psme2
Rsu1	1.46300230767865e-18	0.28986	0.989	0.772	4.72359555080207e-14	SMC-1	Rsu1
Hif1a.1	1.68056500805621e-18	0.323854	0.88	0.564	5.42604024151109e-14	SMC-1	Hif1a
1110065P20Rik.1	1.76051945906182e-18	0.277636	0.731	0.364	5.68418917747289e-14	SMC-1	1110065P20Rik
Lrrfip1	1.9922208403945e-18	0.281197	0.771	0.372	6.43228342738173e-14	SMC-1	Lrrfip1
Tma7.1	2.02870605584265e-18	0.338418	0.937	0.594	6.55008324249918e-14	SMC-1	Tma7
Emc6.1	2.24667814299614e-18	0.253276	0.709	0.339	7.25384972029164e-14	SMC-1	Emc6
Dph3.1	2.32878628112738e-18	0.254495	0.76	0.364	7.51895226587596e-14	SMC-1	Dph3
Tbca.1	2.37625296723664e-18	0.320333	0.949	0.597	7.67220795531693e-14	SMC-1	Tbca
Kif1c	2.38456782141977e-18	0.25306	0.663	0.312	7.69905412501802e-14	SMC-1	Kif1c
Eef1d.1	2.45415846623437e-18	0.318071	0.96	0.596	7.92374143993092e-14	SMC-1	Eef1d
Cuedc2.1	2.65277233696587e-18	0.287289	0.834	0.475	8.56500604436169e-14	SMC-1	Cuedc2
Lbh.1	2.76081747556886e-18	0.357126	0.977	0.7	8.91385138336918e-14	SMC-1	Lbh
Mcur1.1	3.07872240777816e-18	0.267611	0.663	0.32	9.94027103799333e-14	SMC-1	Mcur1
Abtb2.1	3.26272035053381e-18	0.316377	0.731	0.374	1.05343451957685e-13	SMC-1	Abtb2
Igfbp5	3.42246205149882e-18	0.259615	0.349	0.101	1.10501032256742e-13	SMC-1	Igfbp5
Cox14.1	4.38674787543454e-18	0.279795	0.88	0.469	1.41634928654155e-13	SMC-1	Cox14
Cox7a2l.1	4.48057612852249e-18	0.341677	0.966	0.633	1.44664361461606e-13	SMC-1	Cox7a2l
Drap1.1	5.00374241529524e-18	0.32797	0.989	0.682	1.61555831362637e-13	SMC-1	Drap1
Psmc5.1	5.27240578072428e-18	0.286891	0.834	0.471	1.70230165442245e-13	SMC-1	Psmc5
Coa3.1	5.43221808523129e-18	0.274914	0.829	0.436	1.75390025317863e-13	SMC-1	Coa3
Gpi1.1	5.94075414610815e-18	0.311075	0.954	0.605	1.91809129115394e-13	SMC-1	Gpi1
Syne2.1	6.00106059969073e-18	0.336802	0.96	0.727	1.93756243582214e-13	SMC-1	Syne2
Kcnmb1	6.14111695366352e-18	0.278006	0.646	0.293	1.98278243082934e-13	SMC-1	Kcnmb1
Nop53.1	6.39767878012663e-18	0.28915	0.846	0.458	2.06561854773949e-13	SMC-1	Nop53
Mrpl18.1	6.43762368486886e-18	0.297735	0.817	0.472	2.07851555913361e-13	SMC-1	Mrpl18
Emd.1	6.4823450116332e-18	0.281326	0.754	0.398	2.09295473390601e-13	SMC-1	Emd
Pde3a.1	7.10000215902139e-18	0.362436	0.977	0.782	2.29237769708324e-13	SMC-1	Pde3a
Psmb3.1	7.26993770567182e-18	0.321643	0.96	0.584	2.34724478703026e-13	SMC-1	Psmb3
Pnpla2	7.76612062097586e-18	0.275821	0.663	0.324	2.50744736489448e-13	SMC-1	Pnpla2
Ift43.1	7.89530766062596e-18	0.332037	0.971	0.651	2.5491579843863e-13	SMC-1	Ift43
Mir22hg	8.03044293187359e-18	0.257252	0.486	0.193	2.59278910941403e-13	SMC-1	Mir22hg
Psmd8.1	8.18335417228603e-18	0.312801	0.931	0.571	2.64215956160599e-13	SMC-1	Psmd8
Polr2c.1	9.22413678835151e-18	0.282619	0.806	0.436	2.97819704485505e-13	SMC-1	Polr2c
Cript.1	1.08253216893917e-17	0.274953	0.823	0.455	3.49517161385388e-13	SMC-1	Cript
Cstb.1	1.25676796694294e-17	0.292972	0.857	0.458	4.05772673486866e-13	SMC-1	Cstb
Syf2.1	1.30643505023125e-17	0.298345	0.926	0.553	4.21808684668163e-13	SMC-1	Syf2
Hmgb1.1	1.35273586392412e-17	0.319175	1	0.793	4.36757828385179e-13	SMC-1	Hmgb1
Mrps36.1	1.38682436609747e-17	0.269328	0.731	0.377	4.47763983081892e-13	SMC-1	Mrps36
Polr2f.1	1.40110631891758e-17	0.275252	0.886	0.499	4.52375197188918e-13	SMC-1	Polr2f
Nop10.1	1.48481868204505e-17	0.300653	0.834	0.459	4.79403407871887e-13	SMC-1	Nop10
Actr3.1	1.50044108327451e-17	0.316892	0.96	0.717	4.84447412556839e-13	SMC-1	Actr3
Mrps24.1	1.51043999461478e-17	0.292711	0.874	0.497	4.87675761061273e-13	SMC-1	Mrps24
Itga8	1.52968892867689e-17	0.325254	0.754	0.377	4.93890664401906e-13	SMC-1	Itga8
Psmb6.1	1.54891544692829e-17	0.317104	0.926	0.592	5.00098330349736e-13	SMC-1	Psmb6
Raly.1	1.57233434998105e-17	0.307127	0.937	0.572	5.07659591578382e-13	SMC-1	Raly
Nenf.1	1.63773917037326e-17	0.319418	0.954	0.645	5.28776845938416e-13	SMC-1	Nenf
Eif1b.1	1.73055260862116e-17	0.27666	0.897	0.463	5.58743520745513e-13	SMC-1	Eif1b
Mrps21.1	2.00481718276893e-17	0.29749	0.897	0.519	6.47295323800606e-13	SMC-1	Mrps21
Tomm22.1	2.04054860272461e-17	0.286824	0.914	0.534	6.58831927361696e-13	SMC-1	Tomm22
H2afz.1	2.07965544182792e-17	0.346389	0.971	0.67	6.71458352502979e-13	SMC-1	H2afz
Rpl18a.1	2.13216756386756e-17	0.335989	1	0.797	6.88412941345918e-13	SMC-1	Rpl18a
Psme1.1	2.2019840966589e-17	0.302257	0.811	0.462	7.1095460528826e-13	SMC-1	Psme1
Sh3glb1.1	2.22706455791842e-17	0.321224	0.971	0.674	7.1905233381512e-13	SMC-1	Sh3glb1
Tomm6.1	2.30219355050923e-17	0.314182	0.943	0.618	7.43309231652915e-13	SMC-1	Tomm6
Hbegf.1	2.57497206528632e-17	0.265433	0.6	0.262	8.31381230718994e-13	SMC-1	Hbegf
Slc25a3.1	2.68862498686806e-17	0.285559	0.989	0.789	8.68076349510089e-13	SMC-1	Slc25a3
Ubxn1.1	2.83622850742246e-17	0.325208	0.96	0.614	9.1573309819149e-13	SMC-1	Ubxn1
Timm8b.1	3.1098770346441e-17	0.270436	0.8	0.416	1.00408599817554e-12	SMC-1	Timm8b
Pde4dip	3.33126522965965e-17	0.29445	0.674	0.342	1.07556560470021e-12	SMC-1	Pde4dip
Vamp8.1	3.33625132327765e-17	0.289836	0.891	0.497	1.07717546474665e-12	SMC-1	Vamp8
Eif3i.1	4.05151757421559e-17	0.279506	0.846	0.467	1.30811347918699e-12	SMC-1	Eif3i
Lrrc32.1	4.19365199037329e-17	0.27912	0.794	0.405	1.35400441813182e-12	SMC-1	Lrrc32
Hist1h2bc.1	5.43714003444406e-17	0.28165	0.651	0.31	1.75548940292095e-12	SMC-1	Hist1h2bc
Dnajc21	5.66165067474363e-17	0.286157	0.72	0.368	1.82797715335448e-12	SMC-1	Dnajc21
Arpc5.1	5.70556619875527e-17	0.327004	0.954	0.684	1.84215615859211e-12	SMC-1	Arpc5
Pkdcc	5.88642911029819e-17	0.25076	0.571	0.253	1.90055136684198e-12	SMC-1	Pkdcc
Prmt1.1	6.37982654290699e-17	0.272986	0.857	0.462	2.05985459590838e-12	SMC-1	Prmt1
Mlf2.1	6.87023431475448e-17	0.294694	0.931	0.566	2.21819255320478e-12	SMC-1	Mlf2
Rwdd1.1	8.08825419913694e-17	0.298783	0.92	0.553	2.61145463327534e-12	SMC-1	Rwdd1
Snrpg.1	8.35884482400672e-17	0.325752	0.943	0.566	2.69882022832705e-12	SMC-1	Snrpg
Sec61g.1	9.54775664122332e-17	0.312858	0.966	0.626	3.08268418675177e-12	SMC-1	Sec61g
Pfdn1.1	1.26040121075491e-16	0.288583	0.897	0.553	4.06945738916437e-12	SMC-1	Pfdn1
Nbdy.1	1.2956797221236e-16	0.263651	0.754	0.407	4.18336111882046e-12	SMC-1	Nbdy
Purb.1	1.30349070000985e-16	0.29392	0.989	0.765	4.20858042312181e-12	SMC-1	Purb
Atp6v1g1.1	1.35533639211951e-16	0.30839	0.966	0.644	4.37597460923625e-12	SMC-1	Atp6v1g1
Eif3f.1	1.46312981168576e-16	0.32446	0.971	0.616	4.7240072229898e-12	SMC-1	Eif3f
Akr1a1.1	1.48113823363217e-16	0.303024	0.983	0.69	4.78215101492818e-12	SMC-1	Akr1a1
Grpel1.1	1.67314609442717e-16	0.26926	0.766	0.401	5.402086795077e-12	SMC-1	Grpel1
Suclg1.1	1.72175641628239e-16	0.294482	0.909	0.54	5.55903494125096e-12	SMC-1	Suclg1
Sypl	1.72775846612283e-16	0.276001	0.863	0.501	5.57841375957079e-12	SMC-1	Sypl
Anxa5.1	1.81060840064795e-16	0.313202	0.994	0.701	5.84591134317204e-12	SMC-1	Anxa5
Smim11.1	2.3145016883178e-16	0.279918	0.811	0.455	7.4728316010717e-12	SMC-1	Smim11
Cisd1.1	2.55571645576701e-16	0.267059	0.754	0.411	8.25164172073496e-12	SMC-1	Cisd1
Pgls.1	2.6418456096796e-16	0.287096	0.886	0.533	8.52972691997252e-12	SMC-1	Pgls
Sf3b5.1	2.85177098076397e-16	0.276518	0.794	0.433	9.20751296559263e-12	SMC-1	Sf3b5
Syne1	2.97297082594222e-16	0.330979	0.971	0.772	9.59883090571966e-12	SMC-1	Syne1
Arl1.1	3.30138737179017e-16	0.287487	0.903	0.544	1.06591894072989e-11	SMC-1	Arl1
Nptn	3.36825792868399e-16	0.278986	0.96	0.743	1.0875094374342e-11	SMC-1	Nptn
Snrnp27.1	3.47627217614803e-16	0.289245	0.891	0.514	1.12238399751291e-11	SMC-1	Snrnp27
Churc1.1	3.4864861399883e-16	0.254909	0.783	0.42	1.12568178001802e-11	SMC-1	Churc1
Pofut2.1	3.79628931706261e-16	0.268419	0.794	0.433	1.2257079318e-11	SMC-1	Pofut2
Plpp3.2	4.75269102726469e-16	0.333096	0.949	0.695	1.53450135197295e-11	SMC-1	Plpp3
Eif3m.1	4.81719858296138e-16	0.280429	0.886	0.515	1.55532890648074e-11	SMC-1	Eif3m
Trafd1.1	5.09864894844012e-16	0.271912	0.749	0.409	1.64620078598286e-11	SMC-1	Trafd1
Tmem160.1	5.57761987979302e-16	0.271478	0.76	0.427	1.80084613058877e-11	SMC-1	Tmem160
Cct5.1	5.95659322956578e-16	0.284912	0.897	0.51	1.9232052560299e-11	SMC-1	Cct5
Thra.1	6.03515393672866e-16	0.30235	0.966	0.707	1.94857015155158e-11	SMC-1	Thra
Polr2j.1	6.04659730488741e-16	0.259966	0.846	0.454	1.952264871829e-11	SMC-1	Polr2j
Apba1	6.40743065039073e-16	0.339263	0.92	0.588	2.06876713409165e-11	SMC-1	Apba1
Gm10076.1	6.72065343803083e-16	0.290794	0.857	0.492	2.16989737553701e-11	SMC-1	Gm10076
Cebpb.1	8.38466203843692e-16	0.3325	0.726	0.434	2.70715583235013e-11	SMC-1	Cebpb
Pfdn6.1	8.555177425149e-16	0.25681	0.771	0.424	2.76221013525786e-11	SMC-1	Pfdn6
Pgk1.1	8.90107487330264e-16	0.251035	0.754	0.407	2.87389004434322e-11	SMC-1	Pgk1
Anp32b.1	9.89493359712777e-16	0.303293	0.937	0.623	3.19477721050464e-11	SMC-1	Anp32b
Taldo1.1	1.23895491347363e-15	0.270284	0.84	0.504	4.00021372913231e-11	SMC-1	Taldo1
H2afj.1	1.40649525080374e-15	0.270027	0.869	0.503	4.54115121627003e-11	SMC-1	H2afj
Rps27.1	1.41131698010612e-15	0.333378	1	0.76	4.55671913366863e-11	SMC-1	Rps27
Oxct1	1.57169579985839e-15	0.293347	0.92	0.63	5.07453422900279e-11	SMC-1	Oxct1
Mrpl14.1	1.69127923339043e-15	0.252883	0.749	0.39	5.46063326084768e-11	SMC-1	Mrpl14
Ran.1	1.73711818711076e-15	0.276852	0.92	0.538	5.60863349072452e-11	SMC-1	Ran
Polr2m.1	1.80764755181719e-15	0.276438	0.851	0.516	5.83635165055214e-11	SMC-1	Polr2m
Ndufb2.1	1.81020051088344e-15	0.303793	0.931	0.615	5.84459438948936e-11	SMC-1	Ndufb2
Myh10.2	1.9174345244356e-15	0.267918	0.686	0.344	6.19082084904521e-11	SMC-1	Myh10
Mrpl12.1	1.9983476842126e-15	0.250595	0.726	0.373	6.45206516801722e-11	SMC-1	Mrpl12
Ube2v1.1	2.31973323088361e-15	0.255522	0.806	0.452	7.48972268255391e-11	SMC-1	Ube2v1
Sort1	2.52196467309818e-15	0.305939	0.914	0.601	8.14266734003211e-11	SMC-1	Sort1
Glrx5.1	2.54192588734068e-15	0.253443	0.771	0.42	8.20711611245686e-11	SMC-1	Glrx5
Astn2.1	2.57694827010813e-15	0.285186	0.68	0.348	8.32019287969811e-11	SMC-1	Astn2
Atox1.1	2.57856078326387e-15	0.30193	0.931	0.581	8.32539920092405e-11	SMC-1	Atox1
Zfp706.1	2.71823951307347e-15	0.269837	0.903	0.539	8.77637991586032e-11	SMC-1	Zfp706
Gm26632	2.79411729445238e-15	0.275122	0.743	0.392	9.02136650859839e-11	SMC-1	Gm26632
Rnf187.1	2.96123099538106e-15	0.272447	0.874	0.513	9.56092651478682e-11	SMC-1	Rnf187
Thoc7.1	3.01405872692788e-15	0.279089	0.846	0.486	9.73149141163205e-11	SMC-1	Thoc7
Pabpc1.1	3.07953624636936e-15	0.304167	0.949	0.642	9.94289867865274e-11	SMC-1	Pabpc1
Nol7.1	3.28447843121654e-15	0.289559	0.903	0.557	1.06045955108688e-10	SMC-1	Nol7
Gadd45b.1	3.38520191038085e-15	0.264258	0.629	0.313	1.09298014080466e-10	SMC-1	Gadd45b
Snrpe.1	3.54983232198645e-15	0.280446	0.886	0.559	1.14613436179977e-10	SMC-1	Snrpe
Fn1.1	4.09490721486004e-15	0.319364	0.68	0.363	1.32212269246186e-10	SMC-1	Fn1
Mbnl1	4.31281235395797e-15	0.28937	0.937	0.72	1.39247772472241e-10	SMC-1	Mbnl1
Snrpf.1	6.3526027096352e-15	0.275708	0.846	0.499	2.05106483685992e-10	SMC-1	Snrpf
Arf1.1	6.91924778767232e-15	0.289563	0.971	0.696	2.23401753320576e-10	SMC-1	Arf1
Atp5a1.1	6.97438456721016e-15	0.285688	0.989	0.778	2.25181954521514e-10	SMC-1	Atp5a1
Grcc10.1	7.01967468185481e-15	0.302703	0.943	0.596	2.26644236453046e-10	SMC-1	Grcc10
Mrpl42.1	7.11187978660692e-15	0.262325	0.766	0.442	2.29621262670177e-10	SMC-1	Mrpl42
Lpcat3	7.62778437420575e-15	0.251122	0.794	0.443	2.46278274089981e-10	SMC-1	Lpcat3
Ap2m1.1	7.71727956946664e-15	0.291254	0.909	0.585	2.49167805459370e-10	SMC-1	Ap2m1
Vps37b	8.12085090946791e-15	0.252934	0.731	0.403	2.6219791331399e-10	SMC-1	Vps37b
Vps29.1	8.70077349133741e-15	0.257328	0.823	0.481	2.80921873714811e-10	SMC-1	Vps29
Gabarapl2.1	1.0087515307688e-14	0.277506	0.949	0.592	3.25695606739322e-10	SMC-1	Gabarapl2
Gemin7.1	1.09758940548493e-14	0.254436	0.754	0.416	3.54378691348918e-10	SMC-1	Gemin7
Ddah2.1	1.0986871055448e-14	0.266899	0.76	0.434	3.54733105767249e-10	SMC-1	Ddah2
Pitpnb.1	1.11042914190307e-14	0.26471	0.834	0.51	3.58524257046245e-10	SMC-1	Pitpnb
Mcrip1.1	1.14774391571146e-14	0.260664	0.886	0.535	3.7057207806576e-10	SMC-1	Mcrip1
Rhoa.1	1.17578078914138e-14	0.263275	0.994	0.817	3.79624343390079e-10	SMC-1	Rhoa
Set.1	1.24100051152353e-14	0.294947	0.966	0.613	4.00681835155603e-10	SMC-1	Set
Pnrc1.2	1.75990405743809e-14	0.298206	0.971	0.68	5.68220223025038e-10	SMC-1	Pnrc1
Stat3	1.96134963602624e-14	0.283191	0.88	0.55	6.33260956983793e-10	SMC-1	Stat3
Rarres2.2	2.24631146944618e-14	0.317898	0.96	0.624	7.25266584140089e-10	SMC-1	Rarres2
Chmp3.1	2.44392228544465e-14	0.267131	0.88	0.563	7.89069188301513e-10	SMC-1	Chmp3
Romo1.1	2.46675215352383e-14	0.272157	0.92	0.552	7.9644026780824e-10	SMC-1	Romo1
Eef1g.1	2.47092664894286e-14	0.270522	0.96	0.606	7.97788087144183e-10	SMC-1	Eef1g
Fblim1	2.53803203419743e-14	0.250775	0.657	0.339	8.19454402881324e-10	SMC-1	Fblim1
Carmn	2.98038998638609e-14	0.272094	0.914	0.81	9.62278514904477e-10	SMC-1	Carmn
Cct2.1	3.30675912761681e-14	0.268651	0.891	0.541	1.06765331953364e-09	SMC-1	Cct2
Hspe1.1	3.43121027157824e-14	0.261639	0.874	0.51	1.10783486038447e-09	SMC-1	Hspe1
Cdkn1c.2	3.59903242058313e-14	0.285431	0.829	0.438	1.16201959763368e-09	SMC-1	Cdkn1c
Aspn.1	3.6005812857495e-14	0.347042	0.92	0.519	1.16251967972994e-09	SMC-1	Aspn
BC031181.1	3.94970797286928e-14	0.258668	0.903	0.564	1.2752422132003e-09	SMC-1	BC031181
Ndufa8.1	3.98966326295846e-14	0.279623	0.869	0.534	1.2881425777114e-09	SMC-1	Ndufa8
Atl3	4.05245493375379e-14	0.273372	0.909	0.588	1.30841612446109e-09	SMC-1	Atl3
Mrpl33.1	4.14797148468235e-14	0.264459	0.846	0.496	1.33925555325939e-09	SMC-1	Mrpl33
Brk1.1	4.62180759443063e-14	0.274933	0.931	0.606	1.49224301801382e-09	SMC-1	Brk1
Crtc3	4.70766198544398e-14	0.271774	0.96	0.794	1.5199628252403e-09	SMC-1	Crtc3
Eloc.1	5.77387669331359e-14	0.251626	0.897	0.529	1.86421156797016e-09	SMC-1	Eloc
Hsbp1.1	6.20448939762409e-14	0.277713	0.92	0.596	2.00324349181089e-09	SMC-1	Hsbp1
Atp6v0b.1	6.31797379396082e-14	0.274451	0.914	0.62	2.03988419885613e-09	SMC-1	Atp6v0b
Aimp1.1	6.86156054038909e-14	0.261637	0.84	0.506	2.21539205167543e-09	SMC-1	Aimp1
Lamb2.1	8.18925076777858e-14	0.296011	0.977	0.709	2.64406339539267e-09	SMC-1	Lamb2
Ptov1.1	8.41904895397532e-14	0.266902	0.886	0.529	2.71825833577001e-09	SMC-1	Ptov1
Klf6.1	8.56529274486336e-14	0.283547	0.863	0.53	2.76547606853403e-09	SMC-1	Klf6
Cnnm2.1	9.33647944260843e-14	0.307482	0.88	0.572	3.01446911763498e-09	SMC-1	Cnnm2
Emilin1.1	1.08988067557688e-13	0.251828	0.777	0.429	3.51889773723509e-09	SMC-1	Emilin1
Etfb.1	1.17106350541147e-13	0.280512	0.914	0.587	3.78101273992201e-09	SMC-1	Etfb
Snu13.1	1.20651941434568e-13	0.251438	0.869	0.492	3.89548923309789e-09	SMC-1	Snu13
Cwc15.1	1.28158364907817e-13	0.258116	0.869	0.552	4.1378491277787e-09	SMC-1	Cwc15
Nudc.1	1.49969871831951e-13	0.256062	0.903	0.531	4.84207725183821e-09	SMC-1	Nudc
Nmnat2.1	1.5091852503419e-13	0.280394	0.8	0.431	4.87270641777888e-09	SMC-1	Nmnat2
Prdx1.1	1.76078079975928e-13	0.287492	0.994	0.729	5.68503296818278e-09	SMC-1	Prdx1
Ndufb3.1	2.25961016841756e-13	0.260399	0.931	0.618	7.29560335076979e-09	SMC-1	Ndufb3
Esd.1	2.32273724229174e-13	0.254759	0.891	0.551	7.49942173418734e-09	SMC-1	Esd
D8Ertd738e.1	2.34584043478722e-13	0.274897	0.96	0.618	7.5740150117975e-09	SMC-1	D8Ertd738e
Nsa2.1	2.50345378659823e-13	0.283179	0.909	0.563	8.0829012407897e-09	SMC-1	Nsa2
Ech1.1	2.67583345911376e-13	0.274599	0.909	0.569	8.63946348944061e-09	SMC-1	Ech1
Neat1.1	2.6780295524619e-13	0.262084	0.737	0.415	8.64655401603374e-09	SMC-1	Neat1
Mfge8.2	2.76954371392353e-13	0.336132	1	0.773	8.94202578914491e-09	SMC-1	Mfge8
Prdx2.1	3.44191170062314e-13	0.283957	0.949	0.643	1.11129003078019e-08	SMC-1	Prdx2
Maf.2	4.09202934689875e-13	0.257004	0.771	0.415	1.3211935152332e-08	SMC-1	Maf
Rnf11.1	4.80422023891974e-13	0.250738	0.8	0.525	1.55113858854002e-08	SMC-1	Rnf11
Srp14.1	5.05735389986046e-13	0.259979	0.931	0.565	1.63286785364795e-08	SMC-1	Srp14
Ehd4	5.2090929696043e-13	0.254069	0.709	0.388	1.68185984709614e-08	SMC-1	Ehd4
Dusp3.1	5.50863157803271e-13	0.27274	0.88	0.551	1.77857187759942e-08	SMC-1	Dusp3
Gng12.1	5.62143539109262e-13	0.265007	0.943	0.683	1.81499284472207e-08	SMC-1	Gng12
Klf9.1	6.25134228186075e-13	0.275352	0.971	0.767	2.01837088254438e-08	SMC-1	Klf9
Angpt1.2	6.38985831272293e-13	0.280811	0.829	0.436	2.06309355342885e-08	SMC-1	Angpt1
Ppp2r5a	7.2396466716891e-13	0.259272	0.834	0.561	2.33746472088826e-08	SMC-1	Ppp2r5a
Esyt2	7.85503944265692e-13	0.270818	0.943	0.725	2.53615658485064e-08	SMC-1	Esyt2
Reep5.1	8.15989377199007e-13	0.260057	0.96	0.624	2.63458490216243e-08	SMC-1	Reep5
Psmc3.1	8.44042529856465e-13	0.266918	0.914	0.587	2.72516011614757e-08	SMC-1	Psmc3
Ppp1ca.1	8.48303429933052e-13	0.275344	0.966	0.628	2.73891728422485e-08	SMC-1	Ppp1ca
Ndufb4.1	8.50270998498956e-13	0.256232	0.92	0.623	2.74526997285358e-08	SMC-1	Ndufb4
Igfbp2.2	9.0547847854141e-13	0.343568	0.526	0.24	2.92351836366665e-08	SMC-1	Igfbp2
Sec61b.1	9.25674728953007e-13	0.266679	0.931	0.571	2.98872599737057e-08	SMC-1	Sec61b
Fam162a.1	1.02730447965706e-12	0.271049	0.874	0.565	3.31685797346876e-08	SMC-1	Fam162a
Pcbp1.1	1.06256422840045e-12	0.2602	0.92	0.615	3.43070112423653e-08	SMC-1	Pcbp1
Ndufc2.1	1.15112692148473e-12	0.267514	0.937	0.64	3.71664349139776e-08	SMC-1	Ndufc2
Cab39	1.17259707177515e-12	0.255215	0.823	0.562	3.78596416564042e-08	SMC-1	Cab39
Hip1	1.26999370464118e-12	0.283192	0.977	0.747	4.10042867417497e-08	SMC-1	Hip1
Gpx4.1	1.51374774280489e-12	0.287452	0.989	0.738	4.88743733719415e-08	SMC-1	Gpx4
Capzb.1	1.53729564751684e-12	0.251944	0.96	0.752	4.96346645713762e-08	SMC-1	Capzb
Hnrnpab.1	1.71029041192966e-12	0.26446	0.92	0.576	5.52201465299728e-08	SMC-1	Hnrnpab
Hspa8.1	2.04791335241761e-12	0.268921	0.994	0.799	6.61209784095074e-08	SMC-1	Hspa8
Psma7.1	2.21220773269992e-12	0.2752	0.954	0.643	7.14255510656824e-08	SMC-1	Psma7
Trir.1	2.21542608608431e-12	0.252622	0.92	0.588	7.1529462041404e-08	SMC-1	Trir
Psmd4.1	2.23714525411613e-12	0.254712	0.949	0.609	7.22307088196474e-08	SMC-1	Psmd4
Swi5.1	2.34435188372369e-12	0.272014	0.943	0.619	7.56920892697868e-08	SMC-1	Swi5
Pgrmc1.1	2.46655796738888e-12	0.251273	0.949	0.625	7.96377570930849e-08	SMC-1	Pgrmc1
Tmem51	2.86954121393927e-12	0.257286	0.851	0.506	9.26488771744571e-08	SMC-1	Tmem51
Cdh6	2.97468413347756e-12	0.251452	0.691	0.356	9.60436266175898e-08	SMC-1	Cdh6
Jun.1	3.22202235961434e-12	0.29033	0.703	0.415	1.04029435924868e-07	SMC-1	Jun
Rasgrp2.1	3.85333067387265e-12	0.284608	0.971	0.688	1.24412487467326e-07	SMC-1	Rasgrp2
Vdac1.1	4.24405072189842e-12	0.260729	0.949	0.665	1.37027665657934e-07	SMC-1	Vdac1
Dad1.1	6.06292378451230e-12	0.267146	0.983	0.697	1.95753620230549e-07	SMC-1	Dad1
Rabac1.2	6.93538275178625e-12	0.266104	0.983	0.736	2.23922702906923e-07	SMC-1	Rabac1
Tagln2.1	7.65068921461638e-12	0.288491	0.966	0.664	2.47017802672319e-07	SMC-1	Tagln2
Arpc1b.1	8.34469329305674e-12	0.257728	0.88	0.593	2.69425112352923e-07	SMC-1	Arpc1b
Chd3	8.85649252382209e-12	0.250382	0.794	0.507	2.85949574116644e-07	SMC-1	Chd3
Nab1.1	9.88269561229570e-12	0.266221	0.914	0.592	3.19082593234191e-07	SMC-1	Nab1
Msn.1	1.06337615436629e-11	0.257092	0.966	0.697	3.43332258960242e-07	SMC-1	Msn
Dmd.1	1.10754927366174e-11	0.262285	0.96	0.873	3.57594433987164e-07	SMC-1	Dmd
Frmd4b.1	1.18793775050247e-11	0.27439	0.72	0.422	3.83549461504733e-07	SMC-1	Frmd4b
Gnb2.1	1.34626183482287e-11	0.264156	0.983	0.704	4.3466755860926e-07	SMC-1	Gnb2
Mgp.1	1.41288212455371e-11	0.385304	0.994	0.657	4.56177251554658e-07	SMC-1	Mgp
Timp3.2	1.46311475201418e-11	0.315693	0.966	0.613	4.72395859982818e-07	SMC-1	Timp3
Arpc3.1	1.61257095898641e-11	0.260429	0.937	0.652	5.20650785527941e-07	SMC-1	Arpc3
Eif3k.1	2.28437240509712e-11	0.250687	0.926	0.575	7.37555318433707e-07	SMC-1	Eif3k
Psmb1.1	3.54061963748421e-11	0.251012	0.989	0.658	1.14315986235453e-06	SMC-1	Psmb1
Emp3.1	3.76894639861033e-11	0.257471	0.926	0.602	1.21687972371932e-06	SMC-1	Emp3
Tm4sf1.2	5.14464825798322e-11	0.311593	0.989	0.696	1.66105258305504e-06	SMC-1	Tm4sf1
Rasal2	7.38870069520703e-11	0.261604	0.949	0.753	2.38558979346149e-06	SMC-1	Rasal2
Selenof.1	8.87038641412836e-11	0.26484	0.989	0.76	2.86398166152962e-06	SMC-1	Selenof
Rasl12	1.15800845133324e-10	0.256165	0.914	0.591	3.73886188681962e-06	SMC-1	Rasl12
Eif5b.1	1.67489267930034e-10	0.253636	0.949	0.662	5.407725993657e-06	SMC-1	Eif5b
Ubc.2	1.87896506775663e-10	0.25976	0.994	0.777	6.06661451426582e-06	SMC-1	Ubc
Esam.2	3.05673508807494e-10	0.254673	0.926	0.602	9.86928057886756e-06	SMC-1	Esam
Ackr3.1	3.23239491122222e-10	0.269215	0.863	0.497	1.04364334498632e-05	SMC-1	Ackr3
Gnai2.1	3.82209752785255e-10	0.257733	0.989	0.781	1.23404062881775e-05	SMC-1	Gnai2
Hnrnpa0.1	3.89803778018429e-10	0.25361	0.966	0.67	1.2585594580881e-05	SMC-1	Hnrnpa0
Cacnb2.1	4.94024520129099e-10	0.323743	0.931	0.669	1.59505696814082e-05	SMC-1	Cacnb2
Mef2c	6.4617023693317e-10	0.281835	0.994	0.789	2.08628984398613e-05	SMC-1	Mef2c
H3f3b.2	6.67337128039799e-09	0.276386	1	0.832	0.000215463	SMC-1	H3f3b
Ifitm2.1	4.45665829565646e-08	0.250227	0.971	0.716	0.00143892	SMC-1	Ifitm2
Cd93.2	1.16306566905127e-91	0.770027	0.79	0.117	3.75519012566582e-87	SMC-2	Cd93
Thsd4.2	2.26048191092939e-83	0.967761	0.92	0.211	7.29841794581771e-79	SMC-2	Thsd4
Nrip2.3	5.22560433456929e-82	0.90323	0.951	0.219	1.68719087150239e-77	SMC-2	Nrip2
Olfr558.2	1.05792865439405e-79	0.651885	0.741	0.106	3.41573424644208e-75	SMC-2	Olfr558
Insc.1	1.01774181412371e-74	0.678559	0.728	0.118	3.28598299526124e-70	SMC-2	Insc
Rcan2.3	2.57239769114491e-70	0.987973	0.988	0.292	8.30550042539956e-66	SMC-2	Rcan2
Tmem255b	3.84022694315995e-70	0.429081	0.531	0.049	1.23989407313805e-65	SMC-2	Tmem255b
Ccnd1.2	1.69808487605129e-68	0.891482	0.821	0.229	5.48260663930679e-64	SMC-2	Ccnd1
Cav1.3	1.51893195037282e-67	0.772341	0.926	0.241	4.90417558816871e-63	SMC-2	Cav1
Ctnna3.3	3.8766131820408e-67	1.09481	0.957	0.307	1.25164209808551e-62	SMC-2	Ctnna3
D430036J16Rik	4.43149471189839e-63	0.34255	0.438	0.033	1.43079669763063e-58	SMC-2	D430036J16Rik
Dhx58os.2	6.12153475515367e-63	0.60677	0.796	0.199	1.97645992639646e-58	SMC-2	Dhx58os
Pdgfa.3	2.20843034857945e-61	0.785612	1	0.399	7.13035906645846e-57	SMC-2	Pdgfa
Htr1b	2.37613893752189e-61	0.479068	0.599	0.093	7.67183978757691e-57	SMC-2	Htr1b
Bcam.3	5.42056554676495e-61	0.771512	1	0.505	1.750137998084e-56	SMC-2	Bcam
Cavin1.3	5.86683954424735e-61	0.958429	1	0.465	1.89422648365114e-56	SMC-2	Cavin1
Aoc3.3	8.64314650424938e-61	0.735688	0.883	0.229	2.790612711827e-56	SMC-2	Aoc3
Lama5.3	1.03743297462457e-60	0.698041	0.895	0.223	3.34955984517035e-56	SMC-2	Lama5
Wtip.3	1.48674343952822e-60	0.829743	1	0.646	4.80024854320477e-56	SMC-2	Wtip
Pex5l	3.00732948811988e-59	0.550954	0.525	0.065	9.70976471829267e-55	SMC-2	Pex5l
Ccnd2.3	4.05286462039627e-59	0.857869	0.963	0.439	1.30854839998735e-54	SMC-2	Ccnd2
Procr	2.20680068686502e-58	0.505498	0.593	0.101	7.1250973776811e-54	SMC-2	Procr
Map3k7cl.3	2.28953743882367e-58	0.810774	0.963	0.295	7.39222952872997e-54	SMC-2	Map3k7cl
Cdkn1c.3	3.35915867672933e-56	0.771543	0.969	0.42	1.0845715619556e-51	SMC-2	Cdkn1c
Cav2.3	5.08972091758962e-55	0.673513	0.895	0.283	1.64331819266216e-50	SMC-2	Cav2
Dgkb.3	1.17471299241101e-54	0.986564	0.981	0.457	3.79279583859741e-50	SMC-2	Dgkb
Gsn.3	9.36947610996535e-54	0.762751	0.963	0.412	3.02512275162451e-49	SMC-2	Gsn
Des.3	2.72866890314755e-52	0.764123	0.988	0.468	8.8100532875925e-48	SMC-2	Des
Myh11.3	3.77377856928315e-52	1.0917	0.994	0.368	1.21843988666445e-47	SMC-2	Myh11
Cabp1.3	7.51886625407304e-51	0.666856	0.846	0.288	2.42761634745256e-46	SMC-2	Cabp1
Cavin3.3	1.48858863921269e-50	0.840371	0.981	0.449	4.80620613942602e-46	SMC-2	Cavin3
Myom1.3	1.81177690088339e-50	0.738966	0.932	0.274	5.84968407988221e-46	SMC-2	Myom1
Gm4876.3	9.98586228934244e-50	0.709474	0.901	0.327	3.22413535735999e-45	SMC-2	Gm4876
Pcp4l1.3	2.04639814771536e-49	0.780216	1	0.445	6.6072056995286e-45	SMC-2	Pcp4l1
Tesc.3	2.76695945378201e-49	0.450145	0.636	0.124	8.93368198842598e-45	SMC-2	Tesc
Fgf1.3	2.83234249714187e-49	0.586259	0.895	0.311	9.14478422052197e-45	SMC-2	Fgf1
Ntn4.3	3.02877852658742e-49	0.850555	0.951	0.373	9.77901722879281e-45	SMC-2	Ntn4
Acta2.3	3.06513878166169e-49	1.22553	1	0.306	9.89641358435109e-45	SMC-2	Acta2
Lgalsl.3	3.87151596547554e-49	0.659901	0.926	0.439	1.24999635977309e-44	SMC-2	Lgalsl
Plec.3	4.48931869822538e-49	0.648717	0.932	0.387	1.44946632809603e-44	SMC-2	Plec
Fzd4.3	5.14328781932619e-49	0.502941	0.765	0.217	1.66061333822585e-44	SMC-2	Fzd4
Hrc.1	6.51373253107994e-49	0.4656	0.679	0.156	2.10308882230978e-44	SMC-2	Hrc
Tril.2	6.58663748854942e-49	0.548045	0.84	0.284	2.12662764592795e-44	SMC-2	Tril
Tagln.3	1.32406764158503e-48	1.18204	0.994	0.327	4.27501719438557e-44	SMC-2	Tagln
Uba2.3	1.96835508081726e-48	0.68306	0.988	0.607	6.35522804943468e-44	SMC-2	Uba2
Dgkg.3	3.77751638130788e-48	0.688103	0.907	0.319	1.21964671403288e-43	SMC-2	Dgkg
Olfr78	7.59609570680541e-48	0.35121	0.481	0.069	2.45255142085626e-43	SMC-2	Olfr78
Lpl.3	7.99831840059644e-48	0.534815	0.747	0.203	2.58241706200057e-43	SMC-2	Lpl
Rbm24.3	1.14287615464269e-47	0.55374	0.815	0.223	3.69000424049486e-43	SMC-2	Rbm24
Lrrtm3.3	1.62958628812442e-47	0.506232	0.753	0.204	5.2614452484673e-43	SMC-2	Lrrtm3
Pgf.2	2.229376681428e-47	0.529652	0.747	0.205	7.19798849132659e-43	SMC-2	Pgf
Serpini1	3.07866748939122e-47	0.635679	0.796	0.235	9.94009372299744e-43	SMC-2	Serpini1
Fhl5.3	4.5819293600959e-47	0.579772	0.735	0.187	1.47936753249416e-42	SMC-2	Fhl5
Mgst3.3	6.06440944632199e-47	0.571972	0.864	0.319	1.95801587793398e-42	SMC-2	Mgst3
Ptma.2	6.2639118898126e-47	0.490152	1	0.84	2.02242923186379e-42	SMC-2	Ptma
Itga7.1	8.67367851921057e-47	0.619666	0.914	0.401	2.80047058349752e-42	SMC-2	Itga7
Myocd.3	1.27604058243502e-46	0.669282	0.815	0.223	4.11995222850796e-42	SMC-2	Myocd
Nme2.3	1.79109243793511e-46	0.701345	1	0.669	5.78290015436108e-42	SMC-2	Nme2
Adamtsl1.3	1.93963459959482e-46	0.604293	0.784	0.236	6.26249823171179e-42	SMC-2	Adamtsl1
Atp2a2.3	3.55657328644765e-46	0.512136	0.994	0.819	1.14831081699535e-41	SMC-2	Atp2a2
Crip1.3	6.18353690903125e-46	1.07643	1	0.484	1.99647856181892e-41	SMC-2	Crip1
Mustn1.3	8.01532748775311e-46	0.71263	0.907	0.275	2.58790878597085e-41	SMC-2	Mustn1
Ackr3.2	8.40043273460844e-46	0.760508	0.938	0.489	2.71224771702303e-41	SMC-2	Ackr3
Rgs7bp.3	9.96061501905557e-46	0.678287	0.994	0.525	3.21598377120247e-41	SMC-2	Rgs7bp
Stac	1.60176973175643e-45	0.481468	0.599	0.124	5.171633932922e-41	SMC-2	Stac
Mgp.2	3.19426751794344e-45	0.765927	1	0.66	1.0313331535184e-40	SMC-2	Mgp
Fxyd1.3	5.92094914599956e-45	0.678079	0.994	0.414	1.91169685076888e-40	SMC-2	Fxyd1
Hspb2.2	1.16229233961861e-44	0.609639	0.944	0.378	3.75269327692661e-40	SMC-2	Hspb2
Tpm1.3	1.25035642169984e-44	0.713849	1	0.827	4.03702577874227e-40	SMC-2	Tpm1
Pdlim3.3	1.42357940843371e-44	0.553341	0.796	0.205	4.59631083600992e-40	SMC-2	Pdlim3
Parm1.3	1.44546417405714e-44	0.681665	0.957	0.426	4.66697017877829e-40	SMC-2	Parm1
Nab1.2	1.95250611968662e-44	0.578614	0.963	0.588	6.30405650863219e-40	SMC-2	Nab1
Rap2a.1	2.31841183003481e-44	0.580986	0.988	0.647	7.4854562756334e-40	SMC-2	Rap2a
Fam81a.1	6.13257787062076e-44	0.421827	0.617	0.148	1.98002541708733e-39	SMC-2	Fam81a
Rgs5.1	7.0535893376137e-44	0.582237	1	0.825	2.27739238943533e-39	SMC-2	Rgs5
Net1.3	1.04086458900384e-43	0.563855	0.802	0.246	3.36063949851669e-39	SMC-2	Net1
Tpm2.3	1.53114725975886e-43	0.924337	1	0.525	4.94361515758342e-39	SMC-2	Tpm2
Cd200.3	2.32205093422151e-43	0.627584	0.907	0.376	7.49720585132099e-39	SMC-2	Cd200
Dipk1a.3	2.89077307181148e-43	0.552828	0.914	0.388	9.33343901695772e-39	SMC-2	Dipk1a
Ppm1l.3	3.25597997835149e-43	0.637675	0.889	0.33	1.05125825561035e-38	SMC-2	Ppm1l
Slc8a1.2	1.56824272420508e-42	0.705736	0.944	0.441	5.06338528364094e-38	SMC-2	Slc8a1
Adamts16	3.6563587411402e-42	0.477722	0.525	0.1	1.18052854675194e-37	SMC-2	Adamts16
Gas6.3	4.07742362521028e-42	0.50178	0.765	0.26	1.31647776587164e-37	SMC-2	Gas6
Pde3a.2	6.29060321609518e-42	0.568889	0.994	0.782	2.03104706038065e-37	SMC-2	Pde3a
Nudt4.3	7.76608607336412e-42	0.579889	0.988	0.614	2.50743621050707e-37	SMC-2	Nudt4
Gm6249	2.27575809992186e-41	0.397248	0.506	0.093	7.34774017721772e-37	SMC-2	Gm6249
Zbtb7c.1	3.15070703656701e-41	0.49657	0.815	0.274	1.01726878089639e-36	SMC-2	Zbtb7c
Mylk.2	1.1296073410622e-40	0.494512	1	0.815	3.64716322208752e-36	SMC-2	Mylk
Rbpms2.3	2.03852004310921e-40	0.563738	0.92	0.386	6.58176966318672e-36	SMC-2	Rbpms2
Mef2c.1	2.36551730214117e-40	0.497433	1	0.791	7.6375457134232e-36	SMC-2	Mef2c
Myl9.2	2.97419009846494e-40	0.650196	1	0.767	9.60276757091374e-36	SMC-2	Myl9
Filip1l.2	4.46624948729678e-40	0.498015	0.994	0.867	1.44201797196351e-35	SMC-2	Filip1l
Tinagl1.3	1.04897659609647e-39	0.655162	0.907	0.269	3.38683073581668e-35	SMC-2	Tinagl1
Lbh.2	1.26901826785748e-39	0.534814	0.994	0.701	4.09727928143146e-35	SMC-2	Lbh
Nrarp.2	1.83636158335901e-39	0.533118	0.815	0.317	5.92906064419124e-35	SMC-2	Nrarp
Sytl2.1	4.68951975106646e-39	0.459562	0.772	0.252	1.51410524202683e-34	SMC-2	Sytl2
Rasl11a.2	5.05059636455217e-39	0.58021	0.864	0.384	1.63068604822296e-34	SMC-2	Rasl11a
Cacnb2.2	8.01149903879606e-39	0.636484	0.969	0.666	2.58667269465608e-34	SMC-2	Cacnb2
Atp2b4.3	1.27578510470532e-38	0.579133	0.951	0.419	4.11912736756208e-34	SMC-2	Atp2b4
Mamdc2.3	1.79149243181168e-38	0.470363	0.599	0.149	5.78419161459038e-34	SMC-2	Mamdc2
Lamb2.2	2.09923282051417e-38	0.491896	0.975	0.713	6.7777930075941e-34	SMC-2	Lamb2
Lmod1.3	3.37262450373829e-38	0.660995	0.944	0.369	1.08891927352198e-33	SMC-2	Lmod1
Atpif1.2	4.21698973051007e-38	0.520111	1	0.696	1.36153947428979e-33	SMC-2	Atpif1
Igfbp7.2	4.28873534878197e-38	0.403093	1	0.874	1.38470398206123e-33	SMC-2	Igfbp7
Actn1.3	4.82643546666166e-38	0.646169	0.981	0.484	1.55831121912105e-33	SMC-2	Actn1
Kcnab1.3	5.87337308397532e-38	0.857145	0.821	0.315	1.89633596762311e-33	SMC-2	Kcnab1
Ttll7.3	6.08913596485373e-38	0.571829	0.901	0.401	1.96599932897232e-33	SMC-2	Ttll7
Ltbp1.3	7.28840899979689e-38	0.583501	0.827	0.275	2.35320861376442e-33	SMC-2	Ltbp1
Myo1e.3	1.17173180171344e-37	0.593567	0.938	0.476	3.78317046819217e-33	SMC-2	Myo1e
Ptms.2	1.17213808440699e-37	0.468439	1	0.79	3.78448223312485e-33	SMC-2	Ptms
Gpr20.2	1.42885918093997e-37	0.364419	0.605	0.147	4.61335763750089e-33	SMC-2	Gpr20
Ptp4a3.2	1.59832387095164e-37	0.611218	0.969	0.515	5.16050828214155e-33	SMC-2	Ptp4a3
Myl6.2	7.17318025597056e-37	0.532602	1	0.851	2.31600470924521e-32	SMC-2	Myl6
Akap6.2	7.48378819483902e-37	0.550575	0.846	0.34	2.41629069446768e-32	SMC-2	Akap6
Nrep.2	8.67042022737299e-37	0.566589	0.988	0.694	2.79941857881192e-32	SMC-2	Nrep
Rgs17.3	1.75800954120603e-36	0.591613	0.636	0.189	5.67608540569192e-32	SMC-2	Rgs17
Slit3.3	1.9251734858776e-36	0.573051	0.685	0.205	6.21580763385299e-32	SMC-2	Slit3
Arhgap44	3.11206621521559e-36	0.341169	0.543	0.134	1.00479281890666e-31	SMC-2	Arhgap44
Arvcf	4.55084050935527e-36	0.496457	0.784	0.315	1.46932987525554e-31	SMC-2	Arvcf
Trarg1	5.58365810518513e-36	0.254583	0.364	0.053	1.80279569242112e-31	SMC-2	Trarg1
Trp53i11.3	1.75449202908816e-35	0.620784	0.846	0.299	5.66472841431695e-31	SMC-2	Trp53i11
Itpk1.3	2.34825504650766e-35	0.485732	0.815	0.315	7.58181106865929e-31	SMC-2	Itpk1
Gm13889.2	2.70484818822203e-35	0.618194	1	0.576	8.73314334531247e-31	SMC-2	Gm13889
Gja4.2	4.23797623081308e-35	0.56161	0.988	0.598	1.36831538564262e-30	SMC-2	Gja4
C1s1.2	1.06235452471382e-34	0.412297	0.667	0.206	3.43002405394351e-30	SMC-2	C1s1
Cnn2.2	1.18399068325324e-34	0.48666	0.994	0.689	3.82275071901975e-30	SMC-2	Cnn2
Myo1d.3	1.61317505601669e-34	0.535325	0.877	0.378	5.20845830336109e-30	SMC-2	Myo1d
Nrgn	1.74298925829696e-34	0.381408	0.537	0.131	5.62758941826341e-30	SMC-2	Nrgn
Ccdc3.3	3.54527530412364e-34	0.487252	0.864	0.313	1.1446630374424e-29	SMC-2	Ccdc3
Inka2.1	9.34072400581096e-34	0.359269	0.58	0.159	3.01583955975619e-29	SMC-2	Inka2
Mcam.2	1.11073040222005e-33	0.511514	1	0.669	3.58621524964786e-29	SMC-2	Mcam
Cdc42ep3.3	1.62159021898816e-33	0.508308	0.895	0.382	5.23562834004708e-29	SMC-2	Cdc42ep3
Filip1.3	2.33562978778891e-33	0.565634	0.895	0.405	7.54104789583407e-29	SMC-2	Filip1
Cyb5r3.2	4.2239746202731e-33	0.493153	0.938	0.507	1.36379468564758e-28	SMC-2	Cyb5r3
Fmod.3	6.52387071536478e-33	0.472947	0.704	0.223	2.10636213786983e-28	SMC-2	Fmod
Flna.3	8.33790680728784e-33	0.52319	1	0.732	2.69205997086903e-28	SMC-2	Flna
Tbx2.1	1.38550177872353e-32	0.512764	0.975	0.643	4.47336959296465e-28	SMC-2	Tbx2
Actb.2	2.02143344376774e-32	0.394541	1	0.927	6.52660215989289e-28	SMC-2	Actb
Scn3a	2.5389061378488e-32	0.372614	0.525	0.13	8.19736624727244e-28	SMC-2	Scn3a
Epas1.1	6.09127839148223e-32	0.404453	1	0.815	1.96669105425787e-27	SMC-2	Epas1
Dstn.3	6.84647456024481e-32	0.5725	0.994	0.712	2.21052124126624e-27	SMC-2	Dstn
Ehd2.2	7.18666720271781e-32	0.514286	0.944	0.505	2.3203592397415e-27	SMC-2	Ehd2
Rpl21.2	7.32225616284456e-32	0.447255	1	0.801	2.36413684729762e-27	SMC-2	Rpl21
Palld.3	7.5767522716433e-32	0.494202	0.901	0.335	2.44630600594547e-27	SMC-2	Palld
Cryab.2	9.97448788769121e-32	0.533157	0.975	0.574	3.22046290429886e-27	SMC-2	Cryab
Atp10a.3	1.19641339138491e-31	0.463531	0.784	0.299	3.86285991676446e-27	SMC-2	Atp10a
Serping1.3	1.23845396502378e-31	0.502058	0.969	0.439	3.99859631687227e-27	SMC-2	Serping1
Aspn.2	1.36371426277081e-31	0.562158	0.957	0.518	4.40302424020812e-27	SMC-2	Aspn
Adamts15.2	2.03117889359468e-31	0.301555	0.599	0.172	6.55806729374913e-27	SMC-2	Adamts15
Hspb1.3	2.48337154810611e-31	0.589759	0.963	0.503	8.01806171737021e-27	SMC-2	Hspb1
Olfml2b.1	2.56889038009284e-31	0.342248	0.556	0.153	8.29417637020576e-27	SMC-2	Olfml2b
Marveld1.3	2.95250025800173e-31	0.444576	0.87	0.379	9.53273758301017e-27	SMC-2	Marveld1
Mgll.1	6.53935329669672e-31	0.431131	0.883	0.391	2.11136099890447e-26	SMC-2	Mgll
Pls3.2	9.98498109782155e-31	0.468357	0.994	0.694	3.22385084705364e-26	SMC-2	Pls3
Csrp1.3	1.32410356529855e-30	0.606699	0.938	0.399	4.27513318127944e-26	SMC-2	Csrp1
Nmnat2.2	2.01842217993902e-30	0.508744	0.877	0.423	6.51687969236912e-26	SMC-2	Nmnat2
Tmem51.1	2.57016223171143e-30	0.456946	0.92	0.499	8.29828279752668e-26	SMC-2	Tmem51
Npy1r.2	3.95943427655543e-30	0.49435	0.944	0.461	1.27838254487145e-25	SMC-2	Npy1r
Cox8a.2	4.48492390399748e-30	0.41785	1	0.83	1.44804738088367e-25	SMC-2	Cox8a
Mob2.3	6.46963017723111e-30	0.494839	0.957	0.564	2.08884949532261e-25	SMC-2	Mob2
Trp53inp2.2	6.72450467423322e-30	0.406066	0.827	0.382	2.17114082416968e-25	SMC-2	Trp53inp2
S100a11.2	7.47187967514188e-30	0.542172	1	0.668	2.41244579071306e-25	SMC-2	S100a11
Kcnk3.2	8.98923326612098e-30	0.41453	0.735	0.257	2.90235374463248e-25	SMC-2	Kcnk3
Hif3a.3	9.9259234862563e-30	0.361155	0.642	0.207	3.20478291600757e-25	SMC-2	Hif3a
Plxnd1.1	1.01037706598765e-29	0.358468	0.765	0.3	3.26220443295433e-25	SMC-2	Plxnd1
Wnt5b.2	1.14013134288559e-29	0.538813	0.852	0.425	3.68114206677469e-25	SMC-2	Wnt5b
Tm4sf1.3	1.15260828459182e-29	0.509545	0.994	0.699	3.72142636846161e-25	SMC-2	Tm4sf1
Kcnb1.2	1.66600819185308e-29	0.352351	0.58	0.181	5.37904064903604e-25	SMC-2	Kcnb1
Cdh6.1	1.82103301743558e-29	0.492651	0.79	0.344	5.87956930339426e-25	SMC-2	Cdh6
Zfhx3.1	1.95425581473726e-29	0.384111	1	0.889	6.3097057490422e-25	SMC-2	Zfhx3
Sema5b	2.31171838293332e-29	0.268985	0.444	0.104	7.46384514297681e-25	SMC-2	Sema5b
H3f3a.2	2.42172106491571e-29	0.401544	1	0.823	7.81901080229336e-25	SMC-2	H3f3a
Slc8a2.1	2.50053890946257e-29	0.263347	0.481	0.117	8.07348997698181e-25	SMC-2	Slc8a2
Sorbs2.3	7.33808185647749e-29	0.609588	0.87	0.35	2.36924648900089e-24	SMC-2	Sorbs2
Fam241a.2	9.79120668512702e-29	0.44381	0.864	0.395	3.16128690242696e-24	SMC-2	Fam241a
Calm1.2	1.10379320323777e-28	0.424667	1	0.811	3.5638171152938e-24	SMC-2	Calm1
Crip2.2	1.1528060403633e-28	0.490681	1	0.645	3.72206486252099e-24	SMC-2	Crip2
Adamts14.2	1.44908477498374e-28	0.35093	0.593	0.194	4.67866001299e-24	SMC-2	Adamts14
Galnt18	2.01200135020952e-28	0.437086	0.765	0.318	6.49614875942147e-24	SMC-2	Galnt18
Asb2	2.23978138975655e-28	0.367694	0.506	0.144	7.23158217310696e-24	SMC-2	Asb2
Rex1bd.2	2.28983370236731e-28	0.442964	0.926	0.51	7.39318607483334e-24	SMC-2	Rex1bd
Lmna.2	2.95419805372075e-28	0.455376	0.981	0.643	9.53821925604817e-24	SMC-2	Lmna
Itgb1.2	4.96019025233641e-28	0.322547	1	0.895	1.60149662677186e-23	SMC-2	Itgb1
Pdgfb	5.41600776405707e-28	0.314856	0.593	0.194	1.74866642678111e-23	SMC-2	Pdgfb
Map1b.3	6.52746351909211e-28	0.544547	0.932	0.47	2.10752214640927e-23	SMC-2	Map1b
Map3k20.1	7.33402900873548e-28	0.425415	0.981	0.769	2.36793794605042e-23	SMC-2	Map3k20
Ppp1r12b.3	7.65754374592019e-28	0.455209	0.944	0.717	2.47239114924525e-23	SMC-2	Ppp1r12b
Mapre2.1	1.16281709791145e-27	0.418374	0.957	0.678	3.75438756402668e-23	SMC-2	Mapre2
Dbndd2.2	1.32902033256461e-27	0.456465	0.981	0.559	4.29100794775135e-23	SMC-2	Dbndd2
Slc4a3.3	2.29817980084796e-27	0.382711	0.71	0.272	7.42013312299781e-23	SMC-2	Slc4a3
Csrp2.3	2.38788846588132e-27	0.485609	0.883	0.38	7.709775489791e-23	SMC-2	Csrp2
Mn1.1	3.80782495491334e-27	0.291381	0.537	0.157	1.22943244319287e-22	SMC-2	Mn1
Itga10	4.57858750846626e-27	0.265389	0.537	0.154	1.4782885488585e-22	SMC-2	Itga10
Calm2.2	4.74136176907995e-27	0.45067	0.994	0.732	1.53084347438284e-22	SMC-2	Calm2
Lipg.1	5.13211579871525e-27	0.284208	0.438	0.106	1.65700622793119e-22	SMC-2	Lipg
Lox.3	5.5121608898723e-27	0.355657	0.679	0.233	1.77971138651307e-22	SMC-2	Lox
Sh3bgrl.3	6.32251759055415e-27	0.414954	0.988	0.753	2.04135125446222e-22	SMC-2	Sh3bgrl
Cnnm2.2	1.17199439174006e-26	0.50914	0.889	0.575	3.78401829261112e-22	SMC-2	Cnnm2
Rps2.2	1.23136341897438e-26	0.429067	0.994	0.789	3.97570307084257e-22	SMC-2	Rps2
Fbxo32.3	2.0797280321606e-26	0.378909	0.66	0.245	6.71481789743693e-22	SMC-2	Fbxo32
Tuba1c.3	3.26540157414162e-26	0.399611	0.802	0.304	1.05430020624311e-21	SMC-2	Tuba1c
Ppia.2	4.05370029966772e-26	0.389387	1	0.825	1.30881821575372e-21	SMC-2	Ppia
Atp5b.2	4.13326073928851e-26	0.380827	1	0.789	1.33450589489408e-21	SMC-2	Atp5b
Angpt1.3	5.00461366631989e-26	0.500568	0.858	0.437	1.6158396144447e-21	SMC-2	Angpt1
Snhg18.3	5.3322686959488e-26	0.429664	0.901	0.442	1.72162959386099e-21	SMC-2	Snhg18
Vim.3	5.88722853569216e-26	0.620509	0.981	0.606	1.90080947731893e-21	SMC-2	Vim
Idh2.3	5.92100245189116e-26	0.403123	0.87	0.477	1.9117140616421e-21	SMC-2	Idh2
Cap2	6.1128733469052e-26	0.427465	0.975	0.691	1.97366341751528e-21	SMC-2	Cap2
Adamts8.1	6.15493747884656e-26	0.300466	0.568	0.189	1.98724466379519e-21	SMC-2	Adamts8
Prkar2b	6.89102494123247e-26	0.414145	0.741	0.339	2.22490522277573e-21	SMC-2	Prkar2b
Atp1b1.3	7.14626832605313e-26	0.395284	0.63	0.207	2.30731565443277e-21	SMC-2	Atp1b1
Pmp22.3	7.33990629307923e-26	0.443236	0.858	0.402	2.36983554484649e-21	SMC-2	Pmp22
Tln1.2	7.61460043893501e-26	0.370258	1	0.815	2.45852604371895e-21	SMC-2	Tln1
Ccrl2	1.07945125914392e-25	0.319655	0.599	0.203	3.48522428039797e-21	SMC-2	Ccrl2
Rpl8.2	1.14712545639619e-25	0.413555	1	0.777	3.70372396106639e-21	SMC-2	Rpl8
Jph2.3	1.28485829018991e-25	0.356964	0.679	0.251	4.14842196153616e-21	SMC-2	Jph2
P3h2	1.29628774593548e-25	0.408245	0.716	0.291	4.18532424530187e-21	SMC-2	P3h2
Eef1a1.2	1.54370409147667e-25	0.364542	1	0.881	4.98415740015074e-21	SMC-2	Eef1a1
Rras.2	1.60576525839977e-25	0.446295	0.951	0.521	5.18453428979535e-21	SMC-2	Rras
Ebf3	1.80450930759764e-25	0.281044	0.42	0.104	5.82621920144049e-21	SMC-2	Ebf3
Mfhas1.2	2.42581840284653e-25	0.39741	0.784	0.379	7.8322398772706e-21	SMC-2	Mfhas1
Ndufa13.2	4.23167365943377e-25	0.417391	0.994	0.734	1.36628047442138e-20	SMC-2	Ndufa13
Arhgef7.3	4.72067488432832e-25	0.463708	0.957	0.616	1.52416429990308e-20	SMC-2	Arhgef7
Ndufa4l2.2	5.8203577728104e-25	0.508056	0.994	0.647	1.87921891410729e-20	SMC-2	Ndufa4l2
Cfl1.2	5.90441958844318e-25	0.432527	0.988	0.733	1.90635995252065e-20	SMC-2	Cfl1
Dynll1.2	6.32179502650411e-25	0.427894	1	0.75	2.04111796020738e-20	SMC-2	Dynll1
Tpm4.1	1.04192018513459e-24	0.40283	0.975	0.766	3.36404770174407e-20	SMC-2	Tpm4
Map7d2	1.22015553747532e-24	0.308328	0.574	0.198	3.93951618384655e-20	SMC-2	Map7d2
Rps8.2	1.23490171435542e-24	0.372696	1	0.843	3.98712716513933e-20	SMC-2	Rps8
Rpl5.2	1.26845973913434e-24	0.421386	1	0.749	4.09547595974305e-20	SMC-2	Rpl5
Timp2.3	1.4038400581685e-24	0.440576	0.907	0.473	4.53257839580862e-20	SMC-2	Timp2
Rps4x.2	2.24685588191975e-24	0.418971	1	0.787	7.25442358595431e-20	SMC-2	Rps4x
Angpt2.3	2.46923184081533e-24	0.409721	0.759	0.353	7.97240884444046e-20	SMC-2	Angpt2
Rps24.2	2.54338302085029e-24	0.403642	1	0.832	8.21182075941933e-20	SMC-2	Rps24
Stk38l.1	2.90368151757268e-24	0.339555	0.71	0.301	9.37511651578691e-20	SMC-2	Stk38l
2310022B05Rik.2	3.89940478824615e-24	0.417546	0.901	0.487	1.25900082398104e-19	SMC-2	2310022B05Rik
Crispld2.3	4.78659477335985e-24	0.480742	0.698	0.268	1.54544785447469e-19	SMC-2	Crispld2
Ubb.2	5.25408250666137e-24	0.378336	1	0.823	1.69638561892576e-19	SMC-2	Ubb
Ano1.2	5.74039967526316e-24	0.469864	0.969	0.633	1.85340284315222e-19	SMC-2	Ano1
Slc25a4.2	6.42494334367265e-24	0.389014	0.994	0.768	2.07442145737159e-19	SMC-2	Slc25a4
Hbegf.2	6.54959957484888e-24	0.330375	0.654	0.257	2.11466921473146e-19	SMC-2	Hbegf
Tagln2.2	6.8783218087958e-24	0.441861	0.988	0.664	2.2208037624059e-19	SMC-2	Tagln2
Tgfb2.2	8.10239822326142e-24	0.4459	0.914	0.493	2.61602131434442e-19	SMC-2	Tgfb2
Ndufb9.2	1.1129538300953e-23	0.391004	0.994	0.722	3.5933940312287e-19	SMC-2	Ndufb9
Uqcrh.2	1.37710625160927e-23	0.395291	0.988	0.744	4.44626295457085e-19	SMC-2	Uqcrh
Rassf3.1	1.56609825429815e-23	0.384274	0.901	0.455	5.05646143365243e-19	SMC-2	Rassf3
Sept8	1.57700892452178e-23	0.385912	0.957	0.687	5.09168871460346e-19	SMC-2	Sept8
Rpl39.2	1.84759086245615e-23	0.424614	1	0.765	5.96531661761218e-19	SMC-2	Rpl39
1500009L16Rik.1	2.26199582558465e-23	0.362659	0.753	0.356	7.30330592206516e-19	SMC-2	1500009L16Rik
Rap1a.2	2.81725577289847e-23	0.359773	0.994	0.829	9.09607371395729e-19	SMC-2	Rap1a
Rpl13.2	2.92210591359403e-23	0.381326	1	0.844	9.43460336322105e-19	SMC-2	Rpl13
Esam.3	3.32649573663157e-23	0.405058	0.969	0.599	1.07402567848624e-18	SMC-2	Esam
Tmem100.1	3.61909999568576e-23	0.309203	0.599	0.213	1.16849881560706e-18	SMC-2	Tmem100
Rhoc.2	3.78276574100884e-23	0.412665	0.957	0.611	1.22134157479953e-18	SMC-2	Rhoc
Ptprf.2	4.34321446328707e-23	0.293932	0.593	0.22	1.4022936537615e-18	SMC-2	Ptprf
Rpsa.2	4.69404249399779e-23	0.382869	1	0.8	1.51556550003707e-18	SMC-2	Rpsa
Smim5.1	4.99610458676939e-23	0.284913	0.377	0.094	1.61309228793023e-18	SMC-2	Smim5
Nkd1.3	5.1407986279405e-23	0.385988	0.802	0.368	1.65980965300315e-18	SMC-2	Nkd1
Ndufb10.2	6.16698033688339e-23	0.39452	0.969	0.642	1.99113294136954e-18	SMC-2	Ndufb10
Gm13861.2	7.21464498073118e-23	0.405686	0.815	0.393	2.32939242492868e-18	SMC-2	Gm13861
Lgals1.3	7.65463202414228e-23	0.514832	0.994	0.6	2.47145104163482e-18	SMC-2	Lgals1
Arpc5.2	9.00080999573406e-23	0.396199	0.963	0.686	2.90609152332266e-18	SMC-2	Arpc5
Atp5h.2	9.17456987517903e-23	0.373699	0.994	0.751	2.96219337559905e-18	SMC-2	Atp5h
Anxa1.3	9.38381589656266e-23	0.378141	0.679	0.271	3.02975263852319e-18	SMC-2	Anxa1
Crtc3.1	1.14682804360191e-22	0.354306	0.975	0.794	3.70276370437747e-18	SMC-2	Crtc3
Rps19.2	1.53474413492864e-22	0.404157	1	0.767	4.95522838844411e-18	SMC-2	Rps19
Hmgn3.2	1.58398257939166e-22	0.381117	0.932	0.608	5.11420455408186e-18	SMC-2	Hmgn3
Map1lc3a.2	1.87696517708151e-22	0.401873	0.981	0.697	6.06015746724307e-18	SMC-2	Map1lc3a
[truncated: 3,173 more rows]

## Sheet: PC-1
gene	p_val	avg_log2FC	pct.1	pct.2	p_val_adj	cluster
Kcnj8	3.0871226665382e-148	1.25725	0.96	0.261	9.96739295345189e-144	PC-1
Sod3	1.51453990509628e-143	1.17519	0.969	0.353	4.88999499158434e-139	PC-1
Higd1b	9.57226927249911e-138	1.18291	0.989	0.406	3.09059858001179e-133	PC-1
Vtn	1.49333898222284e-128	0.896559	1	0.777	4.82154357190289e-124	PC-1
Sdc3	4.4190604810254e-124	0.93137	0.924	0.304	1.42678205750867e-119	PC-1
Ddit4l	6.51312122557128e-119	0.99661	0.904	0.237	2.1028914501002e-114	PC-1
Rgs4	3.24361645034822e-113	0.783821	0.997	0.644	1.04726644332393e-108	PC-1
Art3	7.89711511032865e-111	1.03824	0.958	0.332	2.54974155567181e-106	PC-1
Eva1b	8.30789753310609e-109	0.769796	0.986	0.629	2.68237087651396e-104	PC-1
Cthrc1	1.26158309013604e-107	0.973795	0.921	0.297	4.07327332312222e-103	PC-1
Cox4i2	8.73009849552955e-107	0.898023	0.927	0.379	2.81868690125163e-102	PC-1
Abcc9	2.53159156484948e-106	1.11934	0.989	0.335	8.17374968542951e-102	PC-1
Sept4	6.14264982655344e-106	0.69432	1	0.746	1.98327734949931e-101	PC-1
Sfrp2	1.18444305813951e-103	0.734687	0.596	0.033	3.82421130181504e-99	PC-1
Nid1	2.49895942059467e-103	0.568108	0.997	0.833	8.06839028127402e-99	PC-1
P2ry14	1.47473943702923e-102	0.828856	0.975	0.547	4.76149122033629e-98	PC-1
Pdgfrb	3.05960865107552e-102	0.54206	1	0.919	9.87855845172753e-98	PC-1
Ptn	5.86482386163047e-102	0.841378	1	0.8	1.89357568020463e-97	PC-1
Slc19a1	5.31918775089843e-99	0.704655	0.977	0.632	1.71740614913258e-94	PC-1
Uchl1	9.16349867275221e-99	0.858652	0.78	0.203	2.9586188164715e-94	PC-1
Sept7	3.05102457869521e-96	0.439142	1	0.927	9.85084305723323e-92	PC-1
Marcks	6.26121453004216e-95	0.702952	0.986	0.745	2.02155833531471e-90	PC-1
Gper1	8.97947603073325e-93	0.756433	0.887	0.416	2.89920342604284e-88	PC-1
Gatm	9.26347462105357e-92	0.911379	0.932	0.415	2.99089805089957e-87	PC-1
S1pr3	3.41954277739408e-90	0.737868	0.944	0.578	1.10406777653723e-85	PC-1
Chp2	6.47564525546503e-89	0.641696	0.576	0.053	2.09079158363199e-84	PC-1
Pla1a	1.06812758856921e-87	0.742883	0.862	0.226	3.44866354521341e-83	PC-1
Rflna	2.24073391033505e-87	0.683515	0.726	0.158	7.23465757629878e-83	PC-1
Emcn	1.96656979922202e-85	0.758883	0.845	0.207	6.34946391074812e-81	PC-1
Plxdc1	3.26965369289386e-85	0.768123	0.952	0.316	1.05567308782464e-80	PC-1
G0s2	1.29656993375947e-84	0.712353	0.706	0.168	4.1862353451292e-80	PC-1
Ifitm1	2.41277798404743e-84	0.856827	0.898	0.383	7.79013627709392e-80	PC-1
Car4	7.88410690811865e-83	0.894467	0.842	0.279	2.54554159742427e-78	PC-1
Tbxa2r	3.52400420231498e-82	0.714245	0.85	0.379	1.13779523680144e-77	PC-1
Atp2a3	7.3196972236978e-81	0.711117	0.915	0.451	2.36331064261531e-76	PC-1
Atp1a2	1.81322160117783e-80	0.594862	1	0.932	5.85434858372287e-76	PC-1
Atp13a5	1.02081589396519e-78	1.11922	1	0.374	3.29590827684542e-74	PC-1
Lamc1	1.7561929200636e-78	0.408957	0.997	0.924	5.67022008100935e-74	PC-1
Pdzd2	3.09891703741846e-78	0.796845	0.963	0.489	1.0005473438713e-73	PC-1
Plat	1.95450010573658e-77	0.669914	0.946	0.521	6.3104944913917e-73	PC-1
Cadm4	4.69157089654668e-76	0.671599	0.816	0.298	1.51476749536803e-71	PC-1
Pcdh18	1.26830007435426e-73	0.668359	0.929	0.526	4.0949604500676e-69	PC-1
Nodal	2.61961631271769e-72	0.475613	0.452	0.03	8.45795518887161e-68	PC-1
Ndufa4l2	4.66879370743083e-72	0.690215	0.98	0.567	1.50741342431819e-67	PC-1
Ece1	7.74945404277042e-72	0.662655	0.941	0.567	2.50206622678928e-67	PC-1
Ntn1	2.56393836849548e-71	0.658764	0.884	0.275	8.27818781036136e-67	PC-1
Ecm2	2.90932168013176e-71	0.631558	0.904	0.499	9.39332690864142e-67	PC-1
Gng2	3.61195436352045e-71	0.658941	0.924	0.461	1.16619170534985e-66	PC-1
Slc12a2	5.45838265197933e-71	0.656933	0.989	0.664	1.76234800684456e-66	PC-1
Adora2a	1.18035112229649e-69	0.566553	0.74	0.245	3.81099966855869e-65	PC-1
Fzd6	3.82969137118094e-69	0.635392	0.887	0.313	1.23649245301319e-64	PC-1
Slc30a10	2.0806069696812e-68	0.665842	0.927	0.394	6.71765572300968e-64	PC-1
Notch1	2.34132314944922e-68	0.578372	0.944	0.583	7.55943005262671e-64	PC-1
Slc22a8	4.32968265393702e-68	0.671916	0.864	0.3	1.39792463847664e-63	PC-1
Gucy1b1	7.32319708828468e-68	0.523221	0.992	0.746	2.36444064389447e-63	PC-1
Mmp15	1.91297616423011e-66	0.529634	0.616	0.139	6.17642614144977e-62	PC-1
Ankrd50	3.62962141166367e-66	0.583133	0.887	0.496	1.17189586518385e-61	PC-1
Zic1	9.32398695313987e-66	0.487049	0.972	0.804	3.01043566756027e-61	PC-1
Ace2	2.90178953811279e-65	0.74097	0.723	0.225	9.36900788170478e-61	PC-1
Pitpnc1	3.1988663905356e-65	0.695992	0.997	0.815	1.03281799151223e-60	PC-1
Grm7	4.96527568182174e-65	0.851462	0.912	0.312	1.60313855938979e-60	PC-1
Rgs5	6.9907192784311e-65	0.636392	1	0.782	2.25709353342705e-60	PC-1
Pde8b	8.58534043911796e-65	0.787725	0.997	0.65	2.77194886757802e-60	PC-1
Pth1r	1.39848999878536e-64	0.608215	0.867	0.519	4.5153046590783e-60	PC-1
Arhgdib	4.39158692280195e-64	0.64311	0.864	0.385	1.41791166976507e-59	PC-1
Tlr12	8.00596587335639e-64	0.464698	0.511	0.076	2.58488620153058e-59	PC-1
Efhd2	9.47044100268543e-64	0.581099	0.938	0.573	3.05772128653704e-59	PC-1
Xpc	1.05143369750615e-63	0.554817	0.805	0.365	3.39476397913812e-59	PC-1
Sema6d	1.9265154815237e-63	0.682045	0.955	0.549	6.22014053519557e-59	PC-1
Gjc1	1.96196565309916e-63	0.528076	0.989	0.801	6.33459850416126e-59	PC-1
Foxf2	3.9407972475889e-63	0.531785	0.653	0.2	1.27236520732903e-58	PC-1
Grm3	4.14426646110667e-63	0.883992	0.98	0.51	1.33805931229751e-58	PC-1
Plxdc2	4.25446663249701e-63	0.676121	1	0.738	1.37363964163431e-58	PC-1
Cdh2	4.32800691295736e-63	0.64082	0.963	0.566	1.39738359198654e-58	PC-1
Trpc3	4.56068362865353e-63	0.699282	0.972	0.529	1.47250792318337e-58	PC-1
Rapgef5	4.92036251972849e-63	0.738096	0.994	0.691	1.58863744674474e-58	PC-1
Eps8	5.06109468251562e-63	0.681666	0.949	0.421	1.63407564014382e-58	PC-1
Ggt1	1.60123120230357e-61	0.489385	0.551	0.095	5.16989518287755e-57	PC-1
Gm14964	2.03372634764554e-61	0.615789	0.805	0.309	6.56629225864316e-57	PC-1
Myo1b	2.10675844177931e-61	0.434426	0.994	0.897	6.80209098097287e-57	PC-1
Anpep	2.94695595045797e-61	0.556539	0.799	0.335	9.51483667724366e-57	PC-1
Lamb1	2.76697777281275e-60	0.622625	0.907	0.481	8.93374113508051e-56	PC-1
Nbl1	1.06884188439212e-59	0.528224	0.952	0.66	3.45096979213684e-55	PC-1
Itih5	1.46063474035924e-59	0.779172	0.881	0.385	4.71595138619788e-55	PC-1
Tnfaip1	1.5961642189183e-59	0.527132	0.918	0.599	5.15353541362152e-55	PC-1
Enpep	1.90928609475941e-59	0.567824	0.873	0.407	6.1645120141497e-55	PC-1
Cd81	1.94796281088711e-59	0.425057	0.997	0.806	6.28938752751123e-55	PC-1
Cspg4	1.97891713196218e-59	0.499102	0.966	0.7	6.38932974396629e-55	PC-1
Hspa2	6.11832078149096e-59	0.5903	0.751	0.332	1.97542223071999e-54	PC-1
Adap2os	6.65625200474197e-59	0.558531	0.935	0.606	2.14910408477104e-54	PC-1
Ano4	9.71283648137078e-59	0.656147	0.89	0.338	3.13598351474018e-54	PC-1
Ggt5	4.92675116728874e-58	0.565071	0.912	0.502	1.59070014938252e-53	PC-1
Unc5b	2.88082345330516e-57	0.533453	0.619	0.142	9.30131468368638e-53	PC-1
Pten	4.55218530004032e-57	0.3293	0.992	0.951	1.46976406782402e-52	PC-1
Dpysl2	4.8779099694952e-57	0.503521	0.898	0.612	1.57493079185092e-52	PC-1
Akap7	5.87789233317893e-57	0.554385	0.91	0.584	1.89779509761348e-52	PC-1
Tnfrsf21	7.68038360390026e-56	0.560998	0.929	0.513	2.47976545419128e-51	PC-1
Tagln3	1.24909196867763e-55	0.387317	0.463	0.073	4.03294323926945e-51	PC-1
Naalad2	1.76394520997438e-55	0.543044	0.845	0.46	5.69524989944427e-51	PC-1
Gng11	6.36498799152037e-55	0.535474	0.975	0.684	2.05506367282218e-50	PC-1
Igf2	2.02194505467972e-54	0.754361	0.867	0.366	6.5282539980444e-50	PC-1
Slc16a12	2.11729148286605e-54	0.585118	0.932	0.531	6.83609901072962e-50	PC-1
Cd248	2.3877708872813e-54	0.556642	0.898	0.598	7.70939586376513e-50	PC-1
Itga1	2.43495686421947e-53	0.367109	1	0.924	7.8617452275054e-49	PC-1
Rhob	6.76184172889367e-53	0.536235	0.867	0.584	2.1831958390079e-48	PC-1
9930111J21Rik2	1.07195846224297e-52	0.51908	0.684	0.232	3.46103228704389e-48	PC-1
Tspan15	3.47079946568387e-52	0.449042	0.605	0.164	1.12061702348535e-47	PC-1
Caln1	5.15545795099686e-52	0.551814	0.619	0.139	1.66454270863836e-47	PC-1
Tmem45a	1.14081857214864e-51	0.524771	0.794	0.335	3.6833609238963e-47	PC-1
Slc1a4	1.31713804287644e-51	0.423742	0.545	0.135	4.25264359903516e-47	PC-1
Ctdspl	2.63576760728499e-51	0.441707	0.989	0.86	8.51010287364104e-47	PC-1
Dock6	8.8944261413064e-51	0.497473	0.989	0.8	2.8717433682436e-46	PC-1
Dennd2a	1.17546108765922e-50	0.556624	0.881	0.481	3.79521121372532e-46	PC-1
Mboat2	2.91129928675222e-50	0.533655	0.91	0.472	9.39971200713689e-46	PC-1
Wls	3.75513330561152e-50	0.391384	0.977	0.846	1.21241989038279e-45	PC-1
Hic1	7.59842043167182e-50	0.486913	0.565	0.168	2.45330200477388e-45	PC-1
Zfp703	8.30996888614395e-50	0.470229	0.749	0.358	2.6830396542693e-45	PC-1
Nr1h3	1.04335925888492e-49	0.446597	0.537	0.142	3.36869403916175e-45	PC-1
Rem1	2.5042741209496e-49	0.492578	0.766	0.366	8.08554985430996e-45	PC-1
Vstm4	3.99090476342057e-49	0.510128	0.895	0.569	1.2885434209656e-44	PC-1
Tmem86a	4.51429786499078e-49	0.46541	0.596	0.212	1.45753135166957e-44	PC-1
Slc6a20a	7.99321211691996e-49	0.679009	0.98	0.512	2.58076839618995e-44	PC-1
Klhl23	9.90446900491029e-49	0.483352	0.89	0.57	3.19785590761538e-44	PC-1
Trpc4	9.98283062432751e-49	0.552905	0.768	0.271	3.22315652367662e-44	PC-1
Acsl1	1.02103868209154e-48	0.512806	0.876	0.516	3.29662759286897e-44	PC-1
Sept11	1.56527555557053e-48	0.319416	0.997	0.924	5.05380518627056e-44	PC-1
Tmod3	2.16950247876851e-48	0.412959	0.946	0.78	7.00467265319989e-44	PC-1
Eng	2.21545265111938e-48	0.48569	0.856	0.534	7.15303197466913e-44	PC-1
Sik1	3.39519620949743e-47	0.501362	0.675	0.282	1.09620700016044e-42	PC-1
Ets1	5.03602540441795e-47	0.445538	0.944	0.737	1.62598152232442e-42	PC-1
Glud1	1.54465002277333e-46	0.433889	0.907	0.715	4.98721152852825e-42	PC-1
Arhgap42	1.61716602374539e-46	0.463426	0.997	0.827	5.22134394086673e-42	PC-1
Lama4	1.84689088611066e-46	0.39978	0.98	0.833	5.96305660398548e-42	PC-1
Itpr2	2.72005564472396e-46	0.512918	0.963	0.697	8.78224366012024e-42	PC-1
Adap2	3.16967945035941e-46	0.43602	0.994	0.845	1.02339440413754e-41	PC-1
Pald1	3.26322285637376e-46	0.474874	0.87	0.517	1.0535967636374e-41	PC-1
BC028528	3.58259423614119e-46	0.46661	0.777	0.456	1.15671220102291e-41	PC-1
Atp2c1	7.32124855236801e-46	0.448318	0.895	0.646	2.36381152010306e-41	PC-1
Fyn	9.02919685466807e-46	0.475011	0.89	0.539	2.91525678846668e-41	PC-1
St8sia4	1.6046086094287e-45	0.417639	0.54	0.135	5.18079981726246e-41	PC-1
Eif4ebp2	3.33924613820855e-45	0.419291	0.895	0.674	1.07814240064339e-40	PC-1
Myh9	3.47151352602033e-45	0.356936	0.986	0.875	1.12084757214618e-40	PC-1
Pde2a	3.8874254351753e-45	0.410441	0.582	0.187	1.25513305025505e-40	PC-1
Foxq1	5.09306543654812e-45	0.380452	0.395	0.065	1.64439803749829e-40	PC-1
Gm11713	7.41491225625821e-45	0.391695	0.466	0.105	2.39405272017809e-40	PC-1
Stard8	9.81621850816753e-45	0.484143	0.921	0.589	3.16936246973205e-40	PC-1
Perp	1.08356837522049e-44	0.517528	0.726	0.317	3.49851721307439e-40	PC-1
Egflam	2.27057143693699e-44	0.479245	0.949	0.688	7.33099399843845e-40	PC-1
Cebpd	3.29814124930492e-44	0.553424	0.726	0.393	1.06487086516308e-39	PC-1
Palmd	5.88273731782349e-44	0.386078	0.523	0.132	1.89935939780567e-39	PC-1
Gprc5c	7.11276675526741e-44	0.470508	0.791	0.47	2.29649900227319e-39	PC-1
Mfge8	2.15229238698556e-43	0.464854	0.992	0.725	6.94910642986026e-39	PC-1
Arap2	2.25346020897328e-43	0.473403	0.887	0.552	7.27574697671201e-39	PC-1
Carmil1	8.45943885417264e-43	0.503551	0.929	0.535	2.73129902284672e-38	PC-1
Rgma	1.30521184178554e-42	0.450601	0.768	0.398	4.21413747357298e-38	PC-1
Chn1	1.89567046380073e-42	0.481781	0.887	0.52	6.12055122647342e-38	PC-1
Adgrl3	2.16586242240499e-42	0.566115	0.955	0.583	6.99292000321898e-38	PC-1
Dkk2	3.53264022178554e-42	0.425124	0.492	0.116	1.1405835484079e-37	PC-1
Tnks1bp1	4.52804475380467e-42	0.425389	0.814	0.515	1.46196980966091e-37	PC-1
Pid1	5.29096172483166e-42	0.535559	0.983	0.685	1.7082928120964e-37	PC-1
Tjp1	9.65794129512152e-42	0.397866	0.986	0.872	3.11825950595589e-37	PC-1
Asap2	1.05335712719157e-41	0.430962	0.893	0.539	3.40097415656343e-37	PC-1
Apold1	2.3612859904438e-41	0.495852	0.681	0.303	7.62388407734589e-37	PC-1
Coro2b	2.4035541211646e-41	0.457906	0.791	0.353	7.76035519100414e-37	PC-1
Calr	2.561233726572e-41	0.423502	0.932	0.72	8.26945533298303e-37	PC-1
Tbx3os1	3.05022351877731e-41	0.510889	0.975	0.674	9.8482566750763e-37	PC-1
Raph1	3.41531173244084e-41	0.48101	0.881	0.63	1.10270169905317e-36	PC-1
Serinc3	3.51138535755923e-41	0.332285	0.986	0.87	1.13372099039515e-36	PC-1
Dcbld1	6.7605136889273e-41	0.445338	0.681	0.272	2.18276705474396e-36	PC-1
Morrbid	1.2019595143862e-40	0.507586	0.949	0.619	3.88076668409872e-36	PC-1
Ttyh2	1.59799144336668e-40	0.473085	0.65	0.272	5.159434973198e-36	PC-1
Lrrc58	1.90461160957205e-40	0.37568	0.918	0.739	6.14941950382526e-36	PC-1
Mndal	2.29886395390357e-40	0.480029	0.74	0.339	7.42234204796846e-36	PC-1
Ccdc141	2.41396232733917e-40	0.504962	0.887	0.561	7.79396016627996e-36	PC-1
Gm36823	3.10281089029017e-40	0.408577	0.593	0.155	1.00180455214799e-35	PC-1
Apbb2	3.20399288002778e-40	0.355572	0.997	0.892	1.03447318117457e-35	PC-1
Plcl1	3.89083500851963e-40	0.425048	0.997	0.915	1.25623389920073e-35	PC-1
Rgl1	1.1446969027093e-39	0.455756	0.816	0.461	3.6958828897775e-35	PC-1
Tmem204	1.60796601253482e-39	0.424857	0.695	0.352	5.19163986467116e-35	PC-1
Unc13c	5.0440794707252e-39	0.580035	0.853	0.413	1.62858193871304e-34	PC-1
Cpm	5.15194400444917e-39	0.408757	0.554	0.178	1.6634081607165e-34	PC-1
Ptprk	5.92301774110114e-39	0.430686	0.989	0.854	1.91236473806933e-34	PC-1
Sipa1	8.22096120560485e-39	0.414689	0.698	0.354	2.65430174445364e-34	PC-1
Sptbn1	1.40898619675735e-38	0.25141	0.997	0.968	4.54919373347045e-34	PC-1
Tmem134	1.67059155629973e-38	0.412432	0.814	0.588	5.39383895782494e-34	PC-1
Ajap1	4.00884024913626e-38	0.357476	0.429	0.094	1.29433425123863e-33	PC-1
Adgre5	4.06685574291695e-38	0.415376	0.802	0.483	1.3130657137156e-33	PC-1
Trib2	6.35838634627107e-38	0.448244	0.672	0.313	2.05293219962054e-33	PC-1
Lin7a	6.91141819688864e-38	0.515721	0.915	0.454	2.23148959322944e-33	PC-1
Slco3a1	1.1533246724412e-37	0.427415	0.955	0.721	3.72373936991089e-33	PC-1
Nedd4l	1.24699388541465e-37	0.467886	0.859	0.49	4.02616915783827e-33	PC-1
Hsp90b1	1.35028556132899e-37	0.371766	0.972	0.763	4.35966699186292e-33	PC-1
Lhfp	1.72985363787683e-37	0.264668	1	0.958	5.58517844061291e-33	PC-1
Tfpi	2.4004127578489e-37	0.467092	0.805	0.511	7.75021267126675e-33	PC-1
Ppard	9.41735922186372e-37	0.422842	0.746	0.397	3.04058277196314e-32	PC-1
Pkm	1.22661104425038e-36	0.396843	0.887	0.679	3.9603590785712e-32	PC-1
Scarf1	1.36981596109057e-36	0.354316	0.531	0.171	4.42272479357312e-32	PC-1
Nts	1.41463938021714e-36	0.554175	0.316	0.047	4.56744616690709e-32	PC-1
Dlc1	1.49262605679204e-36	0.303688	1	0.961	4.81924174956446e-32	PC-1
Colec12	1.70054718037663e-36	0.535168	0.994	0.642	5.49055668128202e-32	PC-1
Rasgrp3	1.70283736049845e-36	0.431437	0.723	0.349	5.49795098584135e-32	PC-1
Spaar	2.52835820721651e-36	0.354324	0.475	0.128	8.16331014363994e-32	PC-1
Gab1	3.21586049488058e-36	0.404354	0.946	0.751	1.03830487798209e-31	PC-1
Kctd1	3.31145299109263e-36	0.437083	0.873	0.596	1.06916882723408e-31	PC-1
Slc9a3r2	5.58858711266799e-36	0.426517	0.751	0.458	1.80438712106711e-31	PC-1
Specc1	6.23973763242131e-36	0.436584	0.941	0.714	2.01462408937987e-31	PC-1
Agrn	8.85045612375245e-36	0.389013	0.89	0.657	2.85754676867595e-31	PC-1
Irf2bp2	9.45489338263698e-36	0.379529	0.853	0.606	3.052701426452e-31	PC-1
Ttll3	9.52139947687788e-36	0.37256	0.506	0.155	3.07417424909956e-31	PC-1
Aif1l	9.72416107428467e-36	0.387776	0.562	0.227	3.13963988605429e-31	PC-1
Fam13c	1.28649414713262e-35	0.398685	0.703	0.329	4.15370365284709e-31	PC-1
4833422C13Rik	1.89170518038771e-35	0.44291	0.712	0.3	6.10774851591781e-31	PC-1
Trim62	2.05257602074382e-35	0.353185	0.534	0.181	6.62715219817557e-31	PC-1
Pde5a	2.27409284652775e-35	0.36267	0.977	0.782	7.34236357358414e-31	PC-1
Nostrin	2.63983427076291e-35	0.418708	0.54	0.181	8.5232329100122e-31	PC-1
Zdhhc1	3.41603050661473e-35	0.40344	0.684	0.375	1.1029337696707e-30	PC-1
Cyth3	4.18383551330422e-35	0.374321	0.924	0.732	1.35083497218053e-30	PC-1
Gnb4	4.70005956404196e-35	0.36455	0.932	0.715	1.51750823144223e-30	PC-1
Fam118b	6.22261875003406e-35	0.433505	0.819	0.484	2.0090969158235e-30	PC-1
Galnt17	6.31420819372998e-35	0.493764	0.808	0.421	2.0386683995096e-30	PC-1
Itga4	6.92647444298649e-35	0.432161	0.955	0.682	2.23635080340705e-30	PC-1
Atp7a	7.67571976791652e-35	0.427258	0.768	0.463	2.47825964146721e-30	PC-1
Col4a1	1.41341937966502e-34	0.326013	1	0.895	4.56350715112444e-30	PC-1
Snrk	1.47383073444912e-34	0.380242	0.929	0.714	4.75855729231589e-30	PC-1
Gm11714	1.90702221235664e-34	0.261449	0.319	0.053	6.15720261703589e-30	PC-1
Klf13	2.19352647705625e-34	0.36272	0.879	0.706	7.08223893647152e-30	PC-1
Cbfa2t3	4.35621505714901e-34	0.435118	0.74	0.411	1.4064911555017e-29	PC-1
Cdc42ep1	5.19888680667605e-34	0.361029	0.576	0.253	1.6785645832715e-29	PC-1
Laptm4a	1.38473533563754e-33	0.326344	0.992	0.81	4.47089497817293e-29	PC-1
Hrct1	7.97219023982723e-33	0.383329	0.619	0.3	2.57398106273302e-28	PC-1
Nxph4	1.59744006954927e-32	0.256973	0.288	0.046	5.15765475255373e-28	PC-1
Spry2	2.2594648151828e-32	0.34956	0.576	0.257	7.29513404878069e-28	PC-1
Mospd1	2.68426200147466e-32	0.402924	0.766	0.449	8.66667672416124e-28	PC-1
Ppp1cc	2.88755862000651e-32	0.358413	0.822	0.629	9.32306051641502e-28	PC-1
Ptk2	3.44080126500959e-32	0.314316	0.983	0.874	1.11093150443365e-27	PC-1
Daam1	4.19476766302755e-32	0.388818	0.901	0.756	1.3543646353617e-27	PC-1
Ptpn22	7.10014812612645e-32	0.29117	0.387	0.087	2.29242482548245e-27	PC-1
Retreg1	8.31731290364709e-32	0.348258	0.576	0.231	2.68541081720054e-27	PC-1
Ncald	8.59091864736053e-32	0.39843	0.85	0.525	2.7737499036733e-27	PC-1
Rybp	1.77577926843514e-31	0.367205	0.754	0.494	5.73345852399653e-27	PC-1
Kctd12b	1.88866329054426e-31	0.327546	0.452	0.157	6.09792716618027e-27	PC-1
Rgs3	4.46586546727982e-31	0.396301	0.678	0.352	1.44189398342063e-26	PC-1
Adgrf5	5.62645792147181e-31	0.381134	0.525	0.203	1.8166144691056e-26	PC-1
Igf2r	7.24573925269215e-31	0.378951	0.794	0.547	2.33943183251671e-26	PC-1
Apcdd1	8.24436493477384e-31	0.392969	0.845	0.626	2.66185810649043e-26	PC-1
Ednra	8.38034319151374e-31	0.391154	0.975	0.733	2.70576140624404e-26	PC-1
Ak3	9.38976023357796e-31	0.367002	0.805	0.583	3.03167188661531e-26	PC-1
Pde8a	1.10145091223829e-30	0.367592	0.599	0.253	3.55625456034377e-26	PC-1
Tmem71	1.31959021051225e-30	0.273417	0.342	0.077	4.2605609126809e-26	PC-1
Hes1	1.60446702840391e-30	0.41984	0.76	0.496	5.1803426946077e-26	PC-1
Dpf3	2.28516115751959e-30	0.325649	0.534	0.182	7.37809982928351e-26	PC-1
Pik3cd	3.12632560141747e-30	0.371181	0.664	0.326	1.00939674692966e-25	PC-1
Angptl2	4.84660974158586e-30	0.39467	0.551	0.245	1.56482488726583e-25	PC-1
B3gnt2	6.06640072534282e-30	0.350147	0.898	0.65	1.95865880219144e-25	PC-1
Dcdc2a	7.01961938150459e-30	0.456078	0.808	0.347	2.26642450970639e-25	PC-1
Bcar1	7.17368099005875e-30	0.352263	0.65	0.343	2.31616638126027e-25	PC-1
Prex2	9.87253304204809e-30	0.435256	0.873	0.552	3.18754474328607e-25	PC-1
Gucy1a1	1.00903735536057e-29	0.387349	0.96	0.705	3.25787890925267e-25	PC-1
Sh3d21	1.02670985461571e-29	0.278193	0.404	0.114	3.31493810759773e-25	PC-1
Csk	1.33598055444588e-29	0.345458	0.757	0.501	4.31348041613942e-25	PC-1
Lamc3	1.68170804674239e-29	0.418044	0.87	0.488	5.42973077051716e-25	PC-1
Mylip	1.78283986887437e-29	0.425824	0.718	0.445	5.75625508463469e-25	PC-1
Osbpl3	2.23666555697685e-29	0.368928	0.681	0.334	7.22152208381115e-25	PC-1
Zbtb43	4.38325596223939e-29	0.364488	0.554	0.273	1.41522185252823e-24	PC-1
Gm12185	4.47886222810973e-29	0.284507	0.407	0.121	1.44609024758979e-24	PC-1
Sat1	7.18054981675139e-29	0.404322	0.746	0.502	2.31838411933452e-24	PC-1
Itm2b	7.57272370949514e-29	0.280536	1	0.902	2.4450053040847e-24	PC-1
Ppp1r2	7.67323357708506e-29	0.326509	0.884	0.728	2.47745692503345e-24	PC-1
Tmem30a	7.73375360045379e-29	0.32814	0.839	0.638	2.49699702497851e-24	PC-1
Lims1	9.88008635951558e-29	0.253267	0.992	0.91	3.1899834828968e-24	PC-1
Tmem178	1.05731620723028e-28	0.2908	0.395	0.113	3.4137568382844e-24	PC-1
Pde4d	1.41398637646226e-28	0.418896	0.975	0.788	4.5653378136837e-24	PC-1
Lrrc8b	1.52679077531547e-28	0.352926	0.743	0.401	4.92954937626107e-24	PC-1
Chst2	1.53040468599385e-28	0.364025	0.585	0.288	4.94121760966834e-24	PC-1
Ppib	1.61498022766288e-28	0.347027	0.96	0.714	5.21428666105515e-24	PC-1
Sgip1	1.79959164451062e-28	0.400092	0.918	0.598	5.81034154263143e-24	PC-1
Hecw2	1.84704324365318e-28	0.397313	0.743	0.406	5.96354852078303e-24	PC-1
Fgf12	2.83825554023311e-28	0.378886	0.576	0.241	9.16387566275064e-24	PC-1
Rab3a	4.34282898265559e-28	0.331708	0.497	0.223	1.40216919363001e-23	PC-1
Oaf	4.73807458469873e-28	0.335433	0.59	0.279	1.52978214116168e-23	PC-1
M6pr	5.85403042555344e-28	0.351788	0.706	0.451	1.89009080349844e-23	PC-1
Epas1	8.13310887602302e-28	0.334905	0.98	0.778	2.62593686280155e-23	PC-1
Extl3	9.00301447600635e-28	0.34063	0.884	0.659	2.90680328386817e-23	PC-1
Ptpn9	9.23372713724449e-28	0.30609	0.96	0.822	2.98129348080213e-23	PC-1
Golim4	9.90154227546237e-28	0.338034	0.847	0.653	3.19691095447854e-23	PC-1
Sec62	1.12648179764079e-27	0.295261	0.924	0.775	3.6370717800428e-23	PC-1
Pik3r1	1.23456800410351e-27	0.301225	0.949	0.814	3.986049714849e-23	PC-1
Samd5	1.65972448794494e-27	0.355017	0.65	0.286	5.35875245422783e-23	PC-1
Gm39090	1.94866927426791e-27	0.331945	0.554	0.231	6.29166848582881e-23	PC-1
Gm867	2.05449773149583e-27	0.287696	0.328	0.076	6.63335682568059e-23	PC-1
Arhgap31	2.45316639011688e-27	0.375278	0.856	0.588	7.92053832377037e-23	PC-1
Ifitm3	2.64189377757892e-27	0.391387	0.955	0.694	8.52988243966907e-23	PC-1
Mrc2	3.94631273943575e-27	0.363494	0.839	0.497	1.27414599418162e-22	PC-1
Ralb	5.20024500117787e-27	0.325105	0.698	0.438	1.6790031035303e-22	PC-1
Stard13	5.85014580101238e-27	0.378298	0.929	0.614	1.88883657477287e-22	PC-1
Cerk	6.46327342972579e-27	0.34194	0.686	0.399	2.08679709225557e-22	PC-1
Lrrc4c	1.28250145736986e-26	0.383215	0.771	0.466	4.14081245541008e-22	PC-1
Nt5dc2	2.05843860565519e-26	0.315303	0.421	0.16	6.64608072607891e-22	PC-1
Tbx3	2.28222789682004e-26	0.355803	0.749	0.475	7.36862921046286e-22	PC-1
Farp1	2.71422121315707e-26	0.283367	0.969	0.869	8.76340603092023e-22	PC-1
Hspa5	3.11020045639331e-26	0.338514	0.927	0.732	1.00419042135571e-21	PC-1
Cds2	3.1123896702982e-26	0.335478	0.754	0.492	1.00489725284918e-21	PC-1
Gpcpd1	3.74895604340086e-26	0.326194	0.955	0.796	1.21042543773283e-21	PC-1
Spry4	4.41305031535384e-26	0.330724	0.59	0.282	1.42484155531829e-21	PC-1
Nectin1	4.86813575247143e-26	0.304966	0.497	0.213	1.57177499040045e-21	PC-1
Igsf8	5.07044782221803e-26	0.313061	0.647	0.349	1.63709548835953e-21	PC-1
Cemip2	7.19122576890774e-26	0.347062	0.802	0.544	2.32183106400724e-21	PC-1
Focad	7.6497205580085e-26	0.353599	0.771	0.447	2.4698652765642e-21	PC-1
Abhd2	9.89642653072459e-26	0.334458	0.768	0.548	3.19525923397505e-21	PC-1
Btbd3	1.01807049205585e-25	0.345944	0.833	0.602	3.28704419770072e-21	PC-1
Phlda1	1.1910982908567e-25	0.370772	0.864	0.579	3.84569905168901e-21	PC-1
Cbx5	1.73133603685344e-25	0.317978	0.847	0.674	5.58996466218871e-21	PC-1
Susd6	1.8658334409989e-25	0.324935	0.912	0.697	6.02421643095315e-21	PC-1
Arhgef17	1.89535455229753e-25	0.298186	0.898	0.714	6.11953124300302e-21	PC-1
Sh2b3	2.58925929493057e-25	0.333084	0.607	0.335	8.35994148554234e-21	PC-1
Selenom	4.16961582575109e-25	0.33185	0.859	0.639	1.34624386166026e-20	PC-1
Casq2	5.07204457444947e-25	0.379833	0.412	0.139	1.6376110317525e-20	PC-1
Dtx3	5.88979828558798e-25	0.312533	0.847	0.669	1.90163917246779e-20	PC-1
Pon2	7.33003193624467e-25	0.301589	0.788	0.594	2.36664741125532e-20	PC-1
Nrxn2	7.57086172736851e-25	0.295031	0.5	0.217	2.44440412591547e-20	PC-1
Slc9a3r1	7.7779836017167e-25	0.354985	0.61	0.38	2.51127756548627e-20	PC-1
Il34	9.38096378367368e-25	0.313463	0.986	0.84	3.02883177683472e-20	PC-1
Cysltr2	2.13302812190746e-24	0.359207	0.763	0.44	6.88690789720263e-20	PC-1
Dach1	2.63273727983777e-24	0.348171	0.698	0.339	8.5003188554122e-20	PC-1
Ajuba	4.06369950789237e-24	0.323698	0.573	0.307	1.31204666011321e-19	PC-1
Limd1	4.28820126941724e-24	0.29624	0.946	0.78	1.38453154385674e-19	PC-1
Bicd2	4.73896798486376e-24	0.314342	0.647	0.398	1.53007059327296e-19	PC-1
Rarres2	5.38170099585004e-24	0.363155	0.859	0.593	1.7375898005301e-19	PC-1
Hunk	5.93241349875507e-24	0.301202	0.571	0.275	1.91539834634305e-19	PC-1
Gm49708	8.18453861947376e-24	0.309442	0.421	0.164	2.64254198406949e-19	PC-1
St8sia1	1.44205779093985e-23	0.276642	0.353	0.104	4.65597198960751e-19	PC-1
Scube1	2.21264866402793e-23	0.272288	0.336	0.094	7.14397874154697e-19	PC-1
Flt1	2.37265378362452e-23	0.367268	0.774	0.472	7.66058727118847e-19	PC-1
Axin2	2.51697666190159e-23	0.335018	0.681	0.422	8.12656254828165e-19	PC-1
Rcsd1	2.85249891492375e-23	0.282243	0.924	0.782	9.20986324661433e-19	PC-1
Pkd2	3.04192830121285e-23	0.312748	0.839	0.661	9.82147390612593e-19	PC-1
Fam174a	3.1410312198839e-23	0.30196	0.749	0.538	1.01414474996391e-18	PC-1
Zmat4	3.67187869101567e-23	0.286964	0.282	0.064	1.18553947296823e-18	PC-1
Il17rd	3.80913336259054e-23	0.290598	0.525	0.245	1.22985488877961e-18	PC-1
Tmem59	4.05976812944884e-23	0.283685	0.929	0.741	1.31077733595515e-18	PC-1
Lama2	7.82907463596437e-23	0.356482	0.986	0.789	2.52777332771382e-18	PC-1
Gm30075	7.9682418751126e-23	0.255067	0.345	0.101	2.5727062542176e-18	PC-1
Asph	9.21857054542624e-23	0.317356	0.774	0.587	2.97639987200177e-18	PC-1
Pik3ca	1.20177319814632e-22	0.273507	0.839	0.709	3.88016512485504e-18	PC-1
Gfra2	1.64612939404309e-22	0.333529	0.672	0.383	5.31485797454694e-18	PC-1
Pdia3	1.68157025151366e-22	0.299021	0.941	0.728	5.42928587106214e-18	PC-1
Serpinh1	2.1501109979152e-22	0.297339	0.932	0.721	6.94206337896882e-18	PC-1
Plce1	2.47940339464868e-22	0.332495	0.997	0.789	8.00524974030218e-18	PC-1
Pttg1ip	2.49682916632704e-22	0.299282	0.771	0.579	8.06151232932011e-18	PC-1
Ccdc12	3.18895447465813e-22	0.310697	0.689	0.485	1.02961773123287e-17	PC-1
Cadm1	3.27431127257333e-22	0.30195	0.644	0.358	1.05717688057575e-17	PC-1
Srpr	3.55153489407098e-22	0.269494	0.85	0.673	1.1466840712487e-17	PC-1
H3f3b	3.69454254102872e-22	0.327951	0.997	0.795	1.19285695022194e-17	PC-1
Pitpnm2	3.82701261200787e-22	0.328001	0.607	0.35	1.23562756203898e-17	PC-1
E130308A19Rik	4.28419273737287e-22	0.325876	0.876	0.63	1.38323730911558e-17	PC-1
Chst3	7.13251639553743e-22	0.26486	0.421	0.164	2.30287556862717e-17	PC-1
Zbtb34	7.24848628308271e-22	0.292205	0.573	0.307	2.34031876621891e-17	PC-1
Cxxc5	7.49433016058587e-22	0.312288	0.59	0.358	2.41969437894836e-17	PC-1
Mast4	9.20237538015521e-22	0.257735	0.992	0.919	2.97117093899071e-17	PC-1
Gpx8	1.15327739387579e-21	0.309446	0.785	0.599	3.72358672160676e-17	PC-1
Rftn1	1.16314208741848e-21	0.303469	0.701	0.392	3.75543685764804e-17	PC-1
Mylk4	1.55787721206397e-21	0.267545	0.384	0.14	5.02991815459093e-17	PC-1
Tmem50a	1.91164057629226e-21	0.283066	0.879	0.66	6.17211392867481e-17	PC-1
Rerg	2.35851293623606e-21	0.326428	0.686	0.388	7.61493071722535e-17	PC-1
Rapgef2	2.43093918063968e-21	0.288194	0.924	0.787	7.84877333253132e-17	PC-1
Rabac1	2.47374995282634e-21	0.295028	0.935	0.701	7.98699647269039e-17	PC-1
Ptk7	2.53976101055564e-21	0.296087	0.655	0.339	8.20012637478098e-17	PC-1
Nck2	2.77419080285789e-21	0.305272	0.791	0.588	8.95702984518729e-17	PC-1
Thap3	2.98614354846905e-21	0.299166	0.771	0.558	9.64136167494202e-17	PC-1
Ifi203	3.80426630759559e-21	0.294754	0.511	0.226	1.22828346273339e-16	PC-1
Gpc3	3.86647561176732e-21	0.318889	0.802	0.574	1.24836898077131e-16	PC-1
Tm4sf1	4.19869240653092e-21	0.36126	0.944	0.65	1.35563181729664e-16	PC-1
Ttc33	4.84216953096568e-21	0.28424	0.545	0.306	1.56339127646289e-16	PC-1
Col7a1	4.95903774963794e-21	0.270926	0.455	0.185	1.6011245182256e-16	PC-1
Tmcc1	5.2366244977924e-21	0.278302	0.941	0.804	1.69074895160223e-16	PC-1
Tns2	5.27735149209475e-21	0.29278	0.785	0.593	1.70389847625263e-16	PC-1
Atp1b2	5.85846374319853e-21	0.302427	0.921	0.703	1.89152218876651e-16	PC-1
Pde7b	8.51125945771276e-21	0.363054	0.757	0.448	2.74803034111172e-16	PC-1
Lamp1	8.974760717111e-21	0.268081	0.963	0.768	2.89768099273363e-16	PC-1
F2r	1.00930940623658e-20	0.30818	0.582	0.335	3.25875727991604e-16	PC-1
Tgfb1	1.2557937969392e-20	0.303991	0.602	0.352	4.0545814321776e-16	PC-1
Foxc1	1.39958260500843e-20	0.294845	0.884	0.688	4.51883235679072e-16	PC-1
Mllt3	1.43695727403131e-20	0.310365	0.876	0.697	4.6395039506649e-16	PC-1
Airn	1.69321474620733e-20	0.283131	0.963	0.854	5.46688245107961e-16	PC-1
Tap2	2.05911535549127e-20	0.287175	0.5	0.268	6.64826574827467e-16	PC-1
Gcnt2	2.15823751285936e-20	0.277941	0.941	0.754	6.96830145776902e-16	PC-1
Pdxk	2.45991334702956e-20	0.280445	0.494	0.239	7.94232222355435e-16	PC-1
Pear1	2.55376856032465e-20	0.270306	0.799	0.619	8.24535255072021e-16	PC-1
Rnd3	4.76020470822998e-20	0.331336	0.692	0.46	1.53692729414621e-15	PC-1
Tmem106b	4.77404339877631e-20	0.292074	0.703	0.522	1.54139539216291e-15	PC-1
Heyl	5.39958114067636e-20	0.310232	0.842	0.611	1.74336276289018e-15	PC-1
Ehd3	7.00190848745788e-20	0.309167	0.712	0.474	2.26070619334552e-15	PC-1
Foxd1	7.56277361617212e-20	0.299336	0.842	0.66	2.44179271745349e-15	PC-1
Ryk	8.87825969490135e-20	0.255853	0.839	0.678	2.8665237076928e-15	PC-1
Etv1	9.47102293463564e-20	0.302597	0.669	0.415	3.05790917490581e-15	PC-1
Plin2	1.07297016074503e-19	0.293622	0.514	0.294	3.46429875799749e-15	PC-1
C1qtnf6	1.13495647142826e-19	0.302487	0.588	0.38	3.66443395930042e-15	PC-1
Pcdh19	1.36045332416238e-19	0.282624	0.523	0.255	4.39249564772309e-15	PC-1
Ubr1	1.67847014669772e-19	0.265459	0.879	0.723	5.41927656264291e-15	PC-1
Aldoa	1.72920291709789e-19	0.294287	0.949	0.688	5.58307745843397e-15	PC-1
Stard9	1.84784555648813e-19	0.278074	0.811	0.571	5.96613894823321e-15	PC-1
Trpc1	2.03469765724569e-19	0.296904	0.723	0.463	6.56942832594916e-15	PC-1
Mxd4	3.02907283359621e-19	0.253391	0.879	0.748	9.77996745783208e-15	PC-1
Ugp2	3.10420450945826e-19	0.296287	0.763	0.617	1.00225450996879e-14	PC-1
Fam117b	3.39339586089165e-19	0.304493	0.715	0.501	1.09562572160609e-14	PC-1
Ebpl	3.62108866397755e-19	0.257605	0.517	0.289	1.16914089693843e-14	PC-1
Fry	3.72061780912108e-19	0.30857	0.997	0.858	1.20127587203092e-14	PC-1
Cdc42ep4	3.81293074349075e-19	0.283396	0.672	0.485	1.23108094915086e-14	PC-1
Postn	3.92662340798165e-19	0.286597	0.466	0.211	1.26778889973504e-14	PC-1
Phc2	4.0570039828723e-19	0.2608	0.805	0.644	1.30988487594998e-14	PC-1
Npepl1	5.09829247853335e-19	0.276353	0.605	0.403	1.64608569254406e-14	PC-1
Scarb1	5.20858543313633e-19	0.270442	0.525	0.282	1.68169597879673e-14	PC-1
Heg1	5.59826586070231e-19	0.310817	0.833	0.585	1.80751209844495e-14	PC-1
Oasl2	5.87225634582828e-19	0.26801	0.376	0.149	1.89597540637758e-14	PC-1
Ptar1	8.3937792743564e-19	0.26929	0.729	0.521	2.71009951431145e-14	PC-1
Tubb2b	9.31025541987009e-19	0.267721	0.452	0.221	3.00600216741346e-14	PC-1
Zmynd8	9.44049712858858e-19	0.269351	0.825	0.621	3.0480533079074e-14	PC-1
Kcne4	9.55856982844189e-19	0.252093	0.407	0.184	3.08617544050903e-14	PC-1
Pnrc1	9.73533105574272e-19	0.277536	0.884	0.652	3.14324633796765e-14	PC-1
Gm16833	1.01182014898352e-18	0.259363	0.444	0.213	3.26686371502309e-14	PC-1
Gstt2	1.69261517138671e-18	0.274579	0.489	0.264	5.46494660385626e-14	PC-1
Ssr3	1.77521420546363e-18	0.263256	0.805	0.614	5.73163410518043e-14	PC-1
Pea15a	2.07789714392405e-18	0.283458	0.703	0.526	6.70890650858757e-14	PC-1
Wsb1	2.38608987097509e-18	0.259745	0.729	0.513	7.70396836641727e-14	PC-1
Miga2	2.39125999126668e-18	0.252596	0.523	0.282	7.72066113380274e-14	PC-1
Aldh2	2.85011595134433e-18	0.267385	0.771	0.584	9.20216937210545e-14	PC-1
Ephx1	3.36445118557693e-18	0.295112	0.684	0.493	1.08628035428722e-13	PC-1
Svil	3.44096127325924e-18	0.300057	0.927	0.712	1.11098316629721e-13	PC-1
Lrrc8d	3.60235335301514e-18	0.279138	0.531	0.29	1.163091827088e-13	PC-1
Spred2	3.95022258157922e-18	0.260826	0.709	0.471	1.27540836491448e-13	PC-1
Tmco1	4.38643249089502e-18	0.265275	0.822	0.637	1.41624745833527e-13	PC-1
Slc25a33	4.84848842887909e-18	0.262119	0.427	0.212	1.56543145903219e-13	PC-1
Nuak1	5.08580753511433e-18	0.290141	0.664	0.426	1.64205467886236e-13	PC-1
Rnf144a	5.71235434212613e-18	0.282234	0.483	0.249	1.84434784644226e-13	PC-1
Bnip3l	6.8075542912005e-18	0.260039	0.808	0.632	2.1979550539999e-13	PC-1
Nrip1	7.1022665120144e-18	0.261503	0.811	0.612	2.29310878873409e-13	PC-1
Pip5k1b	7.80803877010332e-18	0.27356	0.924	0.715	2.52098147770326e-13	PC-1
Stt3b	1.01656583111256e-17	0.255877	0.757	0.558	3.28218609891311e-13	PC-1
Prkcb	1.10107238215597e-17	0.276913	0.616	0.353	3.55503240026698e-13	PC-1
Pld1	1.2410153675094e-17	0.290287	0.884	0.703	4.0068663170776e-13	PC-1
Col27a1	2.9947194162971e-17	0.267741	0.641	0.403	9.66905057939846e-13	PC-1
Ubc	3.00354288231412e-17	0.265362	0.952	0.746	9.69753890412759e-13	PC-1
Galnt10	3.64814841805644e-17	0.25972	0.556	0.318	1.17787767973788e-12	PC-1
Jup	3.83745202142065e-17	0.280057	0.466	0.268	1.23899813415609e-12	PC-1
Pelo	4.88645911775304e-17	0.280954	0.695	0.522	1.57769105534892e-12	PC-1
Imp3	5.36701374671376e-17	0.277554	0.718	0.561	1.73284772840147e-12	PC-1
Bgn	5.4600182441884e-17	0.26496	0.949	0.734	1.76287609050111e-12	PC-1
Pxdn	6.22155235565792e-17	0.274974	0.571	0.366	2.00875260907127e-12	PC-1
Ppic	7.00969055257184e-17	0.278915	0.859	0.635	2.26321878870887e-12	PC-1
Ggta1	8.95278331946094e-17	0.253518	0.647	0.442	2.89058515035435e-12	PC-1
Nub1	9.11413761999899e-17	0.255213	0.706	0.549	2.94268161336907e-12	PC-1
Dact1	9.66246251279989e-17	0.280463	0.54	0.336	3.1197192715077e-12	PC-1
Ablim1	1.10400326757523e-16	0.293191	0.715	0.506	3.56449535002013e-12	PC-1
Neu1	1.25506372254662e-16	0.254224	0.429	0.232	4.05222424098629e-12	PC-1
Dleu2	1.26356059437062e-16	0.276251	0.862	0.659	4.07965809104443e-12	PC-1
Rapgef4	1.47051760313577e-16	0.267968	0.901	0.755	4.74786018524447e-12	PC-1
Psd3	1.58148235294327e-16	0.254976	0.958	0.806	5.10613207294795e-12	PC-1
Zc3hav1	2.42000944854467e-16	0.315243	0.621	0.456	7.81348450651618e-12	PC-1
Cers4	2.578411755206e-16	0.258114	0.675	0.485	8.32491803403361e-12	PC-1
Sh3glb2	2.95722106705417e-16	0.271405	0.568	0.399	9.54797965919779e-12	PC-1
Tbx2	2.99242922225645e-16	0.28778	0.87	0.608	9.66165622989939e-12	PC-1
Ccdc80	3.26298215850632e-16	0.287031	0.565	0.344	1.05351904951694e-11	PC-1
Bmp5	3.33282321127038e-16	0.271113	0.653	0.427	1.07606863022287e-11	PC-1
Ginm1	3.35125801670248e-16	0.250171	0.729	0.561	1.08202067585273e-11	PC-1
Cd63	3.50959023987505e-16	0.267023	0.975	0.757	1.13314140074846e-11	PC-1
Thsd7a	3.7995577197819e-16	0.32755	0.706	0.475	1.22676320098598e-11	PC-1
Srgap1	6.08595095254778e-16	0.257026	0.621	0.365	1.9649709840491e-11	PC-1
Sh2d3c	6.19297590489362e-16	0.258297	0.599	0.403	1.999526130413e-11	PC-1
2610307P16Rik	8.49329728304669e-16	0.29664	0.862	0.562	2.74223089377728e-11	PC-1
Dnpep	1.02366465822488e-15	0.260149	0.494	0.316	3.30510608201068e-11	PC-1
Mxra7	1.29422257489216e-15	0.283622	0.619	0.435	4.17865642755432e-11	PC-1
Spry1	2.17945641330976e-15	0.253987	0.638	0.434	7.03681092165324e-11	PC-1
Kpna3	3.09736539877969e-15	0.259905	0.698	0.544	1.000046366304e-10	PC-1
Sntb1	6.59385909033374e-15	0.283007	0.862	0.625	2.12895928449605e-10	PC-1
Adk	6.59814316962375e-15	0.264082	0.856	0.664	2.13034248517642e-10	PC-1
Esam	9.4474336080352e-15	0.267267	0.836	0.569	3.05029288902633e-10	PC-1
Crlf3	1.12948636898761e-14	0.263778	0.695	0.504	3.64677263955031e-10	PC-1
Dock10	1.82023799217795e-14	0.251206	0.924	0.759	5.87700240534495e-10	PC-1
Foxs1	2.90705922891897e-14	0.255223	0.678	0.448	9.38602213241069e-10	PC-1
Alg14	5.13370203144425e-14	0.251425	0.624	0.481	1.65751837489241e-09	PC-1
Tmsb4x	6.83264575408053e-14	0.269632	0.997	0.888	2.20605633461998e-09	PC-1
Dbp	1.91031774651467e-13	0.280735	0.497	0.315	6.1678429081719e-09	PC-1
Gucy1a2	2.74715831529981e-13	0.26604	0.975	0.806	8.86975005260851e-09	PC-1
Rgs6	8.39384647362145e-13	0.270896	0.932	0.692	2.71012121093816e-08	PC-1
Grip1	1.47266815064842e-12	0.276471	0.624	0.403	4.75480365799857e-08	PC-1
Inpp4b	1.21000096521367e-11	0.263982	0.994	0.827	3.90673011638539e-07	PC-1

## Sheet: PC-2
gene	p_val	avg_log2FC	pct.1	pct.2	p_val_adj	cluster
Dlc1	1.27505293704912e-79	0.48878	1	0.968	4.11676341785048e-75	PC-2
Plcl1	1.23865343063103e-78	0.69246	1	0.93	3.99924033147841e-74	PC-2
Pde8b	1.00017021867549e-64	0.824572	0.989	0.714	3.22924958503757e-60	PC-2
Grm3	1.64146774086702e-62	0.972194	0.956	0.599	5.29980689493734e-58	PC-2
Pitpnc1	1.44016431404812e-61	0.745237	0.995	0.849	4.64985852076716e-57	PC-2
Ptprk	7.05493621726166e-60	0.633937	0.978	0.88	2.27782725646727e-55	PC-2
Atp13a5	6.46751578354405e-59	0.923509	0.962	0.494	2.08816682103287e-54	PC-2
Rapgef5	1.04657575971885e-58	0.781138	0.973	0.75	3.37907915540426e-54	PC-2
Ebf1	9.50482343124852e-57	0.425055	0.984	0.904	3.06882234124721e-52	PC-2
Mast4	4.71185167327337e-56	0.490467	0.978	0.935	1.52131554974977e-51	PC-2
Rbms3	8.82738208455073e-56	0.421593	0.995	0.966	2.85009685363889e-51	PC-2
Pde4d	2.32932019195318e-55	0.666187	0.978	0.821	7.52067610375922e-51	PC-2
Rora	3.67642331972366e-54	0.508934	1	0.954	1.18700679723918e-49	PC-2
Arhgap42	1.63434208415884e-53	0.555945	0.978	0.861	5.27680028712364e-49	PC-2
Plxdc2	3.82641906991862e-50	0.646157	0.978	0.79	1.23543592510463e-45	PC-2
Dock6	1.96591333677964e-48	0.594744	0.967	0.838	6.34734439046041e-44	PC-2
Gucy1a2	2.35791220977917e-48	0.540068	0.978	0.836	7.61299115171401e-44	PC-2
Airn	3.89923476411838e-48	0.576194	0.945	0.877	1.2589459282909e-43	PC-2
Maml2	1.62946849874464e-47	0.53005	0.951	0.899	5.26106494189682e-43	PC-2
Diaph2	3.15307833362348e-47	0.472127	0.973	0.937	1.01803440157701e-42	PC-2
Trpc3	4.67867618644116e-47	0.776551	0.901	0.623	1.51060418031626e-42	PC-2
Apbb2	7.13664877881141e-47	0.477241	0.934	0.923	2.30420979121484e-42	PC-2
Farp1	5.60266629208277e-46	0.500621	0.945	0.892	1.80893286572477e-41	PC-2
Fry	1.51472340858601e-45	0.480812	0.978	0.886	4.89058746930166e-41	PC-2
Rapgef2	1.8449472428974e-45	0.594438	0.907	0.815	5.95678116314285e-41	PC-2
Grm7	3.57513603325154e-45	0.904497	0.857	0.431	1.15430417105592e-40	PC-2
Adap2	1.04139184733035e-44	0.477972	0.984	0.874	3.3623418574755e-40	PC-2
Itpr2	6.81156527584873e-44	0.640149	0.918	0.754	2.19925008061328e-39	PC-2
Psd3	1.04942929996651e-43	0.557577	0.907	0.843	3.38829238080187e-39	PC-2
Zbtb20	1.84338189930746e-43	0.267243	1	0.994	5.95172713829399e-39	PC-2
Plce1	2.97841530083138e-43	0.486981	0.973	0.832	9.61640948179426e-39	PC-2
Carmil1	1.67921418064414e-42	0.718408	0.879	0.616	5.42167882504574e-38	PC-2
Sox5	8.65065875840827e-42	0.419316	0.984	0.896	2.79303819332728e-37	PC-2
Adgrl3	8.67075361400057e-42	0.713523	0.907	0.659	2.79952621935236e-37	PC-2
Foxp1	7.65105380883985e-41	0.359859	0.962	0.972	2.47029574326012e-36	PC-2
Zfand3	1.40324338351999e-40	0.423785	0.912	0.942	4.53065191237099e-36	PC-2
Cacna1c	4.83019442603989e-40	0.402001	0.995	0.935	1.5595248743355e-35	PC-2
Prkg1	6.78857057340998e-40	0.33665	0.995	0.95	2.19182578103688e-35	PC-2
Sgip1	1.6187056023851e-39	0.653304	0.863	0.667	5.22631477842079e-35	PC-2
Tbx3os1	1.94888773224409e-39	0.592572	0.951	0.733	6.29237382109649e-35	PC-2
Inpp4b	3.68801251391435e-39	0.451678	0.973	0.861	1.19074860036753e-34	PC-2
Zeb1	5.14047682105061e-39	0.403821	0.951	0.947	1.65970575121261e-34	PC-2
Lsamp	3.77111354538679e-38	0.597035	0.962	0.844	1.21757943039903e-33	PC-2
Morrbid	3.1382420373299e-37	0.621959	0.885	0.691	1.0132442065927e-32	PC-2
Ano4	4.02822291455846e-37	0.751146	0.797	0.455	1.30059233242349e-32	PC-2
Lin7a	9.03215521401206e-37	0.694614	0.857	0.549	2.91621195394807e-32	PC-2
Eps8	1.30832030910931e-36	0.678278	0.841	0.537	4.22417378202124e-32	PC-2
Pid1	1.70777124544508e-36	0.567593	0.907	0.754	5.51388102016853e-32	PC-2
Ctdspl	3.6546947471927e-36	0.468532	0.929	0.895	1.17999129302611e-31	PC-2
Utrn	5.02961350924764e-36	0.302121	0.995	0.972	1.62391131373079e-31	PC-2
Lhfp	1.59387822330783e-35	0.310676	0.967	0.972	5.146154619594e-31	PC-2
Rgs6	4.23129601678016e-35	0.57724	0.912	0.739	1.36615854493781e-30	PC-2
2610307P16Rik	1.68966211030166e-33	0.602335	0.824	0.624	5.45541205553098e-29	PC-2
Sema6d	3.26397729887498e-33	0.624192	0.874	0.638	1.05384035048777e-28	PC-2
Unc13c	8.06755252071349e-33	0.712941	0.819	0.499	2.60477068236276e-28	PC-2
Specc1	1.06647617490947e-32	0.521169	0.896	0.763	3.4433316259302e-28	PC-2
Plp1	9.93931944868003e-32	0.679248	0.835	0.544	3.20910807039532e-27	PC-2
Pip5k1b	1.17017119036202e-31	0.536314	0.863	0.764	3.77813172232184e-27	PC-2
Pld1	2.02858204906682e-31	0.567454	0.852	0.742	6.54968286182205e-27	PC-2
Abcc9	2.1115694042811e-31	0.712734	0.918	0.467	6.81762413560238e-27	PC-2
Dock10	7.01095991763156e-31	0.476244	0.89	0.795	2.2636286286057e-26	PC-2
Gm36823	1.01054308454468e-30	0.687228	0.582	0.237	3.26274045706942e-26	PC-2
Wdfy3	3.44621990804915e-30	0.44047	0.846	0.821	1.11268102171183e-25	PC-2
Trpc4	4.49660439886931e-30	0.692291	0.692	0.375	1.45181866226293e-25	PC-2
Ptk2	1.06890381248099e-29	0.358821	0.912	0.907	3.45116973935738e-25	PC-2
Stk39	1.11722837119395e-29	0.43813	0.901	0.869	3.6071952420739e-25	PC-2
Ntn1	3.69201652711289e-29	0.650528	0.725	0.415	1.19204137610894e-24	PC-2
Ccdc141	5.44905533895631e-29	0.625289	0.802	0.636	1.75933649728882e-24	PC-2
Gab1	6.85263881548657e-29	0.505445	0.83	0.809	2.21251149435615e-24	PC-2
Rere	2.01791899761636e-28	0.360808	0.896	0.916	6.51525506760393e-24	PC-2
Mboat2	8.26255169082253e-28	0.610039	0.786	0.575	2.66773006441587e-23	PC-2
Stard13	1.04965630712772e-27	0.532113	0.835	0.689	3.38902531882328e-23	PC-2
Ptprm	1.08564902499349e-27	0.514711	0.819	0.729	3.50523500699647e-23	PC-2
Myo1b	1.55939953024921e-27	0.343359	0.951	0.923	5.03483326331563e-23	PC-2
Klf12	4.2369335911121e-27	0.464157	0.835	0.802	1.36797874856237e-22	PC-2
Ssh2	8.81993636760796e-27	0.491277	0.841	0.788	2.84769285500958e-22	PC-2
Plxdc1	1.26448222401429e-26	0.585048	0.764	0.467	4.08263375667492e-22	PC-2
Tcf12	2.09113452277473e-26	0.336307	0.918	0.916	6.75164603368276e-22	PC-2
Ank2	2.2416301095146e-26	0.492536	0.907	0.788	7.23755113458979e-22	PC-2
Nf1	5.77754451720748e-26	0.392714	0.83	0.855	1.86539579827078e-21	PC-2
Rbms1	6.31235184595928e-26	0.260879	0.945	0.966	2.03806904050487e-21	PC-2
Gpc6	7.19529030419163e-26	0.431662	0.907	0.852	2.32314338051435e-21	PC-2
Cdh2	7.27456825446843e-26	0.55698	0.852	0.659	2.34873985232022e-21	PC-2
St5	9.15852982104035e-26	0.345815	0.912	0.913	2.9570145233193e-21	PC-2
Coro2b	9.80733751785449e-26	0.585871	0.703	0.449	3.16649506438968e-21	PC-2
Tcf4	1.11699586413438e-25	0.275046	0.978	0.977	3.60644454653067e-21	PC-2
Chn1	1.35936261257577e-25	0.553187	0.775	0.608	4.38897406722339e-21	PC-2
Pdzd2	1.48597011184998e-25	0.57757	0.846	0.597	4.79775170013002e-21	PC-2
Nedd4l	2.22832937783804e-25	0.594739	0.764	0.575	7.19460706222568e-21	PC-2
Dleu2	2.39416580168053e-25	0.534034	0.802	0.707	7.73004312388593e-21	PC-2
Msi2	3.88980880698802e-25	0.364755	0.874	0.883	1.25590256951222e-20	PC-2
Egflam	7.44415937843992e-25	0.473172	0.846	0.755	2.4034957385169e-20	PC-2
Mir99ahg	1.52585261550201e-24	0.398091	0.918	0.864	4.92652033967134e-20	PC-2
Camk1d	2.31679129436425e-24	0.253689	1	0.991	7.48022405211387e-20	PC-2
Lama2	3.25389876202724e-24	0.402833	0.929	0.836	1.05058629329574e-19	PC-2
Rapgef4	3.26579936334112e-24	0.447478	0.841	0.793	1.05442864044195e-19	PC-2
Epb41l2	4.75551418417195e-24	0.31381	0.912	0.937	1.5354128646436e-19	PC-2
Pard3b	5.67934514087638e-24	0.392469	0.874	0.862	1.83369016563476e-19	PC-2
Tmcc1	5.71938716389952e-24	0.405967	0.835	0.849	1.84661853360824e-19	PC-2
Gm26917	8.41308456897517e-24	0.675506	0.654	0.44	2.71633261478501e-19	PC-2
Nbeal1	8.74917445746768e-24	0.333069	0.868	0.89	2.82484595708259e-19	PC-2
Focad	4.93075216187272e-23	0.592308	0.709	0.517	1.59199195050385e-18	PC-2
Prex2	8.77962783684399e-23	0.535352	0.797	0.625	2.83467843968182e-18	PC-2
Caln1	1.21140788805926e-22	0.605654	0.544	0.24	3.91127264817693e-18	PC-2
Gpcpd1	1.25533954358351e-22	0.406583	0.846	0.845	4.05311478436807e-18	PC-2
Slc12a2	2.65186285346261e-22	0.470342	0.868	0.746	8.56206959497473e-18	PC-2
Gpc5	3.08743356082803e-22	0.551604	0.747	0.546	9.96839673784547e-18	PC-2
Fam118b	6.97390847828559e-22	0.545688	0.731	0.562	2.25166583038407e-17	PC-2
Phlpp1	1.0465494783883e-21	0.464793	0.797	0.781	3.37899430087231e-17	PC-2
Parp8	9.70344953331309e-21	0.489288	0.758	0.687	3.1329527508208e-16	PC-2
4833422C13Rik	1.54136634279389e-20	0.577614	0.621	0.392	4.97660951097863e-16	PC-2
Fbxl17	4.15661911762917e-20	0.350988	0.841	0.875	1.34204761450893e-15	PC-2
Dach1	6.28576255851615e-20	0.641394	0.643	0.414	2.02948415726811e-15	PC-2
Sbf2	7.36600616322265e-20	0.317422	0.83	0.865	2.3782624099197e-15	PC-2
Lrrc4c	2.44553301338188e-19	0.583805	0.692	0.536	7.89589244030609e-15	PC-2
Taco1	3.57491263327567e-19	0.568202	0.5	0.246	1.15423204190571e-14	PC-2
Agap1	4.66359004376252e-19	0.404141	0.786	0.815	1.5057333174296e-14	PC-2
Cdc42bpa	7.4203856698455e-19	0.290689	0.835	0.904	2.39581992122302e-14	PC-2
Stard8	1.02090063272273e-18	0.43314	0.775	0.677	3.29618187287188e-14	PC-2
Arhgap6	1.33421646029004e-18	0.294128	0.874	0.903	4.30778468533844e-14	PC-2
Galnt17	1.44833614738424e-18	0.600174	0.692	0.513	4.6762429190595e-14	PC-2
Ednra	2.55721620075113e-18	0.359842	0.863	0.798	8.25648394736518e-14	PC-2
Ptpn9	3.09793438642335e-18	0.322339	0.841	0.87	1.00023007534451e-13	PC-2
Cobll1	4.42341241378079e-18	0.28618	0.879	0.865	1.4281871660374e-13	PC-2
Pald1	8.4689114851619e-18	0.466546	0.698	0.614	2.73435745121422e-13	PC-2
Usp34	1.6023333607265e-17	0.286188	0.841	0.884	5.17345372177766e-13	PC-2
Ppp3ca	1.63871757149317e-17	0.355888	0.802	0.857	5.29092742308e-13	PC-2
Ror1	2.43391793905442e-17	0.355952	0.846	0.828	7.85839084982501e-13	PC-2
Ptprg	3.67083743972983e-17	0.408053	0.78	0.772	1.18520328416557e-12	PC-2
Fyn	4.07906819539727e-17	0.448685	0.725	0.634	1.31700874824792e-12	PC-2
Slc1a2	5.40387901974542e-17	0.523639	0.742	0.534	1.7447504191052e-12	PC-2
Akt3	1.12866249627889e-16	0.38368	0.764	0.768	3.64411260173564e-12	PC-2
Ddx17	1.29126918383808e-16	0.273297	0.83	0.883	4.169120813858e-12	PC-2
Stag1	2.62844548094872e-16	0.295674	0.813	0.85	8.48646192433912e-12	PC-2
Pard3	2.79658214891244e-16	0.296118	0.819	0.893	9.02932478419361e-12	PC-2
Setd5	2.89458824592048e-16	0.25794	0.802	0.891	9.34575706960345e-12	PC-2
Mill2	2.91916455103784e-16	0.403753	0.731	0.681	9.42510658593589e-12	PC-2
Rftn1	3.22448738915352e-16	0.46474	0.626	0.462	1.041090243336e-11	PC-2
Kansl1	3.34371890441764e-16	0.275281	0.808	0.883	1.07958652266932e-11	PC-2
Frmd4a	3.40611243089599e-16	0.308438	0.857	0.893	1.09973152056339e-11	PC-2
Dennd2a	3.46199577078605e-16	0.458836	0.725	0.584	1.11777457451369e-11	PC-2
Kctd1	5.54160653296186e-16	0.426761	0.742	0.671	1.7892185012974e-11	PC-2
Dpf3	5.74074558163427e-16	0.473984	0.484	0.256	1.85351452594226e-11	PC-2
Slc38a11	7.18345934404861e-16	0.315863	0.901	0.779	2.31932351841297e-11	PC-2
Nck2	8.64188227885437e-16	0.42194	0.692	0.644	2.79020453137371e-11	PC-2
Zcchc7	1.01402067773395e-15	0.333634	0.764	0.788	3.27396856219959e-11	PC-2
Adk	1.16331998462953e-15	0.413335	0.791	0.711	3.75601123437337e-11	PC-2
Susd6	1.16948726173888e-15	0.38029	0.747	0.768	3.77592352197633e-11	PC-2
Stard9	2.92871447430812e-15	0.421165	0.692	0.637	9.45594042319864e-11	PC-2
Kalrn	4.44353063837935e-15	0.440516	0.736	0.734	1.43468273721354e-10	PC-2
Gm30624	5.89050599562176e-15	0.556138	0.495	0.279	1.9018676708064e-10	PC-2
Gmds	7.00063123156989e-15	0.323503	0.791	0.836	2.26029380573697e-10	PC-2
Arhgap32	7.57466607265591e-15	0.423512	0.676	0.62	2.44563243487841e-10	PC-2
Arid1b	9.47972167207596e-15	0.290059	0.78	0.838	3.06071773626317e-10	PC-2
Ubr1	1.02326618500163e-14	0.332266	0.753	0.775	3.30381953151475e-10	PC-2
Pan3	1.02894505023199e-14	0.33287	0.758	0.802	3.32215488368404e-10	PC-2
Slco3a1	1.0662506747363e-14	0.350853	0.797	0.794	3.44260355352108e-10	PC-2
Nrxn1	1.80065441047608e-14	0.519116	0.703	0.624	5.81377289510413e-10	PC-2
Svil	2.02207669830681e-14	0.359515	0.83	0.77	6.52867903582319e-10	PC-2
9530026P05Rik	2.58116828109324e-14	0.398346	0.764	0.753	8.33381802916574e-10	PC-2
Dmd	2.83050801909612e-14	0.273843	0.951	0.874	9.13886124125563e-10	PC-2
Notch3	4.32983636310957e-14	0.269988	0.956	0.83	1.39797426655719e-09	PC-2
Pik3r1	4.48159742589338e-14	0.272337	0.819	0.863	1.44697336089819e-09	PC-2
Trps1	5.4193343121621e-14	0.35791	0.775	0.809	1.74974046936778e-09	PC-2
Pcdh9	9.09267866816317e-14	0.435326	0.758	0.676	2.93575316158984e-09	PC-2
Map4	1.00892134689423e-13	0.268065	0.797	0.852	3.25750435271741e-09	PC-2
Mllt3	1.50130408288505e-13	0.366927	0.742	0.755	4.84726049241095e-09	PC-2
Atp1a2	2.08154211118968e-13	0.336713	0.984	0.947	6.72067501439813e-09	PC-2
Braf	2.13689650410736e-13	0.301461	0.769	0.842	6.89939774281145e-09	PC-2
Fgf12	3.25704598549656e-13	0.573072	0.5	0.317	1.05160243733727e-08	PC-2
Arhgap10	3.77878518106792e-13	0.252577	0.813	0.875	1.2200563714114e-08	PC-2
Slc30a10	3.80278764571815e-13	0.412001	0.703	0.533	1.22780604717302e-08	PC-2
Mbd5	3.98648376832834e-13	0.302667	0.736	0.794	1.28711601428017e-08	PC-2
Rcsd1	4.88968816702719e-13	0.267718	0.791	0.833	1.57873361848807e-08	PC-2
Ankrd44	5.26748636529247e-13	0.38447	0.703	0.677	1.70071332276198e-08	PC-2
Daam2	6.14339638487797e-13	0.280634	0.813	0.797	1.98351839078555e-08	PC-2
Cysltr2	6.49275177496092e-13	0.430673	0.643	0.522	2.09631476558163e-08	PC-2
Ambra1	6.84817324812335e-13	0.328609	0.72	0.757	2.21106969662159e-08	PC-2
Fam172a	7.33474685310176e-13	0.309099	0.758	0.809	2.36816971646096e-08	PC-2
Ankrd17	7.3564928924088e-13	0.301923	0.747	0.801	2.37519086017203e-08	PC-2
Gab2	8.11048707726398e-13	0.325147	0.802	0.816	2.61863296263622e-08	PC-2
Etv6	1.04937450375872e-12	0.271251	0.758	0.791	3.38811546028579e-08	PC-2
Arhgap31	1.7118219359223e-12	0.392568	0.703	0.666	5.52695948451234e-08	PC-2
Colec12	1.78085847739038e-12	0.364402	0.885	0.727	5.74985776595031e-08	PC-2
Prickle2	2.15493117051422e-12	0.362256	0.703	0.696	6.95762627023925e-08	PC-2
Herc1	2.21687633651945e-12	0.32542	0.714	0.755	7.15762862772035e-08	PC-2
Exoc4	2.22469595143218e-12	0.269692	0.769	0.836	7.18287581838907e-08	PC-2
Heg1	2.35055550496651e-12	0.381924	0.714	0.653	7.58923855888538e-08	PC-2
Raph1	2.46559423299086e-12	0.39131	0.72	0.707	7.96066410005758e-08	PC-2
Fam193a	2.46569631479186e-12	0.306574	0.725	0.767	7.96099369156849e-08	PC-2
Hecw2	3.15024905353428e-12	0.46313	0.61	0.492	1.01712091191461e-07	PC-2
Sntb1	4.39675522118693e-12	0.362092	0.764	0.687	1.41958035826462e-07	PC-2
Dgkh	7.486555635205e-12	0.348151	0.692	0.685	2.41718421793864e-07	PC-2
Rgs3	7.88304315050798e-12	0.444271	0.571	0.431	2.54519814200451e-07	PC-2
Arap2	8.52483559866891e-12	0.342683	0.692	0.65	2.75241366974223e-07	PC-2
Btrc	1.0035867585662e-11	0.388638	0.654	0.637	3.2402805673827e-07	PC-2
Cemip2	1.04442557737854e-11	0.376756	0.659	0.618	3.37213686168209e-07	PC-2
Tbc1d1	1.09428294414404e-11	0.285385	0.769	0.783	3.53311134175787e-07	PC-2
E130308A19Rik	1.15698849517067e-11	0.355666	0.742	0.7	3.73556875435755e-07	PC-2
Dock9	1.42929162752232e-11	0.467971	0.544	0.412	4.6147538777813e-07	PC-2
Fap	1.80241668777615e-11	0.44523	0.56	0.433	5.81946275982285e-07	PC-2
Meg3	1.98984058151416e-11	0.287047	0.868	0.816	6.42459828553478e-07	PC-2
Slc16a12	3.18295763619471e-11	0.353079	0.731	0.642	1.02768153199818e-06	PC-2
Slc6a20a	3.22411992826142e-11	0.395612	0.896	0.613	1.04097160123776e-06	PC-2
Gng2	3.35556973213309e-11	0.366806	0.698	0.588	1.08341279941381e-06	PC-2
Cadm2	5.0863502997823e-11	0.480685	0.621	0.533	1.64222992129071e-06	PC-2
Dennd1a	5.24978103172276e-11	0.310741	0.72	0.802	1.69499680171233e-06	PC-2
Pde7b	5.61410637496205e-11	0.422959	0.643	0.526	1.812626525284e-06	PC-2
Akap13	7.91709763903815e-11	0.268211	0.753	0.817	2.55619331471625e-06	PC-2
Dock1	9.43931036578836e-11	0.288622	0.714	0.788	3.04767013780209e-06	PC-2
AW554918	1.59765968791719e-10	0.375001	0.654	0.65	5.15836383437825e-06	PC-2
Snrk	1.67953069667952e-10	0.301582	0.736	0.79	5.42270076036918e-06	PC-2
Phf21a	1.72664982697767e-10	0.274043	0.736	0.834	5.57483429636281e-06	PC-2
Art3	2.08893631661701e-10	0.3773	0.736	0.488	6.74454868546133e-06	PC-2
Csnk1g1	2.12330374591534e-10	0.323863	0.676	0.706	6.85551080443686e-06	PC-2
Ggt5	2.68363406802005e-10	0.340675	0.681	0.62	8.66464931541635e-06	PC-2
Tbc1d5	3.44861974359101e-10	0.331395	0.687	0.7	1.11345585661323e-05	PC-2
Ndst3	3.90226617864442e-10	0.362984	0.72	0.631	1.25992468109892e-05	PC-2
Stk3	3.95954409219699e-10	0.285898	0.692	0.75	1.27841800104764e-05	PC-2
Mrc2	4.07829771998566e-10	0.339951	0.665	0.592	1.31675998485177e-05	PC-2
Dcdc2a	4.55162453330621e-10	0.395322	0.626	0.465	1.46958301306858e-05	PC-2
Ncald	4.58232879271226e-10	0.37092	0.659	0.62	1.47949649730301e-05	PC-2
Ets1	5.10914472546295e-10	0.256667	0.786	0.804	1.64958955751022e-05	PC-2
Nbea	6.53467562969845e-10	0.286712	0.72	0.78	2.10985072056074e-05	PC-2
Grip1	8.31252207115234e-10	0.488096	0.56	0.455	2.68386400111296e-05	PC-2
Itpkb	9.00469881190394e-10	0.389983	0.621	0.605	2.90734710539942e-05	PC-2
Daam1	1.1161666604688e-09	0.288682	0.764	0.809	3.60376729665561e-05	PC-2
Mndal	1.36331051289117e-09	0.379886	0.571	0.444	4.40172065297173e-05	PC-2
Dock4	1.37002540123064e-09	0.412359	0.654	0.63	4.42340101295336e-05	PC-2
Emcn	1.43060977262772e-09	0.391044	0.544	0.38	4.61900977288312e-05	PC-2
Exoc6b	1.448962704666e-09	0.276267	0.714	0.793	4.67826588455513e-05	PC-2
Rbm6	1.54813749976594e-09	0.257579	0.714	0.805	4.99847154549428e-05	PC-2
Ano1	1.57920522621541e-09	0.315567	0.731	0.672	5.09877991388168e-05	PC-2
Cnot4	1.6358418197528e-09	0.259689	0.709	0.791	5.28164248343585e-05	PC-2
Prr5l	1.94468681499103e-09	0.397618	0.533	0.433	6.27881031956154e-05	PC-2
Gm30835	2.02910659142684e-09	0.310512	0.214	0.079	6.55137645173983e-05	PC-2
Srgap1	2.48336410378728e-09	0.393986	0.533	0.428	8.01803768189799e-05	PC-2
Gm32067	2.70945864726479e-09	0.397577	0.302	0.149	8.74802913442384e-05	PC-2
Grk3	2.9643407642979e-09	0.406836	0.571	0.497	9.57096702568862e-05	PC-2
Plekhg3	4.18308989977475e-09	0.265004	0.714	0.755	0.000135059	PC-2
Mark1	4.55104292348159e-09	0.252694	0.758	0.78	0.00014694	PC-2
Pakap	7.61053245808577e-09	0.288198	0.72	0.708	0.000245721	PC-2
Nkain2	7.61283467513517e-09	0.403817	0.467	0.328	0.000245796	PC-2
Grin2a	7.66090030427878e-09	0.332359	0.192	0.067	0.000247347	PC-2
Trpc1	8.60181606721724e-09	0.384376	0.577	0.538	0.000277727	PC-2
Extl3	1.3070149413142e-08	0.290068	0.67	0.74	0.000421996	PC-2
Insr	1.44604292683665e-08	0.317419	0.637	0.636	0.000466884	PC-2
Snd1	2.17151185528497e-08	0.308044	0.632	0.641	0.000701116	PC-2
Ptprd	2.25499790315268e-08	0.384469	0.604	0.569	0.000728071	PC-2
Spred2	2.68498895243943e-08	0.369598	0.571	0.54	0.000866902	PC-2
Nckap5	2.80268136861e-08	0.406626	0.533	0.462	0.000904902	PC-2
Osbpl3	4.2224185885797e-08	0.384698	0.516	0.428	0.00136329	PC-2
Dcbld1	4.89561793469549e-08	0.38299	0.489	0.383	0.00158065	PC-2
Tnfrsf21	4.9229977471284e-08	0.295094	0.676	0.637	0.00158949	PC-2
Gnaq	5.27108042735106e-08	0.258063	0.681	0.769	0.00170187	PC-2
Slc9a9	5.83692461533565e-08	0.408997	0.489	0.391	0.00188457	PC-2
Vps13b	6.01328080596679e-08	0.295786	0.643	0.656	0.00194151	PC-2
1700018A04Rik	7.39058604835694e-08	0.346204	0.319	0.179	0.0023862	PC-2
Xpo7	7.67049452649967e-08	0.314382	0.61	0.639	0.00247657	PC-2
Atp9b	8.271403120105e-08	0.295786	0.621	0.657	0.00267059	PC-2
B3galt1	9.05853249841595e-08	0.331866	0.67	0.673	0.00292473	PC-2
Ccnl2	1.02834114441914e-07	0.271915	0.67	0.752	0.00332021	PC-2
Vwa8	1.06829380077687e-07	0.3125	0.604	0.592	0.0034492	PC-2
Fzd6	1.08042069310983e-07	0.329412	0.582	0.475	0.00348835	PC-2
Asap2	1.21057190823957e-07	0.306811	0.626	0.654	0.00390857	PC-2
Luzp2	2.02179432386547e-07	0.418469	0.473	0.38	0.00652777	PC-2
Pik3cd	3.0959221513122e-07	0.341873	0.5	0.419	0.0099958	PC-2
Tmem135	3.8389182669761e-07	0.329396	0.577	0.597	0.0123947	PC-2
Atad2b	4.01408789635712e-07	0.252779	0.643	0.726	0.0129603	PC-2
Lncppara	5.11949194907487e-07	0.340741	0.549	0.521	0.0165293	PC-2
Chd2	5.13133829853278e-07	0.275928	0.676	0.733	0.0165676	PC-2
Cdk6	5.42514235864467e-07	0.281117	0.637	0.692	0.0175162	PC-2
Scaf8	5.4435871892357e-07	0.266809	0.632	0.685	0.0175757	PC-2
Wipf1	7.00889108608132e-07	0.321429	0.615	0.655	0.0226296	PC-2
Rerg	7.27478759046005e-07	0.37196	0.522	0.473	0.0234881	PC-2
Asic2	7.30844773101904e-07	0.419431	0.412	0.29	0.0235968	PC-2
Nrxn3	7.9082470813937e-07	0.420377	0.522	0.473	0.0255334	PC-2
Peli2	8.07946642750408e-07	0.261633	0.67	0.773	0.0260862	PC-2
Ptprz1	8.68522229325508e-07	0.380347	0.462	0.376	0.028042	PC-2
F730043M19Rik	8.96072686346384e-07	0.272136	0.269	0.147	0.0289315	PC-2
Ghr	9.05728881675276e-07	0.335562	0.615	0.594	0.0292433	PC-2
A330023F24Rik	9.67481397184755e-07	0.384037	0.484	0.434	0.0312371	PC-2
Alpk1	9.70577851780108e-07	0.363452	0.533	0.49	0.031337	PC-2
Cadm1	9.81285422170963e-07	0.424471	0.505	0.436	0.0316828	PC-2
Tmem45a	9.96048786551171e-07	0.349486	0.527	0.469	0.0321594	PC-2
Adcy9	1.03760803628548e-06	0.27961	0.632	0.668	0.0335013	PC-2
Ccdc149	1.14938200821002e-06	0.307149	0.308	0.19	0.0371101	PC-2
Map2	1.51524606364954e-06	0.321245	0.588	0.591	0.0489227	PC-2
Sgms1	1.53915269095205e-06	0.331951	0.577	0.606	0.0496946	PC-2
Nrf1	1.54762609152122e-06	0.34643	0.566	0.577	0.0499682	PC-2

## Sheet: SMC-1
gene	p_val	avg_log2FC	pct.1	pct.2	p_val_adj	cluster
Sh3bgr	7.27603696234786e-144	0.893498	0.84	0.059	2.34921405403325e-139	SMC-1
Cnn1	5.76592879409837e-143	1.16784	0.817	0.053	1.86164542975054e-138	SMC-1
Fbxl22	4.81610007748388e-142	1.19592	0.943	0.105	1.55497423201722e-137	SMC-1
Pi15	6.20207575080093e-136	1.02194	0.897	0.078	2.0024641976611e-131	SMC-1
Actg2	2.15620180419873e-133	1.11251	0.829	0.065	6.96172876521644e-129	SMC-1
Tinagl1	1.11522122299878e-123	1.42263	1	0.243	3.60071476269616e-119	SMC-1
Pln	1.00230568252916e-122	1.10829	0.891	0.101	3.2361443571819e-118	SMC-1
Acta2	2.60487770555687e-115	1.63595	1	0.296	8.41036864793146e-111	SMC-1
Mustn1	9.46424190061019e-113	1.31472	0.994	0.251	3.05571978245001e-108	SMC-1
Ramp1	3.42526541123515e-111	0.882017	0.943	0.167	1.10591544332549e-106	SMC-1
Tagln	8.41970977711933e-111	1.60748	1	0.317	2.71847169573852e-106	SMC-1
BC051019	3.73146163624605e-110	0.574074	0.52	0.006	1.20477701849476e-105	SMC-1
Eln	1.12628330889457e-108	1.50179	0.966	0.249	3.6364309194279e-104	SMC-1
Pdlim3	2.46928161670919e-108	0.957116	0.96	0.167	7.97256955586896e-104	SMC-1
Susd5	2.53103835621887e-105	0.601673	0.703	0.055	8.17196354072387e-101	SMC-1
Csrp1	4.81545956961387e-103	1.35428	1	0.38	1.55476743124123e-98	SMC-1
Lrrc10b	4.07790277466283e-102	0.655411	0.8	0.098	1.31663246885539e-97	SMC-1
Crip1	1.03173456444592e-99	1.44778	1	0.477	3.33116138822655e-95	SMC-1
Tgfb3	1.91772064132911e-99	0.951786	0.943	0.217	6.1917446346593e-95	SMC-1
Ptgis	4.48665340604391e-98	0.831131	0.726	0.082	1.4486057852094e-93	SMC-1
Lmod1	7.79180838650115e-98	1.14439	1	0.351	2.51574117374963e-93	SMC-1
Tpm2	4.15409612864965e-97	1.35759	1	0.519	1.34123301705711e-92	SMC-1
Synpo2	6.48204018444406e-97	0.898137	0.88	0.16	2.09285631435145e-92	SMC-1
Crlf1	7.19773849900492e-97	0.577463	0.651	0.053	2.32393382917372e-92	SMC-1
Crispld2	3.11179467535633e-96	1.08101	0.949	0.216	1.0047051468323e-91	SMC-1
Ndrg1	3.81703510993716e-96	0.799914	0.829	0.13	1.23240612594541e-91	SMC-1
Myh11	1.69649715656906e-95	1.39604	1	0.358	5.47748036941453e-91	SMC-1
Bst2	1.92620295469309e-94	1.14987	0.994	0.373	6.21913147981759e-90	SMC-1
Aoc3	3.19838337146257e-94	0.890632	0.977	0.203	1.03266203914412e-89	SMC-1
Trp53i11	7.82024699904306e-94	1.03256	0.989	0.265	2.52492314858103e-89	SMC-1
Ntf3	4.4059579296173e-93	0.542147	0.669	0.058	1.42255163673554e-88	SMC-1
Dstn	2.54005239236246e-91	1.0183	1	0.707	8.20106715922067e-87	SMC-1
Tuba1c	4.23626912482071e-91	0.93384	0.96	0.268	1.36776421233086e-86	SMC-1
Rbm24	4.79743375756863e-91	0.790544	0.943	0.192	1.54894743730618e-86	SMC-1
Palld	1.03209008700393e-90	1.01736	0.977	0.313	3.33230926390958e-86	SMC-1
Sorbs2	1.13555289952456e-90	1.25589	0.977	0.324	3.66635964669496e-86	SMC-1
Atp1b1	1.74527268633229e-90	0.890328	0.857	0.16	5.63496192236106e-86	SMC-1
Tmem38b	2.26410982695514e-89	0.790632	0.96	0.253	7.31013139829006e-85	SMC-1
Myl9	4.41536271319787e-89	0.923825	1	0.764	1.4255881592102e-84	SMC-1
Myl6	3.08390983947405e-88	0.810745	1	0.849	9.95701969870987e-84	SMC-1
Csrp2	3.13641449375129e-88	1.03778	0.977	0.356	1.01265414759748e-83	SMC-1
Spint2	3.78664620748085e-88	0.522448	0.64	0.062	1.22259446100934e-83	SMC-1
Lmcd1	5.41349205851545e-88	0.763038	0.869	0.158	1.74785418093289e-83	SMC-1
Pcp4l1	1.66862590378988e-87	1.04891	0.994	0.438	5.38749245556638e-83	SMC-1
Lama5	2.52986717562437e-87	0.811612	0.954	0.204	8.16818214993841e-83	SMC-1
Cavin3	1.33498087026255e-86	1.11278	0.994	0.439	4.3102527358167e-82	SMC-1
Vim	1.15204206831057e-84	1.14308	1	0.597	3.71959822595434e-80	SMC-1
Flna	1.93991913967799e-84	0.846391	1	0.729	6.26341692627832e-80	SMC-1
Map3k7cl	2.04535981188259e-84	0.977724	0.989	0.281	6.60385322462532e-80	SMC-1
Fxyd1	7.23605867512176e-84	0.961077	0.994	0.406	2.33630626443656e-79	SMC-1
Cd9	1.34270760908504e-83	1.01311	0.971	0.439	4.33520005745288e-79	SMC-1
Kcnab1	1.79803183174411e-83	1.22604	0.989	0.278	5.8053053751522e-79	SMC-1
Dhrs3	4.83169480035916e-83	0.708899	0.903	0.219	1.56000930019196e-78	SMC-1
Myocd	5.42334545487489e-83	0.903935	0.926	0.195	1.75103554701545e-78	SMC-1
Tpm1	6.01618898769711e-83	0.899292	1	0.825	1.94244693845777e-78	SMC-1
Myom1	8.91555650057687e-83	1.00422	0.966	0.259	2.87856572734125e-78	SMC-1
Plekho1	1.51277608204611e-82	0.826572	0.931	0.294	4.88430013610228e-78	SMC-1
Ckb	2.92138099742753e-82	0.925437	1	0.68	9.43226282639426e-78	SMC-1
Ryr2	7.48532539294557e-82	0.787618	0.8	0.142	2.41678700962034e-77	SMC-1
Entpd1	1.04439036091797e-80	0.816605	0.937	0.224	3.37202315829585e-76	SMC-1
Nexn	1.52827991472863e-80	0.939222	0.943	0.303	4.93435736068434e-76	SMC-1
Amigo2	4.31875157358926e-80	0.538641	0.709	0.1	1.39439532056476e-75	SMC-1
Cavin1	4.93023709950854e-80	1.07327	1	0.458	1.59182565231832e-75	SMC-1
Synm	2.16257496546924e-79	0.789678	0.869	0.214	6.98230579101053e-75	SMC-1
Ltbp1	2.2563957010883e-79	0.881825	0.954	0.244	7.28522480010381e-75	SMC-1
Map1b	2.62291771078753e-79	0.964565	0.994	0.452	8.46861441281971e-75	SMC-1
Gm11627	3.26922010340841e-79	0.483625	0.657	0.081	1.05553309478747e-74	SMC-1
Net1	3.80968680017936e-79	0.809603	0.891	0.222	1.23003357717391e-74	SMC-1
Cav1	6.30702580667424e-79	0.806717	0.954	0.227	2.03634942220091e-74	SMC-1
Pgam2	3.14174358568515e-77	0.361352	0.411	0.013	1.01437475151016e-72	SMC-1
Dpysl3	3.40762528893776e-77	0.782361	0.886	0.223	1.10021997703934e-72	SMC-1
Lims2	5.45369857109257e-77	0.698474	0.834	0.187	1.76083565764866e-72	SMC-1
Rgs17	1.33291896487869e-76	0.682237	0.834	0.147	4.30359546190381e-72	SMC-1
Hspb1	2.7546813110674e-76	0.966967	1	0.49	8.8940395490433e-72	SMC-1
Cd82	1.3124910654804e-75	0.560926	0.789	0.159	4.23763990311657e-71	SMC-1
Prdm16	1.33867170848277e-74	0.652526	0.834	0.171	4.32216934517832e-70	SMC-1
Ldb3	1.55749229598816e-74	0.529022	0.68	0.098	5.02867537605699e-70	SMC-1
Cav2	2.32632028837799e-74	0.760232	0.943	0.266	7.51099031508603e-70	SMC-1
Tspan2	4.06155844692097e-74	0.665191	0.874	0.216	1.31135537575737e-69	SMC-1
Nrip2	8.34085536069444e-74	0.794726	0.937	0.212	2.69301197030741e-69	SMC-1
Rras	1.03901244375117e-73	0.773545	0.989	0.508	3.3546594771394e-69	SMC-1
Fhl1	4.68969616127413e-73	0.553089	0.731	0.124	1.51416219959058e-68	SMC-1
Snhg18	8.02850640269361e-73	0.768441	0.977	0.422	2.59216386223769e-68	SMC-1
Calm2	1.65257057718002e-72	0.693536	1	0.728	5.33565462254114e-68	SMC-1
Actn1	1.77008449399351e-72	0.880568	0.994	0.475	5.71507180575683e-68	SMC-1
Kcnma1	2.97052597422305e-72	0.739192	0.817	0.176	9.59093721297397e-68	SMC-1
Stom	2.75151966667554e-71	0.617452	0.789	0.184	8.8838315477953e-67	SMC-1
Sncg	1.06010281089686e-70	0.621517	0.589	0.066	3.42275394554269e-66	SMC-1
Ccdc3	5.33068705849911e-70	0.757849	0.949	0.29	1.72111893057761e-65	SMC-1
Rap1a	5.61102778291455e-70	0.607851	1	0.826	1.81163254026962e-65	SMC-1
Ntn4	1.37944558286381e-69	0.996163	0.989	0.358	4.45381595339239e-65	SMC-1
Wfdc1	3.37022096685382e-69	0.52952	0.777	0.154	1.08814324356809e-64	SMC-1
Marveld1	4.74253209542691e-69	0.725879	0.949	0.358	1.53122133765049e-64	SMC-1
Xirp1	4.99634956651225e-69	0.335786	0.417	0.021	1.61317138453981e-64	SMC-1
2900026A02Rik	7.92454789359696e-69	0.773796	0.943	0.336	2.55859877840565e-64	SMC-1
Jph2	4.94330051463464e-68	0.57316	0.863	0.212	1.59604343716009e-63	SMC-1
Alx1	1.91596725180375e-67	0.494864	0.646	0.1	6.18608346589876e-63	SMC-1
Casz1	2.04948851156504e-67	0.390702	0.52	0.052	6.61718355729005e-63	SMC-1
Mylk	3.47585815741588e-67	0.616336	1	0.812	1.12225032328487e-62	SMC-1
Ppp1r14a	4.80495374303643e-67	0.795068	0.983	0.602	1.55137541501417e-62	SMC-1
Ndufa4	9.05297332265602e-67	0.792344	0.983	0.443	2.92293349668595e-62	SMC-1
Actb	1.04615617007495e-66	0.501132	1	0.926	3.377724426321e-62	SMC-1
Gm37800	1.2883397611265e-66	0.320305	0.366	0.013	4.15966258674914e-62	SMC-1
2200002D01Rik	1.65896344649301e-66	0.485992	0.617	0.091	5.35629527969199e-62	SMC-1
Nkd1	4.50478853007897e-65	0.6802	0.954	0.334	1.4544610727066e-60	SMC-1
Kcnk3	4.53846330899293e-65	0.593935	0.903	0.22	1.46533364857455e-60	SMC-1
Mob2	8.4476385975137e-65	0.721865	0.989	0.553	2.72748907397925e-60	SMC-1
Hs3st1	8.72809251981697e-65	0.403124	0.474	0.043	2.81803923187331e-60	SMC-1
Hspb2	1.21980023794734e-64	0.732184	0.96	0.367	3.93836902826056e-60	SMC-1
Tesc	1.68381056258552e-64	0.553151	0.663	0.112	5.43651916341988e-60	SMC-1
Igfbp7	1.93899381514073e-64	0.469014	1	0.873	6.26042933094487e-60	SMC-1
Pdgfc	2.65522127416143e-64	0.46904	0.669	0.109	8.572912927885e-60	SMC-1
Sorbs2os	3.74315056756229e-64	0.430747	0.583	0.076	1.20855102374884e-59	SMC-1
Cd59a	1.0052464388125e-63	0.434148	0.56	0.075	3.24563917699393e-59	SMC-1
Smtn	3.94002152739441e-63	0.670799	0.943	0.368	1.27211475054983e-58	SMC-1
Enah	6.65222675555937e-63	0.803431	0.96	0.469	2.14780445256745e-58	SMC-1
Pfn1	7.13994250093211e-63	0.640999	1	0.736	2.30527323527595e-58	SMC-1
Errfi1	2.90622180595523e-62	0.866204	0.971	0.477	9.38331834488766e-58	SMC-1
Plin4	8.17005041079943e-62	0.269858	0.354	0.014	2.63786417613481e-57	SMC-1
Hcfc1r1	9.55798597944453e-62	0.678726	0.977	0.475	3.08598693318325e-57	SMC-1
Igfbp4	3.94472610716219e-61	0.85749	0.92	0.375	1.27363371821946e-56	SMC-1
Atcayos	4.61590276584652e-61	0.2871	0.429	0.032	1.49033652600887e-56	SMC-1
Snta1	5.66603840705767e-61	0.631246	0.914	0.31	1.82939382048671e-56	SMC-1
P2rx1	6.02273751849087e-61	0.645919	0.697	0.154	1.94456126259515e-56	SMC-1
Gsn	9.03026277082007e-61	0.770239	0.994	0.399	2.91560094081467e-56	SMC-1
Wtip	3.23179892615978e-60	0.811861	0.994	0.642	1.04345091928921e-55	SMC-1
Ptms	3.5513992192929e-60	0.563461	0.994	0.788	1.1466402659331e-55	SMC-1
Gm34829	5.80999459109353e-60	0.352426	0.497	0.055	1.87587295362637e-55	SMC-1
Rcan2	1.24856313794212e-59	0.830347	0.977	0.285	4.03123580347371e-55	SMC-1
H3f3a	3.51314507985801e-59	0.509077	1	0.82	1.13428915193376e-54	SMC-1
Slc2a4	3.51791887168544e-59	0.361709	0.623	0.101	1.13583046610108e-54	SMC-1
Ccn3	1.10805158202516e-58	0.378086	0.354	0.018	3.57756614288463e-54	SMC-1
Ptp4a3	1.83027589008786e-58	0.763662	0.983	0.506	5.90941176632669e-54	SMC-1
Mrps6	2.21818913528634e-58	0.628753	0.92	0.364	7.16186726109902e-54	SMC-1
Fth1	4.20975446013345e-58	0.572144	1	0.866	1.35920342254329e-53	SMC-1
S100a11	8.7346150016988e-58	0.708768	0.994	0.665	2.82014514559849e-53	SMC-1
Lgalsl	1.72290845595275e-57	0.677485	0.966	0.425	5.56275453173465e-53	SMC-1
Khdrbs3	2.39754840854187e-57	0.554222	0.851	0.252	7.74096454665914e-53	SMC-1
Gpr20	3.20920815700971e-57	0.456058	0.669	0.129	1.03615703765373e-52	SMC-1
Fbxo32	5.24691732722976e-57	0.526734	0.811	0.212	1.69407219744267e-52	SMC-1
Npnt	5.32086708601535e-57	0.422734	0.537	0.074	1.71794835606178e-52	SMC-1
Uba2	5.56755085330247e-57	0.723918	0.989	0.601	1.79759514400577e-52	SMC-1
Adamts5	6.40215638561283e-57	0.571004	0.674	0.147	2.06706423222282e-52	SMC-1
Lgals1	6.45783958674555e-57	0.796881	1	0.594	2.08504266737254e-52	SMC-1
Pdlim7	9.8975037846639e-57	0.629692	0.96	0.446	3.19560704695443e-52	SMC-1
Grem2	1.16929893898967e-56	0.498452	0.646	0.12	3.77531548431593e-52	SMC-1
Ccn4	2.03968781244946e-56	0.371539	0.491	0.062	6.58554004005558e-52	SMC-1
Sh3bgrl	3.13440098373962e-56	0.587624	0.994	0.748	1.01200404562001e-51	SMC-1
Fhl5	1.02097679365362e-55	0.58995	0.766	0.174	3.29642777366946e-51	SMC-1
Pnck	1.56820765329298e-55	0.284771	0.429	0.041	5.06327205018706e-51	SMC-1
Pdcl3	5.91562551644997e-55	0.573525	0.949	0.468	1.9099780104962e-50	SMC-1
Slc16a7	7.27174719434719e-55	0.411041	0.629	0.116	2.34782901663888e-50	SMC-1
Itpk1	1.06084928150607e-54	0.561578	0.909	0.291	3.42516407519865e-50	SMC-1
Gm13889	1.0684815666763e-54	0.73545	1	0.57	3.44980643432777e-50	SMC-1
9530034E10Rik	1.11615804677544e-54	0.382919	0.457	0.053	3.60373948562387e-50	SMC-1
Camk2g	3.34541213264536e-54	0.651457	0.983	0.564	1.08013321526721e-49	SMC-1
Des	3.66669764518205e-54	0.778447	0.954	0.467	1.18386666869993e-49	SMC-1
Atp2a2	5.92269774935784e-54	0.534518	1	0.815	1.91226142233517e-49	SMC-1
Rpl27a	7.15859716039406e-54	0.537965	1	0.808	2.31129626517643e-49	SMC-1
Fstl3	1.03078378981858e-53	0.352269	0.486	0.068	3.32809162218726e-49	SMC-1
Serf2	2.57568863122645e-53	0.573241	1	0.74	8.31612588364085e-49	SMC-1
Cox8a	2.88286134953227e-53	0.503765	1	0.828	9.30789443923483e-49	SMC-1
Sparcl1	2.99559341252836e-53	0.484984	1	0.929	9.67187245103033e-49	SMC-1
Pdlim5	3.85362630758287e-53	0.750001	0.983	0.577	1.24422032592928e-48	SMC-1
Cdc42ep3	5.04481573009887e-53	0.637905	0.926	0.37	1.62881965477702e-48	SMC-1
Col8a1	5.25666428927683e-53	0.885865	0.846	0.308	1.69721919907881e-48	SMC-1
Ehd2	1.06280280685587e-52	0.644751	0.983	0.492	3.43147142249553e-48	SMC-1
Crip2	1.70730993019258e-52	0.61946	1	0.64	5.51239157161277e-48	SMC-1
2310022B05Rik	1.89024338481623e-52	0.635274	0.954	0.472	6.10302881655616e-48	SMC-1
Parm1	2.25346668780666e-52	0.703223	0.989	0.413	7.27576789492135e-48	SMC-1
Bcam	3.03447164437178e-52	0.701654	0.966	0.504	9.79739859818316e-48	SMC-1
Cabp1	1.46653932649754e-51	0.595579	0.886	0.273	4.73501552346262e-47	SMC-1
Hacd1	2.08492549825251e-51	0.58315	0.926	0.403	6.73159895620789e-47	SMC-1
Trim47	2.74664579863599e-51	0.430811	0.743	0.191	8.86809529005601e-47	SMC-1
Rock1	5.05203234743698e-51	0.47072	0.994	0.879	1.63114968401698e-46	SMC-1
Actn4	7.71001379159576e-51	0.478038	1	0.854	2.48933215289252e-46	SMC-1
Myl4	9.02217904836275e-51	0.396432	0.594	0.116	2.91299094934488e-46	SMC-1
Ttll7	1.63753663977733e-50	0.625719	0.96	0.383	5.28711454884908e-46	SMC-1
Anxa1	2.36658123235548e-50	0.505184	0.851	0.234	7.64098082490612e-46	SMC-1
Lmna	2.53753361207921e-50	0.594574	1	0.635	8.19293477332014e-46	SMC-1
Rbpms2	2.5568642725062e-50	0.615602	0.943	0.375	8.25534767664076e-46	SMC-1
Timp2	2.94949297170577e-50	0.615455	0.989	0.452	9.52302795774641e-46	SMC-1
Ccn1	3.4634937681099e-50	0.57121	0.737	0.198	1.11825823290964e-45	SMC-1
Ctnna3	4.96434473603616e-50	0.864241	0.943	0.301	1.60283798492399e-45	SMC-1
Phlda3	5.68133795598225e-50	0.453617	0.743	0.206	1.83433358584799e-45	SMC-1
Pdgfa	6.18840275559185e-50	0.685591	0.977	0.395	1.99804959769794e-45	SMC-1
Smarcd3	8.20936080764231e-50	0.590333	0.92	0.388	2.65055632396347e-45	SMC-1
Myo1d	1.5226231049395e-49	0.611676	0.949	0.358	4.91609321891815e-45	SMC-1
Ndufb9	1.90392948228062e-49	0.533719	0.994	0.718	6.14721711943943e-45	SMC-1
Dgkb	2.6215270126379e-49	0.911583	0.977	0.451	8.46412426570399e-45	SMC-1
Ccn5	2.71427017102469e-49	0.308878	0.24	0.003	8.7635641011874e-45	SMC-1
Ppp1cb	3.19211304383822e-49	0.548	0.977	0.681	1.03063753846405e-44	SMC-1
Rasl11b	3.56156587430543e-49	0.481143	0.749	0.213	1.14992277383699e-44	SMC-1
Plec	6.84729445510512e-49	0.604201	0.943	0.378	2.21078596071979e-44	SMC-1
Slc25a4	2.87220523033636e-48	0.505499	1	0.764	9.27348902718701e-44	SMC-1
Idh2	3.05137751533861e-48	0.551153	0.971	0.453	9.85198258377376e-44	SMC-1
Filip1l	3.62472755651919e-48	0.531993	1	0.864	1.17031578617335e-43	SMC-1
Nudt4	5.20641210359943e-48	0.604167	0.977	0.611	1.68099427588915e-43	SMC-1
Fam129a	8.61591087796247e-48	0.366825	0.417	0.052	2.78181914516774e-43	SMC-1
Dact3	1.74492716667085e-47	0.411194	0.709	0.199	5.63384634303016e-43	SMC-1
Slit3	3.02655893341321e-47	0.589555	0.737	0.189	9.77185082831122e-43	SMC-1
Cryab	3.43730165924254e-47	0.63202	0.989	0.566	1.10980158671964e-42	SMC-1
Atp2b4	4.41052512647755e-47	0.643431	0.937	0.414	1.42402624758581e-42	SMC-1
Mical2	7.29664344701193e-47	0.597909	0.891	0.373	2.35586726973674e-42	SMC-1
Ppp1r12a	8.09445064261479e-47	0.408946	0.989	0.916	2.61345527898104e-42	SMC-1
Actg1	9.00695161894422e-47	0.550775	1	0.775	2.90807446920852e-42	SMC-1
Ntrk3	1.08774945690247e-46	0.691831	0.931	0.347	3.512016671501e-42	SMC-1
Dynll1	3.21980550043456e-46	0.542103	1	0.746	1.0395786019253e-41	SMC-1
Lox	3.61220573771456e-46	0.490909	0.749	0.214	1.1662728665359e-41	SMC-1
Tln1	5.64921802210675e-46	0.457458	0.989	0.814	1.82396302279761e-41	SMC-1
Crim1	7.91590979786928e-46	0.603859	1	0.752	2.55580979643805e-41	SMC-1
Tmem176b	9.1112525580395e-46	0.572648	0.914	0.368	2.94175011341421e-41	SMC-1
Mmp17	1.40390252276999e-45	0.280263	0.457	0.069	4.53278007526745e-41	SMC-1
Fzd4	1.87095901480559e-45	0.429486	0.76	0.211	6.04076537110279e-41	SMC-1
Gm9885	1.95652522947126e-45	0.27835	0.389	0.046	6.31703300839385e-41	SMC-1
Nme2	2.38647802455981e-45	0.656829	1	0.665	7.70522159789624e-41	SMC-1
Fam241a	5.12438553743196e-45	0.552574	0.914	0.38	1.65451035847066e-40	SMC-1
Ppm1l	5.42917494377931e-45	0.601703	0.886	0.323	1.75291771409803e-40	SMC-1
Cnn2	5.96330874550814e-45	0.528761	0.989	0.686	1.92537349466221e-40	SMC-1
Eif4ebp1	1.53881405786334e-44	0.45214	0.771	0.239	4.96836894862337e-40	SMC-1
Arhgef7	1.5908358907662e-44	0.606766	0.977	0.608	5.13633184051683e-40	SMC-1
Cfl1	2.50279951773577e-44	0.543332	0.994	0.729	8.08078880291347e-40	SMC-1
Rgs7bp	2.98999188501719e-44	0.637997	0.983	0.521	9.65378679915501e-40	SMC-1
Col18a1	3.73962754938391e-44	0.645005	0.96	0.439	1.20741354686958e-39	SMC-1
Dmpk	4.3143839558191e-44	0.419582	0.663	0.176	1.39298514781531e-39	SMC-1
Cox7c	8.99830868179018e-44	0.490114	1	0.766	2.90528392408959e-39	SMC-1
Higd1a	9.07120126831814e-44	0.569982	0.926	0.47	2.92881875350188e-39	SMC-1
Rex1bd	1.52973336607879e-43	0.558053	0.966	0.497	4.9390501190586e-39	SMC-1
Rpl10a	1.91570378126112e-43	0.532397	1	0.742	6.18523279855777e-39	SMC-1
Rasl11a	2.40466038099008e-43	0.574823	0.903	0.371	7.76392697210268e-39	SMC-1
Siva1	3.04087435835404e-43	0.469063	0.874	0.334	9.81807104081768e-39	SMC-1
Dynlrb1	3.29574137506962e-43	0.53618	0.983	0.613	1.06409601776873e-38	SMC-1
Filip1	3.85192193713922e-43	0.63038	0.92	0.394	1.24367003584414e-38	SMC-1
Npy1r	5.35264506563092e-43	0.593861	0.931	0.457	1.72820851234025e-38	SMC-1
Ptma	6.13908624595254e-43	0.463353	0.994	0.839	1.9821267762307e-38	SMC-1
Htra1	2.02918380031816e-42	0.566054	0.909	0.462	6.55162573608724e-38	SMC-1
Olfml2a	2.15083592515412e-42	0.452407	0.709	0.201	6.9444039515451e-38	SMC-1
Calm1	2.3287192213057e-42	0.485108	1	0.808	7.51873574982971e-38	SMC-1
Rps2	3.57250225915333e-42	0.504009	1	0.785	1.15345380441284e-37	SMC-1
Slc4a3	5.26620653690293e-42	0.490444	0.771	0.255	1.70030010456985e-37	SMC-1
Stbd1	6.35876857284663e-42	0.416759	0.543	0.122	2.05305560911499e-37	SMC-1
Itgb1	8.72355073692405e-42	0.366942	1	0.894	2.81657282643067e-37	SMC-1
Adamtsl1	1.02579207773601e-41	0.487317	0.783	0.229	3.31197488138625e-37	SMC-1
Ubb	1.09844411992866e-41	0.44076	1	0.82	3.54654653001367e-37	SMC-1
Atp5l	1.30644171913929e-41	0.481544	0.994	0.735	4.21810837858503e-37	SMC-1
A330015K06Rik	1.43977998155924e-41	0.388912	0.509	0.096	4.64861762646032e-37	SMC-1
Msrb1	2.22814731431953e-41	0.509664	0.817	0.348	7.19401923374346e-37	SMC-1
Uqcrh	4.6994457060169e-41	0.485704	1	0.738	1.51731003510167e-36	SMC-1
Fabp3	4.75335829481644e-41	0.275071	0.457	0.077	1.53471679264738e-36	SMC-1
Rps23	4.82666217931398e-41	0.476713	1	0.806	1.55838441783511e-36	SMC-1
Cpe	5.19728266464029e-41	0.583624	0.977	0.622	1.67804665393241e-36	SMC-1
Rpl10	5.40146752956642e-41	0.495618	1	0.771	1.74397182127111e-36	SMC-1
Eif1	6.74541580904649e-41	0.437293	1	0.809	2.17789240226684e-36	SMC-1
Ppia	7.60269036726598e-41	0.451558	1	0.823	2.45468063887917e-36	SMC-1
Slmap	7.69463693286588e-41	0.487118	0.994	0.681	2.48436742651441e-36	SMC-1
Scp2	8.27015114257019e-41	0.495013	0.971	0.582	2.67018369940164e-36	SMC-1
Pmp22	8.60462224492935e-41	0.545248	0.926	0.383	2.77817438422034e-36	SMC-1
Dbi	1.23530217714372e-40	0.537413	0.989	0.616	3.98842013934393e-36	SMC-1
Atpif1	1.75509508458771e-40	0.516972	0.994	0.693	5.66667549960833e-36	SMC-1
Speg	1.84294589613318e-40	0.418753	0.777	0.271	5.9503194148452e-36	SMC-1
Ilk	2.065450708826e-40	0.485357	0.994	0.638	6.66872070358649e-36	SMC-1
Lrrtm3	2.25198393911039e-40	0.447128	0.709	0.205	7.2709805442057e-36	SMC-1
Pbxip1	2.55516962687301e-40	0.547943	0.931	0.534	8.24987617428489e-36	SMC-1
Rpl9	3.41631918801342e-40	0.469945	1	0.803	1.10302697623389e-35	SMC-1
Tcea3	1.065855041741e-39	0.308601	0.531	0.116	3.44132617326918e-35	SMC-1
Rps24	1.26391207486516e-39	0.467031	1	0.83	4.08079291611713e-35	SMC-1
Abracl	1.41688845100859e-39	0.497816	0.869	0.36	4.57470774177143e-35	SMC-1
Eef1a1	1.86510080488761e-39	0.413562	1	0.879	6.02185096874062e-35	SMC-1
Cd200	2.3577214181162e-39	0.550268	0.909	0.368	7.61237514267179e-35	SMC-1
Rpl21	2.63261105842462e-39	0.475127	1	0.799	8.49991132433557e-35	SMC-1
Dbndd2	2.89463167939252e-39	0.518445	0.977	0.554	9.34589730325462e-35	SMC-1
Rplp0	3.15379538178367e-39	0.517229	1	0.771	1.01826591491649e-34	SMC-1
Rassf3	3.4143905718257e-39	0.519551	0.92	0.446	1.10240428392536e-34	SMC-1
Lpl	3.93270434680152e-39	0.427522	0.703	0.204	1.26975225245181e-34	SMC-1
Chmp4c	4.29115516336709e-39	0.27796	0.434	0.074	1.38548526759633e-34	SMC-1
Gm4876	4.94311263880385e-39	0.564547	0.869	0.326	1.5959827776906e-34	SMC-1
Rps20	6.48238425408953e-39	0.480987	1	0.802	2.09296740411789e-34	SMC-1
Mrgprf	6.98375008987071e-39	0.281521	0.48	0.094	2.25484339151656e-34	SMC-1
Cog7	7.30504759542977e-39	0.519414	0.84	0.379	2.35858071713641e-34	SMC-1
Cox6c	9.18304469069719e-39	0.44888	1	0.775	2.9649296392854e-34	SMC-1
Rpl3	9.22820645199384e-39	0.484225	1	0.773	2.97951101715525e-34	SMC-1
Mcam	1.24751948795794e-38	0.530897	0.994	0.666	4.02786617076981e-34	SMC-1
Atp10a	1.34619283133022e-38	0.48152	0.817	0.286	4.34645279451589e-34	SMC-1
Smim5	1.69372502365871e-38	0.3201	0.446	0.077	5.46852998388688e-34	SMC-1
Ccdc107	1.70286008259596e-38	0.489437	0.766	0.31	5.49802434867757e-34	SMC-1
Ctxn1	1.77833911351984e-38	0.414106	0.509	0.125	5.74172349582149e-34	SMC-1
Dusp1	1.82352048444267e-38	0.468151	0.714	0.243	5.88760058812003e-34	SMC-1
Myadm	2.02306205221461e-38	0.478034	0.943	0.459	6.5318604479853e-34	SMC-1
Tgfb2	2.15172589704765e-38	0.581307	0.931	0.484	6.94727740379773e-34	SMC-1
Dgkg	2.65070968363204e-38	0.566946	0.88	0.316	8.55834635554278e-34	SMC-1
Rpl5	3.31265693210987e-38	0.48508	1	0.745	1.06955754367031e-33	SMC-1
Rpl8	3.34009722874405e-38	0.469503	0.994	0.775	1.07841719224459e-33	SMC-1
Cox4i1	3.68187175058466e-38	0.419216	1	0.812	1.18876593211127e-33	SMC-1
Rps7	3.80925040382142e-38	0.488354	0.994	0.784	1.22989267788182e-33	SMC-1
Endod1	3.94042696065514e-38	0.503019	0.909	0.459	1.27224565278673e-33	SMC-1
Bri3	6.38921278450693e-38	0.479154	0.983	0.627	2.06288513173375e-33	SMC-1
Cbx6	6.64085987630715e-38	0.485771	0.96	0.518	2.14413442826329e-33	SMC-1
Iscu	8.65713585516344e-38	0.480087	0.949	0.515	2.79512945355662e-33	SMC-1
Ccnd2	1.63459918193675e-37	0.598404	0.949	0.434	5.27763037871918e-33	SMC-1
Rpl7	1.84369929855758e-37	0.469121	1	0.769	5.95275192525286e-33	SMC-1
Rps3	2.18111436494053e-37	0.487908	1	0.751	7.0421639500835e-33	SMC-1
Pls3	2.33890273694556e-37	0.510672	0.989	0.691	7.55161526677612e-33	SMC-1
Rps4x	2.60574993776835e-37	0.488155	1	0.784	8.41318482407268e-33	SMC-1
Dtna	2.90523997368125e-37	0.490736	0.794	0.313	9.38014830302467e-33	SMC-1
Inka2	3.24707365894616e-37	0.32704	0.6	0.149	1.04838267226395e-32	SMC-1
Ndufb7	6.84400292627939e-37	0.48014	0.983	0.625	2.20972322480783e-32	SMC-1
Ccdc85b	1.06422736343466e-36	0.48428	0.943	0.501	3.43607088832149e-32	SMC-1
Prss23	1.18041532450539e-36	0.529674	0.943	0.498	3.81120695823055e-32	SMC-1
Mgll	1.35697986998111e-36	0.477717	0.869	0.387	4.38128090620801e-32	SMC-1
Fmc1	1.45839180531838e-36	0.42781	0.84	0.357	4.70870962183144e-32	SMC-1
Stc2	1.59743926106547e-36	0.255926	0.383	0.057	5.15765214220209e-32	SMC-1
Pygb	1.68158294816838e-36	0.464108	0.874	0.407	5.42932686475124e-32	SMC-1
Rpl13	1.75528618563242e-36	0.433537	1	0.842	5.66729250755139e-32	SMC-1
Naca	2.00620411606483e-36	0.457433	0.994	0.753	6.47743122953852e-32	SMC-1
Tmem176a	3.03542584998281e-36	0.355522	0.68	0.204	9.80047944183949e-32	SMC-1
Rplp1	4.87780178787125e-36	0.447163	1	0.826	1.57489586324999e-31	SMC-1
Zfp36	5.56607899852729e-36	0.409515	0.72	0.245	1.79711992625451e-31	SMC-1
Lrig3	9.6146113392549e-36	0.323549	0.509	0.12	3.10426956310523e-31	SMC-1
Tgm2	9.69081822871434e-36	0.350554	0.611	0.178	3.128874481505e-31	SMC-1
Rps14	1.05824318600571e-35	0.447411	0.994	0.809	3.41674977465664e-31	SMC-1
Rpl12	1.16123617846437e-35	0.477605	1	0.744	3.74928324940792e-31	SMC-1
Arhgef2	1.17833879171153e-35	0.445225	0.851	0.374	3.80450245679902e-31	SMC-1
Wdr1	1.34114951403534e-35	0.470752	0.897	0.482	4.3301694359659e-31	SMC-1
Rpl37a	1.91695831174581e-35	0.453991	1	0.792	6.18928330113371e-31	SMC-1
Atp5e	2.3450706310009e-35	0.481927	1	0.694	7.5715295463126e-31	SMC-1
Fkbp1a	2.41596589119896e-35	0.470169	0.971	0.603	7.80042907291407e-31	SMC-1
Map1lc3a	3.45028160288373e-35	0.466368	0.994	0.691	1.11399242112307e-30	SMC-1
Fos	3.47198635553096e-35	0.359481	0.486	0.108	1.12100023461028e-30	SMC-1
Akap6	5.13758774658964e-35	0.487788	0.851	0.332	1.6587729557414e-30	SMC-1
Adcy2	5.7265137575667e-35	0.365234	0.606	0.161	1.84891949690556e-30	SMC-1
Iqgap1	5.95257363833365e-35	0.456703	0.971	0.694	1.92190745060879e-30	SMC-1
Mamdc2	6.78629476124034e-35	0.374786	0.583	0.146	2.19109098956167e-30	SMC-1
Nacc2	7.42790738342942e-35	0.343359	0.749	0.263	2.39824845688786e-30	SMC-1
Rps10	8.39092527931423e-35	0.454277	1	0.782	2.70917804493218e-30	SMC-1
Rps27l	8.61639439664965e-35	0.480456	0.977	0.576	2.78197525884627e-30	SMC-1
Rps6	1.08857991185441e-34	0.471465	1	0.735	3.51469796140432e-30	SMC-1
Txn1	1.21654988940659e-34	0.49449	0.983	0.634	3.92787462792706e-30	SMC-1
Atp5g2	1.62143082076223e-34	0.45856	0.983	0.686	5.235113690995e-30	SMC-1
Rps3a1	1.69049350455643e-34	0.45058	1	0.795	5.45809637816134e-30	SMC-1
Rpl18	1.69346969709576e-34	0.451938	1	0.77	5.46770561101307e-30	SMC-1
Atf5	1.83888844028284e-34	0.55819	0.743	0.322	5.9372191071412e-30	SMC-1
Slc38a2	2.01720497128929e-34	0.467092	0.954	0.444	6.51294969080175e-30	SMC-1
Rack1	2.27368393620371e-34	0.469252	1	0.707	7.34104332482091e-30	SMC-1
Bmp2	2.35455231970477e-34	0.353708	0.629	0.178	7.6021430746308e-30	SMC-1
Ndufb8	2.80731165476779e-34	0.450523	0.983	0.652	9.06396713974876e-30	SMC-1
Adgrl2	3.10882159651627e-34	0.499697	0.88	0.427	1.00374522886721e-29	SMC-1
Gabarap	3.44894657496217e-34	0.451251	0.994	0.683	1.11356138065804e-29	SMC-1
Pdcd5	3.50115320003821e-34	0.467305	0.966	0.588	1.13041733369634e-29	SMC-1
Ndufa1	4.35900290037823e-34	0.449226	0.96	0.571	1.40739126644512e-29	SMC-1
Gm17501	4.77329283638952e-34	0.446861	0.846	0.336	1.54115305808508e-29	SMC-1
Rpl27	5.77188625045249e-34	0.44163	1	0.759	1.8635689136836e-29	SMC-1
Rpl41	5.98418769285684e-34	0.430835	1	0.835	1.93211468039269e-29	SMC-1
Ndufb10	6.15255347504508e-34	0.464605	0.989	0.634	1.98647494048781e-29	SMC-1
Rpl13a	8.25687868154158e-34	0.434519	1	0.801	2.66589841990933e-29	SMC-1
Mn1	8.61222168979027e-34	0.340133	0.549	0.149	2.78062801698259e-29	SMC-1
Cox5b	8.81980289281553e-34	0.466	1	0.688	2.84764976000335e-29	SMC-1
Ybx1	9.57088702980293e-34	0.425138	0.989	0.757	3.09015229531247e-29	SMC-1
Mgst3	9.86742208951366e-34	0.415496	0.829	0.318	3.18589457004128e-29	SMC-1
Rpl15	1.02682994767638e-33	0.447604	1	0.768	3.31532585206274e-29	SMC-1
Myo1e	1.14543498785967e-33	0.526756	0.943	0.469	3.69826594530253e-29	SMC-1
Rpl35a	1.22864653912856e-33	0.431183	0.994	0.815	3.96693108088437e-29	SMC-1
Uqcrb	1.27498951285495e-33	0.452098	0.994	0.674	4.11655864015477e-29	SMC-1
Nfix	1.46890851014487e-33	0.452915	0.846	0.362	4.74266490670473e-29	SMC-1
Rpl19	1.53958221142276e-33	0.421128	1	0.811	4.97084908602067e-29	SMC-1
Kcnb1	1.7163079027439e-33	0.324357	0.606	0.171	5.54144332558922e-29	SMC-1
Gja4	1.80607505184964e-33	0.531589	0.994	0.592	5.83127451990692e-29	SMC-1
Ehd1	1.86425605484787e-33	0.397558	0.811	0.343	6.01912352428731e-29	SMC-1
Rps11	1.94053420625305e-33	0.461362	1	0.776	6.26540279172922e-29	SMC-1
Ndufv2	1.98548679764455e-33	0.426031	0.983	0.657	6.41054122355496e-29	SMC-1
Cdk2ap2	2.14981952598592e-33	0.410188	0.857	0.39	6.94112230355075e-29	SMC-1
Atp5h	2.33158481909506e-33	0.435325	0.994	0.747	7.52798790541221e-29	SMC-1
Eef2	2.38828515947073e-33	0.431715	0.994	0.753	7.71105629438314e-29	SMC-1
Tprgl	2.69350571380239e-33	0.471989	0.96	0.584	8.69652189815377e-29	SMC-1
Adcy5	3.19419635794547e-33	0.465593	0.851	0.394	1.03131017808985e-28	SMC-1
Ncs1	3.37158521193087e-33	0.331366	0.611	0.189	1.08858371737612e-28	SMC-1
Gpx1	6.3804936963519e-33	0.486323	0.983	0.558	2.06006999974114e-28	SMC-1
Cst3	7.18367075409137e-33	0.457419	1	0.83	2.31939177637348e-28	SMC-1
Rpl23a	7.86587121171228e-33	0.444039	1	0.74	2.53965383812554e-28	SMC-1
Itga3	9.44215619116395e-33	0.26012	0.509	0.121	3.0485889694411e-28	SMC-1
Lipg	1.22547781994821e-32	0.30399	0.451	0.099	3.95670023726678e-28	SMC-1
Vgll3	1.50975592530557e-32	0.316792	0.554	0.149	4.87454895603408e-28	SMC-1
Ar	1.51548731002791e-32	0.261468	0.406	0.076	4.89305387788711e-28	SMC-1
Serpinb6b	1.61184257333042e-32	0.268807	0.377	0.068	5.20415611651191e-28	SMC-1
Ndufa5	1.65117835927671e-32	0.447077	0.977	0.589	5.3311595685967e-28	SMC-1
Ppp1r12b	1.75120342026553e-32	0.470681	0.971	0.709	5.65411048301132e-28	SMC-1
Fzd2	1.75201140830762e-32	0.328019	0.674	0.203	5.65671923400281e-28	SMC-1
Tsc22d1	1.7814617631095e-32	0.436891	1	0.784	5.75180559455165e-28	SMC-1
Ppp1r12c	1.97794007279786e-32	0.460793	0.977	0.65	6.38617511304246e-28	SMC-1
Ndufa13	1.9877474769776e-32	0.445951	0.994	0.731	6.41784027891758e-28	SMC-1
Rcn3	2.14759330876496e-32	0.452197	0.903	0.454	6.93393451600943e-28	SMC-1
Mrpl23	2.6024609806351e-32	0.422629	0.949	0.49	8.40256576817656e-28	SMC-1
Tcim	3.29012144438841e-32	0.41587	0.674	0.249	1.06228151074969e-27	SMC-1
Plp2	4.22803897223757e-32	0.31663	0.566	0.162	1.36510694296634e-27	SMC-1
Oaz1	6.87927534246536e-32	0.407659	0.994	0.783	2.22111162982179e-27	SMC-1
Ndufa6	7.03624841752014e-32	0.443484	0.966	0.605	2.27179352656473e-27	SMC-1
Hint1	7.59609272801196e-32	0.446125	0.983	0.576	2.45255045909322e-27	SMC-1
Fgf13	7.62652676689517e-32	0.401018	0.657	0.216	2.46237669722744e-27	SMC-1
Hmgn1	8.10563447001272e-32	0.46122	0.977	0.664	2.61706620133301e-27	SMC-1
Bag1	1.07346977516479e-31	0.424433	0.949	0.49	3.46591186307455e-27	SMC-1
Gm13861	1.12410124488533e-31	0.46863	0.874	0.377	3.62938568936125e-27	SMC-1
Zfhx3	1.18018549343231e-31	0.382175	0.989	0.889	3.81046490264491e-27	SMC-1
Dock8	1.26056294946463e-31	0.372511	0.646	0.205	4.06997959493646e-27	SMC-1
Rpl17	1.40140492470182e-31	0.416985	1	0.809	4.52471608038477e-27	SMC-1
Adamts14	1.69741661241448e-31	0.306249	0.611	0.185	5.48044901650264e-27	SMC-1
Ndufa2	1.9704611703021e-31	0.438381	0.966	0.645	6.36202798055439e-27	SMC-1
Slc8a2	2.12592724829171e-31	0.254464	0.48	0.113	6.86398130655945e-27	SMC-1
Rpl26	2.51353681065809e-31	0.425985	0.994	0.797	8.11545630057179e-27	SMC-1
Trim2	2.81319561781554e-31	0.394669	0.777	0.301	9.08296469124103e-27	SMC-1
Mpc1	2.93997256513778e-31	0.410847	0.989	0.673	9.49228942106036e-27	SMC-1
Rps15a	3.87609792484009e-31	0.437398	1	0.785	1.25147573699312e-26	SMC-1
Fam81a	4.21873262198382e-31	0.300488	0.554	0.153	1.36210220165991e-26	SMC-1
Ndrg2	4.42103204001866e-31	0.45182	0.966	0.596	1.42741861476082e-26	SMC-1
Rpl29	4.65834249024489e-31	0.458298	0.994	0.727	1.50403903982537e-26	SMC-1
Rps17	5.49050574031291e-31	0.443315	0.994	0.718	1.77271958837483e-26	SMC-1
Naf1	5.63376886148729e-31	0.388937	0.76	0.318	1.8189749523084e-26	SMC-1
1810037I17Rik	5.73750030704525e-31	0.448622	0.926	0.545	1.8524667241357e-26	SMC-1
Cox7b	6.06942273160223e-31	0.454129	0.977	0.603	1.95963451735241e-26	SMC-1
C1s1	6.34926706491344e-31	0.337895	0.651	0.203	2.0499878572486e-26	SMC-1
Ptprf	8.71771212245185e-31	0.30991	0.64	0.207	2.81468771297603e-26	SMC-1
Clta	8.99291108534986e-31	0.425181	0.983	0.704	2.90354120212691e-26	SMC-1
Rpl14	9.29640619120288e-31	0.456241	1	0.724	3.00153066695368e-26	SMC-1
Fmod	9.88278760806013e-31	0.425648	0.68	0.221	3.19085563501437e-26	SMC-1
Map1lc3b	1.01082081316551e-30	0.433956	0.989	0.667	3.26363715946749e-26	SMC-1
Slc45a4	1.0502605607736e-30	0.282185	0.52	0.14	3.39097627256973e-26	SMC-1
Eif1ax	1.19706286872604e-30	0.401722	0.886	0.453	3.86495688425575e-26	SMC-1
Nedd8	1.22664589419469e-30	0.426005	0.994	0.653	3.9604715985864e-26	SMC-1
Hspa1a	1.32596643863654e-30	0.299881	0.566	0.164	4.28114784042579e-26	SMC-1
Sun2	1.3275192944461e-30	0.362897	0.766	0.316	4.28616154597812e-26	SMC-1
Pgf	1.74517501584817e-30	0.341766	0.669	0.212	5.63464657366898e-26	SMC-1
Arpc2	1.76881209172749e-30	0.419709	0.977	0.709	5.71096360056054e-26	SMC-1
Neurl1b	1.77603075818651e-30	0.254558	0.526	0.136	5.73427050895679e-26	SMC-1
Sdc4	1.9102801440782e-30	0.417416	0.691	0.273	6.16772150118528e-26	SMC-1
Uqcr11	2.06781639548555e-30	0.441897	0.989	0.675	6.6763587961042e-26	SMC-1
Rpl32	2.09125510477175e-30	0.459411	1	0.769	6.75203535677654e-26	SMC-1
S100a6	2.22800160329915e-30	0.445955	0.743	0.267	7.19354877657195e-26	SMC-1
Cox7a2	2.5067677927805e-30	0.427392	0.983	0.714	8.0936011725504e-26	SMC-1
Rpl34	3.18169885898895e-30	0.43291	0.994	0.78	1.02727511060176e-25	SMC-1
Chchd2	3.44297559159512e-30	0.399886	0.994	0.772	1.11163352925832e-25	SMC-1
Csgalnact1	3.45896632364032e-30	0.319951	0.543	0.154	1.11679645691375e-25	SMC-1
Atp5k	6.34812577992562e-30	0.439436	0.966	0.606	2.04961937056459e-25	SMC-1
0610009L18Rik	6.75171280339852e-30	0.259482	0.446	0.106	2.17992551283328e-25	SMC-1
Fgf1	6.94015764793243e-30	0.424378	0.777	0.325	2.24076869978794e-25	SMC-1
Rps5	6.98836565421122e-30	0.443421	0.994	0.746	2.25633361877518e-25	SMC-1
Cox6a1	7.54192158965941e-30	0.420438	0.966	0.667	2.43506022365333e-25	SMC-1
Atp5j	7.81708419672193e-30	0.424495	1	0.707	2.52390197459561e-25	SMC-1
Rpl24	7.97273135490301e-30	0.397084	1	0.803	2.57415577255754e-25	SMC-1
Rps18	8.80289328388847e-30	0.433633	1	0.776	2.84219015456907e-25	SMC-1
Rps12	9.93290156329565e-30	0.427774	1	0.819	3.20703592774127e-25	SMC-1
Tmem246	1.03543172803241e-29	0.330784	0.68	0.242	3.34309842029825e-25	SMC-1
Tmem131l	1.10091894366098e-29	0.382991	0.754	0.291	3.55453699339821e-25	SMC-1
Dhx58os	1.48941810851775e-29	0.334013	0.663	0.215	4.80888424697124e-25	SMC-1
Pmepa1	1.62983142385909e-29	0.477469	0.903	0.484	5.26223671821385e-25	SMC-1
Msrb3	1.7797057967055e-29	0.458571	0.937	0.574	5.74613610582304e-25	SMC-1
Rps21	1.94115973794279e-29	0.422776	1	0.786	6.26742244589589e-25	SMC-1
Atp5j2	2.02831583781761e-29	0.435342	0.989	0.671	6.54882334556173e-25	SMC-1
Rplp2	2.40930216347868e-29	0.419035	0.994	0.769	7.77891389522363e-25	SMC-1
Rps25	2.64846161580417e-29	0.420664	1	0.757	8.55108801894693e-25	SMC-1
Rpl7a	3.04080896686972e-29	0.413128	1	0.754	9.81785991133226e-25	SMC-1
Rps27a	3.370803267977e-29	0.415766	1	0.811	1.08833125113173e-24	SMC-1
Rpl23	3.45769493838805e-29	0.410815	1	0.809	1.11638596475735e-24	SMC-1
Nrep	3.51810678302446e-29	0.501619	0.966	0.694	1.13589113703511e-24	SMC-1
Serping1	3.53173983008451e-29	0.467903	0.949	0.435	1.14029283893938e-24	SMC-1
Prkcd	4.94811018409421e-29	0.297646	0.709	0.259	1.5975963351385e-24	SMC-1
Trac	5.61578388756638e-29	0.253475	0.394	0.085	1.81316814377856e-24	SMC-1
Gng5	6.19046531456747e-29	0.441054	1	0.7	1.9987155361144e-24	SMC-1
Ndufs6	6.28456284593341e-29	0.387671	0.926	0.501	2.02909680606652e-24	SMC-1
Ndufb6	7.42848699198199e-29	0.409285	0.949	0.524	2.39843559510122e-24	SMC-1
Edf1	8.82102967353989e-29	0.405174	0.977	0.609	2.84804585069582e-24	SMC-1
Rpl30	9.28808831053223e-29	0.421636	0.994	0.791	2.99884507282154e-24	SMC-1
Tpt1	9.31535377405852e-29	0.373108	1	0.879	3.00764827303028e-24	SMC-1
Dnajb4	1.04713023130578e-28	0.41107	0.806	0.388	3.38086937781697e-24	SMC-1
Sem1	1.5780953449885e-28	0.398617	0.994	0.721	5.09519644036437e-24	SMC-1
Rps9	1.85033936759769e-28	0.410547	1	0.806	5.97419071616265e-24	SMC-1
Rpl22	1.85393319459143e-28	0.425155	0.994	0.731	5.98579410537734e-24	SMC-1
Eef1b2	2.04281078283994e-28	0.436101	0.983	0.662	6.59562317455533e-24	SMC-1
Cox6b1	2.26677567988216e-28	0.408034	0.994	0.719	7.31873863763554e-24	SMC-1
Stk38l	2.82491487548e-28	0.359705	0.731	0.291	9.12080265846226e-24	SMC-1
Inf2	3.47394992367009e-28	0.368158	0.789	0.339	1.12163421185536e-23	SMC-1
Casp12	3.60299283245293e-28	0.266927	0.509	0.146	1.16329829581408e-23	SMC-1
Sdhc	3.73227159471822e-28	0.398401	0.949	0.571	1.20503852978667e-23	SMC-1
Rexo2	4.41410015156596e-28	0.387998	0.88	0.452	1.4251805159361e-23	SMC-1
Atp5b	4.42012734939597e-28	0.378201	1	0.786	1.42712651729948e-23	SMC-1
Rrad	5.29999910940519e-28	0.470175	0.823	0.418	1.71121071245365e-23	SMC-1
Pdlim1	6.33987134679659e-28	0.456111	0.954	0.531	2.04695426174021e-23	SMC-1
Alx4	7.13436531865273e-28	0.318324	0.577	0.193	2.30347253043341e-23	SMC-1
Dusp8	7.61294214773519e-28	0.294751	0.6	0.197	2.45799063123926e-23	SMC-1
Rps19	8.56309029724918e-28	0.428011	0.994	0.765	2.76476496427284e-23	SMC-1
Aktip	8.61215957006866e-28	0.339747	0.783	0.341	2.78060796038807e-23	SMC-1
Atp5o	1.24269122391193e-27	0.435538	0.966	0.638	4.01227715464445e-23	SMC-1
Mdh2	1.35929478021423e-27	0.406844	0.971	0.596	4.38875505687768e-23	SMC-1
Ndufa11	1.41889825861695e-27	0.411222	0.971	0.641	4.58119680759654e-23	SMC-1
Hif3a	2.00363635989248e-27	0.308368	0.629	0.204	6.46914071518486e-23	SMC-1
Rpl37	2.04413924370408e-27	0.420892	1	0.785	6.59991237614737e-23	SMC-1
Cap1	2.97890766454265e-27	0.394426	0.943	0.614	9.61799917650884e-23	SMC-1
Hrc	3.40623571038513e-27	0.314061	0.56	0.17	1.09977132381205e-22	SMC-1
Usp2	3.41255970328733e-27	0.295273	0.543	0.173	1.10181315140038e-22	SMC-1
Selenow	3.47730853333165e-27	0.403307	0.989	0.757	1.12271860615679e-22	SMC-1
Ptges3l	3.75476401413063e-27	0.250599	0.48	0.137	1.21230065724236e-22	SMC-1
Ccn2	3.81282976265879e-27	0.535036	0.806	0.38	1.23104834546964e-22	SMC-1
Rpl39	3.92066059478871e-27	0.443858	1	0.762	1.26586368623943e-22	SMC-1
Oat	4.62771477445296e-27	0.385643	0.88	0.453	1.49415026922763e-22	SMC-1
Adamts2	4.77677150653726e-27	0.349378	0.674	0.243	1.54227621631568e-22	SMC-1
Avpi1	4.8220400299323e-27	0.278211	0.56	0.183	1.55689206446424e-22	SMC-1
Myo1c	8.48679930390789e-27	0.397228	0.851	0.442	2.74013289125274e-22	SMC-1
Higd2a	8.97623483478873e-27	0.376017	0.874	0.468	2.89815694110824e-22	SMC-1
Jag1	1.29165388373924e-26	0.407281	0.943	0.613	4.17036289442889e-22	SMC-1
Nrbf2	1.30429556659203e-26	0.313515	0.691	0.288	4.2111790958557e-22	SMC-1
Wnt5b	1.54542228178653e-26	0.450684	0.874	0.415	4.98970492120418e-22	SMC-1
Serbp1	1.56659553156954e-26	0.363865	0.989	0.76	5.05806699277857e-22	SMC-1
Cops9	1.68596131688754e-26	0.365515	0.914	0.474	5.44346330383479e-22	SMC-1
Rpl35	1.74806755508616e-26	0.422147	1	0.678	5.64398571510669e-22	SMC-1
Eif5a	1.81376498585926e-26	0.394307	1	0.65	5.85610300984378e-22	SMC-1
Rbm3	1.94555881466679e-26	0.397775	0.994	0.707	6.28162574491468e-22	SMC-1
Rhoc	2.08470890478228e-26	0.419276	0.971	0.603	6.73089964087056e-22	SMC-1
Ramac	2.23443098931106e-26	0.357973	0.811	0.399	7.21430733518862e-22	SMC-1
Kctd10	2.32415927343275e-26	0.371876	0.766	0.358	7.50401304613233e-22	SMC-1
Uqcrq	2.53529916394192e-26	0.404517	0.989	0.678	8.18572041061928e-22	SMC-1
Tgfb1i1	2.61223565073839e-26	0.405739	0.977	0.643	8.43412524553904e-22	SMC-1
Cox17	2.65870074728789e-26	0.390099	0.914	0.505	8.58414710276841e-22	SMC-1
Atp6v1f	2.83789090469409e-26	0.392059	0.96	0.568	9.16269836398581e-22	SMC-1
Sox6	3.00000369467681e-26	0.460275	0.954	0.546	9.68611192900301e-22	SMC-1
Zc2hc1a	3.0049020653845e-26	0.402547	0.977	0.61	9.70192729850695e-22	SMC-1
Psmb5	3.40523654765476e-26	0.3819	0.96	0.566	1.09944872414129e-21	SMC-1
Tmsb4x	4.02430688509196e-26	0.370617	1	0.908	1.29932796398964e-21	SMC-1
Rps8	4.94710905971244e-26	0.375467	1	0.841	1.59727310210936e-21	SMC-1
Ndufa7	6.11137761312352e-26	0.395066	0.983	0.672	1.97318048994919e-21	SMC-1
Angpt2	8.36896903952486e-26	0.377571	0.789	0.342	2.70208903379139e-21	SMC-1
Rpl11	1.03552533094696e-25	0.387326	1	0.8	3.34340063602845e-21	SMC-1
Pdgfd	1.07476126729346e-25	0.375642	0.629	0.211	3.4700817037104e-21	SMC-1
Ppp1r14c	1.20774998754027e-25	0.253766	0.566	0.177	3.89946238477127e-21	SMC-1
Dctn6	1.36129334228965e-25	0.367523	0.863	0.48	4.39520781425059e-21	SMC-1
Morf4l1	1.51492432855887e-25	0.302381	1	0.84	4.89123617961802e-21	SMC-1
Tomm7	1.55127606534761e-25	0.399697	0.937	0.554	5.00860503218782e-21	SMC-1
Rpl4	1.71219429147322e-25	0.410267	1	0.691	5.52816170887958e-21	SMC-1
Atp5g1	2.02266778716434e-25	0.401046	0.96	0.578	6.5305874844175e-21	SMC-1
Sod2	2.29205201088288e-25	0.358991	0.891	0.481	7.40034832753757e-21	SMC-1
Ahnak	3.35922155035592e-25	0.403617	0.989	0.714	1.08459186196342e-20	SMC-1
Aopep	3.37643092447238e-25	0.344741	1	0.857	1.0901482525844e-20	SMC-1
Atp5g3	3.56438224277731e-25	0.402825	0.977	0.66	1.15083209472551e-20	SMC-1
Cenpb	3.66780776223296e-25	0.382831	0.88	0.452	1.18422509219216e-20	SMC-1
Rpl36al	3.96470769330417e-25	0.394281	0.994	0.661	1.28008517293712e-20	SMC-1
Dek	4.35144589502782e-25	0.389669	0.937	0.608	1.40495133612763e-20	SMC-1
4930523C07Rik	4.35700468500975e-25	0.414754	0.966	0.591	1.4067461026491e-20	SMC-1
Capza2	4.41030625915908e-25	0.374718	0.971	0.652	1.42395558189469e-20	SMC-1
Tspo	4.9531803125076e-25	0.372653	0.811	0.399	1.59923332749933e-20	SMC-1
Atp5f1	5.80366148714801e-25	0.374666	0.994	0.718	1.87382818435548e-20	SMC-1
Rheb	5.88535983899888e-25	0.369281	0.977	0.663	1.90020613121757e-20	SMC-1
Vdac3	6.45323372656864e-25	0.365913	0.96	0.59	2.08355557329722e-20	SMC-1
Adamts15	6.53606281437971e-25	0.260451	0.543	0.176	2.11029860087878e-20	SMC-1
Tpi1	7.85733514369331e-25	0.384417	0.903	0.516	2.53689779784426e-20	SMC-1
Uqcr10	7.90483790252745e-25	0.409163	0.989	0.662	2.55223501358904e-20	SMC-1
Hmgn5	1.10775344121831e-24	0.344927	0.549	0.198	3.57660353566155e-20	SMC-1
Gas6	1.15844551997721e-24	0.314506	0.703	0.264	3.74027305035042e-20	SMC-1
Ecm1	1.32565586736814e-24	0.327958	0.777	0.333	4.28014509897151e-20	SMC-1
Bin1	1.42860537389446e-24	0.366681	0.846	0.427	4.61253817069305e-20	SMC-1
Cetn3	1.48953488935496e-24	0.372226	0.88	0.506	4.80926129726034e-20	SMC-1
Zcrb1	1.56104438553541e-24	0.375134	0.937	0.546	5.04014400757817e-20	SMC-1
Mfhas1	1.56659215756204e-24	0.350516	0.823	0.366	5.05805609912055e-20	SMC-1
Slc8a1	1.57364633051397e-24	0.46452	0.897	0.443	5.08083190733047e-20	SMC-1
Acss1	1.66727944175794e-24	0.253661	0.537	0.171	5.38314513360387e-20	SMC-1
Bnip2	1.89189241491736e-24	0.374781	0.931	0.561	6.10835304004368e-20	SMC-1
Rps26	2.21702653294216e-24	0.406758	0.994	0.757	7.15811356691036e-20	SMC-1
Adamts1	3.05381481470588e-24	0.367964	0.617	0.239	9.85985189224088e-20	SMC-1
Rpsa	3.26429205686902e-24	0.386623	1	0.797	1.0539419764013e-19	SMC-1
Rnf152	4.06848435423838e-24	0.405211	0.914	0.492	1.31359154345295e-19	SMC-1
Clic4	4.39351874347362e-24	0.387639	0.971	0.629	1.41853539670533e-19	SMC-1
Mpc2	4.96667414461734e-24	0.356406	0.971	0.637	1.6035900810726e-19	SMC-1
Dipk1a	5.31618577370948e-24	0.369036	0.829	0.397	1.71643690075758e-19	SMC-1
Unc45a	5.49602560429721e-24	0.295452	0.674	0.282	1.77450178685944e-19	SMC-1
Olfr558	5.71216298391675e-24	0.309064	0.486	0.144	1.8442860626172e-19	SMC-1
Adamts8	5.97418883516866e-24	0.280983	0.549	0.188	1.92888634921091e-19	SMC-1
Cttnbp2	8.33256004108634e-24	0.285745	0.606	0.222	2.69033366046555e-19	SMC-1
Rps16	8.5544412838139e-24	0.373691	1	0.806	2.761972457305e-19	SMC-1
Atp5d	1.04001475493847e-23	0.383525	1	0.711	3.35789563926985e-19	SMC-1
Banf1	1.10645634478615e-23	0.335969	0.874	0.418	3.57241560041105e-19	SMC-1
Map3k20	1.377305352785e-23	0.383948	0.989	0.765	4.44690579253693e-19	SMC-1
Jund	1.44123299272093e-23	0.391037	0.983	0.691	4.65330896359808e-19	SMC-1
Ciao2b	1.89181790293687e-23	0.324943	0.806	0.39	6.10811246321226e-19	SMC-1
Cycs	2.29803349901451e-23	0.380421	0.903	0.511	7.41966075826816e-19	SMC-1
Nrarp	2.34986655852164e-23	0.348023	0.76	0.32	7.58701415749882e-19	SMC-1
Zyx	2.49717814834344e-23	0.338493	0.766	0.359	8.06263908755648e-19	SMC-1
Ndufab1	4.09606033063805e-23	0.358724	0.966	0.599	1.32249499895311e-18	SMC-1
Ndufa12	4.33560820707641e-23	0.36854	0.949	0.556	1.39983782181876e-18	SMC-1
Cyb5r3	4.75042601224822e-23	0.386652	0.903	0.507	1.53377004657458e-18	SMC-1
Itga7	4.91216781970974e-23	0.363168	0.863	0.403	1.58599162394968e-18	SMC-1
Mtln	5.25266775222346e-23	0.280268	0.697	0.295	1.69592883716039e-18	SMC-1
Sorbs1	5.38571011444026e-23	0.353126	0.989	0.828	1.73888422464933e-18	SMC-1
Rpl6	5.39523765657875e-23	0.369556	0.994	0.799	1.74196038217958e-18	SMC-1
Ehbp1l1	5.40234467390585e-23	0.289739	0.726	0.311	1.74425502486398e-18	SMC-1
Ndufb1-ps	5.78463675823193e-23	0.36726	0.954	0.635	1.86768567013034e-18	SMC-1
Smdt1	5.92895130883947e-23	0.373611	0.983	0.633	1.914280509085e-18	SMC-1
Psma2	5.99885862189515e-23	0.361281	0.971	0.6	1.93685148325129e-18	SMC-1
Rpl38	6.21867555483393e-23	0.379833	0.994	0.765	2.00782377638923e-18	SMC-1
Hmgn3	6.47433441406459e-23	0.374645	0.96	0.598	2.09036835226903e-18	SMC-1
Rps29	6.55024279034082e-23	0.376426	0.994	0.84	2.11487688971734e-18	SMC-1
Slc48a1	7.57512612113321e-23	0.309546	0.697	0.316	2.44578097073028e-18	SMC-1
Mical1	8.81470852203743e-23	0.291485	0.651	0.266	2.84600494051023e-18	SMC-1
Ndufb11	8.99818297708163e-23	0.376662	0.96	0.641	2.90524333781034e-18	SMC-1
Mrps14	9.37031426699143e-23	0.339756	0.886	0.474	3.02539336738352e-18	SMC-1
Sumo2	9.65652645885294e-23	0.346293	1	0.77	3.11780269776985e-18	SMC-1
Adgrl1	9.92114240063605e-23	0.319649	0.794	0.386	3.20323924689336e-18	SMC-1
Btf3	1.03368917050355e-22	0.387345	0.994	0.711	3.3374722248048e-18	SMC-1
Nkx6-1	1.07980286729317e-22	0.285995	0.549	0.199	3.48635951762947e-18	SMC-1
Lpp	1.49257185937113e-22	0.259884	0.983	0.93	4.81906676235156e-18	SMC-1
Hras	1.52319877654439e-22	0.321671	0.823	0.39	4.91795188982887e-18	SMC-1
Vdac2	1.60608002951434e-22	0.354604	0.977	0.684	5.18555059129295e-18	SMC-1
Gyg	2.13481130958965e-22	0.277248	0.537	0.201	6.89266527527211e-18	SMC-1
Rpl36	2.2841349447989e-22	0.387846	1	0.772	7.37478649627222e-18	SMC-1
Park7	2.8071452600016e-22	0.355227	0.977	0.595	9.06342990096716e-18	SMC-1
Npm1	3.03183160009683e-22	0.379006	0.989	0.677	9.78887468723263e-18	SMC-1
Rps13	3.07478063304997e-22	0.379641	1	0.783	9.92754422992845e-18	SMC-1
Ndufc1	3.58307538582624e-22	0.377473	0.954	0.57	1.15686754982172e-17	SMC-1
Ralgapa2	4.8187187113912e-22	0.319426	0.714	0.314	1.55581971034688e-17	SMC-1
Tppp3	7.0386930596471e-22	0.403615	0.497	0.184	2.27258282816826e-17	SMC-1
Rpl31	7.07749784906856e-22	0.381159	0.989	0.682	2.28511173052877e-17	SMC-1
Atp6v0e	9.24915857731735e-22	0.357929	0.977	0.645	2.98627582985845e-17	SMC-1
Tcp1	9.76965118549336e-22	0.351342	0.869	0.526	3.15432727826024e-17	SMC-1
Ndufb5	1.18233601254167e-21	0.364279	0.971	0.592	3.81740828369329e-17	SMC-1
Ost4	1.27285893951542e-21	0.359557	0.937	0.562	4.10967965801342e-17	SMC-1
Fau	1.40079379662009e-21	0.375589	0.994	0.808	4.52274293114728e-17	SMC-1
Pawr	1.5452534179707e-21	0.381838	0.811	0.432	4.989159710602e-17	SMC-1
Snrpb	1.65646649647322e-21	0.360858	0.977	0.642	5.34823337716307e-17	SMC-1
Pfdn2	1.72032980208826e-21	0.308155	0.846	0.462	5.55442883200236e-17	SMC-1
Thbs1	1.96403248487669e-21	0.28461	0.411	0.117	6.34127168392137e-17	SMC-1
Pink1	1.99294330242457e-21	0.316981	0.76	0.37	6.43461604053819e-17	SMC-1
Atp5md	2.0829001596107e-21	0.365972	0.971	0.636	6.72505974533508e-17	SMC-1
Ets2	2.29916661471378e-21	0.282698	0.663	0.28	7.42331924892637e-17	SMC-1
Rpl28	2.44344902966867e-21	0.366767	0.994	0.792	7.88916388209124e-17	SMC-1
Uqcc2	3.56527339723081e-21	0.335194	0.823	0.461	1.15111982176391e-16	SMC-1
Ndufs5	7.33560680546019e-21	0.349921	0.96	0.667	2.36844736927893e-16	SMC-1
Sfr1	8.54369861771535e-21	0.349351	0.937	0.578	2.75850397270176e-16	SMC-1
Lamtor5	8.78142777889266e-21	0.322789	0.851	0.48	2.83525958697107e-16	SMC-1
Rpl36a	9.03719450154626e-21	0.38011	0.989	0.67	2.91783898871424e-16	SMC-1
Zfp503	9.36362796222543e-21	0.250978	0.497	0.172	3.02323456016373e-16	SMC-1
Pebp1	1.05949640763648e-20	0.358989	0.96	0.613	3.4207960513359e-16	SMC-1
Eno1	1.13545472038489e-20	0.306023	0.829	0.424	3.66604265570669e-16	SMC-1
Ubl5	1.16690203544548e-20	0.351813	0.949	0.6	3.76757660184283e-16	SMC-1
Atp5c1	1.27439379315381e-20	0.33322	0.989	0.724	4.11463523995569e-16	SMC-1
Ywhaq	1.29338592675452e-20	0.333564	0.989	0.753	4.17595514171231e-16	SMC-1
Spag7	1.36355551234286e-20	0.28755	0.783	0.386	4.40251168270139e-16	SMC-1
Txndc17	1.53939726143535e-20	0.332424	0.943	0.524	4.97025193799631e-16	SMC-1
Atp5mpl	1.69322916259591e-20	0.363545	0.989	0.615	5.46692899727341e-16	SMC-1
Neo1	1.880506213693e-20	0.352093	0.891	0.523	6.07159041215059e-16	SMC-1
Vasn	2.05394214688593e-20	0.336267	0.84	0.469	6.63156300965061e-16	SMC-1
Snrpd2	2.12945914862684e-20	0.353281	0.937	0.564	6.87538475317148e-16	SMC-1
B230219D22Rik	2.43737982288202e-20	0.315156	0.971	0.734	7.86956823413917e-16	SMC-1
Tbrg1	2.73624201552405e-20	0.334168	0.92	0.532	8.83450459552251e-16	SMC-1
Ncl	2.90606045322535e-20	0.339062	0.994	0.765	9.38279738532869e-16	SMC-1
Polr1d	3.06849576899343e-20	0.338847	0.92	0.572	9.90725228934908e-16	SMC-1
Calm3	3.1389844714534e-20	0.359655	0.954	0.582	1.01348391629816e-15	SMC-1
Gapdh	3.44730041476726e-20	0.367712	0.983	0.724	1.1130298849159e-15	SMC-1
Klf2	3.55120992469719e-20	0.278078	0.634	0.255	1.14657914838698e-15	SMC-1
Ccdc68	3.56513084816744e-20	0.279	0.56	0.219	1.15107379694782e-15	SMC-1
Rpl22l1	3.69124565936616e-20	0.373622	0.954	0.626	1.19179248603955e-15	SMC-1
Rab5if	4.25036908239174e-20	0.33545	0.931	0.559	1.37231666563182e-15	SMC-1
Trp53inp2	4.31739968326561e-20	0.300943	0.783	0.384	1.39395883573597e-15	SMC-1
Elob	5.46118348228248e-20	0.362233	1	0.734	1.76325231092454e-15	SMC-1
Btg1	5.86526269101502e-20	0.356359	0.949	0.65	1.89371736504802e-15	SMC-1
Copz2	6.37027984484511e-20	0.291016	0.789	0.384	2.05677225350514e-15	SMC-1
Anapc11	7.46735682302247e-20	0.310532	0.869	0.492	2.41098549744926e-15	SMC-1
S100a10	8.37732822950458e-20	0.267443	0.657	0.255	2.70478796546014e-15	SMC-1
Slc25a5	8.51244527810165e-20	0.370811	0.977	0.627	2.74841320694068e-15	SMC-1
Rps15	9.17328311388735e-20	0.348072	1	0.791	2.96177791898081e-15	SMC-1
Ywhah	9.64294643627058e-20	0.330845	0.88	0.489	3.11341811587868e-15	SMC-1
Rps28	9.9916757127763e-20	0.364893	0.989	0.757	3.22601233738408e-15	SMC-1
Pomp	1.08053016023287e-19	0.341091	0.96	0.598	3.48870772834388e-15	SMC-1
Pfdn5	1.08851851390594e-19	0.336435	0.977	0.719	3.5144997258481e-15	SMC-1
Cenpx	1.10117316593459e-19	0.270062	0.691	0.329	3.55535780085302e-15	SMC-1
Kif5b	1.33939306523839e-19	0.280485	0.983	0.831	4.32449838973519e-15	SMC-1
Cfl2	1.48407543291898e-19	0.331501	0.931	0.606	4.79163435026551e-15	SMC-1
Gstt1	1.54074840699375e-19	0.262589	0.429	0.142	4.97461438166071e-15	SMC-1
Arhgdia	1.69905515211556e-19	0.330293	0.96	0.605	5.48573936963551e-15	SMC-1
Anxa3	1.83025164537089e-19	0.345074	0.897	0.524	5.909333487409e-15	SMC-1
Uqcrfs1	1.88225171963464e-19	0.312831	0.937	0.521	6.07722612718436e-15	SMC-1
Magoh	1.93152789462842e-19	0.276172	0.794	0.402	6.23632411338678e-15	SMC-1
Camk1	1.98149701427133e-19	0.326368	0.886	0.521	6.39765940997785e-15	SMC-1
Capns1	2.21755946744654e-19	0.341029	0.977	0.675	7.15983425254465e-15	SMC-1
1810058I24Rik	2.40067068705198e-19	0.293547	0.846	0.456	7.75104544728473e-15	SMC-1
Mrpl20	2.40995399115196e-19	0.31375	0.903	0.525	7.78101845123232e-15	SMC-1
Med28	2.68160983154737e-19	0.282151	0.806	0.407	8.65811366311698e-15	SMC-1
Id3	3.16128973414595e-19	0.429858	0.851	0.498	1.0206856164637e-14	SMC-1
Flot1	3.26142698876074e-19	0.276233	0.64	0.29	1.05301693186118e-14	SMC-1
Ndufs8	3.63920516914031e-19	0.321326	0.846	0.48	1.17499017296033e-14	SMC-1
Wdr83os	3.8055045035189e-19	0.283756	0.817	0.415	1.22868323905115e-14	SMC-1
Anapc13	3.98846548196079e-19	0.308224	0.794	0.424	1.28775585016068e-14	SMC-1
Ndufs7	4.3187105585655e-19	0.329637	0.943	0.649	1.39438207804404e-14	SMC-1
Tmem159	4.4109600757647e-19	0.263247	0.623	0.279	1.42416667966215e-14	SMC-1
Smim12	4.44976172892318e-19	0.271897	0.709	0.347	1.43669456941743e-14	SMC-1
Bod1	4.70879586401201e-19	0.279836	0.674	0.33	1.52032892061356e-14	SMC-1
Rpa1	4.85320596282804e-19	0.254543	0.589	0.239	1.56695460921829e-14	SMC-1
Arpp19	5.08138700178062e-19	0.309761	0.943	0.562	1.64062742126491e-14	SMC-1
Hdgf	5.22202280748111e-19	0.321301	0.914	0.553	1.68603450385143e-14	SMC-1
Nsmce4a	5.54422847071033e-19	0.266946	0.771	0.367	1.79006504633824e-14	SMC-1
Iah1	5.66303132224682e-19	0.298637	0.749	0.385	1.82842292301383e-14	SMC-1
Cyc1	5.71037801248334e-19	0.31791	0.903	0.53	1.8437097488905e-14	SMC-1
Cox5a	7.11641848307788e-19	0.3415	0.966	0.63	2.29767803563135e-14	SMC-1
Rtraf	7.36084883048765e-19	0.323345	0.92	0.548	2.37659726189955e-14	SMC-1
Mrfap1	7.67370571540467e-19	0.348199	0.983	0.652	2.4776093643327e-14	SMC-1
Ranbp1	8.30508516442054e-19	0.311442	0.92	0.506	2.68146284703646e-14	SMC-1
Acadm	1.28492990717847e-18	0.308085	0.897	0.539	4.14865319130713e-14	SMC-1
Prdx5	1.3483374858594e-18	0.359415	0.994	0.686	4.35337724059425e-14	SMC-1
Mrpl54	1.36356652763857e-18	0.280171	0.703	0.336	4.40254724778665e-14	SMC-1
Tuba1b	1.41610517688784e-18	0.343601	0.954	0.59	4.57217878461777e-14	SMC-1
Psme2	1.43205390531238e-18	0.281234	0.8	0.4	4.62367244408207e-14	SMC-1
Rsu1	1.46300230767865e-18	0.28986	0.989	0.772	4.72359555080207e-14	SMC-1
Hif1a	1.68056500805621e-18	0.323854	0.88	0.564	5.42604024151109e-14	SMC-1
1110065P20Rik	1.76051945906182e-18	0.277636	0.731	0.364	5.68418917747289e-14	SMC-1
Lrrfip1	1.9922208403945e-18	0.281197	0.771	0.372	6.43228342738173e-14	SMC-1
Tma7	2.02870605584265e-18	0.338418	0.937	0.594	6.55008324249918e-14	SMC-1
Emc6	2.24667814299614e-18	0.253276	0.709	0.339	7.25384972029164e-14	SMC-1
Dph3	2.32878628112738e-18	0.254495	0.76	0.364	7.51895226587596e-14	SMC-1
Tbca	2.37625296723664e-18	0.320333	0.949	0.597	7.67220795531693e-14	SMC-1
Kif1c	2.38456782141977e-18	0.25306	0.663	0.312	7.69905412501802e-14	SMC-1
Eef1d	2.45415846623437e-18	0.318071	0.96	0.596	7.92374143993092e-14	SMC-1
Cuedc2	2.65277233696587e-18	0.287289	0.834	0.475	8.56500604436169e-14	SMC-1
Lbh	2.76081747556886e-18	0.357126	0.977	0.7	8.91385138336918e-14	SMC-1
Mcur1	3.07872240777816e-18	0.267611	0.663	0.32	9.94027103799333e-14	SMC-1
Abtb2	3.26272035053381e-18	0.316377	0.731	0.374	1.05343451957685e-13	SMC-1
Igfbp5	3.42246205149882e-18	0.259615	0.349	0.101	1.10501032256742e-13	SMC-1
Cox14	4.38674787543454e-18	0.279795	0.88	0.469	1.41634928654155e-13	SMC-1
Cox7a2l	4.48057612852249e-18	0.341677	0.966	0.633	1.44664361461606e-13	SMC-1
Drap1	5.00374241529524e-18	0.32797	0.989	0.682	1.61555831362637e-13	SMC-1
Psmc5	5.27240578072428e-18	0.286891	0.834	0.471	1.70230165442245e-13	SMC-1
Coa3	5.43221808523129e-18	0.274914	0.829	0.436	1.75390025317863e-13	SMC-1
Gpi1	5.94075414610815e-18	0.311075	0.954	0.605	1.91809129115394e-13	SMC-1
Syne2	6.00106059969073e-18	0.336802	0.96	0.727	1.93756243582214e-13	SMC-1
Kcnmb1	6.14111695366352e-18	0.278006	0.646	0.293	1.98278243082934e-13	SMC-1
Nop53	6.39767878012663e-18	0.28915	0.846	0.458	2.06561854773949e-13	SMC-1
Mrpl18	6.43762368486886e-18	0.297735	0.817	0.472	2.07851555913361e-13	SMC-1
Emd	6.4823450116332e-18	0.281326	0.754	0.398	2.09295473390601e-13	SMC-1
Pde3a	7.10000215902139e-18	0.362436	0.977	0.782	2.29237769708324e-13	SMC-1
Psmb3	7.26993770567182e-18	0.321643	0.96	0.584	2.34724478703026e-13	SMC-1
Pnpla2	7.76612062097586e-18	0.275821	0.663	0.324	2.50744736489448e-13	SMC-1
Ift43	7.89530766062596e-18	0.332037	0.971	0.651	2.5491579843863e-13	SMC-1
Mir22hg	8.03044293187359e-18	0.257252	0.486	0.193	2.59278910941403e-13	SMC-1
Psmd8	8.18335417228603e-18	0.312801	0.931	0.571	2.64215956160599e-13	SMC-1
Polr2c	9.22413678835151e-18	0.282619	0.806	0.436	2.97819704485505e-13	SMC-1
Cript	1.08253216893917e-17	0.274953	0.823	0.455	3.49517161385388e-13	SMC-1
Cstb	1.25676796694294e-17	0.292972	0.857	0.458	4.05772673486866e-13	SMC-1
Syf2	1.30643505023125e-17	0.298345	0.926	0.553	4.21808684668163e-13	SMC-1
Hmgb1	1.35273586392412e-17	0.319175	1	0.793	4.36757828385179e-13	SMC-1
Mrps36	1.38682436609747e-17	0.269328	0.731	0.377	4.47763983081892e-13	SMC-1
Polr2f	1.40110631891758e-17	0.275252	0.886	0.499	4.52375197188918e-13	SMC-1
Nop10	1.48481868204505e-17	0.300653	0.834	0.459	4.79403407871887e-13	SMC-1
Actr3	1.50044108327451e-17	0.316892	0.96	0.717	4.84447412556839e-13	SMC-1
Mrps24	1.51043999461478e-17	0.292711	0.874	0.497	4.87675761061273e-13	SMC-1
Itga8	1.52968892867689e-17	0.325254	0.754	0.377	4.93890664401906e-13	SMC-1
Psmb6	1.54891544692829e-17	0.317104	0.926	0.592	5.00098330349736e-13	SMC-1
Raly	1.57233434998105e-17	0.307127	0.937	0.572	5.07659591578382e-13	SMC-1
Nenf	1.63773917037326e-17	0.319418	0.954	0.645	5.28776845938416e-13	SMC-1
Eif1b	1.73055260862116e-17	0.27666	0.897	0.463	5.58743520745513e-13	SMC-1
Mrps21	2.00481718276893e-17	0.29749	0.897	0.519	6.47295323800606e-13	SMC-1
Tomm22	2.04054860272461e-17	0.286824	0.914	0.534	6.58831927361696e-13	SMC-1
H2afz	2.07965544182792e-17	0.346389	0.971	0.67	6.71458352502979e-13	SMC-1
Rpl18a	2.13216756386756e-17	0.335989	1	0.797	6.88412941345918e-13	SMC-1
Psme1	2.2019840966589e-17	0.302257	0.811	0.462	7.1095460528826e-13	SMC-1
Sh3glb1	2.22706455791842e-17	0.321224	0.971	0.674	7.1905233381512e-13	SMC-1
Tomm6	2.30219355050923e-17	0.314182	0.943	0.618	7.43309231652915e-13	SMC-1
Hbegf	2.57497206528632e-17	0.265433	0.6	0.262	8.31381230718994e-13	SMC-1
Slc25a3	2.68862498686806e-17	0.285559	0.989	0.789	8.68076349510089e-13	SMC-1
Ubxn1	2.83622850742246e-17	0.325208	0.96	0.614	9.1573309819149e-13	SMC-1
Timm8b	3.1098770346441e-17	0.270436	0.8	0.416	1.00408599817554e-12	SMC-1
Pde4dip	3.33126522965965e-17	0.29445	0.674	0.342	1.07556560470021e-12	SMC-1
Vamp8	3.33625132327765e-17	0.289836	0.891	0.497	1.07717546474665e-12	SMC-1
Eif3i	4.05151757421559e-17	0.279506	0.846	0.467	1.30811347918699e-12	SMC-1
Lrrc32	4.19365199037329e-17	0.27912	0.794	0.405	1.35400441813182e-12	SMC-1
Hist1h2bc	5.43714003444406e-17	0.28165	0.651	0.31	1.75548940292095e-12	SMC-1
Dnajc21	5.66165067474363e-17	0.286157	0.72	0.368	1.82797715335448e-12	SMC-1
Arpc5	5.70556619875527e-17	0.327004	0.954	0.684	1.84215615859211e-12	SMC-1
Pkdcc	5.88642911029819e-17	0.25076	0.571	0.253	1.90055136684198e-12	SMC-1
Prmt1	6.37982654290699e-17	0.272986	0.857	0.462	2.05985459590838e-12	SMC-1
Mlf2	6.87023431475448e-17	0.294694	0.931	0.566	2.21819255320478e-12	SMC-1
Rwdd1	8.08825419913694e-17	0.298783	0.92	0.553	2.61145463327534e-12	SMC-1
Snrpg	8.35884482400672e-17	0.325752	0.943	0.566	2.69882022832705e-12	SMC-1
Sec61g	9.54775664122332e-17	0.312858	0.966	0.626	3.08268418675177e-12	SMC-1
Pfdn1	1.26040121075491e-16	0.288583	0.897	0.553	4.06945738916437e-12	SMC-1
Nbdy	1.2956797221236e-16	0.263651	0.754	0.407	4.18336111882046e-12	SMC-1
Purb	1.30349070000985e-16	0.29392	0.989	0.765	4.20858042312181e-12	SMC-1
Atp6v1g1	1.35533639211951e-16	0.30839	0.966	0.644	4.37597460923625e-12	SMC-1
Eif3f	1.46312981168576e-16	0.32446	0.971	0.616	4.7240072229898e-12	SMC-1
Akr1a1	1.48113823363217e-16	0.303024	0.983	0.69	4.78215101492818e-12	SMC-1
Grpel1	1.67314609442717e-16	0.26926	0.766	0.401	5.402086795077e-12	SMC-1
Suclg1	1.72175641628239e-16	0.294482	0.909	0.54	5.55903494125096e-12	SMC-1
Sypl	1.72775846612283e-16	0.276001	0.863	0.501	5.57841375957079e-12	SMC-1
Anxa5	1.81060840064795e-16	0.313202	0.994	0.701	5.84591134317204e-12	SMC-1
Smim11	2.3145016883178e-16	0.279918	0.811	0.455	7.4728316010717e-12	SMC-1
Cisd1	2.55571645576701e-16	0.267059	0.754	0.411	8.25164172073496e-12	SMC-1
Pgls	2.6418456096796e-16	0.287096	0.886	0.533	8.52972691997252e-12	SMC-1
Sf3b5	2.85177098076397e-16	0.276518	0.794	0.433	9.20751296559263e-12	SMC-1
Syne1	2.97297082594222e-16	0.330979	0.971	0.772	9.59883090571966e-12	SMC-1
Arl1	3.30138737179017e-16	0.287487	0.903	0.544	1.06591894072989e-11	SMC-1
Nptn	3.36825792868399e-16	0.278986	0.96	0.743	1.0875094374342e-11	SMC-1
Snrnp27	3.47627217614803e-16	0.289245	0.891	0.514	1.12238399751291e-11	SMC-1
Churc1	3.4864861399883e-16	0.254909	0.783	0.42	1.12568178001802e-11	SMC-1
Pofut2	3.79628931706261e-16	0.268419	0.794	0.433	1.2257079318e-11	SMC-1
Plpp3	4.75269102726469e-16	0.333096	0.949	0.695	1.53450135197295e-11	SMC-1
Eif3m	4.81719858296138e-16	0.280429	0.886	0.515	1.55532890648074e-11	SMC-1
Trafd1	5.09864894844012e-16	0.271912	0.749	0.409	1.64620078598286e-11	SMC-1
Tmem160	5.57761987979302e-16	0.271478	0.76	0.427	1.80084613058877e-11	SMC-1
Cct5	5.95659322956578e-16	0.284912	0.897	0.51	1.9232052560299e-11	SMC-1
Thra	6.03515393672866e-16	0.30235	0.966	0.707	1.94857015155158e-11	SMC-1
Polr2j	6.04659730488741e-16	0.259966	0.846	0.454	1.952264871829e-11	SMC-1
Apba1	6.40743065039073e-16	0.339263	0.92	0.588	2.06876713409165e-11	SMC-1
Gm10076	6.72065343803083e-16	0.290794	0.857	0.492	2.16989737553701e-11	SMC-1
Cebpb	8.38466203843692e-16	0.3325	0.726	0.434	2.70715583235013e-11	SMC-1
Pfdn6	8.555177425149e-16	0.25681	0.771	0.424	2.76221013525786e-11	SMC-1
Pgk1	8.90107487330264e-16	0.251035	0.754	0.407	2.87389004434322e-11	SMC-1
Anp32b	9.89493359712777e-16	0.303293	0.937	0.623	3.19477721050464e-11	SMC-1
Taldo1	1.23895491347363e-15	0.270284	0.84	0.504	4.00021372913231e-11	SMC-1
H2afj	1.40649525080374e-15	0.270027	0.869	0.503	4.54115121627003e-11	SMC-1
Rps27	1.41131698010612e-15	0.333378	1	0.76	4.55671913366863e-11	SMC-1
Oxct1	1.57169579985839e-15	0.293347	0.92	0.63	5.07453422900279e-11	SMC-1
Mrpl14	1.69127923339043e-15	0.252883	0.749	0.39	5.46063326084768e-11	SMC-1
Ran	1.73711818711076e-15	0.276852	0.92	0.538	5.60863349072452e-11	SMC-1
Polr2m	1.80764755181719e-15	0.276438	0.851	0.516	5.83635165055214e-11	SMC-1
Ndufb2	1.81020051088344e-15	0.303793	0.931	0.615	5.84459438948936e-11	SMC-1
Myh10	1.9174345244356e-15	0.267918	0.686	0.344	6.19082084904521e-11	SMC-1
Mrpl12	1.9983476842126e-15	0.250595	0.726	0.373	6.45206516801722e-11	SMC-1
Ube2v1	2.31973323088361e-15	0.255522	0.806	0.452	7.48972268255391e-11	SMC-1
Sort1	2.52196467309818e-15	0.305939	0.914	0.601	8.14266734003211e-11	SMC-1
Glrx5	2.54192588734068e-15	0.253443	0.771	0.42	8.20711611245686e-11	SMC-1
Astn2	2.57694827010813e-15	0.285186	0.68	0.348	8.32019287969811e-11	SMC-1
Atox1	2.57856078326387e-15	0.30193	0.931	0.581	8.32539920092405e-11	SMC-1
Zfp706	2.71823951307347e-15	0.269837	0.903	0.539	8.77637991586032e-11	SMC-1
Gm26632	2.79411729445238e-15	0.275122	0.743	0.392	9.02136650859839e-11	SMC-1
Rnf187	2.96123099538106e-15	0.272447	0.874	0.513	9.56092651478682e-11	SMC-1
Thoc7	3.01405872692788e-15	0.279089	0.846	0.486	9.73149141163205e-11	SMC-1
Pabpc1	3.07953624636936e-15	0.304167	0.949	0.642	9.94289867865274e-11	SMC-1
Nol7	3.28447843121654e-15	0.289559	0.903	0.557	1.06045955108688e-10	SMC-1
Gadd45b	3.38520191038085e-15	0.264258	0.629	0.313	1.09298014080466e-10	SMC-1
Snrpe	3.54983232198645e-15	0.280446	0.886	0.559	1.14613436179977e-10	SMC-1
Fn1	4.09490721486004e-15	0.319364	0.68	0.363	1.32212269246186e-10	SMC-1
Mbnl1	4.31281235395797e-15	0.28937	0.937	0.72	1.39247772472241e-10	SMC-1
Snrpf	6.3526027096352e-15	0.275708	0.846	0.499	2.05106483685992e-10	SMC-1
Arf1	6.91924778767232e-15	0.289563	0.971	0.696	2.23401753320576e-10	SMC-1
Atp5a1	6.97438456721016e-15	0.285688	0.989	0.778	2.25181954521514e-10	SMC-1
Grcc10	7.01967468185481e-15	0.302703	0.943	0.596	2.26644236453046e-10	SMC-1
Mrpl42	7.11187978660692e-15	0.262325	0.766	0.442	2.29621262670177e-10	SMC-1
Lpcat3	7.62778437420575e-15	0.251122	0.794	0.443	2.46278274089981e-10	SMC-1
Ap2m1	7.71727956946664e-15	0.291254	0.909	0.585	2.49167805459370e-10	SMC-1
Vps37b	8.12085090946791e-15	0.252934	0.731	0.403	2.6219791331399e-10	SMC-1
Vps29	8.70077349133741e-15	0.257328	0.823	0.481	2.80921873714811e-10	SMC-1
Gabarapl2	1.0087515307688e-14	0.277506	0.949	0.592	3.25695606739322e-10	SMC-1
Gemin7	1.09758940548493e-14	0.254436	0.754	0.416	3.54378691348918e-10	SMC-1
Ddah2	1.0986871055448e-14	0.266899	0.76	0.434	3.54733105767249e-10	SMC-1
Pitpnb	1.11042914190307e-14	0.26471	0.834	0.51	3.58524257046245e-10	SMC-1
Mcrip1	1.14774391571146e-14	0.260664	0.886	0.535	3.7057207806576e-10	SMC-1
Rhoa	1.17578078914138e-14	0.263275	0.994	0.817	3.79624343390079e-10	SMC-1
Set	1.24100051152353e-14	0.294947	0.966	0.613	4.00681835155603e-10	SMC-1
Pnrc1	1.75990405743809e-14	0.298206	0.971	0.68	5.68220223025038e-10	SMC-1
Stat3	1.96134963602624e-14	0.283191	0.88	0.55	6.33260956983793e-10	SMC-1
Rarres2	2.24631146944618e-14	0.317898	0.96	0.624	7.25266584140089e-10	SMC-1
Chmp3	2.44392228544465e-14	0.267131	0.88	0.563	7.89069188301513e-10	SMC-1
Romo1	2.46675215352383e-14	0.272157	0.92	0.552	7.9644026780824e-10	SMC-1
Eef1g	2.47092664894286e-14	0.270522	0.96	0.606	7.97788087144183e-10	SMC-1
Fblim1	2.53803203419743e-14	0.250775	0.657	0.339	8.19454402881324e-10	SMC-1
Carmn	2.98038998638609e-14	0.272094	0.914	0.81	9.62278514904477e-10	SMC-1
Cct2	3.30675912761681e-14	0.268651	0.891	0.541	1.06765331953364e-09	SMC-1
Hspe1	3.43121027157824e-14	0.261639	0.874	0.51	1.10783486038447e-09	SMC-1
Cdkn1c	3.59903242058313e-14	0.285431	0.829	0.438	1.16201959763368e-09	SMC-1
Aspn	3.6005812857495e-14	0.347042	0.92	0.519	1.16251967972994e-09	SMC-1
BC031181	3.94970797286928e-14	0.258668	0.903	0.564	1.2752422132003e-09	SMC-1
Ndufa8	3.98966326295846e-14	0.279623	0.869	0.534	1.2881425777114e-09	SMC-1
Atl3	4.05245493375379e-14	0.273372	0.909	0.588	1.30841612446109e-09	SMC-1
Mrpl33	4.14797148468235e-14	0.264459	0.846	0.496	1.33925555325939e-09	SMC-1
Brk1	4.62180759443063e-14	0.274933	0.931	0.606	1.49224301801382e-09	SMC-1
Crtc3	4.70766198544398e-14	0.271774	0.96	0.794	1.5199628252403e-09	SMC-1
Eloc	5.77387669331359e-14	0.251626	0.897	0.529	1.86421156797016e-09	SMC-1
Hsbp1	6.20448939762409e-14	0.277713	0.92	0.596	2.00324349181089e-09	SMC-1
Atp6v0b	6.31797379396082e-14	0.274451	0.914	0.62	2.03988419885613e-09	SMC-1
Aimp1	6.86156054038909e-14	0.261637	0.84	0.506	2.21539205167543e-09	SMC-1
Lamb2	8.18925076777858e-14	0.296011	0.977	0.709	2.64406339539267e-09	SMC-1
Ptov1	8.41904895397532e-14	0.266902	0.886	0.529	2.71825833577001e-09	SMC-1
Klf6	8.56529274486336e-14	0.283547	0.863	0.53	2.76547606853403e-09	SMC-1
Cnnm2	9.33647944260843e-14	0.307482	0.88	0.572	3.01446911763498e-09	SMC-1
Emilin1	1.08988067557688e-13	0.251828	0.777	0.429	3.51889773723509e-09	SMC-1
Etfb	1.17106350541147e-13	0.280512	0.914	0.587	3.78101273992201e-09	SMC-1
Snu13	1.20651941434568e-13	0.251438	0.869	0.492	3.89548923309789e-09	SMC-1
Cwc15	1.28158364907817e-13	0.258116	0.869	0.552	4.1378491277787e-09	SMC-1
Nudc	1.49969871831951e-13	0.256062	0.903	0.531	4.84207725183821e-09	SMC-1
Nmnat2	1.5091852503419e-13	0.280394	0.8	0.431	4.87270641777888e-09	SMC-1
Prdx1	1.76078079975928e-13	0.287492	0.994	0.729	5.68503296818278e-09	SMC-1
Ndufb3	2.25961016841756e-13	0.260399	0.931	0.618	7.29560335076979e-09	SMC-1
Esd	2.32273724229174e-13	0.254759	0.891	0.551	7.49942173418734e-09	SMC-1
D8Ertd738e	2.34584043478722e-13	0.274897	0.96	0.618	7.5740150117975e-09	SMC-1
Nsa2	2.50345378659823e-13	0.283179	0.909	0.563	8.0829012407897e-09	SMC-1
Ech1	2.67583345911376e-13	0.274599	0.909	0.569	8.63946348944061e-09	SMC-1
Neat1	2.6780295524619e-13	0.262084	0.737	0.415	8.64655401603374e-09	SMC-1
Mfge8	2.76954371392353e-13	0.336132	1	0.773	8.94202578914491e-09	SMC-1
Prdx2	3.44191170062314e-13	0.283957	0.949	0.643	1.11129003078019e-08	SMC-1
Maf	4.09202934689875e-13	0.257004	0.771	0.415	1.3211935152332e-08	SMC-1
Rnf11	4.80422023891974e-13	0.250738	0.8	0.525	1.55113858854002e-08	SMC-1
Srp14	5.05735389986046e-13	0.259979	0.931	0.565	1.63286785364795e-08	SMC-1
Ehd4	5.2090929696043e-13	0.254069	0.709	0.388	1.68185984709614e-08	SMC-1
Dusp3	5.50863157803271e-13	0.27274	0.88	0.551	1.77857187759942e-08	SMC-1
Gng12	5.62143539109262e-13	0.265007	0.943	0.683	1.81499284472207e-08	SMC-1
Klf9	6.25134228186075e-13	0.275352	0.971	0.767	2.01837088254438e-08	SMC-1
Angpt1	6.38985831272293e-13	0.280811	0.829	0.436	2.06309355342885e-08	SMC-1
Ppp2r5a	7.2396466716891e-13	0.259272	0.834	0.561	2.33746472088826e-08	SMC-1
Esyt2	7.85503944265692e-13	0.270818	0.943	0.725	2.53615658485064e-08	SMC-1
Reep5	8.15989377199007e-13	0.260057	0.96	0.624	2.63458490216243e-08	SMC-1
Psmc3	8.44042529856465e-13	0.266918	0.914	0.587	2.72516011614757e-08	SMC-1
Ppp1ca	8.48303429933052e-13	0.275344	0.966	0.628	2.73891728422485e-08	SMC-1
Ndufb4	8.50270998498956e-13	0.256232	0.92	0.623	2.74526997285358e-08	SMC-1
Igfbp2	9.0547847854141e-13	0.343568	0.526	0.24	2.92351836366665e-08	SMC-1
Sec61b	9.25674728953007e-13	0.266679	0.931	0.571	2.98872599737057e-08	SMC-1
Fam162a	1.02730447965706e-12	0.271049	0.874	0.565	3.31685797346876e-08	SMC-1
Pcbp1	1.06256422840045e-12	0.2602	0.92	0.615	3.43070112423653e-08	SMC-1
Ndufc2	1.15112692148473e-12	0.267514	0.937	0.64	3.71664349139776e-08	SMC-1
Cab39	1.17259707177515e-12	0.255215	0.823	0.562	3.78596416564042e-08	SMC-1
Hip1	1.26999370464118e-12	0.283192	0.977	0.747	4.10042867417497e-08	SMC-1
Gpx4	1.51374774280489e-12	0.287452	0.989	0.738	4.88743733719415e-08	SMC-1
Capzb	1.53729564751684e-12	0.251944	0.96	0.752	4.96346645713762e-08	SMC-1
Hnrnpab	1.71029041192966e-12	0.26446	0.92	0.576	5.52201465299728e-08	SMC-1
Hspa8	2.04791335241761e-12	0.268921	0.994	0.799	6.61209784095074e-08	SMC-1
Psma7	2.21220773269992e-12	0.2752	0.954	0.643	7.14255510656824e-08	SMC-1
Trir	2.21542608608431e-12	0.252622	0.92	0.588	7.1529462041404e-08	SMC-1
Psmd4	2.23714525411613e-12	0.254712	0.949	0.609	7.22307088196474e-08	SMC-1
Swi5	2.34435188372369e-12	0.272014	0.943	0.619	7.56920892697868e-08	SMC-1
Pgrmc1	2.46655796738888e-12	0.251273	0.949	0.625	7.96377570930849e-08	SMC-1
Tmem51	2.86954121393927e-12	0.257286	0.851	0.506	9.26488771744571e-08	SMC-1
Cdh6	2.97468413347756e-12	0.251452	0.691	0.356	9.60436266175898e-08	SMC-1
Jun	3.22202235961434e-12	0.29033	0.703	0.415	1.04029435924868e-07	SMC-1
Rasgrp2	3.85333067387265e-12	0.284608	0.971	0.688	1.24412487467326e-07	SMC-1
Vdac1	4.24405072189842e-12	0.260729	0.949	0.665	1.37027665657934e-07	SMC-1
Dad1	6.06292378451230e-12	0.267146	0.983	0.697	1.95753620230549e-07	SMC-1
Rabac1	6.93538275178625e-12	0.266104	0.983	0.736	2.23922702906923e-07	SMC-1
Tagln2	7.65068921461638e-12	0.288491	0.966	0.664	2.47017802672319e-07	SMC-1
Arpc1b	8.34469329305674e-12	0.257728	0.88	0.593	2.69425112352923e-07	SMC-1
Chd3	8.85649252382209e-12	0.250382	0.794	0.507	2.85949574116644e-07	SMC-1
Nab1	9.88269561229570e-12	0.266221	0.914	0.592	3.19082593234191e-07	SMC-1
Msn	1.06337615436629e-11	0.257092	0.966	0.697	3.43332258960242e-07	SMC-1
Dmd	1.10754927366174e-11	0.262285	0.96	0.873	3.57594433987164e-07	SMC-1
Frmd4b	1.18793775050247e-11	0.27439	0.72	0.422	3.83549461504733e-07	SMC-1
Gnb2	1.34626183482287e-11	0.264156	0.983	0.704	4.3466755860926e-07	SMC-1
Mgp	1.41288212455371e-11	0.385304	0.994	0.657	4.56177251554658e-07	SMC-1
Timp3	1.46311475201418e-11	0.315693	0.966	0.613	4.72395859982818e-07	SMC-1
Arpc3	1.61257095898641e-11	0.260429	0.937	0.652	5.20650785527941e-07	SMC-1
Eif3k	2.28437240509712e-11	0.250687	0.926	0.575	7.37555318433707e-07	SMC-1
Psmb1	3.54061963748421e-11	0.251012	0.989	0.658	1.14315986235453e-06	SMC-1
Emp3	3.76894639861033e-11	0.257471	0.926	0.602	1.21687972371932e-06	SMC-1
Tm4sf1	5.14464825798322e-11	0.311593	0.989	0.696	1.66105258305504e-06	SMC-1
Rasal2	7.38870069520703e-11	0.261604	0.949	0.753	2.38558979346149e-06	SMC-1
Selenof	8.87038641412836e-11	0.26484	0.989	0.76	2.86398166152962e-06	SMC-1
Rasl12	1.15800845133324e-10	0.256165	0.914	0.591	3.73886188681962e-06	SMC-1
Eif5b	1.67489267930034e-10	0.253636	0.949	0.662	5.407725993657e-06	SMC-1
Ubc	1.87896506775663e-10	0.25976	0.994	0.777	6.06661451426582e-06	SMC-1
Esam	3.05673508807494e-10	0.254673	0.926	0.602	9.86928057886756e-06	SMC-1
Ackr3	3.23239491122222e-10	0.269215	0.863	0.497	1.04364334498632e-05	SMC-1
Gnai2	3.82209752785255e-10	0.257733	0.989	0.781	1.23404062881775e-05	SMC-1
Hnrnpa0	3.89803778018429e-10	0.25361	0.966	0.67	1.2585594580881e-05	SMC-1
Cacnb2	4.94024520129099e-10	0.323743	0.931	0.669	1.59505696814082e-05	SMC-1
Mef2c	6.4617023693317e-10	0.281835	0.994	0.789	2.08628984398613e-05	SMC-1
H3f3b	6.67337128039799e-09	0.276386	1	0.832	0.000215463	SMC-1
Ifitm2	4.45665829565646e-08	0.250227	0.971	0.716	0.00143892	SMC-1

## Sheet: SMC-2
gene	p_val	avg_log2FC	pct.1	pct.2	p_val_adj	cluster
Cd93	1.16306566905127e-91	0.770027	0.79	0.117	3.75519012566582e-87	SMC-2
Thsd4	2.26048191092939e-83	0.967761	0.92	0.211	7.29841794581771e-79	SMC-2
Nrip2	5.22560433456929e-82	0.90323	0.951	0.219	1.68719087150239e-77	SMC-2
Olfr558	1.05792865439405e-79	0.651885	0.741	0.106	3.41573424644208e-75	SMC-2
Insc	1.01774181412371e-74	0.678559	0.728	0.118	3.28598299526124e-70	SMC-2
Rcan2	2.57239769114491e-70	0.987973	0.988	0.292	8.30550042539956e-66	SMC-2
Tmem255b	3.84022694315995e-70	0.429081	0.531	0.049	1.23989407313805e-65	SMC-2
Ccnd1	1.69808487605129e-68	0.891482	0.821	0.229	5.48260663930679e-64	SMC-2
Cav1	1.51893195037282e-67	0.772341	0.926	0.241	4.90417558816871e-63	SMC-2
Ctnna3	3.8766131820408e-67	1.09481	0.957	0.307	1.25164209808551e-62	SMC-2
D430036J16Rik	4.43149471189839e-63	0.34255	0.438	0.033	1.43079669763063e-58	SMC-2
Dhx58os	6.12153475515367e-63	0.60677	0.796	0.199	1.97645992639646e-58	SMC-2
Pdgfa	2.20843034857945e-61	0.785612	1	0.399	7.13035906645846e-57	SMC-2
Htr1b	2.37613893752189e-61	0.479068	0.599	0.093	7.67183978757691e-57	SMC-2
Bcam	5.42056554676495e-61	0.771512	1	0.505	1.750137998084e-56	SMC-2
Cavin1	5.86683954424735e-61	0.958429	1	0.465	1.89422648365114e-56	SMC-2
Aoc3	8.64314650424938e-61	0.735688	0.883	0.229	2.790612711827e-56	SMC-2
Lama5	1.03743297462457e-60	0.698041	0.895	0.223	3.34955984517035e-56	SMC-2
Wtip	1.48674343952822e-60	0.829743	1	0.646	4.80024854320477e-56	SMC-2
Pex5l	3.00732948811988e-59	0.550954	0.525	0.065	9.70976471829267e-55	SMC-2
Ccnd2	4.05286462039627e-59	0.857869	0.963	0.439	1.30854839998735e-54	SMC-2
Procr	2.20680068686502e-58	0.505498	0.593	0.101	7.1250973776811e-54	SMC-2
Map3k7cl	2.28953743882367e-58	0.810774	0.963	0.295	7.39222952872997e-54	SMC-2
Cdkn1c	3.35915867672933e-56	0.771543	0.969	0.42	1.0845715619556e-51	SMC-2
Cav2	5.08972091758962e-55	0.673513	0.895	0.283	1.64331819266216e-50	SMC-2
Dgkb	1.17471299241101e-54	0.986564	0.981	0.457	3.79279583859741e-50	SMC-2
Gsn	9.36947610996535e-54	0.762751	0.963	0.412	3.02512275162451e-49	SMC-2
Des	2.72866890314755e-52	0.764123	0.988	0.468	8.8100532875925e-48	SMC-2
Myh11	3.77377856928315e-52	1.0917	0.994	0.368	1.21843988666445e-47	SMC-2
Cabp1	7.51886625407304e-51	0.666856	0.846	0.288	2.42761634745256e-46	SMC-2
Cavin3	1.48858863921269e-50	0.840371	0.981	0.449	4.80620613942602e-46	SMC-2
Myom1	1.81177690088339e-50	0.738966	0.932	0.274	5.84968407988221e-46	SMC-2
Gm4876	9.98586228934244e-50	0.709474	0.901	0.327	3.22413535735999e-45	SMC-2
Pcp4l1	2.04639814771536e-49	0.780216	1	0.445	6.6072056995286e-45	SMC-2
Tesc	2.76695945378201e-49	0.450145	0.636	0.124	8.93368198842598e-45	SMC-2
Fgf1	2.83234249714187e-49	0.586259	0.895	0.311	9.14478422052197e-45	SMC-2
Ntn4	3.02877852658742e-49	0.850555	0.951	0.373	9.77901722879281e-45	SMC-2
Acta2	3.06513878166169e-49	1.22553	1	0.306	9.89641358435109e-45	SMC-2
Lgalsl	3.87151596547554e-49	0.659901	0.926	0.439	1.24999635977309e-44	SMC-2
Plec	4.48931869822538e-49	0.648717	0.932	0.387	1.44946632809603e-44	SMC-2
Fzd4	5.14328781932619e-49	0.502941	0.765	0.217	1.66061333822585e-44	SMC-2
Hrc	6.51373253107994e-49	0.4656	0.679	0.156	2.10308882230978e-44	SMC-2
Tril	6.58663748854942e-49	0.548045	0.84	0.284	2.12662764592795e-44	SMC-2
Tagln	1.32406764158503e-48	1.18204	0.994	0.327	4.27501719438557e-44	SMC-2
Uba2	1.96835508081726e-48	0.68306	0.988	0.607	6.35522804943468e-44	SMC-2
Dgkg	3.77751638130788e-48	0.688103	0.907	0.319	1.21964671403288e-43	SMC-2
Olfr78	7.59609570680541e-48	0.35121	0.481	0.069	2.45255142085626e-43	SMC-2
Lpl	7.99831840059644e-48	0.534815	0.747	0.203	2.58241706200057e-43	SMC-2
Rbm24	1.14287615464269e-47	0.55374	0.815	0.223	3.69000424049486e-43	SMC-2
Lrrtm3	1.62958628812442e-47	0.506232	0.753	0.204	5.2614452484673e-43	SMC-2
Pgf	2.229376681428e-47	0.529652	0.747	0.205	7.19798849132659e-43	SMC-2
Serpini1	3.07866748939122e-47	0.635679	0.796	0.235	9.94009372299744e-43	SMC-2
Fhl5	4.5819293600959e-47	0.579772	0.735	0.187	1.47936753249416e-42	SMC-2
Mgst3	6.06440944632199e-47	0.571972	0.864	0.319	1.95801587793398e-42	SMC-2
Ptma	6.2639118898126e-47	0.490152	1	0.84	2.02242923186379e-42	SMC-2
Itga7	8.67367851921057e-47	0.619666	0.914	0.401	2.80047058349752e-42	SMC-2
Myocd	1.27604058243502e-46	0.669282	0.815	0.223	4.11995222850796e-42	SMC-2
Nme2	1.79109243793511e-46	0.701345	1	0.669	5.78290015436108e-42	SMC-2
Adamtsl1	1.93963459959482e-46	0.604293	0.784	0.236	6.26249823171179e-42	SMC-2
Atp2a2	3.55657328644765e-46	0.512136	0.994	0.819	1.14831081699535e-41	SMC-2
Crip1	6.18353690903125e-46	1.07643	1	0.484	1.99647856181892e-41	SMC-2
Mustn1	8.01532748775311e-46	0.71263	0.907	0.275	2.58790878597085e-41	SMC-2
Ackr3	8.40043273460844e-46	0.760508	0.938	0.489	2.71224771702303e-41	SMC-2
Rgs7bp	9.96061501905557e-46	0.678287	0.994	0.525	3.21598377120247e-41	SMC-2
Stac	1.60176973175643e-45	0.481468	0.599	0.124	5.171633932922e-41	SMC-2
Mgp	3.19426751794344e-45	0.765927	1	0.66	1.0313331535184e-40	SMC-2
Fxyd1	5.92094914599956e-45	0.678079	0.994	0.414	1.91169685076888e-40	SMC-2
Hspb2	1.16229233961861e-44	0.609639	0.944	0.378	3.75269327692661e-40	SMC-2
Tpm1	1.25035642169984e-44	0.713849	1	0.827	4.03702577874227e-40	SMC-2
Pdlim3	1.42357940843371e-44	0.553341	0.796	0.205	4.59631083600992e-40	SMC-2
Parm1	1.44546417405714e-44	0.681665	0.957	0.426	4.66697017877829e-40	SMC-2
Nab1	1.95250611968662e-44	0.578614	0.963	0.588	6.30405650863219e-40	SMC-2
Rap2a	2.31841183003481e-44	0.580986	0.988	0.647	7.4854562756334e-40	SMC-2
Fam81a	6.13257787062076e-44	0.421827	0.617	0.148	1.98002541708733e-39	SMC-2
Rgs5	7.0535893376137e-44	0.582237	1	0.825	2.27739238943533e-39	SMC-2
Net1	1.04086458900384e-43	0.563855	0.802	0.246	3.36063949851669e-39	SMC-2
Tpm2	1.53114725975886e-43	0.924337	1	0.525	4.94361515758342e-39	SMC-2
Cd200	2.32205093422151e-43	0.627584	0.907	0.376	7.49720585132099e-39	SMC-2
Dipk1a	2.89077307181148e-43	0.552828	0.914	0.388	9.33343901695772e-39	SMC-2
Ppm1l	3.25597997835149e-43	0.637675	0.889	0.33	1.05125825561035e-38	SMC-2
Slc8a1	1.56824272420508e-42	0.705736	0.944	0.441	5.06338528364094e-38	SMC-2
Adamts16	3.6563587411402e-42	0.477722	0.525	0.1	1.18052854675194e-37	SMC-2
Gas6	4.07742362521028e-42	0.50178	0.765	0.26	1.31647776587164e-37	SMC-2
Pde3a	6.29060321609518e-42	0.568889	0.994	0.782	2.03104706038065e-37	SMC-2
Nudt4	7.76608607336412e-42	0.579889	0.988	0.614	2.50743621050707e-37	SMC-2
Gm6249	2.27575809992186e-41	0.397248	0.506	0.093	7.34774017721772e-37	SMC-2
Zbtb7c	3.15070703656701e-41	0.49657	0.815	0.274	1.01726878089639e-36	SMC-2
Mylk	1.1296073410622e-40	0.494512	1	0.815	3.64716322208752e-36	SMC-2
Rbpms2	2.03852004310921e-40	0.563738	0.92	0.386	6.58176966318672e-36	SMC-2
Mef2c	2.36551730214117e-40	0.497433	1	0.791	7.6375457134232e-36	SMC-2
Myl9	2.97419009846494e-40	0.650196	1	0.767	9.60276757091374e-36	SMC-2
Filip1l	4.46624948729678e-40	0.498015	0.994	0.867	1.44201797196351e-35	SMC-2
Tinagl1	1.04897659609647e-39	0.655162	0.907	0.269	3.38683073581668e-35	SMC-2
Lbh	1.26901826785748e-39	0.534814	0.994	0.701	4.09727928143146e-35	SMC-2
Nrarp	1.83636158335901e-39	0.533118	0.815	0.317	5.92906064419124e-35	SMC-2
Sytl2	4.68951975106646e-39	0.459562	0.772	0.252	1.51410524202683e-34	SMC-2
Rasl11a	5.05059636455217e-39	0.58021	0.864	0.384	1.63068604822296e-34	SMC-2
Cacnb2	8.01149903879606e-39	0.636484	0.969	0.666	2.58667269465608e-34	SMC-2
Atp2b4	1.27578510470532e-38	0.579133	0.951	0.419	4.11912736756208e-34	SMC-2
Mamdc2	1.79149243181168e-38	0.470363	0.599	0.149	5.78419161459038e-34	SMC-2
Lamb2	2.09923282051417e-38	0.491896	0.975	0.713	6.7777930075941e-34	SMC-2
Lmod1	3.37262450373829e-38	0.660995	0.944	0.369	1.08891927352198e-33	SMC-2
Atpif1	4.21698973051007e-38	0.520111	1	0.696	1.36153947428979e-33	SMC-2
Igfbp7	4.28873534878197e-38	0.403093	1	0.874	1.38470398206123e-33	SMC-2
Actn1	4.82643546666166e-38	0.646169	0.981	0.484	1.55831121912105e-33	SMC-2
Kcnab1	5.87337308397532e-38	0.857145	0.821	0.315	1.89633596762311e-33	SMC-2
Ttll7	6.08913596485373e-38	0.571829	0.901	0.401	1.96599932897232e-33	SMC-2
Ltbp1	7.28840899979689e-38	0.583501	0.827	0.275	2.35320861376442e-33	SMC-2
Myo1e	1.17173180171344e-37	0.593567	0.938	0.476	3.78317046819217e-33	SMC-2
Ptms	1.17213808440699e-37	0.468439	1	0.79	3.78448223312485e-33	SMC-2
Gpr20	1.42885918093997e-37	0.364419	0.605	0.147	4.61335763750089e-33	SMC-2
Ptp4a3	1.59832387095164e-37	0.611218	0.969	0.515	5.16050828214155e-33	SMC-2
Myl6	7.17318025597056e-37	0.532602	1	0.851	2.31600470924521e-32	SMC-2
Akap6	7.48378819483902e-37	0.550575	0.846	0.34	2.41629069446768e-32	SMC-2
Nrep	8.67042022737299e-37	0.566589	0.988	0.694	2.79941857881192e-32	SMC-2
Rgs17	1.75800954120603e-36	0.591613	0.636	0.189	5.67608540569192e-32	SMC-2
Slit3	1.9251734858776e-36	0.573051	0.685	0.205	6.21580763385299e-32	SMC-2
Arhgap44	3.11206621521559e-36	0.341169	0.543	0.134	1.00479281890666e-31	SMC-2
Arvcf	4.55084050935527e-36	0.496457	0.784	0.315	1.46932987525554e-31	SMC-2
Trarg1	5.58365810518513e-36	0.254583	0.364	0.053	1.80279569242112e-31	SMC-2
Trp53i11	1.75449202908816e-35	0.620784	0.846	0.299	5.66472841431695e-31	SMC-2
Itpk1	2.34825504650766e-35	0.485732	0.815	0.315	7.58181106865929e-31	SMC-2
Gm13889	2.70484818822203e-35	0.618194	1	0.576	8.73314334531247e-31	SMC-2
Gja4	4.23797623081308e-35	0.56161	0.988	0.598	1.36831538564262e-30	SMC-2
C1s1	1.06235452471382e-34	0.412297	0.667	0.206	3.43002405394351e-30	SMC-2
Cnn2	1.18399068325324e-34	0.48666	0.994	0.689	3.82275071901975e-30	SMC-2
Myo1d	1.61317505601669e-34	0.535325	0.877	0.378	5.20845830336109e-30	SMC-2
Nrgn	1.74298925829696e-34	0.381408	0.537	0.131	5.62758941826341e-30	SMC-2
Ccdc3	3.54527530412364e-34	0.487252	0.864	0.313	1.1446630374424e-29	SMC-2
Inka2	9.34072400581096e-34	0.359269	0.58	0.159	3.01583955975619e-29	SMC-2
Mcam	1.11073040222005e-33	0.511514	1	0.669	3.58621524964786e-29	SMC-2
Cdc42ep3	1.62159021898816e-33	0.508308	0.895	0.382	5.23562834004708e-29	SMC-2
Filip1	2.33562978778891e-33	0.565634	0.895	0.405	7.54104789583407e-29	SMC-2
Cyb5r3	4.2239746202731e-33	0.493153	0.938	0.507	1.36379468564758e-28	SMC-2
Fmod	6.52387071536478e-33	0.472947	0.704	0.223	2.10636213786983e-28	SMC-2
Flna	8.33790680728784e-33	0.52319	1	0.732	2.69205997086903e-28	SMC-2
Tbx2	1.38550177872353e-32	0.512764	0.975	0.643	4.47336959296465e-28	SMC-2
Actb	2.02143344376774e-32	0.394541	1	0.927	6.52660215989289e-28	SMC-2
Scn3a	2.5389061378488e-32	0.372614	0.525	0.13	8.19736624727244e-28	SMC-2
Epas1	6.09127839148223e-32	0.404453	1	0.815	1.96669105425787e-27	SMC-2
Dstn	6.84647456024481e-32	0.5725	0.994	0.712	2.21052124126624e-27	SMC-2
Ehd2	7.18666720271781e-32	0.514286	0.944	0.505	2.3203592397415e-27	SMC-2
Rpl21	7.32225616284456e-32	0.447255	1	0.801	2.36413684729762e-27	SMC-2
Palld	7.5767522716433e-32	0.494202	0.901	0.335	2.44630600594547e-27	SMC-2
Cryab	9.97448788769121e-32	0.533157	0.975	0.574	3.22046290429886e-27	SMC-2
Atp10a	1.19641339138491e-31	0.463531	0.784	0.299	3.86285991676446e-27	SMC-2
Serping1	1.23845396502378e-31	0.502058	0.969	0.439	3.99859631687227e-27	SMC-2
Aspn	1.36371426277081e-31	0.562158	0.957	0.518	4.40302424020812e-27	SMC-2
Adamts15	2.03117889359468e-31	0.301555	0.599	0.172	6.55806729374913e-27	SMC-2
Hspb1	2.48337154810611e-31	0.589759	0.963	0.503	8.01806171737021e-27	SMC-2
Olfml2b	2.56889038009284e-31	0.342248	0.556	0.153	8.29417637020576e-27	SMC-2
Marveld1	2.95250025800173e-31	0.444576	0.87	0.379	9.53273758301017e-27	SMC-2
Mgll	6.53935329669672e-31	0.431131	0.883	0.391	2.11136099890447e-26	SMC-2
Pls3	9.98498109782155e-31	0.468357	0.994	0.694	3.22385084705364e-26	SMC-2
Csrp1	1.32410356529855e-30	0.606699	0.938	0.399	4.27513318127944e-26	SMC-2
Nmnat2	2.01842217993902e-30	0.508744	0.877	0.423	6.51687969236912e-26	SMC-2
Tmem51	2.57016223171143e-30	0.456946	0.92	0.499	8.29828279752668e-26	SMC-2
Npy1r	3.95943427655543e-30	0.49435	0.944	0.461	1.27838254487145e-25	SMC-2
Cox8a	4.48492390399748e-30	0.41785	1	0.83	1.44804738088367e-25	SMC-2
Mob2	6.46963017723111e-30	0.494839	0.957	0.564	2.08884949532261e-25	SMC-2
Trp53inp2	6.72450467423322e-30	0.406066	0.827	0.382	2.17114082416968e-25	SMC-2
S100a11	7.47187967514188e-30	0.542172	1	0.668	2.41244579071306e-25	SMC-2
Kcnk3	8.98923326612098e-30	0.41453	0.735	0.257	2.90235374463248e-25	SMC-2
Hif3a	9.9259234862563e-30	0.361155	0.642	0.207	3.20478291600757e-25	SMC-2
Plxnd1	1.01037706598765e-29	0.358468	0.765	0.3	3.26220443295433e-25	SMC-2
Wnt5b	1.14013134288559e-29	0.538813	0.852	0.425	3.68114206677469e-25	SMC-2
Tm4sf1	1.15260828459182e-29	0.509545	0.994	0.699	3.72142636846161e-25	SMC-2
Kcnb1	1.66600819185308e-29	0.352351	0.58	0.181	5.37904064903604e-25	SMC-2
Cdh6	1.82103301743558e-29	0.492651	0.79	0.344	5.87956930339426e-25	SMC-2
Zfhx3	1.95425581473726e-29	0.384111	1	0.889	6.3097057490422e-25	SMC-2
Sema5b	2.31171838293332e-29	0.268985	0.444	0.104	7.46384514297681e-25	SMC-2
H3f3a	2.42172106491571e-29	0.401544	1	0.823	7.81901080229336e-25	SMC-2
Slc8a2	2.50053890946257e-29	0.263347	0.481	0.117	8.07348997698181e-25	SMC-2
Sorbs2	7.33808185647749e-29	0.609588	0.87	0.35	2.36924648900089e-24	SMC-2
Fam241a	9.79120668512702e-29	0.44381	0.864	0.395	3.16128690242696e-24	SMC-2
Calm1	1.10379320323777e-28	0.424667	1	0.811	3.5638171152938e-24	SMC-2
Crip2	1.1528060403633e-28	0.490681	1	0.645	3.72206486252099e-24	SMC-2
Adamts14	1.44908477498374e-28	0.35093	0.593	0.194	4.67866001299e-24	SMC-2
Galnt18	2.01200135020952e-28	0.437086	0.765	0.318	6.49614875942147e-24	SMC-2
Asb2	2.23978138975655e-28	0.367694	0.506	0.144	7.23158217310696e-24	SMC-2
Rex1bd	2.28983370236731e-28	0.442964	0.926	0.51	7.39318607483334e-24	SMC-2
Lmna	2.95419805372075e-28	0.455376	0.981	0.643	9.53821925604817e-24	SMC-2
Itgb1	4.96019025233641e-28	0.322547	1	0.895	1.60149662677186e-23	SMC-2
Pdgfb	5.41600776405707e-28	0.314856	0.593	0.194	1.74866642678111e-23	SMC-2
Map1b	6.52746351909211e-28	0.544547	0.932	0.47	2.10752214640927e-23	SMC-2
Map3k20	7.33402900873548e-28	0.425415	0.981	0.769	2.36793794605042e-23	SMC-2
Ppp1r12b	7.65754374592019e-28	0.455209	0.944	0.717	2.47239114924525e-23	SMC-2
Mapre2	1.16281709791145e-27	0.418374	0.957	0.678	3.75438756402668e-23	SMC-2
Dbndd2	1.32902033256461e-27	0.456465	0.981	0.559	4.29100794775135e-23	SMC-2
Slc4a3	2.29817980084796e-27	0.382711	0.71	0.272	7.42013312299781e-23	SMC-2
Csrp2	2.38788846588132e-27	0.485609	0.883	0.38	7.709775489791e-23	SMC-2
Mn1	3.80782495491334e-27	0.291381	0.537	0.157	1.22943244319287e-22	SMC-2
Itga10	4.57858750846626e-27	0.265389	0.537	0.154	1.4782885488585e-22	SMC-2
Calm2	4.74136176907995e-27	0.45067	0.994	0.732	1.53084347438284e-22	SMC-2
Lipg	5.13211579871525e-27	0.284208	0.438	0.106	1.65700622793119e-22	SMC-2
Lox	5.5121608898723e-27	0.355657	0.679	0.233	1.77971138651307e-22	SMC-2
Sh3bgrl	6.32251759055415e-27	0.414954	0.988	0.753	2.04135125446222e-22	SMC-2
Cnnm2	1.17199439174006e-26	0.50914	0.889	0.575	3.78401829261112e-22	SMC-2
Rps2	1.23136341897438e-26	0.429067	0.994	0.789	3.97570307084257e-22	SMC-2
Fbxo32	2.0797280321606e-26	0.378909	0.66	0.245	6.71481789743693e-22	SMC-2
Tuba1c	3.26540157414162e-26	0.399611	0.802	0.304	1.05430020624311e-21	SMC-2
Ppia	4.05370029966772e-26	0.389387	1	0.825	1.30881821575372e-21	SMC-2
Atp5b	4.13326073928851e-26	0.380827	1	0.789	1.33450589489408e-21	SMC-2
Angpt1	5.00461366631989e-26	0.500568	0.858	0.437	1.6158396144447e-21	SMC-2
Snhg18	5.3322686959488e-26	0.429664	0.901	0.442	1.72162959386099e-21	SMC-2
Vim	5.88722853569216e-26	0.620509	0.981	0.606	1.90080947731893e-21	SMC-2
Idh2	5.92100245189116e-26	0.403123	0.87	0.477	1.9117140616421e-21	SMC-2
Cap2	6.1128733469052e-26	0.427465	0.975	0.691	1.97366341751528e-21	SMC-2
Adamts8	6.15493747884656e-26	0.300466	0.568	0.189	1.98724466379519e-21	SMC-2
Prkar2b	6.89102494123247e-26	0.414145	0.741	0.339	2.22490522277573e-21	SMC-2
Atp1b1	7.14626832605313e-26	0.395284	0.63	0.207	2.30731565443277e-21	SMC-2
Pmp22	7.33990629307923e-26	0.443236	0.858	0.402	2.36983554484649e-21	SMC-2
Tln1	7.61460043893501e-26	0.370258	1	0.815	2.45852604371895e-21	SMC-2
Ccrl2	1.07945125914392e-25	0.319655	0.599	0.203	3.48522428039797e-21	SMC-2
Rpl8	1.14712545639619e-25	0.413555	1	0.777	3.70372396106639e-21	SMC-2
Jph2	1.28485829018991e-25	0.356964	0.679	0.251	4.14842196153616e-21	SMC-2
P3h2	1.29628774593548e-25	0.408245	0.716	0.291	4.18532424530187e-21	SMC-2
Eef1a1	1.54370409147667e-25	0.364542	1	0.881	4.98415740015074e-21	SMC-2
Rras	1.60576525839977e-25	0.446295	0.951	0.521	5.18453428979535e-21	SMC-2
Ebf3	1.80450930759764e-25	0.281044	0.42	0.104	5.82621920144049e-21	SMC-2
Mfhas1	2.42581840284653e-25	0.39741	0.784	0.379	7.8322398772706e-21	SMC-2
Ndufa13	4.23167365943377e-25	0.417391	0.994	0.734	1.36628047442138e-20	SMC-2
Arhgef7	4.72067488432832e-25	0.463708	0.957	0.616	1.52416429990308e-20	SMC-2
Ndufa4l2	5.8203577728104e-25	0.508056	0.994	0.647	1.87921891410729e-20	SMC-2
Cfl1	5.90441958844318e-25	0.432527	0.988	0.733	1.90635995252065e-20	SMC-2
Dynll1	6.32179502650411e-25	0.427894	1	0.75	2.04111796020738e-20	SMC-2
Tpm4	1.04192018513459e-24	0.40283	0.975	0.766	3.36404770174407e-20	SMC-2
Map7d2	1.22015553747532e-24	0.308328	0.574	0.198	3.93951618384655e-20	SMC-2
Rps8	1.23490171435542e-24	0.372696	1	0.843	3.98712716513933e-20	SMC-2
Rpl5	1.26845973913434e-24	0.421386	1	0.749	4.09547595974305e-20	SMC-2
Timp2	1.4038400581685e-24	0.440576	0.907	0.473	4.53257839580862e-20	SMC-2
Rps4x	2.24685588191975e-24	0.418971	1	0.787	7.25442358595431e-20	SMC-2
Angpt2	2.46923184081533e-24	0.409721	0.759	0.353	7.97240884444046e-20	SMC-2
Rps24	2.54338302085029e-24	0.403642	1	0.832	8.21182075941933e-20	SMC-2
Stk38l	2.90368151757268e-24	0.339555	0.71	0.301	9.37511651578691e-20	SMC-2
2310022B05Rik	3.89940478824615e-24	0.417546	0.901	0.487	1.25900082398104e-19	SMC-2
Crispld2	4.78659477335985e-24	0.480742	0.698	0.268	1.54544785447469e-19	SMC-2
Ubb	5.25408250666137e-24	0.378336	1	0.823	1.69638561892576e-19	SMC-2
Ano1	5.74039967526316e-24	0.469864	0.969	0.633	1.85340284315222e-19	SMC-2
Slc25a4	6.42494334367265e-24	0.389014	0.994	0.768	2.07442145737159e-19	SMC-2
Hbegf	6.54959957484888e-24	0.330375	0.654	0.257	2.11466921473146e-19	SMC-2
Tagln2	6.8783218087958e-24	0.441861	0.988	0.664	2.2208037624059e-19	SMC-2
Tgfb2	8.10239822326142e-24	0.4459	0.914	0.493	2.61602131434442e-19	SMC-2
Ndufb9	1.1129538300953e-23	0.391004	0.994	0.722	3.5933940312287e-19	SMC-2
Uqcrh	1.37710625160927e-23	0.395291	0.988	0.744	4.44626295457085e-19	SMC-2
Rassf3	1.56609825429815e-23	0.384274	0.901	0.455	5.05646143365243e-19	SMC-2
Sept8	1.57700892452178e-23	0.385912	0.957	0.687	5.09168871460346e-19	SMC-2
Rpl39	1.84759086245615e-23	0.424614	1	0.765	5.96531661761218e-19	SMC-2
1500009L16Rik	2.26199582558465e-23	0.362659	0.753	0.356	7.30330592206516e-19	SMC-2
Rap1a	2.81725577289847e-23	0.359773	0.994	0.829	9.09607371395729e-19	SMC-2
Rpl13	2.92210591359403e-23	0.381326	1	0.844	9.43460336322105e-19	SMC-2
Esam	3.32649573663157e-23	0.405058	0.969	0.599	1.07402567848624e-18	SMC-2
Tmem100	3.61909999568576e-23	0.309203	0.599	0.213	1.16849881560706e-18	SMC-2
Rhoc	3.78276574100884e-23	0.412665	0.957	0.611	1.22134157479953e-18	SMC-2
Ptprf	4.34321446328707e-23	0.293932	0.593	0.22	1.4022936537615e-18	SMC-2
Rpsa	4.69404249399779e-23	0.382869	1	0.8	1.51556550003707e-18	SMC-2
Smim5	4.99610458676939e-23	0.284913	0.377	0.094	1.61309228793023e-18	SMC-2
Nkd1	5.1407986279405e-23	0.385988	0.802	0.368	1.65980965300315e-18	SMC-2
Ndufb10	6.16698033688339e-23	0.39452	0.969	0.642	1.99113294136954e-18	SMC-2
Gm13861	7.21464498073118e-23	0.405686	0.815	0.393	2.32939242492868e-18	SMC-2
Lgals1	7.65463202414228e-23	0.514832	0.994	0.6	2.47145104163482e-18	SMC-2
Arpc5	9.00080999573406e-23	0.396199	0.963	0.686	2.90609152332266e-18	SMC-2
Atp5h	9.17456987517903e-23	0.373699	0.994	0.751	2.96219337559905e-18	SMC-2
Anxa1	9.38381589656266e-23	0.378141	0.679	0.271	3.02975263852319e-18	SMC-2
Crtc3	1.14682804360191e-22	0.354306	0.975	0.794	3.70276370437747e-18	SMC-2
Rps19	1.53474413492864e-22	0.404157	1	0.767	4.95522838844411e-18	SMC-2
Hmgn3	1.58398257939166e-22	0.381117	0.932	0.608	5.11420455408186e-18	SMC-2
Map1lc3a	1.87696517708151e-22	0.401873	0.981	0.697	6.06015746724307e-18	SMC-2
Notch3	2.00349229028249e-22	0.34731	1	0.825	6.46867555763506e-18	SMC-2
Ybx1	2.09566529075692e-22	0.369367	1	0.758	6.76627452426687e-18	SMC-2
Cd151	2.27732761650255e-22	0.384714	0.926	0.598	7.35280767540178e-18	SMC-2
Actg1	2.28958005041648e-22	0.402878	1	0.778	7.39236710877968e-18	SMC-2
Rpl35a	2.42421960693267e-22	0.382977	1	0.817	7.8270778449035e-18	SMC-2
Adamts1	2.46752049760106e-22	0.334064	0.623	0.243	7.96688343060453e-18	SMC-2
Fam162a	4.88905499441571e-22	0.390239	0.877	0.568	1.578529186047e-17	SMC-2
Ar	5.00419805364982e-22	0.259628	0.358	0.089	1.61570542558192e-17	SMC-2
Actn4	5.29874847160825e-22	0.335987	0.994	0.857	1.71080691902815e-17	SMC-2
Naca	5.8187813237363e-22	0.38857	1	0.755	1.87870992599474e-17	SMC-2
Cenpb	6.32542171405866e-22	0.388914	0.821	0.468	2.04228890881812e-17	SMC-2
Rpl14	6.35737696016212e-22	0.409755	1	0.728	2.05260629912754e-17	SMC-2
Clta	8.31432619684553e-22	0.378459	0.994	0.705	2.68444649917552e-17	SMC-2
Rps3a1	9.57480787968245e-22	0.388679	1	0.798	3.09141822011307e-17	SMC-2
Uqcr11	1.07394882657782e-21	0.392685	0.975	0.682	3.46745857637182e-17	SMC-2
Zc2hc1a	1.09187135627115e-21	0.379734	0.963	0.617	3.52532504799267e-17	SMC-2
Tdp1	1.10883668936828e-21	0.281988	0.549	0.211	3.58010101896337e-17	SMC-2
Rpl17	1.60512994318687e-21	0.36873	1	0.812	5.18248304756746e-17	SMC-2
Dusp3	1.80790879196593e-21	0.380912	0.889	0.554	5.83719511662038e-17	SMC-2
Sem1	1.87842563953731e-21	0.361851	0.988	0.726	6.0648728623741e-17	SMC-2
Cox6c	1.91261169881388e-21	0.37438	1	0.778	6.17524939196037e-17	SMC-2
Cttnbp2	1.95759922441754e-21	0.305678	0.586	0.231	6.32050061587692e-17	SMC-2
Smarcd3	2.05611422139173e-21	0.366399	0.821	0.412	6.63857598660749e-17	SMC-2
Ecm1	2.17211450471944e-21	0.32835	0.741	0.345	7.01310610138765e-17	SMC-2
Lifr	2.35727336828407e-21	0.392819	0.809	0.465	7.61092852417877e-17	SMC-2
Rpl29	2.40386730123166e-21	0.405126	0.994	0.73	7.76136635548667e-17	SMC-2
Bnip2	2.42285585147888e-21	0.356628	0.92	0.567	7.82267468766987e-17	SMC-2
Iah1	2.54470348484183e-21	0.3238	0.772	0.386	8.21608414150882e-17	SMC-2
Tmem176b	2.7274305717258e-21	0.356691	0.833	0.389	8.8060550869311e-17	SMC-2
Rplp0	2.81385051016085e-21	0.408491	0.994	0.775	9.08507914215634e-17	SMC-2
Podxl2	3.44255494760379e-21	0.300412	0.593	0.244	1.11149771593284e-16	SMC-2
Selenow	3.45003151911319e-21	0.364175	0.975	0.762	1.11391167657608e-16	SMC-2
Nexn	3.48752961197397e-21	0.420057	0.765	0.341	1.12601868581804e-16	SMC-2
Nr2f2	3.65635178891161e-21	0.271041	1	0.906	1.18052630208589e-16	SMC-2
Sox6	3.97402936336887e-21	0.439004	0.932	0.555	1.28309486055091e-16	SMC-2
Rpl12	4.28616011010752e-21	0.390439	0.994	0.749	1.38387251475041e-16	SMC-2
Gm11906	5.07696340467362e-21	0.259924	0.481	0.157	1.63919917446697e-16	SMC-2
Pdlim5	5.79826152262213e-21	0.464514	0.926	0.592	1.87208469780901e-16	SMC-2
Rpl18	6.06072431141299e-21	0.377752	1	0.773	1.95682605842591e-16	SMC-2
Slc25a5	6.94542804714244e-21	0.383739	0.963	0.634	2.24247035358088e-16	SMC-2
Rpl32	9.59066383077288e-21	0.400639	0.994	0.773	3.09653763104164e-16	SMC-2
Sdhc	9.61869194504908e-21	0.359056	0.895	0.585	3.105587068298e-16	SMC-2
Rps18	9.91736128733072e-21	0.384289	0.994	0.78	3.20201843884047e-16	SMC-2
Rps7	1.0985507286255e-20	0.397307	1	0.786	3.54689073751316e-16	SMC-2
Rps14	1.25951862039763e-20	0.372688	0.994	0.812	4.06660776967784e-16	SMC-2
Uqcr10	1.47444150032437e-20	0.37661	0.994	0.665	4.76052927209728e-16	SMC-2
Esyt2	1.47936360954314e-20	0.359702	0.969	0.724	4.77642128613194e-16	SMC-2
Rpl3	1.73594923687632e-20	0.377552	1	0.777	5.60485930110259e-16	SMC-2
Ncf2	1.91238417749143e-20	0.389162	0.765	0.377	6.17451479386658e-16	SMC-2
Usp2	2.43182299635146e-20	0.270182	0.506	0.184	7.85162690831997e-16	SMC-2
Atp5g3	2.78752075549385e-20	0.374794	0.969	0.665	9.000068263263e-16	SMC-2
Atp1b2	3.39154637899481e-20	0.349684	0.975	0.737	1.09502857938605e-15	SMC-2
Khdrbs3	4.06014068600426e-20	0.306484	0.691	0.286	1.3108976232902e-15	SMC-2
Eef2	4.11978727718711e-20	0.360433	0.994	0.756	1.3301557181854e-15	SMC-2
Prrx1	4.13631224637616e-20	0.367893	0.969	0.645	1.33549113498747e-15	SMC-2
Rack1	4.6608382014528e-20	0.39237	1	0.711	1.50484483010306e-15	SMC-2
Peak1	5.80276862959122e-20	0.365422	0.975	0.779	1.87353990743612e-15	SMC-2
Pde1a	5.99585365549352e-20	0.398455	0.988	0.683	1.93588126974919e-15	SMC-2
Tprgl	6.03657696768539e-20	0.373369	0.944	0.591	1.94902960555658e-15	SMC-2
Ywhaq	7.16711484819907e-20	0.325576	0.975	0.758	2.31404637103803e-15	SMC-2
Rpl9	7.53309534618991e-20	0.372781	1	0.805	2.43221049442434e-15	SMC-2
Atp5e	7.68602471780673e-20	0.379062	0.981	0.701	2.48158680063826e-15	SMC-2
Rpl10a	8.35508355592367e-20	0.393447	0.994	0.747	2.69760582770108e-15	SMC-2
Vangl2	9.39370727676404e-20	0.253296	0.512	0.192	3.03294626844881e-15	SMC-2
Rpl19	9.54741958931762e-20	0.357553	1	0.814	3.08257536280298e-15	SMC-2
Gtf3a	9.91745676628515e-20	0.260451	0.58	0.232	3.20204926613049e-15	SMC-2
Rpl36	1.00745904159539e-19	0.367087	1	0.775	3.25278300759902e-15	SMC-2
Tmem38b	1.03194873603031e-19	0.313795	0.722	0.302	3.33185288402106e-15	SMC-2
Sort1	1.06819221992105e-19	0.367456	0.895	0.609	3.44887222045911e-15	SMC-2
Pln	1.14434720724759e-19	0.417847	0.512	0.175	3.6947538280403e-15	SMC-2
Rpl37a	1.26696517700948e-19	0.373096	1	0.795	4.09065046701052e-15	SMC-2
Fat1	1.50547738964777e-19	0.350787	0.833	0.493	4.86073484795575e-15	SMC-2
Map3k5	1.60882158371311e-19	0.373484	0.895	0.525	5.19440224733452e-15	SMC-2
Rasl12	1.60916776338513e-19	0.374326	0.975	0.585	5.19551995764155e-15	SMC-2
Rps21	1.76885361499751e-19	0.374828	1	0.789	5.71109766674247e-15	SMC-2
Rps20	1.78178444761801e-19	0.387792	1	0.804	5.75284744602426e-15	SMC-2
Rps12	1.78667718524378e-19	0.361852	1	0.822	5.76864462799659e-15	SMC-2
Ccdc160	2.04149246585554e-19	0.274038	0.593	0.24	6.59136672450778e-15	SMC-2
Eif4ebp1	2.40562872021227e-19	0.284456	0.636	0.269	7.76705344894935e-15	SMC-2
Lrrc10b	2.62840021790322e-19	0.266865	0.481	0.161	8.48631578354412e-15	SMC-2
Rps27a	3.05712615310584e-19	0.361715	1	0.814	9.87054321053282e-15	SMC-2
Rps10	3.14404838796847e-19	0.376097	0.994	0.786	1.01511890302338e-14	SMC-2
Hopx	3.148581257654e-19	0.298534	0.58	0.238	1.01658243065875e-14	SMC-2
Gng5	3.5449732161835e-19	0.367568	0.975	0.709	1.14456550230917e-14	SMC-2
Rdh5	3.82129678108291e-19	0.268482	0.679	0.295	1.23378209170824e-14	SMC-2
Cnn3	4.23168817947076e-19	0.350327	0.907	0.618	1.36628516250572e-14	SMC-2
Tmem246	4.23283611185946e-19	0.259161	0.617	0.258	1.36665579543606e-14	SMC-2
Pfn1	4.29118865818327e-19	0.386642	1	0.739	1.38549608206763e-14	SMC-2
Cox7a2	4.39091122386037e-19	0.36042	0.969	0.72	1.4176935068478e-14	SMC-2
Calm3	4.44079488475423e-19	0.355845	0.92	0.593	1.4337994444406e-14	SMC-2
Ndrg2	5.02722262640489e-19	0.363544	0.951	0.604	1.62313936938735e-14	SMC-2
Sdhd	5.92567312799202e-19	0.315226	0.802	0.43	1.91322208283478e-14	SMC-2
Myo1c	6.01069785830498e-19	0.310502	0.852	0.447	1.94067401751093e-14	SMC-2
Chchd2	6.02687752188291e-19	0.347613	1	0.774	1.94589794549033e-14	SMC-2
Epn2	6.46173093691943e-19	0.326871	0.963	0.764	2.08629906760317e-14	SMC-2
Pdcd10	6.59620765264175e-19	0.315685	0.969	0.705	2.12971756480844e-14	SMC-2
Tspan2	8.26798350520713e-19	0.284386	0.642	0.264	2.66948383432622e-14	SMC-2
Atp5j	9.4236324142629e-19	0.360604	1	0.711	3.04260819759306e-14	SMC-2
Nr4a1	1.00336968702242e-18	0.297304	0.549	0.216	3.23957970848928e-14	SMC-2
Yae1d1	1.00352389920726e-18	0.297738	0.691	0.351	3.24007761337049e-14	SMC-2
Ubxn1	1.02412364486157e-18	0.336798	0.932	0.623	3.30658801216455e-14	SMC-2
Jag1	1.04228082181045e-18	0.367209	0.938	0.618	3.36521208937941e-14	SMC-2
Gng11	1.04951833594533e-18	0.394274	1	0.737	3.38857985126668e-14	SMC-2
Gpx1	1.39290507239127e-18	0.371377	0.92	0.575	4.4972726072297e-14	SMC-2
Rpl23	1.67519288936823e-18	0.358259	1	0.812	5.4086952819032e-14	SMC-2
Rps11	1.69293233652983e-18	0.374167	1	0.779	5.46597063495385e-14	SMC-2
Olfml2a	1.71963530569364e-18	0.321987	0.562	0.233	5.55218651149307e-14	SMC-2
Rpl26	1.86297564734786e-18	0.370067	1	0.799	6.01498947259205e-14	SMC-2
Atp2b1	2.706568042242e-18	0.32659	0.969	0.72	8.73869623798675e-14	SMC-2
Hmgn1	2.71695149213747e-18	0.363926	0.963	0.67	8.77222128266424e-14	SMC-2
Purb	2.7640007941841e-18	0.312359	0.981	0.769	8.9241293641822e-14	SMC-2
Hspa1a	2.80484728255755e-18	0.267177	0.488	0.182	9.05601042119355e-14	SMC-2
Prdm16	3.4515740889095e-18	0.305543	0.568	0.225	1.11440972608621e-13	SMC-2
4931406P16Rik	3.50301689609693e-18	0.319317	0.963	0.754	1.13101906524282e-13	SMC-2
Atp5o	3.65340413829335e-18	0.363277	0.963	0.643	1.17957459413077e-13	SMC-2
Cox5a	3.75018894685537e-18	0.353137	0.957	0.636	1.21082350527119e-13	SMC-2
Tcim	3.963687776928e-18	0.278159	0.623	0.264	1.27975587253674e-13	SMC-2
Ncl	4.06654872480343e-18	0.327613	0.994	0.768	1.31296658677728e-13	SMC-2
Endod1	5.10273340190985e-18	0.333759	0.858	0.474	1.64751953347463e-13	SMC-2
Neo1	5.19791689584104e-18	0.344512	0.87	0.531	1.6782514281602e-13	SMC-2
Cacnb4	5.26958231801402e-18	0.255092	0.457	0.163	1.70139004301719e-13	SMC-2
Gpi1	5.50444698172058e-18	0.328742	0.951	0.611	1.77722079698812e-13	SMC-2
Rps23	5.51270400689917e-18	0.366349	1	0.808	1.77988674270754e-13	SMC-2
Sparc	5.76567050788769e-18	0.282676	1	0.89	1.8615620368817e-13	SMC-2
Inf2	5.79788749081537e-18	0.311419	0.71	0.358	1.87196393415956e-13	SMC-2
Pcdh1	6.07130944595584e-18	0.324913	0.889	0.511	1.96024368081576e-13	SMC-2
Atp1a1	6.70662096901831e-18	0.295005	0.698	0.348	2.16536671226694e-13	SMC-2
Lurap1l	7.21370088036027e-18	0.311512	0.667	0.292	2.32908760324192e-13	SMC-2
Hip1	7.41833018727268e-18	0.358398	0.969	0.752	2.39515626756473e-13	SMC-2
Rps15a	7.76086427824322e-18	0.359691	1	0.788	2.50575024951639e-13	SMC-2
Anxa5	8.75985221687458e-18	0.336293	0.988	0.706	2.8282934852623e-13	SMC-2
Atp5l	9.00007158922899e-18	0.348882	1	0.737	2.90585311401436e-13	SMC-2
Rps6	1.01659777470942e-17	0.360647	0.994	0.739	3.28228923520431e-13	SMC-2
Rpl7	1.07169046862977e-17	0.368168	1	0.772	3.46016701606494e-13	SMC-2
Cox5b	1.19747360062488e-17	0.358712	0.981	0.695	3.86628301433756e-13	SMC-2
Siva1	1.2016656440089e-17	0.31373	0.71	0.369	3.87981786481154e-13	SMC-2
Ift43	1.2385066835872e-17	0.335337	0.944	0.66	3.99876652929799e-13	SMC-2
Ndufb7	1.36299649270434e-17	0.334941	0.932	0.639	4.4007067759945e-13	SMC-2
Syne2	1.48771474344168e-17	0.34357	0.944	0.732	4.80338459215016e-13	SMC-2
Rps5	1.52211809203338e-17	0.370844	1	0.749	4.91446268374817e-13	SMC-2
Ryr2	1.54760548783668e-17	0.254576	0.543	0.194	4.9967538385783e-13	SMC-2
Rpl34	1.56626650340382e-17	0.36341	1	0.782	5.0570046595399e-13	SMC-2
Aopep	1.71983542637768e-17	0.299951	1	0.859	5.55283264114562e-13	SMC-2
Dock8	1.73415904273039e-17	0.269893	0.556	0.226	5.5990793012636e-13	SMC-2
Serinc3	1.76104712947785e-17	0.267677	1	0.891	5.68589286694512e-13	SMC-2
Kitl	2.18267803165496e-17	0.373538	0.772	0.418	7.04721256080438e-13	SMC-2
Rpl37	2.19187948326463e-17	0.360099	1	0.788	7.07692128761649e-13	SMC-2
Oaz2	2.80140836214589e-17	0.314763	0.975	0.765	9.04490717886045e-13	SMC-2
Ndufa5	2.82328373463804e-17	0.340507	0.944	0.599	9.11553619402585e-13	SMC-2
Bod1	3.40842844640636e-17	0.256976	0.679	0.334	1.10047929249122e-12	SMC-2
Rps13	3.42098381080856e-17	0.341676	0.994	0.787	1.10453304299576e-12	SMC-2
Eif1ax	4.13163731445592e-17	0.314074	0.84	0.467	1.33398173971838e-12	SMC-2
Rpl27	4.19901588476914e-17	0.343408	1	0.762	1.35573625871541e-12	SMC-2
Pebp1	4.23801706808844e-17	0.320563	0.963	0.617	1.36832857077371e-12	SMC-2
Clec2d	4.5221393099178e-17	0.306296	0.809	0.449	1.46006311899316e-12	SMC-2
Dab2ip	4.66332102294286e-17	0.314373	0.944	0.656	1.50564645867756e-12	SMC-2
Prdx5	6.99175176070792e-17	0.352546	0.975	0.693	2.25742689097976e-12	SMC-2
Rpl41	7.07713768671963e-17	0.34308	1	0.837	2.28499544491117e-12	SMC-2
Rpl15	7.13042445665736e-17	0.353108	1	0.771	2.30220014432096e-12	SMC-2
Errfi1	7.21904491302255e-17	0.426385	0.858	0.503	2.33081303106759e-12	SMC-2
Efhd2	7.56478582167135e-17	0.364213	0.92	0.648	2.44244239824303e-12	SMC-2
Cpe	8.86775726787504e-17	0.36148	0.957	0.63	2.86313278907881e-12	SMC-2
Cox7c	9.54591791292854e-17	0.336548	0.988	0.771	3.08209051654724e-12	SMC-2
Dek	9.54852587649055e-17	0.332875	0.938	0.612	3.08293254974251e-12	SMC-2
Rps3	1.05903427242758e-16	0.369659	1	0.754	3.41930395538692e-12	SMC-2
H3f3b	1.0814205830571e-16	0.323261	1	0.834	3.49158263651645e-12	SMC-2
2900026A02Rik	1.11991427749735e-16	0.363872	0.722	0.381	3.61586722775571e-12	SMC-2
Ndufa1	1.16572279375944e-16	0.326587	0.914	0.584	3.76376918421111e-12	SMC-2
Rock1	1.18598536148242e-16	0.262372	0.981	0.883	3.82919093661827e-12	SMC-2
Atp5md	1.76522306971071e-16	0.33385	0.957	0.643	5.69937572517497e-12	SMC-2
Rab5if	1.85062531965493e-16	0.32249	0.877	0.574	5.97511396956988e-12	SMC-2
Nhs	2.08473149305784e-16	0.380475	0.741	0.416	6.73097257163585e-12	SMC-2
Msn	2.17052782097885e-16	0.31989	0.994	0.696	7.0079831755944e-12	SMC-2
Sncg	2.35791173177239e-16	0.378845	0.352	0.112	7.6129896083735e-12	SMC-2
Snrpb	2.49689976188808e-16	0.323351	0.963	0.649	8.06174026120803e-12	SMC-2
Fbxl22	2.88282541060813e-16	0.272055	0.525	0.186	9.30777840323046e-12	SMC-2
Rps15	3.4372255323577e-16	0.324237	1	0.794	1.10977700763233e-11	SMC-2
Rpl13a	3.73943260264251e-16	0.336885	1	0.803	1.20735060441519e-11	SMC-2
Lrrc32	3.79264898739579e-16	0.299826	0.772	0.414	1.22453257856048e-11	SMC-2
Rpl18a	4.09589161773724e-16	0.333107	1	0.8	1.32244052661882e-11	SMC-2
Rpl4	4.3645037993948e-16	0.345539	0.994	0.696	1.4091673417106e-11	SMC-2
Ndufb5	4.78237051866505e-16	0.321305	0.926	0.605	1.54408396936139e-11	SMC-2
Tspan17	5.37014899766145e-16	0.307301	0.821	0.512	1.73386000687495e-11	SMC-2
Cycs	5.4278397401384e-16	0.334359	0.809	0.532	1.75248661689848e-11	SMC-2
Anp32b	5.78416085806062e-16	0.318987	0.938	0.627	1.86753201624203e-11	SMC-2
Magoh	5.81088384503954e-16	0.258209	0.778	0.41	1.87616006704792e-11	SMC-2
Rplp2	6.66904839468436e-16	0.340184	1	0.771	2.15323565519174e-11	SMC-2
Tpt1	6.74937548138191e-16	0.313753	1	0.881	2.17917086167378e-11	SMC-2
Adcy2	6.97493241017694e-16	0.285832	0.475	0.188	2.25199642727383e-11	SMC-2
Gm17501	7.48063750259685e-16	0.299453	0.722	0.364	2.41527343046344e-11	SMC-2
Rpl30	8.36207754946043e-16	0.346792	0.994	0.794	2.69986397839429e-11	SMC-2
Cox4i1	9.11193435724548e-16	0.306251	1	0.815	2.94197024592385e-11	SMC-2
Atp5j2	9.30752979989277e-16	0.330647	0.957	0.681	3.00512214649138e-11	SMC-2
Knop1	1.16497701888654e-15	0.264349	0.778	0.429	3.76136130087897e-11	SMC-2
Nes	1.16582323067965e-15	0.345899	0.883	0.555	3.76409346489538e-11	SMC-2
Foxs1	1.31577893021116e-15	0.323404	0.821	0.47	4.24825543197278e-11	SMC-2
Rps29	1.41756701084477e-15	0.335607	1	0.841	4.57689860791451e-11	SMC-2
Bag1	1.41822035140785e-15	0.305087	0.846	0.513	4.57900804859051e-11	SMC-2
Oaz1	1.54522445978137e-15	0.312388	0.994	0.786	4.98906621329611e-11	SMC-2
Tanc1	1.56173642535532e-15	0.276313	0.753	0.404	5.04237839654471e-11	SMC-2
Vdac3	1.66813066675883e-15	0.300359	0.938	0.598	5.38589348376422e-11	SMC-2
Atp5d	1.77342340344534e-15	0.330912	0.988	0.717	5.72585214270396e-11	SMC-2
Arhgap1	1.95133217976361e-15	0.255346	0.735	0.396	6.30026620880278e-11	SMC-2
Pdlim1	1.95654604208857e-15	0.340057	0.895	0.547	6.31710020609137e-11	SMC-2
Atp5g2	1.98050858574687e-15	0.342868	0.988	0.689	6.39446807080092e-11	SMC-2
Msrb3	2.05303551752621e-15	0.326525	0.926	0.581	6.62863577543686e-11	SMC-2
Vps37b	2.10796197654211e-15	0.281013	0.735	0.407	6.80597683366151e-11	SMC-2
Sh3glb1	2.11016710996109e-15	0.314647	0.963	0.68	6.81309654793138e-11	SMC-2
Ndufb1-ps	2.19216673459601e-15	0.321945	0.969	0.636	7.07784873599014e-11	SMC-2
Adgrl1	2.20827982430839e-15	0.283564	0.741	0.401	7.1298730687445e-11	SMC-2
Rps25	2.36095670339935e-15	0.334921	0.994	0.761	7.62282090826547e-11	SMC-2
Synpo	2.54184813264521e-15	0.251455	0.691	0.346	8.20686506587159e-11	SMC-2
Btf3	2.63719212211374e-15	0.32347	0.988	0.716	8.51470220466862e-11	SMC-2
Htatsf1	2.99180817103269e-15	0.273391	0.698	0.377	9.65965104181324e-11	SMC-2
Atp5f1	3.03902978743715e-15	0.312276	0.981	0.724	9.81211547469834e-11	SMC-2
Ifngr2	3.6166774359245e-15	0.266082	0.722	0.377	1.16771664373694e-10	SMC-2
Mlf2	3.66378401281513e-15	0.279011	0.901	0.576	1.18292594421762e-10	SMC-2
Pakap	4.12148964026043e-15	0.346215	0.957	0.668	1.33070536015089e-10	SMC-2
Lpcat3	4.12244736805171e-15	0.275485	0.79	0.448	1.33101458172286e-10	SMC-2
Banf1	4.13427656437033e-15	0.284428	0.778	0.44	1.33483387433825e-10	SMC-2
Serbp1	4.27095533158184e-15	0.295964	0.994	0.762	1.37896334790783e-10	SMC-2
Luzp1	4.47335645982391e-15	0.264982	0.963	0.812	1.44431260018335e-10	SMC-2
Hsp90aa1	4.93861975708185e-15	0.311162	0.975	0.699	1.59453216096902e-10	SMC-2
Rpl27a	5.02720436571243e-15	0.34892	1	0.811	1.62313347355757e-10	SMC-2
Cog7	5.11247001854266e-15	0.303263	0.741	0.402	1.65066319488687e-10	SMC-2
Timp3	5.17341747765803e-15	0.38396	0.969	0.617	1.67034130101145e-10	SMC-2
Set	5.22802373790432e-15	0.307665	0.895	0.629	1.68797202425717e-10	SMC-2
Npm1	5.3628099191371e-15	0.321028	0.969	0.685	1.7314904385918e-10	SMC-2
Ripor2	5.45613690377101e-15	0.256924	0.549	0.233	1.76162292212055e-10	SMC-2
Ppp1r12c	5.52059711395052e-15	0.314884	0.926	0.663	1.7824351901812e-10	SMC-2
Dynlrb1	6.02153956640771e-15	0.322592	0.951	0.623	1.94417447980606e-10	SMC-2
Crim1	6.19534951270692e-15	0.351904	0.969	0.76	2.00029249716768e-10	SMC-2
Rps9	6.63905645265968e-15	0.330014	1	0.808	2.14355215687023e-10	SMC-2
Rpl11	6.99439037284911e-15	0.321273	1	0.802	2.25827881968179e-10	SMC-2
Rbm3	7.65728682657758e-15	0.318122	0.988	0.712	2.4723081976971e-10	SMC-2
Tnfaip8	8.78044380946304e-15	0.290942	0.735	0.432	2.83494189276133e-10	SMC-2
Cript	9.45166676994446e-15	0.252437	0.809	0.462	3.05165965001197e-10	SMC-2
Rpl23a	1.06904894682379e-14	0.328028	0.994	0.745	3.45163833460997e-10	SMC-2
Pkia	1.25785165186973e-14	0.331801	0.87	0.541	4.06122562839181e-10	SMC-2
Frmd4b	1.49220779721378e-14	0.314858	0.753	0.42	4.81789131486413e-10	SMC-2
Rpl6	1.55411869629891e-14	0.325198	1	0.8	5.01778303474028e-10	SMC-2
Sema5a	1.69754775875346e-14	0.326818	0.944	0.66	5.48087244868729e-10	SMC-2
Ndufa11	1.70937452590968e-14	0.313254	0.963	0.647	5.51905753180457e-10	SMC-2
Nop53	1.83424410820533e-14	0.263153	0.796	0.472	5.92222395216255e-10	SMC-2
Eif1	1.90311026356357e-14	0.313167	1	0.812	6.1445721079677e-10	SMC-2
Gamt	1.9129036487116e-14	0.284923	0.642	0.343	6.17619201059514e-10	SMC-2
Prkar1a	2.03988717018319e-14	0.281738	0.994	0.787	6.58618370637047e-10	SMC-2
Inpp5b	2.11251456599772e-14	0.264737	0.747	0.429	6.82067577923684e-10	SMC-2
Eid1	2.24745795186701e-14	0.306258	0.907	0.594	7.25636748919302e-10	SMC-2
Id3	2.62048336446854e-14	0.40237	0.815	0.509	8.46075463885956e-10	SMC-2
Cdc37	2.65134854682326e-14	0.278343	0.883	0.562	8.56040905312825e-10	SMC-2
Adam9	3.00266804650132e-14	0.253638	0.747	0.423	9.6947143217388e-10	SMC-2
Entpd1	3.05017509821648e-14	0.291134	0.63	0.285	9.84810033961154e-10	SMC-2
Abr	3.44255455600769e-14	0.253506	0.858	0.493	1.1114975894982e-09	SMC-2
Cox6a1	3.465337057789e-14	0.3116	0.975	0.669	1.11885337584834e-09	SMC-2
Ahnak	3.52829771153613e-14	0.31016	0.975	0.72	1.13918148212367e-09	SMC-2
Txn1	3.71137835861234e-14	0.319677	0.938	0.646	1.19829273064517e-09	SMC-2
Rasgrp2	4.22038639104346e-14	0.317315	0.969	0.692	1.3626361540762e-09	SMC-2
Rasal2	4.26480240781682e-14	0.301769	0.957	0.754	1.37697675341182e-09	SMC-2
Psmc3	4.51933131264137e-14	0.288614	0.895	0.594	1.45915650091252e-09	SMC-2
Thra	4.56871247863436e-14	0.283399	0.975	0.709	1.47510019797668e-09	SMC-2
Smim11	4.89508480552977e-14	0.257722	0.802	0.461	1.5804760311614e-09	SMC-2
Hey2	5.02592907053546e-14	0.289836	0.877	0.535	1.62272171900378e-09	SMC-2
Rpl31	5.5457413289932e-14	0.315927	0.994	0.685	1.79055350289204e-09	SMC-2
Ndufb8	5.86399923624135e-14	0.294932	0.932	0.665	1.89330943340525e-09	SMC-2
Rps27	6.00873069883794e-14	0.324943	1	0.763	1.9400388807338e-09	SMC-2
Rnf152	6.0624777803059e-14	0.316521	0.833	0.511	1.95739220092737e-09	SMC-2
Rhoj	6.1229225813787e-14	0.266899	0.994	0.834	1.97690801384974e-09	SMC-2
Rps27l	6.4987249385008e-14	0.314518	0.907	0.593	2.09824332089375e-09	SMC-2
Tuba1b	7.51160187102347e-14	0.316142	0.895	0.605	2.42527089609735e-09	SMC-2
4930523C07Rik	7.64244856985909e-14	0.308005	0.889	0.609	2.46751736975041e-09	SMC-2
Atp5mpl	8.00543366504602e-14	0.301984	0.92	0.631	2.58471436743341e-09	SMC-2
Pawr	8.5974162378611e-14	0.288909	0.796	0.44	2.77584778071821e-09	SMC-2
Atp5c1	8.92166265725018e-14	0.284792	0.969	0.731	2.88053722214636e-09	SMC-2
Psmb5	9.67488594216274e-14	0.281704	0.914	0.579	3.12373042414608e-09	SMC-2
Mical2	9.68170386960289e-14	0.30172	0.735	0.406	3.12593172837869e-09	SMC-2
Hnrnpab	1.00264150980027e-13	0.282491	0.895	0.585	3.23722864269213e-09	SMC-2
Tspan3	1.03395643939561e-13	0.278545	0.951	0.728	3.33833515587662e-09	SMC-2
Gfra2	1.28597388972141e-13	0.267884	0.796	0.419	4.15202389774352e-09	SMC-2
Atp6v0e	1.35578372301064e-13	0.29145	0.944	0.655	4.37741890648444e-09	SMC-2
Bcas3	1.37293475814694e-13	0.290049	0.969	0.813	4.43279445362901e-09	SMC-2
C1qtnf7	1.37433803512377e-13	0.333796	0.944	0.646	4.43732521400411e-09	SMC-2
Rps16	1.44182744825519e-13	0.313633	1	0.808	4.65522828218154e-09	SMC-2
Ndst3	1.49101208971684e-13	0.350575	0.92	0.599	4.81403073406876e-09	SMC-2
Mrpl23	1.50838784252033e-13	0.259956	0.852	0.512	4.8701318271454e-09	SMC-2
Rpl10	1.51123704855769e-13	0.316224	0.975	0.779	4.87933105867822e-09	SMC-2
Eif5a	1.53090891915118e-13	0.283268	0.988	0.657	4.9428456272634e-09	SMC-2
Acadm	1.79216722912237e-13	0.277419	0.852	0.551	5.78637033266739e-09	SMC-2
Smdt1	1.97165123073945e-13	0.29803	0.932	0.646	6.36587032868846e-09	SMC-2
Cbx6	2.41396225998677e-13	0.298284	0.846	0.543	7.79395994881929e-09	SMC-2
Atp5k	2.53132412869374e-13	0.306285	0.944	0.615	8.17288621431348e-09	SMC-2
Ndufa12	2.7161645827649e-13	0.287562	0.87	0.575	8.76968058837303e-09	SMC-2
Capns1	2.76621304328033e-13	0.28306	0.963	0.682	8.9312720528392e-09	SMC-2
Cox7a2l	2.77955441453494e-13	0.294041	0.938	0.642	8.97434733820896e-09	SMC-2
Hcfc1r1	2.79870464433002e-13	0.276442	0.84	0.505	9.03617768514834e-09	SMC-2
Col18a1	2.8597216112971e-13	0.329507	0.846	0.465	9.23318316639495e-09	SMC-2
Uqcrq	2.86403538348583e-13	0.309352	0.969	0.686	9.24711104266069e-09	SMC-2
Iqgap1	3.19657478977983e-13	0.294266	0.932	0.704	1.03207810237621e-08	SMC-2
Spop	3.29266609782459e-13	0.262635	0.981	0.753	1.06310310300463e-08	SMC-2
Eef1b2	3.35282296873186e-13	0.313734	0.988	0.665	1.08252595191446e-08	SMC-2
Ccn2	3.35497390788822e-13	0.324188	0.728	0.399	1.08322042563987e-08	SMC-2
Rpl22l1	3.40448179002597e-13	0.30969	0.932	0.634	1.09920503554569e-08	SMC-2
Agpat5	4.0552508546798e-13	0.267614	0.741	0.449	1.30931884345047e-08	SMC-2
Syne1	4.12195517654097e-13	0.311975	0.957	0.778	1.33085566784978e-08	SMC-2
Pdcd5	4.12200488554908e-13	0.298964	0.926	0.599	1.33087171739723e-08	SMC-2
Adamts17	5.80171549145084e-13	0.255875	0.586	0.276	1.87319988072473e-08	SMC-2
Uqcrfs1	6.77883685312512e-13	0.259249	0.84	0.543	2.18868305476851e-08	SMC-2
Rpl38	7.24955404922757e-13	0.310475	0.994	0.768	2.34066351587411e-08	SMC-2
Fau	7.25248240666324e-13	0.324777	1	0.809	2.34160899463936e-08	SMC-2
C2cd2	7.62657789235018e-13	0.259206	0.802	0.504	2.4623932041031e-08	SMC-2
Tspan12	7.67748615459654e-13	0.259195	0.722	0.442	2.47882995473459e-08	SMC-2
Gna11	7.77330640672955e-13	0.259464	0.889	0.57	2.50976743954077e-08	SMC-2
Wdr1	7.97551087348258e-13	0.261659	0.846	0.496	2.57505319572132e-08	SMC-2
Rpl35	8.15041549771525e-13	0.305875	0.975	0.687	2.63152465174732e-08	SMC-2
Vdac2	8.22423059303578e-13	0.27625	0.963	0.69	2.65535733157346e-08	SMC-2
Fkbp1a	8.2732488429756e-13	0.271964	0.926	0.616	2.67118385393153e-08	SMC-2
Ppic	8.54713058183155e-13	0.299697	0.951	0.664	2.75961205095595e-08	SMC-2
Rpl36a	8.95593219277813e-13	0.304827	0.981	0.676	2.89160182708227e-08	SMC-2
Ran	9.69205747734196e-13	0.267527	0.846	0.555	3.1292745977094e-08	SMC-2
Prmt1	1.08841242214154e-12	0.254134	0.815	0.475	3.51415718736838e-08	SMC-2
Eef1g	1.13260929558717e-12	0.259619	0.914	0.619	3.6568556326623e-08	SMC-2
Ralgapa2	1.1717790964911e-12	0.262715	0.648	0.331	3.78332316884081e-08	SMC-2
Hdac9	1.26011577080403e-12	0.284792	0.623	0.331	4.06853578919497e-08	SMC-2
Esyt1	1.27493942888046e-12	0.258169	0.765	0.469	4.11639693402635e-08	SMC-2
Rplp1	1.2756224954244e-12	0.321189	1	0.828	4.11860235097676e-08	SMC-2
Uqcrb	1.27771224478529e-12	0.310294	0.975	0.682	4.12534952473828e-08	SMC-2
Rps28	1.33083508512403e-12	0.315366	0.994	0.759	4.29686723933995e-08	SMC-2
Trim2	1.37304351907246e-12	0.267979	0.617	0.334	4.43314561002925e-08	SMC-2
Hsp90ab1	1.49209988282331e-12	0.273101	1	0.834	4.81754289167163e-08	SMC-2
Ehd3	1.51581115768723e-12	0.275909	0.815	0.504	4.89409948482477e-08	SMC-2
Iscu	1.54962025706203e-12	0.268797	0.877	0.532	5.00325892397619e-08	SMC-2
Enah	1.60554497566965e-12	0.270896	0.846	0.494	5.18382306294461e-08	SMC-2
Axl	1.737903523545e-12	0.270951	0.926	0.636	5.61116910646975e-08	SMC-2
Atp5a1	1.77549074782679e-12	0.266452	0.988	0.781	5.73252697750837e-08	SMC-2
Rpl22	1.83705164090161e-12	0.308988	0.994	0.734	5.93128863297903e-08	SMC-2
Rpl24	1.83919661864792e-12	0.307676	1	0.805	5.93821412262855e-08	SMC-2
Rps26	1.90288281021954e-12	0.316629	0.988	0.761	6.14383772935583e-08	SMC-2
Ndufc1	2.09288313743511e-12	0.290299	0.883	0.587	6.75729178583672e-08	SMC-2
Mrvi1	2.54761064537525e-12	0.283877	0.975	0.744	8.22547049072306e-08	SMC-2
Hint1	2.5485302868553e-12	0.273101	0.889	0.597	8.22843973716972e-08	SMC-2
Rpl7a	2.79796052091191e-12	0.298021	0.988	0.759	9.03377513386829e-08	SMC-2
Selenof	2.88555031273451e-12	0.277961	0.994	0.762	9.31657629472591e-08	SMC-2
Emp2	3.14204670256975e-12	0.255282	0.827	0.502	1.0144726188587e-07	SMC-2
Elob	3.21591197790394e-12	0.300668	0.994	0.738	1.03832150030585e-07	SMC-2
Ndufs7	3.65656324389141e-12	0.27646	0.957	0.651	1.18059457455522e-07	SMC-2
Cox6b1	3.71377414858367e-12	0.296488	0.981	0.725	1.19906625935321e-07	SMC-2
Cap1	3.8139675432657e-12	0.262669	0.914	0.623	1.2314157006942e-07	SMC-2
Hmgb1	3.82343480344875e-12	0.280045	0.988	0.798	1.2344723949895e-07	SMC-2
Gucy1a1	3.88035294665286e-12	0.315977	0.994	0.75	1.25284955588581e-07	SMC-2
Sumo2	3.88638148755948e-12	0.272266	0.994	0.774	1.25479599088833e-07	SMC-2
Camk2g	3.88708820494396e-12	0.276431	0.883	0.586	1.25502416873026e-07	SMC-2
Gtf2h5	3.95250237546001e-12	0.250799	0.883	0.538	1.27614444196477e-07	SMC-2
Gm32618	3.99629736740327e-12	0.256079	0.586	0.311	1.29028453101349e-07	SMC-2
Rps17	4.076974285645e-12	0.31706	0.994	0.722	1.3163326876062e-07	SMC-2
Etfb	4.48377284164114e-12	0.276955	0.895	0.594	1.44767573738068e-07	SMC-2
Mdh1	4.77107907098151e-12	0.271826	0.87	0.595	1.5404382996478e-07	SMC-2
Cox17	4.91883732604242e-12	0.261024	0.821	0.526	1.58814500745932e-07	SMC-2
Klhl29	4.9626391428508e-12	0.298132	0.864	0.592	1.60228730005224e-07	SMC-2
Eif3f	5.09185073974535e-12	0.27489	0.944	0.625	1.64400584834158e-07	SMC-2
Gas5	5.12186397881536e-12	0.271222	0.864	0.584	1.65369622284011e-07	SMC-2
Map1lc3b	5.44943428188851e-12	0.285049	0.944	0.679	1.75945884659334e-07	SMC-2
Actr3	6.27554370830576e-12	0.262141	0.938	0.724	2.02618479710068e-07	SMC-2
Acaa2	6.68931556434479e-12	0.258947	0.84	0.524	2.15977931626e-07	SMC-2
Camk2n1	6.96170058446858e-12	0.253371	0.858	0.553	2.24772426770737e-07	SMC-2
Ech1	6.99574114591957e-12	0.265161	0.864	0.581	2.25871494378305e-07	SMC-2
Srsf9	7.07593759083933e-12	0.265159	0.87	0.595	2.2846079699543e-07	SMC-2
Rhoa	7.20308227766963e-12	0.25162	1	0.819	2.32565917499119e-07	SMC-2
Tomm22	7.34063787791746e-12	0.25082	0.858	0.549	2.37007175164321e-07	SMC-2
Tgfb1i1	7.48097700330862e-12	0.275682	0.926	0.656	2.41538304505825e-07	SMC-2
Nfe2l1	7.550945522354e-12	0.275541	0.87	0.585	2.43797378080243e-07	SMC-2
Serf2	8.16701164678936e-12	0.31052	0.988	0.746	2.63688305039888e-07	SMC-2
Prelp	8.27825776724408e-12	0.252388	0.698	0.371	2.6728010853101e-07	SMC-2
Ranbp1	9.2156784701438e-12	0.259537	0.833	0.526	2.97546610765533e-07	SMC-2
Pnrc1	9.5925454170693e-12	0.278315	0.932	0.69	3.09714513880916e-07	SMC-2
Plcb4	9.6806895979531e-12	0.253617	0.944	0.717	3.12560425049112e-07	SMC-2
Apba1	1.06755011531163e-11	0.305306	0.889	0.597	3.44679905730666e-07	SMC-2
Park7	1.12059597851979e-11	0.259837	0.914	0.611	3.61806823584686e-07	SMC-2
Pfdn5	1.19189936167184e-11	0.282924	0.994	0.72	3.84828546902987e-07	SMC-2
Hprt	1.32373931697451e-11	0.253203	0.728	0.437	4.2739571327156e-07	SMC-2
Mapre1	1.34340801913826e-11	0.260273	0.883	0.634	4.3374614713917e-07	SMC-2
Cox7b	1.43630246966928e-11	0.286002	0.907	0.62	4.63738978382119e-07	SMC-2
Magi1	1.46759682560981e-11	0.304364	0.84	0.592	4.73842987084639e-07	SMC-2
Mfge8	1.49092504514529e-11	0.316207	0.994	0.778	4.8137496932606e-07	SMC-2
Arpc2	1.70329570570589e-11	0.268678	0.944	0.718	5.4994308450126e-07	SMC-2
Ndufb11	1.95168038609476e-11	0.283167	0.951	0.647	6.30139046258415e-07	SMC-2
Mark1	2.33723095604619e-11	0.263563	0.975	0.744	7.54621758778634e-07	SMC-2
Atp6v1g1	2.74688227794414e-11	0.25627	0.932	0.654	8.86885881079823e-07	SMC-2
Snrpf	3.02469123494947e-11	0.251314	0.79	0.513	9.76582059028136e-07	SMC-2
Eif3a	3.38429744707368e-11	0.261144	0.969	0.719	1.09268811673668e-06	SMC-2
Tomm7	3.43496073605797e-11	0.265797	0.87	0.571	1.10904577285104e-06	SMC-2
Ppp1r14a	3.85339060028385e-11	0.311233	0.963	0.611	1.24414422311365e-06	SMC-2
Gapdh	6.84309089738487e-11	0.279034	0.988	0.727	2.20942875803865e-06	SMC-2
Selenom	7.34677955403589e-11	0.277137	0.981	0.662	2.37205471461157e-06	SMC-2
Prdx2	7.37142422485696e-11	0.279137	0.951	0.647	2.38001173947957e-06	SMC-2
Ccdc85b	8.36799244427775e-11	0.25327	0.833	0.525	2.70177372048396e-06	SMC-2
Drap1	8.38707695930532e-11	0.267252	0.969	0.689	2.70793553785091e-06	SMC-2
Ndufa7	1.01644642239455e-10	0.264436	0.944	0.683	3.28180056398528e-06	SMC-2
Ndufa2	1.06712332476487e-10	0.287169	0.988	0.646	3.44542107866834e-06	SMC-2
Ntrk3	1.32741756760741e-10	0.2753	0.735	0.387	4.28583310053405e-06	SMC-2
Tbx15	1.46838222554969e-10	0.269677	0.883	0.617	4.74096569163227e-06	SMC-2
Atp5g1	1.81583808847365e-10	0.256883	0.914	0.591	5.86279643625488e-06	SMC-2
Uba52	1.84305802712143e-10	0.266966	0.84	0.529	5.95068145216696e-06	SMC-2
Gnai2	2.45522722969548e-10	0.255211	1	0.782	7.92719215651779e-06	SMC-2
Sntb1	2.64670485982254e-10	0.292772	0.969	0.654	8.54541598090903e-06	SMC-2
Atox1	2.99562616700437e-10	0.254685	0.864	0.597	9.67197820540702e-06	SMC-2
Nedd8	3.13669560731542e-10	0.259285	0.938	0.667	1.01274491073393e-05	SMC-2
Cyc1	5.84833971965254e-10	0.25298	0.827	0.548	1.88825344528422e-05	SMC-2
Pabpc1	8.54796118535698e-10	0.250351	0.932	0.649	2.75988022791621e-05	SMC-2
Tuba1a	1.24413447643266e-09	0.260616	0.981	0.75	4.01693698405813e-05	SMC-2
Emp3	1.39160661186417e-09	0.254374	0.914	0.609	4.49308026772584e-05	SMC-2
Fth1	2.38524442806555e-09	0.259627	1	0.868	7.70123868489524e-05	SMC-2
Dmd	2.70668184620978e-09	0.2553	0.994	0.868	8.73906367685751e-05	SMC-2
Gpx4	3.13253991458047e-09	0.264299	0.988	0.742	0.00010114	SMC-2
Gabarap	6.87748747634705e-09	0.251632	0.981	0.689	0.000222053	SMC-2
Rpl28	9.19161232096916e-09	0.273668	0.994	0.795	0.00029677	SMC-2
Myl12a	9.2212291387522e-09	0.260281	0.988	0.727	0.000297726	SMC-2
Rarres2	1.27116741258392e-08	0.254336	0.926	0.634	0.000410422	SMC-2

## Sheet: SMC-3 
gene	p_val	avg_log2FC	pct.1	pct.2	p_val_adj	cluster
Ctnna3	1.17145468598201e-23	1.39563	1	0.384	3.78227574463012e-19	SMC-3
Myom1	1.36065342668235e-21	1.21295	1	0.351	4.3931417187293e-17	SMC-3
Myo1d	3.61706492029722e-20	1.11673	0.966	0.436	1.16784175081636e-15	SMC-3
Slit3	9.79067180386374e-20	1.17099	0.862	0.258	3.16111420531348e-15	SMC-3
Dgkb	1.29106317064074e-19	1.21361	1	0.52	4.16845565904774e-15	SMC-3
Rcan2	1.95519666333954e-19	1.21563	0.966	0.377	6.31274346692438e-15	SMC-3
Gm4876	3.24312245803827e-18	1.05037	0.966	0.395	1.04710694802682e-13	SMC-3
Prkg1	4.31003370435953e-18	0.527955	1	0.956	1.39158058212656e-13	SMC-3
Cacnb2	1.31540494601199e-17	0.928942	1	0.702	4.24704794918891e-13	SMC-3
Kcnab1	2.05505490293258e-16	1.29933	0.897	0.374	6.63515576509842e-12	SMC-3
Myocd	2.3041484467523e-16	1.07599	0.862	0.293	7.43940409002916e-12	SMC-3
Pde3a	3.19048952272887e-16	0.799499	1	0.807	1.03011335220347e-11	SMC-3
Cacna1c	3.62871720287336e-16	0.588513	1	0.943	1.17160392329172e-11	SMC-3
Grip2	5.02168339909661e-16	0.66278	0.448	0.068	1.62135091906632e-11	SMC-3
Thsd4	2.91470393506748e-15	1.08353	0.828	0.299	9.41070459515239e-11	SMC-3
Ryr2	3.42779524853051e-15	1.03269	0.759	0.23	1.10673225189305e-10	SMC-3
Dmd	4.7237139215422e-15	0.639523	1	0.883	1.52514551384833e-10	SMC-3
Filip1l	6.46667442032954e-15	0.641308	1	0.882	2.0878951700918e-10	SMC-3
Sox5	1.7694651540919e-14	0.54558	0.966	0.909	5.71307214301652e-10	SMC-3
Sorbs2	3.16244427389491e-14	1.10207	0.897	0.412	1.02105838271245e-09	SMC-3
Utrn	4.12555708838405e-14	0.430329	1	0.975	1.33201861712656e-09	SMC-3
Filip1	4.64877922344051e-14	0.906717	0.897	0.464	1.50095134787224e-09	SMC-3
Syne2	7.49323245650605e-14	0.690466	0.966	0.757	2.41933996323211e-09	SMC-3
Akap6	7.69113927359575e-14	0.943805	0.862	0.4	2.48323813726586e-09	SMC-3
Sorbs1	7.81151808222557e-14	0.608384	1	0.849	2.52210484320817e-09	SMC-3
Syne1	8.91612243028473e-14	0.70205	1	0.798	2.87874844906603e-09	SMC-3
Ltbp1	1.97786471137621e-13	1.03211	0.828	0.341	6.38593179362036e-09	SMC-3
Rbpms	2.34987016816236e-13	0.420047	1	0.957	7.5870258119458e-09	SMC-3
Sox6	2.43093025377431e-13	0.89041	0.931	0.601	7.84874451036112e-09	SMC-3
Crim1	3.41785195379262e-13	0.726656	1	0.784	1.10352186032102e-08	SMC-3
Adamtsl1	1.11264379353929e-12	0.783695	0.793	0.302	3.59239301620031e-08	SMC-3
Slc38a11	1.33550408684775e-12	0.572095	0.966	0.794	4.31194204520534e-08	SMC-3
Cabp1	1.55760482168141e-12	0.79412	0.828	0.356	5.02903868776278e-08	SMC-3
Rasal2	2.38940129279697e-12	0.668477	0.966	0.778	7.71465995405358e-08	SMC-3
Atp10a	3.4055140431669e-12	0.871825	0.793	0.357	1.0995383191173e-07	SMC-3
Pdlim5	4.56835401573102e-12	0.834822	0.931	0.632	1.47498446105908e-07	SMC-3
Mamdc2	5.99468326168426e-12	0.820572	0.655	0.202	1.9355033847e-07	SMC-3
Cnnm2	9.7265991433729e-12	0.92905	0.931	0.611	3.14042706542081e-07	SMC-3
Ppp1r12a	1.02215269590512e-11	0.503308	1	0.926	3.30022440926885e-07	SMC-3
Map3k20	1.12780351626072e-11	0.590342	0.966	0.795	3.64133921295097e-07	SMC-3
Dgkg	1.22375475341114e-11	0.903464	0.828	0.392	3.95113697233856e-07	SMC-3
Ntrk3	1.56313004484218e-11	0.896323	0.862	0.426	5.04687797578196e-07	SMC-3
Plcb4	1.8054113334458e-11	0.686157	0.897	0.745	5.82913157229644e-07	SMC-3
Lpp	2.87024642463375e-11	0.432208	0.966	0.938	9.267164631215e-07	SMC-3
Ppp1r12b	8.4187440764217e-11	0.619563	0.931	0.745	2.71815989995427e-06	SMC-3
Myo1e	1.06117548746811e-10	0.767637	0.828	0.534	3.42621729638829e-06	SMC-3
Slc8a1	1.1412244057555e-10	0.883047	0.862	0.504	3.68467123886277e-06	SMC-3
Mrvi1	1.36328640450382e-10	0.577774	0.897	0.774	4.40164281422149e-06	SMC-3
Hip1	1.42703764639209e-10	0.62638	0.931	0.779	4.60747644890614e-06	SMC-3
Ppm1e	1.80479562651305e-10	0.650227	0.897	0.778	5.82714363932268e-06	SMC-3
Mertk	2.69837078794428e-10	0.650585	0.966	0.676	8.71222976303569e-06	SMC-3
Gm13052	2.73879264859569e-10	0.534493	0.483	0.125	8.84273982452092e-06	SMC-3
Lifr	3.05272642933472e-10	0.742836	0.828	0.506	9.85633782239301e-06	SMC-3
Cap2	3.75023975648455e-10	0.568756	0.966	0.726	1.21083991017617e-05	SMC-3
Crtc3	4.21933597549918e-10	0.538161	0.966	0.816	1.36229700640942e-05	SMC-3
Ralgapa2	6.94912637332947e-10	0.830097	0.724	0.367	2.24366443215689e-05	SMC-3
Arhgef7	7.05280215627649e-10	0.677528	0.897	0.659	2.27713823219699e-05	SMC-3
Rasl12	9.42607800618909e-10	0.624089	0.862	0.635	3.04339780585827e-05	SMC-3
Pde1a	1.07860821290098e-09	0.633447	0.931	0.721	3.48250233699339e-05	SMC-3
Ntn4	1.57019320542649e-09	0.824816	0.862	0.445	5.06968280236051e-05	SMC-3
Camk2d	1.65645764123366e-09	0.504931	0.966	0.851	5.34820478625112e-05	SMC-3
Rbpms2	1.67370092959148e-09	0.663449	0.793	0.454	5.40387819137201e-05	SMC-3
Gm20732	1.68349344259215e-09	0.680661	0.793	0.432	5.43549527809728e-05	SMC-3
Ebf1	1.75783907884988e-09	0.357366	0.966	0.916	5.67553503388262e-05	SMC-3
Maml3	2.25371691349605e-09	0.602619	0.966	0.782	7.27657579860469e-05	SMC-3
Carmn	3.92445210228875e-09	0.490068	0.931	0.823	0.000126709	SMC-3
Ubr5	4.27732299730458e-09	0.4731	0.897	0.841	0.000138102	SMC-3
Zfhx3	4.42428042924522e-09	0.472013	1	0.902	0.000142847	SMC-3
Magi1	5.2233408498745e-09	0.736831	0.828	0.622	0.000168646	SMC-3
Aopep	5.72198302705838e-09	0.4934	0.897	0.879	0.000184746	SMC-3
Prdm16	6.72493584015833e-09	0.828762	0.621	0.264	0.000217128	SMC-3
Pakap	8.09891642353135e-09	0.618308	0.931	0.704	0.00026149	SMC-3
Nmnat2	9.99463267261789e-09	0.727755	0.793	0.48	0.000322697	SMC-3
Myh11	1.26011423098927e-08	0.857302	0.966	0.444	0.000406853	SMC-3
Large1	1.29254937860957e-08	0.528551	0.931	0.771	0.000417325	SMC-3
Abtb2	1.33716971778818e-08	0.776316	0.724	0.421	0.000431732	SMC-3
Fnip2	2.25036775284952e-08	0.620384	0.793	0.484	0.000726576	SMC-3
Rnf152	2.33257597195609e-08	0.708015	0.828	0.55	0.000753119	SMC-3
Gm26917	2.63150252732261e-08	0.736419	0.793	0.466	0.000849633	SMC-3
Fchsd2	3.00242927801018e-08	0.515858	0.897	0.809	0.000969394	SMC-3
Etv6	6.18401042009953e-08	0.531915	0.862	0.784	0.00199663	SMC-3
Arhgap10	6.34434611705354e-08	0.463491	0.897	0.864	0.0020484	SMC-3
Setbp1	6.5902664917321e-08	0.457494	0.897	0.841	0.0021278	SMC-3
Zbtb7c	7.08041638560447e-08	0.655332	0.69	0.342	0.00228605	SMC-3
Pbx1	8.57537349531931e-08	0.43886	0.931	0.895	0.00276873	SMC-3
Cacna2d1	8.62500520440507e-08	0.51404	0.862	0.763	0.00278476	SMC-3
Kalrn	1.04746088163427e-07	0.660862	0.897	0.73	0.00338194	SMC-3
Olfr78	1.14467977418395e-07	0.519143	0.414	0.12	0.00369583	SMC-3
Itpk1	1.35905077511593e-07	0.601602	0.724	0.378	0.00438797	SMC-3
Apba1	1.74446937822701e-07	0.672914	0.759	0.636	0.00563237	SMC-3
Ror1	2.04827095867726e-07	0.465634	0.966	0.827	0.00661325	SMC-3
Cachd1	2.14342930942845e-07	0.609995	0.724	0.426	0.00692049	SMC-3
Pex5l	2.19268636153308e-07	0.793033	0.414	0.123	0.00707953	SMC-3
Mast4	2.57330301408377e-07	0.356733	0.966	0.941	0.00830842	SMC-3
Frmd4b	3.03064118129106e-07	0.755766	0.724	0.461	0.00978503	SMC-3
Rev3l	3.26754648556634e-07	0.560574	0.793	0.561	0.0105499	SMC-3
Actn1	3.35380190054143e-07	0.569958	0.931	0.545	0.0108284	SMC-3
Psme4	3.40859550499874e-07	0.482037	0.897	0.776	0.0110053	SMC-3
Gm12132	3.89974818121586e-07	0.291414	0.172	0.023	0.0125911	SMC-3
Rgs6	4.22467052909799e-07	0.503492	0.897	0.764	0.0136402	SMC-3
Epn2	4.31499778864661e-07	0.487738	0.862	0.791	0.0139318	SMC-3
Cobll1	4.46859488214111e-07	0.370414	0.966	0.865	0.0144278	SMC-3
Fry	4.47466940575656e-07	0.412504	1	0.899	0.0144474	SMC-3
Zeb2	4.54091333003828e-07	0.300483	1	0.956	0.0146612	SMC-3
A330015K06Rik	4.87304598190785e-07	0.584384	0.448	0.152	0.0157336	SMC-3
Inpp5a	5.18111142726504e-07	0.495406	0.828	0.671	0.0167283	SMC-3
Notch3	5.97406355627647e-07	0.380167	1	0.846	0.0192885	SMC-3
2900026A02Rik	6.87590010076351e-07	0.634683	0.724	0.422	0.0222002	SMC-3
Prdm11	7.13237210000778e-07	0.502136	0.552	0.222	0.0230283	SMC-3
P3h2	8.0179813635308e-07	0.641134	0.655	0.344	0.0258877	SMC-3
Peak1	9.08247473214681e-07	0.491829	0.862	0.805	0.0293246	SMC-3
Atp2b4	9.8833424916919e-07	0.58545	0.759	0.488	0.0319103	SMC-3
Sema5a	1.17385067678088e-06	0.555267	0.828	0.697	0.0379001	SMC-3
Kcnq1ot1	1.20969838126731e-06	0.61649	0.828	0.621	0.0390575	SMC-3
Ano1	1.43011385002275e-06	0.581774	0.793	0.678	0.0461741	SMC-3

## Sheet: FB-1
gene	p_val	avg_log2FC	pct.1	pct.2	p_val_adj	cluster
Lum	2.52416474599247e-178	1.07103	0.806	0.008	8.14977071538589e-174	FB-1
Dcn	3.29281803348901e-156	1.94201	1	0.072	1.0631521584726e-151	FB-1
Gjb2	6.10083006022039e-152	1.16833	0.833	0.03	1.96977500154336e-147	FB-1
Itih2	1.69967684830615e-151	0.949957	0.824	0.026	5.48774664012608e-147	FB-1
Cyp1b1	6.28451718214899e-146	0.979575	0.87	0.038	2.02908206260044e-141	FB-1
Edn3	7.09599179405153e-143	1.00504	0.787	0.026	2.29108287054542e-138	FB-1
Efemp1	1.98686842259842e-140	0.919351	0.833	0.034	6.41500207604353e-136	FB-1
Col1a1	1.42121169772591e-138	1.80313	0.991	0.09	4.58866620844763e-134	FB-1
Serpinf1	1.33056744550222e-134	1.18206	0.917	0.069	4.29600311129303e-130	FB-1
Pdgfra	2.43318392264051e-134	1.24144	0.972	0.08	7.85602093102942e-130	FB-1
Col6a1	4.58583615551828e-133	1.22166	0.917	0.07	1.48062891953219e-128	FB-1
Slc22a6	8.67415510819783e-125	0.967139	0.787	0.036	2.80062445978383e-120	FB-1
Mfap4	9.46084153378593e-122	0.615239	0.565	0.006	3.05462190601346e-117	FB-1
Vcam1	6.53208351074096e-119	1.16801	0.852	0.066	2.10901380311293e-114	FB-1
Osr1	6.67501745783129e-118	0.747677	0.676	0.023	2.15516288660999e-113	FB-1
Gpr182	2.55086806592058e-116	0.728752	0.787	0.048	8.23598772443778e-112	FB-1
Cpxm1	2.58668032555727e-116	0.832193	0.713	0.032	8.35161476712675e-112	FB-1
Col9a2	1.01294036657494e-113	0.71923	0.657	0.023	3.27048056156051e-109	FB-1
Aox3	5.0466059814471e-113	1.13292	0.88	0.068	1.62939767322983e-108	FB-1
Clec3b	6.9813720259434e-109	0.979213	0.63	0.023	2.25407558601634e-104	FB-1
Fbln5	3.86158870738463e-108	0.718612	0.722	0.04	1.24679114595328e-103	FB-1
Aldh1a2	1.60839788362811e-107	1.13813	0.833	0.068	5.19303424687007e-103	FB-1
Bmp7	1.9732558856795e-107	0.915795	0.824	0.062	6.3710512780934e-103	FB-1
Clmp	1.97378603943083e-104	1.04426	0.88	0.091	6.37276298551032e-100	FB-1
Pdpn	3.57334679770102e-104	0.757389	0.75	0.05	1.15372648057373e-99	FB-1
Cpz	1.43759133592798e-102	0.531964	0.537	0.013	4.64155114631066e-98	FB-1
Mgst1	6.90478586210592e-102	0.700583	0.722	0.049	2.22934821129814e-97	FB-1
Rbp1	1.19261184016604e-101	1.45222	0.926	0.14	3.8505858483441e-97	FB-1
Cdh5	6.93751750924598e-99	0.843784	0.796	0.071	2.23991627821025e-94	FB-1
Asgr1	3.61908089373191e-95	0.506967	0.519	0.014	1.16849264815922e-90	FB-1
Wnt4	3.98450884524528e-95	1.15914	0.796	0.086	1.28647837086434e-90	FB-1
Flrt3	7.91821475332294e-93	0.518086	0.546	0.02	2.55655399740538e-88	FB-1
Slc13a4	6.94391030394902e-91	0.966952	0.676	0.044	2.24198031983602e-86	FB-1
Itm2a	8.60134676804191e-91	1.29244	0.944	0.184	2.77711683099769e-86	FB-1
Steap3	1.61945777335627e-90	0.780772	0.824	0.091	5.2287433128354e-86	FB-1
Col13a1	3.18212171553928e-90	0.879896	0.87	0.104	1.02741163829617e-85	FB-1
Mmp2	1.57894720967936e-89	0.59073	0.667	0.049	5.09794685589175e-85	FB-1
Slc7a11	3.35453605477734e-89	1.58377	0.954	0.169	1.08307905600596e-84	FB-1
Ndnf	7.77661572264083e-89	0.934855	0.685	0.053	2.51083591836905e-84	FB-1
Igfbp2	1.12446692814061e-88	1.59926	0.972	0.212	3.63056637088758e-84	FB-1
Islr	1.43266570952295e-88	1.07492	0.898	0.161	4.62564777633675e-84	FB-1
Mdk	3.38615381104004e-88	1.26018	0.963	0.206	1.0932874809705e-83	FB-1
Fmo1	7.2636750629758e-88	0.886909	0.75	0.074	2.345222767583e-83	FB-1
Eya2	7.7169287674627e-88	0.927248	0.769	0.069	2.49156479115068e-83	FB-1
Gjb6	1.06069072833334e-87	1.05398	0.769	0.085	3.42465215456986e-83	FB-1
Vamp5	3.79753653894736e-87	1.0245	0.889	0.137	1.22611062232993e-82	FB-1
Necab1	2.55460376052169e-86	0.595809	0.583	0.029	8.24804916159638e-82	FB-1
Lepr	3.20964313379882e-86	1.02289	0.806	0.09	1.03629747860963e-81	FB-1
Arhgap20	3.46210716079415e-85	0.926404	0.815	0.096	1.11781053900561e-80	FB-1
Vwa1	3.92239559386097e-84	0.426186	0.62	0.042	1.26642386538989e-79	FB-1
Sidt1	2.40232566943097e-83	1.02183	0.648	0.048	7.75638888889177e-79	FB-1
Gpr88	5.31560839740108e-83	0.390409	0.407	0.006	1.71625048326889e-78	FB-1
Acss3	4.20429578541244e-82	0.761363	0.694	0.06	1.35744098023612e-77	FB-1
Fam174b	3.46316362839205e-81	0.459618	0.528	0.024	1.11815164069894e-76	FB-1
Gja1	5.24563716845759e-81	1.11432	0.861	0.145	1.6936588725799e-76	FB-1
Cemip	5.59089278756164e-80	1.04443	0.639	0.051	1.80513155432003e-75	FB-1
Eya1	5.84765063927001e-80	0.918999	0.852	0.114	1.88803096190111e-75	FB-1
Gm6209	1.33585152064386e-78	0.476394	0.528	0.025	4.31306380470284e-74	FB-1
Fam43a	1.69199711886709e-78	0.572271	0.62	0.05	5.46295109768618e-74	FB-1
Il13ra2	6.62834064445265e-77	0.396243	0.407	0.009	2.14009234387443e-72	FB-1
Col11a1	1.83116227630295e-75	0.611028	0.685	0.068	5.91227364149934e-71	FB-1
Apod	2.00044545940164e-75	1.71927	0.991	0.341	6.45883825477006e-71	FB-1
Ranbp3l	3.16240653303644e-75	1.10804	0.806	0.104	1.02104619732147e-70	FB-1
Fibin	3.99145482454195e-75	0.605179	0.528	0.032	1.28872101919986e-70	FB-1
Zkscan2	7.25253378155011e-75	0.603792	0.694	0.066	2.34162558204908e-70	FB-1
Fbln7	1.36383683078862e-74	0.404221	0.481	0.022	4.40341997556721e-70	FB-1
Svep1	1.6926562617259e-74	0.663675	0.722	0.076	5.4650792722344e-70	FB-1
Rbp4	3.02450850333158e-74	0.491379	0.343	0.003	9.76523060470667e-70	FB-1
Nkain4	1.58133486677071e-73	0.604795	0.62	0.058	5.1056558843426e-69	FB-1
Plxnc1	2.18118555646464e-73	0.467529	0.62	0.05	7.04239380615738e-69	FB-1
Arhgap28	2.30043826224824e-73	0.674718	0.676	0.065	7.4274250173209e-69	FB-1
Scara5	7.88068492326821e-73	0.499637	0.417	0.013	2.54443674117561e-68	FB-1
Ramp2	1.56443363287335e-71	0.763516	0.713	0.094	5.05108687045819e-67	FB-1
Cxcl12	3.27609604152823e-71	1.26872	0.972	0.326	1.05775312892822e-66	FB-1
Col6a2	5.84542601323086e-71	0.925748	0.88	0.192	1.88731269689185e-66	FB-1
Vstm2a	8.9934518738402e-71	0.362665	0.407	0.013	2.90371580650679e-66	FB-1
Epha7	1.57103659536523e-70	0.742516	0.704	0.08	5.07240585545573e-66	FB-1
Medag	2.21972439570581e-70	0.441079	0.481	0.025	7.16682415641533e-66	FB-1
Kcnk2	2.43848735844494e-70	1.03116	0.843	0.147	7.87314413421117e-66	FB-1
Wnt6	3.53874101176169e-70	0.547731	0.444	0.02	1.1425533104675e-65	FB-1
4930594M22Rik	2.87184777546242e-68	0.916362	0.787	0.119	9.27233491263553e-64	FB-1
Snhg11	7.41493554499362e-68	0.536946	0.593	0.05	2.39406023941209e-63	FB-1
Itgbl1	2.46458975761373e-67	0.608849	0.537	0.039	7.95742095040746e-63	FB-1
C4b	3.67347859514981e-67	0.661003	0.565	0.051	1.18605603401602e-62	FB-1
Igf1	4.28281135370254e-67	0.659206	0.556	0.049	1.38279130176994e-62	FB-1
Mc5r	1.00997010411341e-66	0.42124	0.407	0.016	3.26089047515096e-62	FB-1
Frmpd4	1.4520647858519e-66	0.892583	0.713	0.087	4.68828157408001e-62	FB-1
Slc6a13	2.93437455538947e-66	1.25093	0.87	0.211	9.47421512698598e-62	FB-1
Fbn1	6.11762318733158e-66	0.697868	0.806	0.132	1.97519699849375e-61	FB-1
Adam12	5.08123175017001e-65	1.20713	0.778	0.132	1.64057729517739e-60	FB-1
A2m	5.60881917547811e-65	0.443171	0.38	0.013	1.81091944718662e-60	FB-1
Dab2	6.01669524299043e-65	0.957376	0.898	0.208	1.94261039310432e-60	FB-1
Kl	6.83301456650716e-65	0.41157	0.537	0.041	2.20617541308817e-60	FB-1
Slc38a3	9.06997118515908e-65	0.440538	0.648	0.073	2.92842159655231e-60	FB-1
Aldh1a1	1.25766187991304e-64	1.02045	0.889	0.19	4.06061291167523e-60	FB-1
Cxcl16	2.61786167308192e-64	0.383421	0.491	0.034	8.45228998387961e-60	FB-1
Gxylt2	1.00916526415278e-63	0.764575	0.833	0.151	3.25829188837007e-59	FB-1
Adcy1	1.5010490552369e-63	0.463812	0.556	0.047	4.84643708464339e-59	FB-1
P2ry1	2.39917921703648e-63	0.317909	0.398	0.017	7.74622993804568e-59	FB-1
4930594M22Rik.1	2.75768382371912e-63	0.355558	0.472	0.029	8.90373376164194e-59	FB-1
Sfrp1	3.42160350943671e-63	0.444791	0.463	0.03	1.10473312509183e-58	FB-1
Gria3	1.34798987654745e-62	0.70186	0.685	0.091	4.35225491440875e-58	FB-1
Apoe	1.51636288047503e-62	1.42577	1	0.495	4.89588083218973e-58	FB-1
Nalcn	1.14774053862012e-61	0.676897	0.667	0.082	3.70570987704277e-57	FB-1
Fbn2	1.1687217458328e-61	0.808099	0.704	0.106	3.77345190077035e-57	FB-1
Lama1	2.62981341828068e-61	1.03267	0.806	0.156	8.49087858360285e-57	FB-1
Cmbl	2.88700123202019e-61	0.729465	0.722	0.126	9.3212608778236e-57	FB-1
Arnt2	3.23722681658569e-61	0.668471	0.796	0.135	1.04520342227102e-56	FB-1
Aebp1	4.44482519547733e-61	1.14435	0.806	0.19	1.43510071086376e-56	FB-1
Epha8	5.93989435734218e-61	0.293904	0.352	0.011	1.91781369115507e-56	FB-1
Col4a6	6.53472445800964e-61	0.975243	0.824	0.177	2.10986648575757e-56	FB-1
Foxd2os	8.02228807095714e-61	0.471524	0.657	0.089	2.59015614946993e-56	FB-1
Wnt5a	8.48706543387733e-61	0.837016	0.843	0.182	2.74021881663597e-56	FB-1
tdTomato	1.57950326530316e-60	0.35482	0.5	0.04	5.09974219268431e-56	FB-1
Col1a2	3.14489401800808e-60	0.832478	1	0.808	1.01539193159427e-55	FB-1
Bmp6	1.00726223974677e-59	1.21273	0.815	0.169	3.25214759347041e-55	FB-1
Creb3l1	1.04829402053506e-59	0.479023	0.593	0.065	3.38462690410155e-55	FB-1
Cxadr	1.73866084569228e-59	0.548631	0.519	0.044	5.61361427248667e-55	FB-1
Lpar1	3.33996667953696e-59	0.894658	0.889	0.209	1.0783750418221e-54	FB-1
Mest	5.0170357173999e-59	0.453165	0.491	0.041	1.61985032207691e-54	FB-1
Flrt2	1.46455329568881e-58	1.14124	0.917	0.265	4.72860322579045e-54	FB-1
Tmem64	1.98029290279421e-58	0.85939	0.833	0.199	6.39377169525167e-54	FB-1
Zfp536	6.61938505387764e-58	0.830447	0.778	0.14	2.13720085234547e-53	FB-1
Col6a3	6.91769761546909e-58	0.565598	0.657	0.086	2.23351702910651e-53	FB-1
Sned1	1.09984151116996e-57	0.778266	0.787	0.142	3.55105828711445e-53	FB-1
Dpyd	1.98805138988975e-57	0.820093	0.806	0.155	6.41882152253703e-53	FB-1
Prr16	2.11322233196508e-57	0.491845	0.463	0.034	6.82296094321565e-53	FB-1
Olfml3	3.12262875777349e-57	0.761795	0.87	0.221	1.00820314702233e-52	FB-1
Afdn	3.59009591170385e-57	0.795503	0.88	0.21	1.15913426701182e-52	FB-1
Fgfbp1	2.58967142676003e-56	0.522267	0.37	0.018	8.3612721355801e-52	FB-1
Dnajc6	3.77202838238211e-56	0.670885	0.704	0.103	1.21787480381971e-51	FB-1
Alcam	7.30714200576354e-55	1.18235	0.852	0.222	2.35925693940088e-50	FB-1
Crabp2	9.48558716683726e-55	0.32265	0.315	0.01	3.06261152855675e-50	FB-1
Olfml1	9.6244479574497e-55	0.449499	0.583	0.072	3.10744551202178e-50	FB-1
Efnb3	1.35649305647099e-54	0.291481	0.491	0.043	4.37970913142788e-50	FB-1
Fxyd6	3.13307888229993e-54	0.537272	0.574	0.073	1.01157717872818e-49	FB-1
Enpp1	3.41353034498559e-54	0.818839	0.769	0.171	1.1021265424855e-49	FB-1
Robo1	4.48821010781586e-54	0.970316	0.852	0.212	1.44910839751051e-49	FB-1
Ptgds	5.6313479098731e-54	1.51696	0.593	0.084	1.81819329966073e-49	FB-1
Pltp	1.09972737029113e-53	1.05918	0.963	0.443	3.55068976045898e-49	FB-1
Zfhx4	3.83034613213066e-53	0.780636	0.852	0.204	1.23670385568103e-48	FB-1
Slc41a1	6.50493974729184e-53	0.877729	0.852	0.257	2.10024989620812e-48	FB-1
Fat4	6.83014908280425e-53	0.525013	0.63	0.092	2.20525023436501e-48	FB-1
Rhou	1.229858981265e-52	0.421808	0.537	0.06	3.97084569281031e-48	FB-1
Serpind1	2.77124185309868e-52	0.286118	0.352	0.018	8.94750857109972e-48	FB-1
Igf2	4.71838144138984e-52	1.17224	0.954	0.477	1.52342381598154e-47	FB-1
Sulf1	3.30695082413399e-51	0.623025	0.694	0.116	1.06771521258814e-46	FB-1
Hmgcs2	6.12181394996867e-51	0.588318	0.685	0.123	1.97655007002638e-46	FB-1
Adamts12	1.25764257059904e-50	0.944912	0.852	0.253	4.06055056769313e-46	FB-1
Col3a1	1.67007737037476e-50	0.96258	1	0.635	5.39217880572898e-46	FB-1
Efnb1	2.23615751245349e-50	0.547332	0.694	0.136	7.21988176045859e-46	FB-1
Aff3	2.69260236858413e-50	0.66349	0.759	0.156	8.69360526744757e-46	FB-1
Moxd1	3.52710788079405e-50	0.446104	0.306	0.012	1.13879732147197e-45	FB-1
D630033O11Rik	3.55263477716358e-50	0.36047	0.444	0.04	1.1470391905028e-45	FB-1
Gaa	3.90604925287916e-50	0.527882	0.759	0.167	1.26114612227709e-45	FB-1
Glul	5.15145060099595e-50	0.948376	0.981	0.591	1.66324885554356e-45	FB-1
Fam180a	5.75897179991858e-50	0.388474	0.361	0.02	1.85939922503971e-45	FB-1
Aspa	6.77416941740734e-50	0.423719	0.5	0.054	2.18717607979831e-45	FB-1
Coch	9.98203612414369e-50	0.517467	0.343	0.019	3.22290000340227e-45	FB-1
Cfh	1.02097217551777e-49	1.0275	0.963	0.492	3.29641286309423e-45	FB-1
Hcar1	1.06767029988122e-49	0.323611	0.398	0.03	3.44718709722649e-45	FB-1
Slc22a4	8.4791656460186e-49	0.385287	0.444	0.042	2.73766821213003e-44	FB-1
Sncaip	1.47163156009027e-48	0.607671	0.759	0.153	4.75145681806344e-44	FB-1
Vegfc	6.7967841147358e-48	0.31631	0.426	0.036	2.19447768712475e-43	FB-1
Fzd2	1.3804085045533e-47	0.640821	0.815	0.219	4.45692493865125e-43	FB-1
Thbs2	2.04466479993791e-47	0.502023	0.667	0.127	6.60160923955952e-43	FB-1
Gm48742	3.84983527297468e-47	0.263822	0.417	0.036	1.24299631458534e-42	FB-1
Sphk1	5.36713376286305e-47	0.279393	0.426	0.038	1.73288647801559e-42	FB-1
Cd55	5.40370246681248e-47	0.310384	0.296	0.013	1.74469341545975e-42	FB-1
Ctsh	1.05809094208281e-46	0.778805	0.88	0.298	3.41625822470277e-42	FB-1
Abca1	2.18923824452783e-46	0.771617	0.944	0.352	7.068393520107e-42	FB-1
Plxna2	3.02504812639916e-46	0.934315	0.806	0.228	9.76697288570498e-42	FB-1
Col12a1	3.25841929908485e-46	0.595128	0.63	0.108	1.05204583909553e-41	FB-1
Ralgps2	3.62421219060794e-46	0.509548	0.667	0.125	1.17014938998159e-41	FB-1
Ccl19	7.50388927818731e-46	0.566708	0.509	0.068	2.42278073124834e-41	FB-1
Deptor	1.1379362568063e-45	0.4244	0.491	0.06	3.67405479235049e-41	FB-1
Naaladl2	2.15669818514253e-45	0.923817	0.87	0.29	6.96333143036969e-41	FB-1
Igdcc4	4.13186538816596e-45	0.305271	0.444	0.047	1.33405537787714e-40	FB-1
Lbp	6.52293278207654e-45	0.338553	0.287	0.013	2.10605930734905e-40	FB-1
Tmem150a	3.44468799372226e-44	0.389635	0.574	0.094	1.11218641253311e-39	FB-1
S100a10	8.35799035946504e-44	0.809353	0.815	0.264	2.69854434736048e-39	FB-1
Notum	9.23251024363901e-44	0.293784	0.315	0.019	2.98090058236373e-39	FB-1
Bicc1	3.03302900402994e-43	0.890538	0.954	0.661	9.79274074531146e-39	FB-1
Mpp6	4.79078071740622e-43	0.855435	0.861	0.308	1.54679937022895e-38	FB-1
Col23a1	5.00119225300654e-43	0.731985	0.731	0.168	1.61473494272822e-38	FB-1
Ptgdr	5.05288769422684e-43	0.305614	0.38	0.033	1.63142584983502e-38	FB-1
Mir100hg	6.07785985329569e-43	0.870664	0.954	0.517	1.96235861083358e-38	FB-1
Heph	6.6732743028448e-43	0.372584	0.481	0.062	2.1546000741595e-38	FB-1
Slc2a13	6.85997966674045e-43	0.480738	0.648	0.124	2.21488163500049e-38	FB-1
Emp1	7.28480850659763e-43	0.373931	0.38	0.034	2.35204612252518e-38	FB-1
Mpzl2	8.63701930208543e-43	0.299183	0.333	0.022	2.78863442206432e-38	FB-1
Cpne8	9.16501365589352e-43	0.282648	0.454	0.052	2.95910795907834e-38	FB-1
Unc13b	1.35926452619034e-42	0.502177	0.685	0.142	4.38865737571074e-38	FB-1
Enpp2	1.40773071340074e-42	0.737046	0.815	0.236	4.54514015435696e-38	FB-1
Mcc	1.69761775548332e-42	0.531032	0.685	0.138	5.481098447129e-38	FB-1
Tmem132c	2.24829342638754e-42	0.595174	0.713	0.151	7.25906498577746e-38	FB-1
Lsr	3.5007032954905e-42	0.326082	0.398	0.039	1.13027207301502e-37	FB-1
Lhfpl2	3.81377639884567e-42	0.463219	0.676	0.134	1.2313539858953e-37	FB-1
Pgrmc1	5.24414887521313e-42	0.712188	0.963	0.645	1.69317834734006e-37	FB-1
Dchs1	6.1955680879791e-42	0.326954	0.546	0.08	2.00036306856581e-37	FB-1
Col4a5	7.39841511356677e-42	0.887671	0.917	0.498	2.3887262877173e-37	FB-1
Fgl2	1.03896640285908e-41	0.433468	0.546	0.09	3.35451082491111e-37	FB-1
Mapk4	1.21199780357596e-41	0.678933	0.667	0.139	3.91317730840571e-37	FB-1
Pamr1	1.73949710534279e-41	0.320799	0.398	0.04	5.61631430402025e-37	FB-1
Klf5	1.75117157038495e-41	0.314769	0.426	0.049	5.65400764930189e-37	FB-1
Tcte2	1.82377782504517e-41	0.252447	0.361	0.029	5.88843146372334e-37	FB-1
Cyp2d22	2.27319104164485e-41	0.353863	0.5	0.069	7.33945191615874e-37	FB-1
Col15a1	1.52568790666494e-40	0.753495	0.583	0.115	4.92598854424909e-36	FB-1
Trf	1.72501820495069e-40	0.883172	0.806	0.271	5.5695662783243e-36	FB-1
Cntfr	2.42888678946775e-40	0.403788	0.463	0.063	7.84214677715454e-36	FB-1
Fign	2.52950447704312e-40	0.498524	0.583	0.106	8.16701110502913e-36	FB-1
Gsdme	2.61349148585065e-40	0.473374	0.593	0.116	8.43817996036601e-36	FB-1
Ctsl	2.80987632978801e-40	0.67754	0.972	0.688	9.07224770598656e-36	FB-1
Col16a1	4.57177949314556e-40	0.514107	0.694	0.176	1.47609044495191e-35	FB-1
Dapk1	1.0541282098705e-39	0.649082	0.704	0.18	3.40346375120889e-35	FB-1
Pdgfrl	1.492084803376e-39	0.639747	0.778	0.234	4.81749420466008e-35	FB-1
Gm33906	1.81773025376882e-39	0.395421	0.435	0.051	5.86890567034338e-35	FB-1
Rassf2	1.99378830864065e-39	0.461739	0.667	0.14	6.43734431210807e-35	FB-1
Pdk1	2.67057112966927e-39	0.530189	0.685	0.164	8.62247300636316e-35	FB-1
Nnat	2.86497290377477e-39	1.043	0.648	0.169	9.25013801441761e-35	FB-1
Cyp27a1	4.54815744980348e-39	0.313955	0.463	0.062	1.46846359581805e-34	FB-1
Mro	6.64307427271208e-39	0.292536	0.407	0.046	2.14484939043055e-34	FB-1
Celf2	8.47860974165291e-39	0.878181	0.907	0.418	2.73748872728747e-34	FB-1
Adra2a	1.26684958294684e-38	0.368292	0.444	0.06	4.09027724846047e-34	FB-1
Selenop	2.93709726665081e-38	0.793178	0.917	0.535	9.48300594483546e-34	FB-1
Msx1	3.32913372473946e-38	0.454327	0.546	0.102	1.07487740570663e-33	FB-1
Slc24a3	5.10370046304464e-38	0.818489	0.843	0.303	1.64783176850322e-33	FB-1
Slc3a2	5.88296579579176e-38	0.763044	0.917	0.547	1.89943316648729e-33	FB-1
Rin2	1.33068682447464e-37	0.712301	0.898	0.39	4.29638855018127e-33	FB-1
Selenbp1	1.36661506893338e-37	0.430207	0.657	0.15	4.41239007306522e-33	FB-1
Serping1	2.78132072372818e-37	0.72752	0.954	0.468	8.98005022070116e-33	FB-1
Shroom3	3.41847190870434e-37	0.411151	0.389	0.045	1.10372202516337e-32	FB-1
Slc13a3	3.98123214574672e-37	0.627325	0.676	0.164	1.28542042289724e-32	FB-1
Fbln2	4.76157942370862e-37	0.470886	0.37	0.041	1.5373711485328e-32	FB-1
Sh3bp5	6.66415907587005e-37	0.542806	0.833	0.26	2.15165704082616e-32	FB-1
Glipr2	8.27151910148629e-37	0.448548	0.676	0.165	2.67062537229688e-32	FB-1
Maf	9.04002228507726e-37	0.776303	0.889	0.426	2.9187519951829e-32	FB-1
Mgat4c	1.13952038679202e-36	0.775406	0.537	0.107	3.67916947283538e-32	FB-1
Sphkap	1.65125657722684e-36	0.261839	0.204	0.006	5.33141211089229e-32	FB-1
Col5a1	1.86482206653175e-36	0.542572	0.722	0.2	6.02095100621107e-32	FB-1
Pcolce	2.80763091386009e-36	0.660831	0.963	0.603	9.06499793158008e-32	FB-1
Lmntd1	3.25894444592184e-36	0.371698	0.463	0.066	1.05221539325478e-31	FB-1
Slc22a23	3.46339084727049e-36	0.583368	0.676	0.167	1.11822500285822e-31	FB-1
Angptl4	3.78361387088631e-36	0.47127	0.657	0.158	1.22161541049306e-31	FB-1
Srgn	4.21023729455125e-36	0.497053	0.519	0.097	1.35935931529176e-31	FB-1
Epb41l3	5.17708115106148e-36	0.47182	0.63	0.136	1.67152419124322e-31	FB-1
Ampd3	6.87746863840937e-36	0.501797	0.657	0.159	2.22052829928323e-31	FB-1
Csf1	1.23723978089031e-35	0.485932	0.685	0.177	3.99467608056055e-31	FB-1
Col26a1	2.22635308933403e-35	0.678766	0.898	0.35	7.1882262195328e-31	FB-1
Pcsk5	2.52306109197095e-35	0.362025	0.491	0.078	8.1462073476466e-31	FB-1
Gsta4	3.11938540934139e-35	0.319609	0.444	0.066	1.00715596711406e-30	FB-1
Itih5	3.58558263166805e-35	0.876982	0.991	0.493	1.15767706428666e-30	FB-1
Rab3il1	4.64735105766136e-35	0.377471	0.583	0.12	1.50049023598712e-30	FB-1
Mfap5	7.41722780086894e-35	0.254059	0.204	0.007	2.39480034006655e-30	FB-1
Clmn	7.79711606772641e-35	0.32173	0.509	0.087	2.51745486478683e-30	FB-1
Tmtc4	8.5624212065803e-35	0.539304	0.713	0.21	2.76454893496858e-30	FB-1
Tent5a	9.77312955164733e-35	0.486838	0.574	0.126	3.15545033834037e-30	FB-1
Ror2	1.26898551043272e-34	0.583454	0.75	0.23	4.09717351753412e-30	FB-1
Fndc1	1.64934479579112e-34	0.33009	0.231	0.012	5.32523954217079e-30	FB-1
Lypd6	2.46647523051179e-34	0.317944	0.417	0.058	7.96350857675343e-30	FB-1
Aox1	3.39025370772215e-34	0.327087	0.472	0.077	1.09461121461225e-29	FB-1
Ust	4.09118248873643e-34	0.606254	0.843	0.295	1.32092009013833e-29	FB-1
Cped1	4.33440039048332e-34	0.723658	0.963	0.685	1.39944785407535e-29	FB-1
Calhm5	7.8187342828371e-34	0.37878	0.593	0.132	2.52443473789961e-29	FB-1
Slc1a3	9.67408578583407e-34	0.908508	0.898	0.519	3.12347207767225e-29	FB-1
Spock2	1.11325039046196e-33	0.392214	0.602	0.138	3.59435153568454e-29	FB-1
Mmp23	1.59578526251196e-33	0.282994	0.352	0.042	5.15231187707236e-29	FB-1
Flnc	1.66382048651826e-33	0.285792	0.454	0.075	5.37197720482152e-29	FB-1
Fbln1	1.78638809177821e-33	0.652724	0.62	0.168	5.7677112319243e-29	FB-1
Chst15	2.28402746983867e-33	0.443502	0.648	0.162	7.3744394918681e-29	FB-1
Cp	2.47626366731609e-33	0.630131	0.981	0.771	7.99511250266346e-29	FB-1
Bsg	3.25119546492786e-33	0.561747	0.981	0.769	1.04971347976126e-28	FB-1
Nfix	3.71187962302874e-33	0.592918	0.907	0.387	1.19845457388729e-28	FB-1
Tmem37	6.10893723547426e-33	0.438653	0.62	0.155	1.97239256521758e-28	FB-1
Epha3	1.42054172423545e-32	0.429576	0.472	0.083	4.58650306503899e-28	FB-1
2700054A10Rik	1.69498156044474e-32	0.291727	0.352	0.04	5.47258696420794e-28	FB-1
a	1.83207466859937e-32	0.362291	0.528	0.11	5.9152194825068e-28	FB-1
Gm5089	1.93313006942615e-32	0.39095	0.583	0.132	6.2414970551562e-28	FB-1
Prrx2	2.18777526714214e-32	0.339817	0.546	0.112	7.06367000502184e-28	FB-1
Itm2c	4.48895384902456e-32	0.631489	0.935	0.679	1.44934852923456e-27	FB-1
Laptm4a	5.10168923761748e-32	0.432433	0.991	0.854	1.64718240414955e-27	FB-1
Nid2	7.51423825250597e-32	0.595869	0.796	0.31	2.4261221045866e-27	FB-1
Srpx2	8.91425585855742e-32	0.32994	0.324	0.037	2.87814578905243e-27	FB-1
Nupr1	3.03375271604032e-31	0.719598	0.898	0.558	9.7950773942794e-27	FB-1
Kcnj13	5.0148582350483e-31	0.260854	0.315	0.034	1.61914727835005e-26	FB-1
Paxx	5.61328117560988e-31	0.453923	0.676	0.207	1.81236009316916e-26	FB-1
Cacna1e	5.64936329647054e-31	0.488966	0.444	0.079	1.82400992753144e-26	FB-1
Adra1a	6.51401505620485e-31	0.546657	0.556	0.124	2.10318004119686e-26	FB-1
Por	6.62110945414364e-31	0.520663	0.815	0.304	2.13775760945936e-26	FB-1
Timp3	7.96913915230352e-31	0.656556	0.991	0.633	2.57299595810424e-26	FB-1
Slc22a2	8.08109804490711e-31	0.328778	0.241	0.017	2.60914412575916e-26	FB-1
Ptpn13	1.41438520630851e-30	0.636896	0.917	0.46	4.56662551560828e-26	FB-1
Fcgrt	1.47006904401186e-30	0.544832	0.926	0.616	4.7464119224011e-26	FB-1
Tgfbr3	1.68414926214249e-30	0.624528	0.935	0.516	5.43761272267944e-26	FB-1
Arl4a	1.88640785787577e-30	0.607885	0.833	0.405	6.0906450507235e-26	FB-1
Ogn	2.51565784443576e-30	0.723881	0.824	0.344	8.12230448232972e-26	FB-1
Abca9	3.93964355341063e-30	0.585079	0.88	0.391	1.27199271408969e-25	FB-1
Nebl	4.35920535740007e-30	0.569951	0.657	0.189	1.40745663374376e-25	FB-1
Pla2g4a	4.38704989662863e-30	0.362476	0.472	0.091	1.41644680012449e-25	FB-1
6530403H02Rik	1.36412473514465e-29	0.265919	0.204	0.011	4.40434953236153e-25	FB-1
Igfbp4	2.36635727072833e-29	0.659108	0.898	0.413	7.64025772000057e-25	FB-1
Clcn2	2.39104943857766e-29	0.302036	0.481	0.092	7.71998132233569e-25	FB-1
Hlf	3.05646132428842e-29	0.617598	0.944	0.516	9.86839667773003e-25	FB-1
Hist1h2bc	4.46964112410378e-29	0.537056	0.824	0.314	1.44311302973939e-24	FB-1
Ctsk	5.01669479623828e-29	0.560985	0.815	0.38	1.61974024886145e-24	FB-1
Frem1	7.1469210471299e-29	0.261933	0.306	0.035	2.30752639848683e-24	FB-1
Pknox2	8.74960243120469e-29	0.470321	0.611	0.17	2.82498413696306e-24	FB-1
Tnxb	1.09663309255891e-28	0.38502	0.648	0.165	3.54069926594497e-24	FB-1
F3	1.26968261357405e-28	0.439463	0.537	0.125	4.09942425444653e-24	FB-1
Aff2	1.88795116425378e-28	0.260065	0.389	0.061	6.09562792402619e-24	FB-1
Dpp4	1.95986138384473e-28	0.264937	0.278	0.028	6.32780445001948e-24	FB-1
S100a6	2.15198739515555e-28	0.814675	0.759	0.297	6.94812170273871e-24	FB-1
Prelp	2.57261812264235e-28	0.537886	0.852	0.372	8.30621213257537e-24	FB-1
Pnmal2	2.60449402641149e-28	0.284367	0.519	0.114	8.40912986307476e-24	FB-1
Abca8a	3.36357088497372e-28	0.405903	0.491	0.1	1.08599613163146e-23	FB-1
Loxl1	4.91476037385455e-28	0.407366	0.491	0.113	1.58682868190642e-23	FB-1
Gas7	5.96963684258066e-28	0.55783	0.741	0.255	1.92741664736402e-23	FB-1
Snx6	6.21815069101703e-28	0.494581	0.972	0.687	2.00765431360867e-23	FB-1
Gpx7	8.12814847199364e-28	0.427845	0.676	0.223	2.62433529715258e-23	FB-1
Lrrk1	9.1108455101359e-28	0.612725	0.944	0.522	2.94161868985758e-23	FB-1
Tmem100	1.31597193111673e-27	0.536263	0.676	0.225	4.2488785739966e-23	FB-1
Zic2	1.99483621613005e-27	0.574431	0.88	0.492	6.4407276910191e-23	FB-1
Slc22a17	2.14483288015623e-27	0.321942	0.546	0.136	6.92502192016042e-23	FB-1
Fam20c	2.41881636639263e-27	0.343239	0.528	0.125	7.80963240217189e-23	FB-1
Txndc5	3.4347844291522e-27	0.449155	0.815	0.34	1.10898884864037e-22	FB-1
Efna5	4.77395098922788e-27	0.347945	0.38	0.062	1.54136555589201e-22	FB-1
Col22a1	5.08275823157281e-27	0.259349	0.296	0.036	1.64107015022791e-22	FB-1
Cd63	5.90771956579687e-27	0.438196	0.981	0.809	1.90742541620884e-22	FB-1
Megf10	6.31907069174068e-27	0.274493	0.361	0.057	2.04023835424231e-22	FB-1
Dpep1	7.93578887732573e-27	0.256388	0.111	0	2.56222815482216e-22	FB-1
Sema3a	8.70993523616544e-27	0.328529	0.435	0.082	2.81217678970074e-22	FB-1
Lmo4	1.68254480821213e-26	0.568391	0.824	0.407	5.4324324222745e-22	FB-1
Zcchc24	2.24077479364307e-26	0.516876	0.852	0.382	7.23478957623538e-22	FB-1
Syt12	2.35224690046135e-26	0.320446	0.583	0.147	7.59469956751956e-22	FB-1
Lrp1	2.76531656210597e-26	0.471987	0.981	0.792	8.92837758407153e-22	FB-1
Phactr1	3.06690991540831e-26	0.496333	0.62	0.188	9.90213204387882e-22	FB-1
Sdk1	3.16692695662831e-26	0.541973	0.593	0.162	1.02250570648658e-21	FB-1
Gas1	3.44325858259705e-26	0.526649	0.528	0.15	1.11172489856311e-21	FB-1
Slc6a1	3.60524495411214e-26	0.311143	0.491	0.107	1.16402543833419e-21	FB-1
Chd7	4.80436404337998e-26	0.405742	0.759	0.268	1.5511850186861e-21	FB-1
Kdm7a	5.56457924834933e-26	0.572673	0.833	0.405	1.79663570191455e-21	FB-1
Srgap3	8.42385228779544e-26	0.307774	0.491	0.109	2.71980918816051e-21	FB-1
Cd302	9.91815037399792e-26	0.500114	0.861	0.423	3.20227321125271e-21	FB-1
Ndufa4	1.08771913992872e-25	0.59289	0.935	0.483	3.51191878708785e-21	FB-1
Ptn	1.24660374474232e-25	0.566468	1	0.848	4.02490951064952e-21	FB-1
Greb1l	1.35190189565011e-25	0.299361	0.417	0.082	4.36488565048551e-21	FB-1
Slc38a2	1.46444091197007e-25	0.637748	0.88	0.485	4.72824037247778e-21	FB-1
Rcn1	1.8362373792253e-25	0.43042	0.713	0.277	5.92865962630473e-21	FB-1
Ddit4	3.20428121710138e-25	0.315494	0.509	0.125	1.03456627656552e-20	FB-1
Selenos	3.4659489666096e-25	0.558826	0.907	0.599	1.11905094284924e-20	FB-1
Eci2	3.60954014778087e-25	0.466763	0.861	0.447	1.16541222751401e-20	FB-1
Il11ra1	5.55006548621331e-25	0.421894	0.796	0.348	1.79194964353369e-20	FB-1
Kcnip4	8.21008080650023e-25	0.59425	0.537	0.149	2.65078878999473e-20	FB-1
Sh3d19	1.1676685048793e-24	0.604424	0.898	0.572	3.7700513017038e-20	FB-1
Mageb18	1.37521851991582e-24	0.268637	0.213	0.018	4.44016803525219e-20	FB-1
Mfap2	1.72312902656905e-24	0.574781	0.704	0.295	5.56346668808348e-20	FB-1
Prickle1	1.7232486368584e-24	0.593193	0.889	0.491	5.56385287382472e-20	FB-1
Ergic3	1.87969907144225e-24	0.458825	0.88	0.472	6.0689843919656e-20	FB-1
Add3	2.35493698482502e-24	0.549445	0.926	0.584	7.60338504290454e-20	FB-1
Prdm6	2.68736470289372e-24	0.300425	0.269	0.031	8.67669441623294e-20	FB-1
Tmem205	3.0101746043846e-24	0.395804	0.731	0.284	9.71895074517656e-20	FB-1
Rnf181	4.72927795082968e-24	0.382875	0.685	0.249	1.52694197198438e-19	FB-1
Ggact	4.76759008051141e-24	0.422125	0.676	0.236	1.53931180929472e-19	FB-1
Csdc2	5.25916410105308e-24	0.271433	0.463	0.104	1.69802631330701e-19	FB-1
Auts2	5.43687843726573e-24	0.501426	0.963	0.857	1.75540494103999e-19	FB-1
Txnip	5.66700993323126e-24	0.650963	0.833	0.523	1.82970749714238e-19	FB-1
Zic5	5.88169853094756e-24	0.406324	0.667	0.232	1.89902400468704e-19	FB-1
Fmnl2	6.43842004990387e-24	0.595662	0.917	0.561	2.07877268151246e-19	FB-1
Prkag2	6.61957125549326e-24	0.664232	0.731	0.307	2.13726097126111e-19	FB-1
Antxr1	9.75924389966624e-24	0.489161	0.852	0.419	3.15096707788524e-19	FB-1
Plekhg1	1.46789009132532e-23	0.560471	0.806	0.368	4.73937673786206e-19	FB-1
Gm29683	1.90379502170497e-23	0.388764	0.491	0.124	6.14678298657884e-19	FB-1
Tcn2	1.91249134845656e-23	0.487858	0.87	0.483	6.17486081676169e-19	FB-1
Tnfsf13	2.22455160744854e-23	0.296035	0.491	0.125	7.18240977496912e-19	FB-1
Lgr4	2.38418929135094e-23	0.469837	0.685	0.26	7.69783196498478e-19	FB-1
Asap3	2.53795002782981e-23	0.259677	0.463	0.104	8.19427925485409e-19	FB-1
Scpep1	2.81298306715702e-23	0.344013	0.611	0.196	9.08227842892988e-19	FB-1
Zfp423	3.92569171526014e-23	0.338618	0.648	0.202	1.26748808410604e-18	FB-1
Zfp385a	6.21952210541119e-23	0.379969	0.62	0.213	2.00809710217411e-18	FB-1
Ldb2	6.72133356805159e-23	0.572155	0.722	0.31	2.17011696911682e-18	FB-1
Cyp26b1	7.43445256033924e-23	0.275226	0.157	0.009	2.40036169815673e-18	FB-1
Cenpv	8.28263098013266e-23	0.310704	0.63	0.198	2.67421306455543e-18	FB-1
Dtd1	1.00280486303303e-22	0.405122	0.611	0.212	3.23775606127476e-18	FB-1
Atrnl1	1.17390184784025e-22	0.514421	0.907	0.48	3.7901768961218e-18	FB-1
Ctsb	1.38632360164975e-22	0.443451	0.954	0.669	4.47602301264655e-18	FB-1
Eva1c	1.48135343006354e-22	0.345995	0.546	0.15	4.78284581964614e-18	FB-1
Rassf8	1.60084839512355e-22	0.427157	0.787	0.349	5.1686592133354e-18	FB-1
Ccbe1	2.11823516203708e-22	0.293123	0.287	0.043	6.83914586766913e-18	FB-1
Ctsf	2.56010853980265e-22	0.395643	0.787	0.326	8.26582244246081e-18	FB-1
Rai14	2.56353506066453e-22	0.415943	0.722	0.264	8.27688565036757e-18	FB-1
Mpzl1	2.62126416072923e-22	0.281368	0.593	0.183	8.46327559574646e-18	FB-1
Mical3	2.96874608403918e-22	0.544167	0.843	0.465	9.58519048153729e-18	FB-1
Plscr2	4.84305536406608e-22	0.365672	0.435	0.102	1.56367728539602e-17	FB-1
Zfp521	9.07896709274819e-22	0.404903	0.704	0.265	2.93132610523561e-17	FB-1
March3	1.40779745333188e-21	0.454314	0.639	0.22	4.54535563757265e-17	FB-1
Ppp1r1a	1.50645795980258e-21	0.325223	0.509	0.141	4.86390081481459e-17	FB-1
Fgd4	2.8685969675476e-21	0.369201	0.556	0.173	9.26183902912094e-17	FB-1
Kdelr3	2.96062824694171e-21	0.371167	0.694	0.261	9.5589804209007e-17	FB-1
Cryl1	3.25137136998094e-21	0.313584	0.657	0.229	1.04977027422575e-16	FB-1
Cnpy2	4.85930721816371e-21	0.448486	0.852	0.591	1.56892452152852e-16	FB-1
Fgfr1	5.28987585388523e-21	0.450605	0.926	0.553	1.70794221694392e-16	FB-1
Dtnb	7.58155894734154e-21	0.291393	0.472	0.125	2.44785793732816e-16	FB-1
Gstm2	8.84505664279717e-21	0.333089	0.528	0.165	2.85580343825992e-16	FB-1
Twsg1	9.55464452668537e-21	0.394334	0.75	0.34	3.0849080783309e-16	FB-1
Mmp14	1.11039191461608e-20	0.455427	0.917	0.632	3.58512237472094e-16	FB-1
Efcc1	1.72918612393777e-20	0.278217	0.5	0.132	5.58302323835786e-16	FB-1
Rab30	1.95859144188678e-20	0.341177	0.602	0.198	6.32370418841983e-16	FB-1
Id3	2.1423170879332e-20	0.569329	0.898	0.516	6.91689918180992e-16	FB-1
Cldn11	2.14397656693896e-20	0.374129	0.491	0.144	6.92225714167582e-16	FB-1
Maged1	2.62846518140258e-20	0.421421	0.852	0.475	8.48652553119451e-16	FB-1
Atp1b3	3.24037459289748e-20	0.472535	0.87	0.589	1.04621974480881e-15	FB-1
Hexa	4.58785580885377e-20	0.355977	0.796	0.342	1.48128100500462e-15	FB-1
Abat	4.60590929348186e-20	0.402907	0.676	0.261	1.48710993358649e-15	FB-1
Kit	4.64912335835971e-20	0.397647	0.63	0.228	1.5010624587136e-15	FB-1
Rplp1	4.8006713887747e-20	0.400823	0.981	0.839	1.54999277129369e-15	FB-1
Tpcn1	5.15131054882357e-20	0.387922	0.731	0.314	1.66320363689866e-15	FB-1
Lrmda	5.31610403609326e-20	0.520365	0.704	0.271	1.71641051013343e-15	FB-1
Nfe2l2	5.92710659710561e-20	0.384763	0.824	0.403	1.91368490700749e-15	FB-1
Pcca	6.82992608353089e-20	0.495745	0.926	0.645	2.20517823458962e-15	FB-1
Dpysl3	8.45425947714344e-20	0.444732	0.731	0.283	2.7296267573853e-15	FB-1
Pard6g	8.80040918193187e-20	0.400925	0.769	0.34	2.84138811257034e-15	FB-1
Nfic	1.22036759946213e-19	0.425986	0.898	0.604	3.94020086838338e-15	FB-1
Rps27a	1.400852244179e-19	0.398798	1	0.823	4.52293164078073e-15	FB-1
Gm17167	1.53946776981607e-19	0.254703	0.361	0.077	4.97047958840513e-15	FB-1
March6	1.93669235078012e-19	0.495252	0.898	0.651	6.25299859296378e-15	FB-1
Agpat4	2.36439587966453e-19	0.382941	0.685	0.29	7.63392497667287e-15	FB-1
Nxn	2.42983924504457e-19	0.479325	0.806	0.443	7.84522197047542e-15	FB-1
Otulinl	3.39317536800627e-19	0.300108	0.667	0.234	1.09555453106818e-14	FB-1
Ftl1	1.13666191365624e-18	0.405147	0.954	0.807	3.66994032062191e-14	FB-1
Dkk3	1.18921660667045e-18	0.372678	0.741	0.326	3.83962365795688e-14	FB-1
Tgfbi	1.40397174638614e-18	0.512933	0.37	0.094	4.53300357755694e-14	FB-1
Setd7	1.56631321039004e-18	0.365821	0.741	0.35	5.05715546238632e-14	FB-1
Gpx4	2.04285661386143e-18	0.399237	0.954	0.758	6.59577114917441e-14	FB-1
Crybg3	2.0664902084102e-18	0.285423	0.565	0.192	6.67207693589402e-14	FB-1
Robo2	2.7169455575698e-18	0.457572	0.556	0.202	8.77220212172563e-14	FB-1
H2afy2	3.0727224968174e-18	0.342897	0.676	0.287	9.92089912547433e-14	FB-1
Emp3	4.59983136671467e-18	0.436321	0.926	0.623	1.48514755337117e-13	FB-1
H2-T23	4.6485726851658e-18	0.282956	0.509	0.158	1.50088466285948e-13	FB-1
St3gal5	4.72656479128041e-18	0.317327	0.593	0.212	1.52606597416071e-13	FB-1
Rpl28	4.77583103604391e-18	0.381859	0.972	0.808	1.5419725666075e-13	FB-1
Lgals3bp	5.01427199058187e-18	0.285649	0.611	0.208	1.61895799759917e-13	FB-1
Rhobtb1	5.12940069655254e-18	0.301087	0.528	0.177	1.65612960289592e-13	FB-1
Tjp2	6.29102070812188e-18	0.38022	0.694	0.302	2.03118185603131e-13	FB-1
Rarb	6.37990181685633e-18	0.435915	0.824	0.405	2.0598788996084e-13	FB-1
Reck	8.93841094283747e-18	0.39439	0.713	0.34	2.88594474111393e-13	FB-1
Fhl2	9.56341055551986e-18	0.478666	0.75	0.383	3.0877383660607e-13	FB-1
Loxl2	1.06946729406082e-17	0.397494	0.694	0.287	3.45298905233416e-13	FB-1
Lrp4	1.36563939340628e-17	0.269014	0.491	0.146	4.40923990949085e-13	FB-1
Rps27	1.60552797244708e-17	0.380565	0.935	0.782	5.1837681646399e-13	FB-1
Rps28	1.8944678008313e-17	0.396413	0.972	0.774	6.11666818854401e-13	FB-1
Ifit3	2.07882710773837e-17	0.267305	0.417	0.113	6.71190908275489e-13	FB-1
Sgk1	2.32133533403531e-17	0.366953	0.574	0.218	7.49489539299979e-13	FB-1
Efnb2	2.36005573649784e-17	0.357493	0.593	0.228	7.61991195643057e-13	FB-1
Fkbp3	2.49349769754293e-17	0.374753	0.787	0.402	8.05075601605685e-13	FB-1
Dock5	2.66892468615907e-17	0.350262	0.574	0.22	8.61715713420178e-13	FB-1
Fscn1	4.18982422157712e-17	0.251225	0.509	0.171	1.35276854642061e-12	FB-1
Isyna1	4.20915182949263e-17	0.429824	0.75	0.386	1.35900885118828e-12	FB-1
Npc2	4.39477358856038e-17	0.381589	0.861	0.525	1.41894054853849e-12	FB-1
Ltbp3	4.93241542083497e-17	0.302384	0.685	0.299	1.59252896692499e-12	FB-1
Slc29a1	5.80031177111659e-17	0.28587	0.556	0.2	1.87274666154041e-12	FB-1
Bex3	8.07176680090304e-17	0.373672	0.75	0.367	2.60613134700756e-12	FB-1
Marcksl1	8.1804755306189e-17	0.309891	0.657	0.272	2.64123013457092e-12	FB-1
Soat1	8.36330710398988e-17	0.341779	0.648	0.291	2.70026096466521e-12	FB-1
Tle5	9.60161366415359e-17	0.402527	0.87	0.591	3.10007300374527e-12	FB-1
Tapbp	9.93268340439826e-17	0.282877	0.63	0.253	3.20696549077807e-12	FB-1
Pdzrn3	1.2228899471523e-16	0.477359	0.926	0.649	3.94834477237064e-12	FB-1
Eda	1.53386115197759e-16	0.412014	0.546	0.195	4.95237750139006e-12	FB-1
Fth1	1.69335236090403e-16	0.381125	1	0.875	5.46732676765086e-12	FB-1
Pfn2	1.90439844916518e-16	0.270039	0.472	0.156	6.14873127281963e-12	FB-1
1810058I24Rik	2.18068011070899e-16	0.423928	0.843	0.482	7.04076187344612e-12	FB-1
Peg3	2.33003676259865e-16	0.309373	0.491	0.169	7.52298969540225e-12	FB-1
Lamp2	2.6736003098957e-16	0.332773	0.907	0.751	8.63225332056024e-12	FB-1
Fkbp7	3.04412100914734e-16	0.334616	0.639	0.29	9.82855350223401e-12	FB-1
Kcnt2	3.39161816908845e-16	0.426643	0.806	0.416	1.09505175825359e-11	FB-1
Antxr2	4.02176575343848e-16	0.30084	0.63	0.259	1.29850750881268e-11	FB-1
Tln2	4.19511816340056e-16	0.433884	0.759	0.434	1.35447780141714e-11	FB-1
Prnp	5.02825854182629e-16	0.308646	0.648	0.282	1.62347383539945e-11	FB-1
Slc39a7	5.86540254929569e-16	0.320079	0.685	0.322	1.8937625210911e-11	FB-1
Kif13b	6.69775501804567e-16	0.41003	0.824	0.492	2.16250416267641e-11	FB-1
Rcn3	7.42616515551362e-16	0.411877	0.815	0.493	2.39768594376068e-11	FB-1
Creb5	7.54454959990966e-16	0.392564	0.444	0.15	2.43590872932283e-11	FB-1
Aprt	8.34316073364656e-16	0.32873	0.648	0.284	2.69375630607246e-11	FB-1
Adamts9	9.81521946433039e-16	0.430696	0.63	0.284	3.16903990844835e-11	FB-1
Lonrf3	1.04763230010559e-15	0.259381	0.454	0.145	3.38249040735093e-11	FB-1
Colec12	1.39881917712137e-15	0.480373	0.991	0.727	4.51636747717177e-11	FB-1
Chsy1	1.84937265357513e-15	0.292006	0.602	0.249	5.97106948659803e-11	FB-1
Aldh7a1	1.91970130481349e-15	0.328755	0.769	0.415	6.19813960285133e-11	FB-1
Cpq	1.98072572194221e-15	0.391981	0.944	0.701	6.39516913843481e-11	FB-1
Gpd2	2.21531667355725e-15	0.255492	0.481	0.167	7.15259294391431e-11	FB-1
Pdgfd	2.40384264160893e-15	0.446377	0.593	0.242	7.76128673696275e-11	FB-1
Rpl6	2.73959536789036e-15	0.354753	1	0.811	8.84533156430761e-11	FB-1
Smad3	2.78097455360828e-15	0.361896	0.75	0.365	8.97893254123506e-11	FB-1
Tmem158	2.86372329998839e-15	0.27048	0.38	0.114	9.24610341867251e-11	FB-1
Hmcn1	2.91712657414119e-15	0.255836	0.306	0.074	9.41852656992966e-11	FB-1
Lamb1	3.27657633971291e-15	0.45131	0.917	0.582	1.05790820280311e-10	FB-1
Tceal9	3.39765960649102e-15	0.40217	0.843	0.541	1.09700235714775e-10	FB-1
Tnfsf12	3.66987262528853e-15	0.322393	0.75	0.373	1.18489177452691e-10	FB-1
Erp29	3.98250986013063e-15	0.354418	0.935	0.618	1.28583295854038e-10	FB-1
Jcad	4.94534230893252e-15	0.425934	0.685	0.377	1.59670267128504e-10	FB-1
Creg1	5.62735680356385e-15	0.279585	0.704	0.303	1.81690469116666e-10	FB-1
Tbl1xr1	5.76951615085932e-15	0.358448	0.815	0.456	1.86280367962795e-10	FB-1
Lrpap1	5.78865401894443e-15	0.35123	0.907	0.604	1.86898272309659e-10	FB-1
Hacd3	6.05332100194091e-15	0.280436	0.667	0.294	1.95443575189666e-10	FB-1
Rps29	6.38176020944488e-15	0.33677	0.991	0.851	2.06047891882347e-10	FB-1
Fbxl7	6.45297375570894e-15	0.484812	0.824	0.527	2.08347163650575e-10	FB-1
Ppib	6.98119657664427e-15	0.333901	0.935	0.776	2.25401893870114e-10	FB-1
Pmp22	7.97859676014152e-15	0.378872	0.843	0.427	2.57604953594689e-10	FB-1
Omd	1.09447077078886e-14	0.284248	0.444	0.147	3.53371777764598e-10	FB-1
Prdm5	1.23235863766359e-14	0.373294	0.796	0.422	3.97891633342444e-10	FB-1
Pdxk	1.24443981889294e-14	0.306497	0.648	0.284	4.01792284325964e-10	FB-1
Grina	1.31647718198718e-14	0.314331	0.731	0.385	4.25050987748199e-10	FB-1
Aga	1.54732867338071e-14	0.290846	0.583	0.251	4.99586008774429e-10	FB-1
Trabd2b	1.98333788513819e-14	0.353322	0.657	0.291	6.40360302974569e-10	FB-1
Rab13	2.26260658619198e-14	0.311413	0.63	0.291	7.30527788483805e-10	FB-1
Gulp1	2.33930778362587e-14	0.380049	0.824	0.452	7.55292304099285e-10	FB-1
Calcrl	2.42618352433344e-14	0.326728	0.574	0.242	7.83341874501538e-10	FB-1
Fgfr2	2.43114600581146e-14	0.397921	0.852	0.61	7.84944110896346e-10	FB-1
Nadk2	2.46314206199878e-14	0.270536	0.435	0.145	7.95274677557547e-10	FB-1
Gm1673	2.48374706129535e-14	0.317966	0.454	0.174	8.0192741368043e-10	FB-1
Pdia6	2.49210759858311e-14	0.360759	0.861	0.595	8.0462678035453e-10	FB-1
Mxra8	2.82127769268759e-14	0.370224	0.787	0.492	9.10905928638042e-10	FB-1
Rpl38	3.03663688708549e-14	0.355467	0.972	0.782	9.80438951733291e-10	FB-1
Arl3	3.56347335018971e-14	0.342932	0.852	0.569	1.15053864057575e-09	FB-1
Foxo1	3.59103422944143e-14	0.305667	0.704	0.34	1.15943722165975e-09	FB-1
Gas5	3.85353624305988e-14	0.396136	0.87	0.598	1.24419124679674e-09	FB-1
Rps9	3.95165190092361e-14	0.344578	0.972	0.821	1.27586984925121e-09	FB-1
Adamts10	4.00887694901347e-14	0.373364	0.787	0.46	1.29434610052798e-09	FB-1
Col5a2	4.14217550824752e-14	0.393805	0.926	0.648	1.33738420634788e-09	FB-1
Dhrs7	4.60292020239013e-14	0.334677	0.75	0.412	1.4861448457457e-09	FB-1
Plekhh2	5.57534625385303e-14	0.397002	0.769	0.446	1.80011204498153e-09	FB-1
Notch2	5.66140029898537e-14	0.35691	0.759	0.432	1.82789631453341e-09	FB-1
Agmo	5.9197163392583e-14	0.33503	0.657	0.277	1.91129881445633e-09	FB-1
Sec62	6.95589554395409e-14	0.288375	0.944	0.809	2.24584999427646e-09	FB-1
Tmed3	7.16706249730707e-14	0.306063	0.731	0.387	2.31402946850553e-09	FB-1
Plpp3	7.21828244119465e-14	0.403575	0.944	0.712	2.33056685178852e-09	FB-1
Sparc	7.85284061909986e-14	0.277869	1	0.896	2.53544665068877e-09	FB-1
Rps15	7.90143925414155e-14	0.328761	0.981	0.807	2.55113769198468e-09	FB-1
Prdx4	1.09438465623068e-13	0.372587	0.759	0.465	3.533439739572e-09	FB-1
Pam	1.12300069336833e-13	0.378374	0.889	0.677	3.62583233867831e-09	FB-1
Adm	1.12684367798523e-13	0.288304	0.343	0.099	3.63824018311092e-09	FB-1
Col18a1	1.13794744684641e-13	0.452766	0.852	0.485	3.67409092163301e-09	FB-1
Foxp2	1.19632086051094e-13	0.368258	0.565	0.233	3.86256116233168e-09	FB-1
Rps18	1.22560893731935e-13	0.351719	0.972	0.793	3.95712357592299e-09	FB-1
Tmsb10	1.29427015424195e-13	0.428772	0.972	0.749	4.17881004700099e-09	FB-1
Ndn	1.29825502060603e-13	0.264405	0.5	0.196	4.19167598503069e-09	FB-1
Foxc1	1.34316866779006e-13	0.334223	0.917	0.732	4.33668867769376e-09	FB-1
Stt3a	1.35891518541927e-13	0.287526	0.759	0.381	4.38752945916321e-09	FB-1
Mir99ahg	1.51320091633713e-13	0.353563	0.963	0.863	4.88567179857769e-09	FB-1
Marc2	1.58099127646794e-13	0.330739	0.889	0.583	5.10454653433205e-09	FB-1
Rps12	1.61497887721489e-13	0.344183	0.972	0.834	5.21428230086372e-09	FB-1
Rps21	1.67522807601815e-13	0.330146	0.963	0.804	5.4088088890398e-09	FB-1
Anxa2	1.72381349679467e-13	0.380764	0.88	0.601	5.56567663710094e-09	FB-1
Rps13	1.72805250274658e-13	0.331882	0.972	0.8	5.57936311561787e-09	FB-1
Pja1	2.14960208567041e-13	0.259313	0.565	0.238	6.94042025400406e-09	FB-1
Pdia3	2.20294254897797e-13	0.30337	0.944	0.779	7.11264060788516e-09	FB-1
Rps3a1	2.25664303547003e-13	0.34418	0.972	0.812	7.28602336862210e-09	FB-1
Rpl11	2.33733806274128e-13	0.31939	0.963	0.817	7.54656340317277e-09	FB-1
Bmp4	2.44895157471619e-13	0.286361	0.537	0.21	7.90692994928616e-09	FB-1
Trpm3	2.49121069201425e-13	0.893987	0.685	0.38	8.04337196130641e-09	FB-1
Nr1h4	2.55083724950343e-13	0.251947	0.324	0.089	8.23588822747173e-09	FB-1
Tmcc3	2.6116521751411e-13	0.301947	0.611	0.27	8.43224137787808e-09	FB-1
Timp2	2.8353706875543e-13	0.368168	0.898	0.497	9.15456133890658e-09	FB-1
Tfap2b	3.10822574783689e-13	0.260922	0.519	0.202	1.0035528472041e-08	FB-1
Hspa5	3.47481323858936e-13	0.336775	0.944	0.777	1.12191295034335e-08	FB-1
Fau	3.57131886443188e-13	0.320997	0.972	0.822	1.15307172175912e-08	FB-1
Rpl26	3.58134544218908e-13	0.334359	0.991	0.811	1.15630900291959e-08	FB-1
Fkbp5	4.65605330321629e-13	0.343574	0.574	0.248	1.50329993000944e-08	FB-1
Ctnnal1	4.6733109568664e-13	0.269613	0.426	0.154	1.50887190864346e-08	FB-1
Ccdc85a	4.77994025649011e-13	0.253853	0.333	0.097	1.54329931061296e-08	FB-1
Lima1	5.17327685951854e-13	0.394145	0.806	0.568	1.67029589963275e-08	FB-1
Romo1	5.73575813872585e-13	0.338202	0.843	0.584	1.85190423025041e-08	FB-1
Rps26	6.19034084502285e-13	0.36164	0.944	0.778	1.99867534863253e-08	FB-1
Eef1a1	6.35754158179655e-13	0.299333	0.991	0.888	2.05265945051465e-08	FB-1
Sept6	6.56768904745953e-13	0.283662	0.537	0.229	2.12050976275326e-08	FB-1
Ccn2	6.58017466160997e-13	0.454685	0.778	0.411	2.12454099299401e-08	FB-1
Wfdc1	6.7043023539165e-13	0.271635	0.537	0.22	2.16461810100902e-08	FB-1
Ifitm2	7.01852696528973e-13	0.342847	0.954	0.735	2.26607180128309e-08	FB-1
Klhl22	8.00735754735415e-13	0.260654	0.639	0.297	2.58533553131424e-08	FB-1
Ssr4	8.29863114962403e-13	0.342474	0.87	0.593	2.67937903927911e-08	FB-1
Lman1	8.70485328771901e-13	0.326048	0.806	0.491	2.81053598100584e-08	FB-1
Tmtc1	1.17965842965163e-12	0.380185	0.694	0.376	3.80876317181622e-08	FB-1
Rpl32	1.22854520040262e-12	0.346494	0.963	0.788	3.96660388853995e-08	FB-1
Serpinh1	1.23295246074689e-12	0.320479	0.963	0.769	3.9808336100135e-08	FB-1
Ghr	1.27931503528487e-12	0.399344	0.88	0.568	4.13052445442427e-08	FB-1
Atxn10	1.38734841319471e-12	0.30385	0.852	0.612	4.47933182168175e-08	FB-1
C430049B03Rik	1.40114630975086e-12	0.31564	0.5	0.205	4.52388109029262e-08	FB-1
Scd2	1.45030480697051e-12	0.342848	0.861	0.594	4.68259913026569e-08	FB-1
Hsp90b1	1.54289156303857e-12	0.297975	0.972	0.813	4.98153398958262e-08	FB-1
Cd164	1.61586084135664e-12	0.289084	0.759	0.42	5.21712989848819e-08	FB-1
Ntrk3	1.62412444035812e-12	0.445125	0.75	0.404	5.24381058058427e-08	FB-1
Gstm1	1.653749486545e-12	0.37311	0.657	0.332	5.33946096720783e-08	FB-1
Rps3	1.75178770623095e-12	0.333793	0.954	0.772	5.65599696710787e-08	FB-1
Arhgap29	1.76290863265824e-12	0.257758	1	0.934	5.69190310226365e-08	FB-1
Tmed10	1.86774064112354e-12	0.310612	0.889	0.719	6.03037420799558e-08	FB-1
Tsc22d1	1.95662359711953e-12	0.33758	0.963	0.802	6.31735060801982e-08	FB-1
Rps11	1.96365069295017e-12	0.347817	0.981	0.792	6.3400389923282e-08	FB-1
Gmfb	2.09671839088085e-12	0.300576	0.713	0.368	6.76967466863699e-08	FB-1
Efemp2	2.35571059492851e-12	0.285357	0.824	0.467	7.60588279784568e-08	FB-1
Hdgfl3	2.48409648365266e-12	0.288455	0.769	0.415	8.02040231676935e-08	FB-1
Rpl23	2.4889467277304e-12	0.329838	0.981	0.823	8.03606229982316e-08	FB-1
Swap70	2.57757449299931e-12	0.2514	0.685	0.335	8.32221476554688e-08	FB-1
Rps20	2.75418415117998e-12	0.341776	0.972	0.818	8.8924343689148e-08	FB-1
Sec61g	2.85394589454774e-12	0.334923	0.889	0.657	9.21453510972629e-08	FB-1
Glrb	3.10285666871278e-12	0.284068	0.667	0.299	1.0018193326273e-07	FB-1
Vkorc1	3.49071721211895e-12	0.313338	0.704	0.393	1.12704786627685e-07	FB-1
Glis3	3.62730035808678e-12	0.345001	0.463	0.188	1.17114646661548e-07	FB-1
Phkb	3.63048935277161e-12	0.344771	0.88	0.567	1.17217609732937e-07	FB-1
Rpl36a	3.64865426453448e-12	0.358457	0.926	0.698	1.17804100239025e-07	FB-1
Rpl13a	3.75422936727805e-12	0.316767	0.963	0.818	1.21212803581306e-07	FB-1
Oaf	3.7904839088727e-12	0.321002	0.676	0.344	1.22383353965773e-07	FB-1
Bmp2	3.96021294709522e-12	0.334661	0.509	0.22	1.27863395422863e-07	FB-1
Casc4	4.4223636568444e-12	0.310263	0.88	0.621	1.42784855388535e-07	FB-1
Mxi1	4.90751861842323e-12	0.360166	0.796	0.545	1.58449053633031e-07	FB-1
Mtch1	5.54218470641095e-12	0.315834	0.889	0.661	1.7894051761589e-07	FB-1
Tut4	7.13695825820144e-12	0.308092	0.926	0.673	2.3043097128255e-07	FB-1
Rab34	7.42528241002107e-12	0.265607	0.676	0.341	2.3974009317235e-07	FB-1
Mid1ip1	7.88843701393443e-12	0.349961	0.722	0.423	2.54693965868901e-07	FB-1
Pds5b	8.44527435809550e-12	0.334813	0.87	0.67	2.7267257319983e-07	FB-1
St13	1.0833624477489e-11	0.310429	0.843	0.657	3.49785233504687e-07	FB-1
Sec11a	1.09553036315902e-11	0.309782	0.907	0.629	3.53713888353152e-07	FB-1
Nenf	1.11732616601252e-11	0.319868	0.907	0.67	3.60751099220461e-07	FB-1
Dcdc2a	1.12444717291413e-11	0.441161	0.833	0.455	3.63050258718787e-07	FB-1
Rpl13	1.13797180330242e-11	0.304083	0.981	0.855	3.67416956132251e-07	FB-1
Bcap31	1.13896505888964e-11	0.300165	0.898	0.612	3.67737648563696e-07	FB-1
Tgfbr1	1.16416458409472e-11	0.279434	0.787	0.441	3.75873819266661e-07	FB-1
Rpl34	1.16511646055559e-11	0.330189	0.963	0.797	3.76181151619583e-07	FB-1
Aldh2	1.26073032037734e-11	0.305984	0.88	0.618	4.07051998540231e-07	FB-1
Smo	1.27171994029036e-11	0.297352	0.787	0.451	4.10600217121548e-07	FB-1
Cd47	1.32423701525006e-11	0.327573	0.815	0.507	4.27556405113786e-07	FB-1
Sdf4	1.32923384950873e-11	0.308079	0.806	0.585	4.29169732990885e-07	FB-1
Rpl41	1.45769725269547e-11	0.309065	0.972	0.849	4.70646711977786e-07	FB-1
[truncated: 162 more rows]

## Sheet: FB-2
gene	p_val	avg_log2FC	pct.1	pct.2	p_val_adj	cluster
[truncated: 506 more rows]

[truncated: 2 more sheets: Proliferative FB, FbM]
