# Supplementary material for: CRISPR/CasRx suppresses KRAS-induced brain arteriovenous malformation developed in postnatal brain endothelial cells in mice
Source: JCI Insight. 2024 Nov 22;9(22):e179729. doi: 10.1172/jci.insight.179729 (PMC11601911; doi:10.1172/jci.insight.179729)
Supplement: Supplemental table 6 [file jciinsight-9-179729-s245.xlsx]

## Sheet: GO pro-FB
GO terms of proliferative FB markers
Description		ID	GeneRatio	BgRatio	pvalue	p.adjust	qvalue	geneID	Count
Mitosis and cell cycle	chromosome segregation	GO:0007059	37/455	336/23888	8.13172450856632e-18	1.48932534374392e-14	1.25399751632102e-14	Ccnb1/Dlgap5/Spc24/Racgap1/Nuf2/Spdl1/Trip13/Cdca8/Knstrn/Ube2c/Birc5/Cdc20/Top2a/Ndc80/Cenpf/Plk1/Kif23/Bub1/Mki67/Cenpw/Cenpk/Knl1/Tacc3/Cenpe/Ect2/Prc1/Rcc1/Anapc15/Mad2l1/Incenp/Smc2/Spc25/Nusap1/Naa50/Rrs1/Naa10/Smc4	37
	nuclear division	GO:0000280	36/455	435/23888	1.70953663381621e-13	7.82754086208595e-11	6.590713601423e-11	Ccnb1/Racgap1/Nuf2/Spdl1/Trip13/Cks2/Cdca8/Knstrn/Ccnb2/Ube2c/Birc5/Cdc20/Top2a/Ndc80/Plk1/Kif23/Bub1/Mki67/Cenpk/Tacc3/Cenpe/Prc1/Rcc1/Anapc15/Mad2l1/Incenp/Smc2/Kif11/Tpx2/Kif20b/Nusap1/Naa50/Rrs1/Naa10/Topbp1/Smc4	36
	regulation of mitotic cell cycle	GO:0007346	36/455	471/23888	1.79629936425926e-12	5.06141890098589e-10	4.26166569820212e-10	Ccl2/Hmga2/Ccnb1/Dlgap5/Asns/Spdl1/Trip13/Cks2/Ube2c/Rrm2/Birc5/Ndc80/Cenpf/Plk1/Bub1/Mki67/Cdk1/Inhba/Cenpe/Dbf4/Rcc1/Cks1b/Lmnb1/Rrm1/Anapc15/Clspn/Mad2l1/Kif20b/Cdkn1a/Apex1/Nusap1/Topbp1/Ezh2/Btg3/Cdkn2d/Trp53	36
Ribosome	ribosome biogenesis	GO:0042254	32/455	297/23888	2.70636866656777e-15	1.58027669951952e-12	1.33057767708154e-12	Nop16/Nhp2/Rrp9/Gpatch4/Mrto4/Rpf2/Rrp15/Pop7/Gar1/Ftsj3/Fbl/Npm3/Mak16/Dkc1/Nip7/Rrs1/Nop58/Nop56/Wdr75/Noc2l/Exosc8/Rrp7a/Utp18/Ddx18/Nifk/Nop14/Mybbp1a/Rsl24d1/Mphosph10/Wdr43/Abce1/Gtpbp4	32
Cellular responses	cellular response to environmental stimulus	GO:0104004	17/455	283/23888	3.40404606807445e-05	0.00123456	0.00103948	Mmp9/Timp1/Ankrd1/Hmga2/Pbk/Ect2/Got1/Piezo2/Casp3/Cdkn1a/Piezo1/Ercc1/Noc2l/Rnf4/Pcna/Ppid/Trp53	17
	response to oxidative stress	GO:0006979	20/455	401/23888	9.82158604313463e-05	0.00297063	0.00250124	Ptprn/Mmp9/Ripk3/Ect2/Casp3/Cygb/Gsr/Lig1/Apex1/Txnrd1/Abcc1/Chchd4/Hmox1/Ercc1/Pycr2/Selenon/Ezh2/Ppid/Ppp2cb/Trp53	20
	cellular response to tumor necrosis factor	GO:0071356	10/455	165/23888	0.0012919	0.0225332	0.0189728	Ccl2/Ankrd1/Ccl7/Plvap/Ccl11/Dbn1/Fabp4/Cib1/Ppp2cb/Trp53	10
	wound healing involved in inflammatory response	GO:0002246	3/455	12/23888	0.00132874	0.0225332	0.0189728	Timp1/Cd44/Hmox1	3
Catabolic process	cellular nitrogen compound catabolic process	GO:0044270	21/455	412/23888	4.85438802908102e-05	0.00169349	0.0014259	Acot7/Noct/Casp3/Mrto4/Dctpp1/Carhsp1/Apex1/Dut/Dkc1/Hmox1/Lsm2/Magohb/Nsun2/Lsm5/Slirp/Exosc8/Etf1/Pabpc4/Nudt5/Rnps1/Mapkapk2	21
	heterocycle catabolic process	GO:0046700	21/455	413/23888	5.02607127564249e-05	0.00173684	0.0014624	Acot7/Noct/Casp3/Mrto4/Dctpp1/Carhsp1/Apex1/Dut/Dkc1/Hmox1/Lsm2/Magohb/Nsun2/Lsm5/Slirp/Exosc8/Etf1/Pabpc4/Nudt5/Rnps1/Mapkapk2	21
	aromatic compound catabolic process	GO:0019439	21/455	435/23888	0.000104622	0.00306583	0.0025814	Acot7/Noct/Casp3/Mrto4/Dctpp1/Carhsp1/Apex1/Dut/Dkc1/Hmox1/Lsm2/Magohb/Nsun2/Lsm5/Slirp/Exosc8/Etf1/Pabpc4/Nudt5/Rnps1/Mapkapk2	21
Fibroblast proliferation	fibroblast proliferation	GO:0048144	9/455	111/23888	0.000277297	0.00686309	0.00577865	Mmp9/Ccnb1/Serpine1/Ccna2/Itgb3/Cdkn1a/Fosl2/Trp53/Nras	9
