# Supplementary material for: CRISPR/CasRx suppresses KRAS-induced brain arteriovenous malformation developed in postnatal brain endothelial cells in mice
Source: JCI Insight. 2024 Nov 22;9(22):e179729. doi: 10.1172/jci.insight.179729 (PMC11601911; doi:10.1172/jci.insight.179729)
Supplement: Supplemental table 7 [file jciinsight-9-179729-s246.xlsx]

## Sheet: subcluster_marker
	p_val	avg_log2FC	pct.1	pct.2	p_val_adj	cluster	gene
Ldlrad4	0	0.523843	0.997	0.73	0	0	Ldlrad4
Pde3b	0	0.481184	0.999	0.769	0	0	Pde3b
Tanc2	0	0.479506	1	0.782	0	0	Tanc2
Elmo1	0	0.477504	1	0.803	0	0	Elmo1
Plxdc2	0	0.472446	0.999	0.806	0	0	Plxdc2
Inpp5d	0	0.463056	0.999	0.756	0	0	Inpp5d
Srgap2	0	0.461841	1	0.8	0	0	Srgap2
Zfhx3	0	0.460275	0.999	0.777	0	0	Zfhx3
Chd9	0	0.458528	0.998	0.763	0	0	Chd9
Mef2a	0	0.436574	0.999	0.792	0	0	Mef2a
Dock4	0	0.435022	0.999	0.814	0	0	Dock4
Epb41l2	0	0.378528	0.998	0.849	0	0	Epb41l2
Itm2b	0	-0.610166	0.844	0.898	0	0	Itm2b
C1qb	0	-0.666649	0.865	0.912	0	0	C1qb
C1qc	0	-0.692539	0.8	0.89	0	0	C1qc
Actb	0	-0.764965	0.871	0.944	0	0	Actb
C1qa	0	-0.779336	0.748	0.89	0	0	C1qa
Tmsb4x	0	-0.820969	0.895	0.963	0	0	Tmsb4x
Cst3	0	-0.864477	0.753	0.935	0	0	Cst3
Eef1a1	0	-0.882566	0.688	0.904	0	0	Eef1a1
Ppia	0	-0.892566	0.44	0.799	0	0	Ppia
Rpl6	0	-0.907051	0.516	0.828	0	0	Rpl6
Rpl23a	0	-0.911054	0.3	0.741	0	0	Rpl23a
Rpl3	0	-0.912896	0.447	0.808	0	0	Rpl3
Rps6	0	-0.916531	0.348	0.773	0	0	Rps6
Rpl5	0	-0.91934	0.4	0.78	0	0	Rpl5
Tyrobp	0	-0.926368	0.576	0.851	0	0	Tyrobp
Rpl13a	0	-0.934859	0.517	0.839	0	0	Rpl13a
Rpsa	0	-0.944419	0.463	0.81	0	0	Rpsa
Rps26	0	-0.970097	0.368	0.769	0	0	Rps26
Rps9	0	-0.9706	0.566	0.874	0	0	Rps9
Rpl29	0	-0.971677	0.302	0.749	0	0	Rpl29
Rpl37	0	-0.976534	0.444	0.813	0	0	Rpl37
Rpl24	0	-0.978543	0.375	0.784	0	0	Rpl24
Rps2	0	-0.980626	0.384	0.784	0	0	Rps2
Rps19	0	-0.986897	0.43	0.815	0	0	Rps19
Rpl12	0	-0.990561	0.39	0.8	0	0	Rpl12
Rps21	0	-0.992608	0.457	0.825	0	0	Rps21
Rpl18	0	-0.992686	0.348	0.766	0	0	Rpl18
Rps27	0	-0.994508	0.358	0.78	0	0	Rps27
Rps7	0	-0.997657	0.451	0.814	0	0	Rps7
Rps24	0	-1.00037	0.587	0.87	0	0	Rps24
Rpl21	0	-1.00224	0.535	0.852	0	0	Rpl21
Rpl28	0	-1.00233	0.396	0.801	0	0	Rpl28
Rps25	0	-1.00417	0.366	0.786	0	0	Rps25
Rpl41	0	-1.00423	0.454	0.833	0	0	Rpl41
Rps8	0	-1.00538	0.581	0.875	0	0	Rps8
Rpl8	0	-1.0095	0.351	0.786	0	0	Rpl8
Rplp2	0	-1.01101	0.424	0.813	0	0	Rplp2
Rps28	0	-1.0118	0.355	0.784	0	0	Rps28
Rps13	0	-1.01216	0.406	0.803	0	0	Rps13
Rps12	0	-1.01311	0.562	0.87	0	0	Rps12
Rps18	0	-1.01862	0.373	0.788	0	0	Rps18
Rpl37a	0	-1.02008	0.432	0.814	0	0	Rpl37a
Rpl17	0	-1.02224	0.468	0.833	0	0	Rpl17
Rpl7	0	-1.03187	0.329	0.777	0	0	Rpl7
Rpl27a	0	-1.03231	0.526	0.862	0	0	Rpl27a
Rpl39	0	-1.03279	0.4	0.8	0	0	Rpl39
Rpl13	0	-1.03511	0.567	0.877	0	0	Rpl13
Rpl26	0	-1.03572	0.449	0.835	0	0	Rpl26
Rps20	0	-1.04159	0.454	0.83	0	0	Rps20
Rpl15	0	-1.04944	0.322	0.761	0	0	Rpl15
Rpl30	0	-1.05054	0.439	0.826	0	0	Rpl30
Rps3a1	0	-1.05245	0.452	0.833	0	0	Rps3a1
Rpl11	0	-1.05318	0.417	0.814	0	0	Rpl11
Rpl34	0	-1.05772	0.382	0.794	0	0	Rpl34
Rps5	0	-1.06144	0.318	0.778	0	0	Rps5
Rpl9	0	-1.0646	0.411	0.812	0	0	Rpl9
Rpl10	0	-1.06728	0.379	0.804	0	0	Rpl10
Rps15a	0	-1.06913	0.417	0.811	0	0	Rps15a
Rpl19	0	-1.07041	0.447	0.838	0	0	Rpl19
Rps14	0	-1.07373	0.442	0.83	0	0	Rps14
Rps3	0	-1.07659	0.345	0.801	0	0	Rps3
Rplp0	0	-1.07677	0.395	0.809	0	0	Rplp0
Rpl35a	0	-1.07681	0.461	0.846	0	0	Rpl35a
Rpl18a	0	-1.07781	0.442	0.828	0	0	Rpl18a
Rps27a	0	-1.08184	0.483	0.842	0	0	Rps27a
Rps29	0	-1.08215	0.605	0.887	0	0	Rps29
Rps23	0	-1.08662	0.464	0.833	0	0	Rps23
Rpl23	0	-1.0948	0.454	0.841	0	0	Rpl23
Rps11	0	-1.09758	0.443	0.834	0	0	Rps11
Fth1	0	-1.09787	0.453	0.864	0	0	Fth1
Rps4x	0	-1.09932	0.424	0.829	0	0	Rps4x
Tpt1	0	-1.10934	0.604	0.898	0	0	Tpt1
Rpl32	0	-1.11017	0.418	0.824	0	0	Rpl32
Rps16	0	-1.11201	0.411	0.824	0	0	Rps16
Fau	0	-1.11562	0.557	0.87	0	0	Fau
Rps10	0	-1.12712	0.401	0.824	0	0	Rps10
Rplp1	0	-1.13351	0.526	0.876	0	0	Rplp1
Ftl1	0	-1.17662	0.381	0.825	0	0	Ftl1
Rps15	5.71776460328343e-308	-0.872966	0.419	0.78	1.84609465746212e-303	0	Rps15
Rpl27	3.69885662724679e-306	-0.946358	0.308	0.736	1.19424983923917e-301	0	Rpl27
Maml3	3.72941404751139e-306	0.531435	0.997	0.715	1.20411591352e-301	0	Maml3
Rpl10a	9.74744033167491e-305	-0.847461	0.439	0.792	3.14715605988788e-300	0	Rpl10a
Ubb	4.66207653071348e-303	-0.882383	0.359	0.747	1.50524464947146e-298	0	Ubb
Fcer1g	1.72928106019649e-301	-0.746741	0.602	0.817	5.58332975905642e-297	0	Fcer1g
Fchsd2	5.22777071826841e-301	0.511852	0.988	0.742	1.68789033180732e-296	0	Fchsd2
Rpl38	1.14421118920587e-300	-0.918203	0.339	0.749	3.69431466658901e-296	0	Rpl38
Rack1	3.53707161714987e-299	-0.900659	0.331	0.74	1.14201431302918e-294	0	Rack1
Ophn1	3.6278916892727e-299	0.477863	0.996	0.743	1.17133738971548e-294	0	Ophn1
B2m	7.88816650704119e-298	-0.794265	0.548	0.812	2.54685232012839e-293	0	B2m
Slc8a1	1.44500959254451e-292	0.472596	0.997	0.772	4.66550247144848e-288	0	Slc8a1
Zfp710	2.41851460174236e-292	0.520819	0.986	0.697	7.80865809464556e-288	0	Zfp710
Cfl1	6.33269711170655e-292	-0.839131	0.381	0.759	2.04463791645669e-287	0	Cfl1
Mertk	1.55818501713591e-290	0.444066	0.998	0.771	5.0309119648267e-286	0	Mertk
Rpl22	1.19460245455431e-289	-0.882729	0.308	0.727	3.8570129450195e-285	0	Rpl22
Rpl7a	2.4914920971627e-289	-0.875274	0.329	0.735	8.04428053410921e-285	0	Rpl7a
Numb	6.8804207088869e-288	0.532236	0.984	0.697	2.22148143427831e-283	0	Numb
Rpl14	1.23290476334122e-287	-0.884191	0.332	0.73	3.98067960939979e-283	0	Rpl14
Eef1b2	7.96898796932545e-283	-0.880208	0.225	0.682	2.57294714565611e-278	0	Eef1b2
Dleu2	1.43413543000241e-280	0.482772	0.993	0.727	4.63039306284879e-276	0	Dleu2
Rpl36	2.08389022411575e-278	-0.868976	0.378	0.747	6.72825636660252e-274	0	Rpl36
Rapgef5	5.15428371034608e-277	0.528087	0.978	0.681	1.66416358155944e-272	0	Rapgef5
Tgfbr1	2.42781956908905e-275	0.461738	0.998	0.776	7.83870104271783e-271	0	Tgfbr1
Foxn3	1.34147279753759e-274	0.441404	0.995	0.763	4.33121322140961e-270	0	Foxn3
Rpl35	5.34860896574979e-273	-0.872266	0.248	0.685	1.72690537677163e-268	0	Rpl35
Ctsd	2.00954668244779e-269	-0.642529	0.759	0.868	6.48822337361917e-265	0	Ctsd
Plcl1	1.5584522627842e-268	0.467377	0.99	0.761	5.03177482085136e-264	0	Plcl1
Dock10	1.58068172256386e-267	0.445294	0.995	0.749	5.10354707764193e-263	0	Dock10
Pag1	7.69278865303309e-267	0.491605	0.996	0.705	2.48377067240479e-262	0	Pag1
Mir99ahg	3.67642011024095e-266	0.399655	0.994	0.817	1.1870057609935e-261	0	Mir99ahg
Ptma	2.31536049517438e-265	-0.73648	0.509	0.79	7.47560443076953e-261	0	Ptma
Pfn1	3.19809116464739e-264	-0.769871	0.385	0.743	1.0325676943297e-259	0	Pfn1
Gab2	2.33087659146888e-263	0.475507	0.995	0.726	7.52570125087556e-259	0	Gab2
Rreb1	6.07430817919453e-262	0.504814	0.983	0.692	1.96121188181654e-257	0	Rreb1
Lrch1	2.41538942256117e-261	0.508933	0.98	0.668	7.79856782862327e-257	0	Lrch1
Ssh2	7.84811485162046e-259	0.440554	0.998	0.758	2.5339208421427e-254	0	Ssh2
Rps17	4.55425173929201e-258	-0.829831	0.254	0.674	1.47043125906521e-253	0	Rps17
Ankrd44	1.00801134171385e-257	0.481362	0.987	0.696	3.2545662189915e-253	0	Ankrd44
Dock8	1.66992820442618e-257	0.476489	0.985	0.698	5.3916971936308e-253	0	Dock8
4933406I18Rik	6.74067611552224e-257	0.545347	0.985	0.666	2.17636209741867e-252	0	4933406I18Rik
Inpp4b	1.24798320590856e-256	0.522966	0.972	0.678	4.02936337691698e-252	0	Inpp4b
Dip2b	1.04180566510445e-255	0.446493	0.996	0.727	3.36367795092273e-251	0	Dip2b
Nav2	1.17891023823899e-251	0.5245	0.981	0.707	3.80634748620223e-247	0	Nav2
Snx29	2.4064700275959e-251	0.504381	0.979	0.669	7.76976977809888e-247	0	Snx29
Ccnd3	3.29758474733044e-250	0.526507	0.982	0.671	1.06469118737058e-245	0	Ccnd3
Cox4i1	6.1175199134582e-250	-0.801725	0.365	0.726	1.97516365445825e-245	0	Cox4i1
Pip4k2a	4.85327235918389e-249	0.437592	0.99	0.744	1.5669760466097e-244	0	Pip4k2a
Plcl2	5.79100206127694e-247	0.507411	0.976	0.677	1.86974083552449e-242	0	Plcl2
Rpl36a	2.97643227534654e-246	-0.825758	0.185	0.623	9.61000688741137e-242	0	Rpl36a
Cd81	9.5239398577418e-245	-0.774029	0.461	0.743	3.0749944618691e-240	0	Cd81
Ikzf1	9.90543919486907e-243	0.479058	0.991	0.697	3.19816915284738e-238	0	Ikzf1
Dock2	2.37647538944812e-242	0.449607	0.99	0.724	7.67292608991113e-238	0	Dock2
Frmd4a	6.38026186651315e-241	0.313656	0.999	0.883	2.0599951488411e-236	0	Frmd4a
Dennd4a	1.11127046196791e-240	0.494764	0.977	0.675	3.58795894055581e-236	0	Dennd4a
Actg1	1.94742068958978e-236	-0.763844	0.319	0.689	6.28763718047853e-232	0	Actg1
Rap1gds1	7.22473586261013e-235	0.442172	0.983	0.727	2.33265046796093e-230	0	Rap1gds1
Sh3bgrl3	3.81085343758862e-232	-0.796697	0.206	0.625	1.23041024939424e-227	0	Sh3bgrl3
Eif1	2.07917913117427e-230	-0.730906	0.332	0.694	6.71304566082237e-226	0	Eif1
Apoe	1.25061775635271e-226	-0.955268	0.291	0.703	4.03786954993598e-222	0	Apoe
Ckb	4.82199663404415e-226	-0.667652	0.545	0.79	1.55687805323384e-221	0	Ckb
Rpl31	8.57857768248237e-225	-0.759603	0.221	0.628	2.76976537634308e-220	0	Rpl31
Hspa8	1.04595543244015e-223	-0.712198	0.377	0.705	3.3770763047195e-219	0	Hspa8
Cyba	3.12773129511793e-223	-0.75875	0.344	0.68	1.00985060325473e-218	0	Cyba
Gm2629	1.14490374914545e-222	0.498236	0.949	0.62	3.69655073486591e-218	0	Gm2629
Hsp90ab1	2.45959904511269e-219	-0.657921	0.488	0.764	7.94130743695533e-215	0	Hsp90ab1
Trem2	1.62266025262997e-217	-0.623919	0.604	0.769	5.23908315766638e-213	0	Trem2
Slc9a9	6.14181516170773e-216	0.445259	0.983	0.72	1.98300786126057e-211	0	Slc9a9
Zswim6	5.95927693859599e-215	0.44368	0.98	0.73	1.92407174516449e-210	0	Zswim6
Atp8a2	3.97239020116892e-214	0.530278	0.898	0.563	1.28256562425141e-209	0	Atp8a2
Adap2	3.34302092123368e-213	0.431682	0.993	0.714	1.07936116483872e-208	0	Adap2
Gm10790	9.5718104518516e-213	0.491846	0.939	0.635	3.09045044058933e-208	0	Gm10790
0610040J01Rik	1.55256074311869e-212	0.479342	0.953	0.647	5.01275287130732e-208	0	0610040J01Rik
8030442B05Rik	2.23724766152748e-211	0.567932	0.814	0.45	7.22340152477377e-207	0	8030442B05Rik
Cacnb2	4.14013698889204e-211	0.594931	0.863	0.533	1.33672602960357e-206	0	Cacnb2
Macf1	4.74223263554338e-211	0.329426	0.997	0.835	1.53112465103789e-206	0	Macf1
Frmd4b	2.26568743194122e-210	0.436887	0.98	0.706	7.31522501150862e-206	0	Frmd4b
Oaz1	3.64616503839876e-210	-0.69737	0.352	0.685	1.17723730594781e-205	0	Oaz1
Ctsl	4.53776247804279e-209	-0.737486	0.416	0.698	1.46510737128568e-204	0	Ctsl
H3f3b	7.17205235645017e-209	-0.612425	0.512	0.754	2.31564054432707e-204	0	H3f3b
Rpl4	2.67979704526691e-207	-0.687988	0.297	0.658	8.65226072005328e-203	0	Rpl4
Agmo	4.93468572227795e-207	0.522419	0.923	0.614	1.59326197915188e-202	0	Agmo
Naca	5.62610689942406e-207	-0.707462	0.303	0.659	1.81650113461705e-202	0	Naca
Tbc1d5	1.32718743793208e-206	0.44487	0.966	0.705	4.28509008085131e-202	0	Tbc1d5
Gapdh	1.37749378951069e-206	-0.749941	0.203	0.597	4.44751419819318e-202	0	Gapdh
Slc25a5	3.3065671831987e-206	-0.701414	0.156	0.567	1.06759134643936e-201	0	Slc25a5
Mbnl1	5.71584087115144e-206	0.414338	0.983	0.751	1.84547354206867e-201	0	Mbnl1
Pan3	7.34894321779621e-206	0.450021	0.967	0.678	2.37275329672986e-201	0	Pan3
Picalm	1.68179447852916e-205	0.379271	0.991	0.781	5.4300098328271e-201	0	Picalm
Arhgap39	8.856069707467e-205	0.481293	0.925	0.615	2.85935922644987e-200	0	Arhgap39
Sparc	2.21283493517752e-204	-0.435204	0.865	0.865	7.14458015520765e-200	0	Sparc
Bsg	2.01752203503622e-203	-0.652764	0.186	0.59	6.51397339452146e-199	0	Bsg
Fli1	9.16540373505628e-203	0.434993	0.971	0.706	2.95923390393762e-198	0	Fli1
Selenop	1.11049934248827e-202	-0.543362	0.629	0.79	3.58546922709186e-198	0	Selenop
Gnaq	2.43988455251286e-202	0.419819	0.973	0.717	7.87765525469828e-198	0	Gnaq
Gpx1	6.06452247361637e-202	-0.709366	0.145	0.549	1.95805237105652e-197	0	Gpx1
Camk2d	4.32035399296817e-200	0.452268	0.959	0.677	1.39491269370963e-195	0	Camk2d
Ivns1abp	6.27006310831887e-200	0.441857	0.969	0.688	2.02441527578291e-195	0	Ivns1abp
Ubash3b	1.16411220552595e-199	0.480731	0.934	0.647	3.75856907798163e-195	0	Ubash3b
Rptor	6.58794982348866e-199	0.469598	0.917	0.604	2.12705135950978e-194	0	Rptor
Dst	2.34375663470335e-195	0.394343	0.991	0.759	7.56728704646672e-191	0	Dst
Aif1	4.0246696399406e-195	-0.64627	0.438	0.705	1.29944508664762e-190	0	Aif1
Fam49b	4.4167301358105e-194	0.343301	0.99	0.801	1.42602965894914e-189	0	Fam49b
Prkca	1.37564376453381e-192	0.485846	0.938	0.625	4.44154102255032e-188	0	Prkca
Ctss	2.92050611905541e-192	-0.345157	0.924	0.896	9.42943810659422e-188	0	Ctss
Gng5	4.54276996992926e-191	-0.703628	0.171	0.556	1.46672414019106e-186	0	Gng5
Diaph2	9.10287262846771e-191	0.430197	0.967	0.718	2.93904448555337e-186	0	Diaph2
Btbd9	5.07704128600882e-190	0.46425	0.924	0.635	1.63922432001367e-185	0	Btbd9
Itga9	1.70770895419225e-189	0.489613	0.882	0.556	5.51367990040052e-185	0	Itga9
Slco2b1	3.68362484709334e-189	0.419156	0.982	0.714	1.18933195438103e-184	0	Slco2b1
Atp5e	4.4196142599012e-189	-0.694509	0.165	0.55	1.4269608560943e-184	0	Atp5e
Nme2	4.78478683263989e-188	-0.703059	0.141	0.528	1.54486412465444e-183	0	Nme2
Celf2	1.61354693665914e-187	0.351527	0.985	0.789	5.20965899439135e-183	0	Celf2
Tmcc3	3.80567063344506e-186	0.463459	0.969	0.687	1.22873687742041e-181	0	Tmcc3
Pld1	4.36196232010899e-186	0.475493	0.88	0.565	1.40834677429359e-181	0	Pld1
Nav3	3.17329434857689e-185	0.409422	0.971	0.78	1.02456154632502e-180	0	Nav3
Serf2	5.44174840769269e-185	-0.673432	0.347	0.664	1.75697730839174e-180	0	Serf2
Rpl36al	1.11559211839393e-184	-0.682786	0.185	0.57	3.60191227265847e-180	0	Rpl36al
Lyn	1.64760648951581e-184	0.358315	0.988	0.781	5.31962707269969e-180	0	Lyn
Npc2	3.00289205902806e-184	-0.605884	0.421	0.703	9.6954375909839e-180	0	Npc2
Ppib	9.44879433604068e-183	-0.64468	0.227	0.587	3.05073222727746e-178	0	Ppib
Btf3	1.16801618287663e-182	-0.655382	0.18	0.556	3.77117384965378e-178	0	Btf3
Lamp1	2.72411618757818e-182	-0.584379	0.477	0.712	8.79535393483367e-178	0	Lamp1
Large1	4.95444595342504e-182	0.45866	0.947	0.658	1.59964196498234e-177	0	Large1
Lrmda	6.25189227597048e-182	0.4596	0.958	0.7	2.01854845914259e-177	0	Lrmda
Laptm5	1.54347832543546e-181	-0.47825	0.697	0.793	4.98342846933347e-177	0	Laptm5
Npm1	1.08028224279352e-180	-0.673194	0.254	0.613	3.48790727730743e-176	0	Npm1
Chchd2	2.60900440614789e-180	-0.66333	0.205	0.571	8.42369252612969e-176	0	Chchd2
Ctsb	4.99805372421848e-180	-0.534239	0.628	0.769	1.61372160593842e-175	0	Ctsb
Pfdn5	6.03345055390446e-179	-0.644742	0.275	0.62	1.94802018033913e-174	0	Pfdn5
Atp5g2	1.56563368913581e-178	-0.653342	0.252	0.605	5.0549614921128e-174	0	Atp5g2
Atp6v0c	2.71346376312019e-178	-0.66153	0.263	0.609	8.76096045198617e-174	0	Atp6v0c
Phf14	1.27597925043925e-176	0.421061	0.925	0.676	4.11975420589322e-172	0	Phf14
H3f3a	1.89305614407567e-176	-0.57257	0.499	0.734	6.11211037237713e-172	0	H3f3a
Chn2	2.5613632128948e-176	0.464231	0.914	0.614	8.26987340547344e-172	0	Chn2
Ctsz	1.10070852548256e-175	-0.640013	0.438	0.687	3.55385761622554e-171	0	Ctsz
E230029C05Rik	1.80252819738997e-175	0.47517	0.922	0.623	5.81982279091299e-171	0	E230029C05Rik
Xist	7.87423698263127e-175	0.568134	0.762	0.471	2.54235489458216e-170	0	Xist
Etv6	8.15850140295816e-175	0.41845	0.956	0.681	2.6341353479731e-170	0	Etv6
Gabarap	1.72283109777371e-174	-0.635398	0.238	0.597	5.56250476538199e-170	0	Gabarap
Slc12a6	3.98479382829808e-173	0.441895	0.934	0.643	1.2865703833426e-168	0	Slc12a6
Mef2c	1.95207342827279e-172	0.341437	0.994	0.808	6.30265947786435e-168	0	Mef2c
Cd68	9.73385803042203e-172	-0.636021	0.201	0.564	3.14277074228236e-167	0	Cd68
Jmjd1c	1.1331644263192e-170	0.39949	0.954	0.715	3.6586479832568e-166	0	Jmjd1c
Zeb2	6.28908349557267e-169	0.338016	0.995	0.829	2.03055638821555e-164	0	Zeb2
Maml2	6.35500320378719e-169	0.415931	0.945	0.724	2.05183988440677e-164	0	Maml2
Wnk1	1.84590436894012e-168	0.343492	0.982	0.78	5.95987143599698e-164	0	Wnk1
Map3k3	1.286796702456e-167	0.441806	0.887	0.592	4.1546805132197e-163	0	Map3k3
Cox8a	1.70802290666294e-165	-0.660518	0.303	0.626	5.51469355874263e-161	0	Cox8a
Zfand3	4.39172393777845e-165	0.41745	0.923	0.66	1.41795590779053e-160	0	Zfand3
Asap1	7.7831086183431e-163	0.398845	0.956	0.701	2.51293227960444e-158	0	Asap1
Ptprj	1.44932835069945e-162	0.401884	0.966	0.717	4.6794464459033e-158	0	Ptprj
Kansl1	1.47675960088547e-162	0.391941	0.963	0.71	4.76801372337892e-158	0	Kansl1
Luc7l2	2.94955146054927e-161	0.375092	0.951	0.721	9.52321680067542e-157	0	Luc7l2
Mycbp2	4.77589252160756e-161	0.372872	0.975	0.731	1.54199241845143e-156	0	Mycbp2
Pwwp2a	5.0093069569198e-161	0.441233	0.868	0.572	1.6173549371807e-156	0	Pwwp2a
Myl6	1.07565323866284e-160	-0.629202	0.268	0.595	3.47296161167072e-156	0	Myl6
Eif3f	2.49597533450777e-160	-0.599602	0.178	0.533	8.05875556252523e-156	0	Eif3f
Specc1	6.27647708942956e-160	0.419635	0.919	0.664	2.02648615786412e-155	0	Specc1
Exoc4	7.87793415565581e-160	0.406166	0.943	0.689	2.54354860083659e-155	0	Exoc4
Pid1	1.40337587136814e-159	0.448793	0.917	0.655	4.53107967588631e-155	0	Pid1
Hivep3	3.26065283220816e-159	0.43589	0.903	0.635	1.05276697993505e-154	0	Hivep3
Mgat4a	6.46412631961302e-159	0.43256	0.923	0.626	2.08707246481345e-154	0	Mgat4a
Cox7a2l	1.2797985441786e-158	-0.601333	0.217	0.559	4.13208555958943e-154	0	Cox7a2l
Runx1	4.1270745970154e-158	0.43717	0.961	0.667	1.33250857513836e-153	0	Runx1
Ppm1h	5.16774771979981e-158	0.421176	0.936	0.652	1.66851070629176e-153	0	Ppm1h
Fbxl17	9.22391702420602e-158	0.426193	0.92	0.652	2.9781260896054e-153	0	Fbxl17
Rnf180	1.1835715915969e-157	0.453355	0.88	0.593	3.8213975977889e-153	0	Rnf180
Apbb1ip	1.49862385960209e-157	0.346598	0.98	0.781	4.83860685549726e-153	0	Apbb1ip
Ints6l	8.33430995835365e-157	0.433002	0.892	0.615	2.69089865625364e-152	0	Ints6l
Entpd1	6.89559855883368e-156	0.414998	0.954	0.675	2.22638190669063e-151	0	Entpd1
Nf1	4.88051899481263e-154	0.409752	0.898	0.653	1.57577316785515e-149	0	Nf1
Soga1	6.76889530933058e-154	0.43578	0.839	0.535	2.18547322852356e-149	0	Soga1
Clta	3.29455689033708e-153	-0.397382	0.713	0.813	1.06371358318313e-148	0	Clta
Rnasek	1.70405750749277e-152	-0.560933	0.15	0.499	5.50189047444191e-148	0	Rnasek
Slc24a3	3.04498209108067e-152	0.465529	0.85	0.56	9.83133367747214e-148	0	Slc24a3
Bmp2k	2.22392759643967e-151	0.370371	0.972	0.722	7.18039503062475e-147	0	Bmp2k
Tmem135	6.90222863421333e-151	0.41759	0.882	0.616	2.22852255912846e-146	0	Tmem135
Gnai2	2.38389303067164e-150	-0.446323	0.605	0.748	7.69687542812953e-146	0	Gnai2
Rcsd1	8.41276437490301e-150	0.422839	0.854	0.569	2.71622923372493e-145	0	Rcsd1
Wdfy3	2.26241107702299e-148	0.386515	0.933	0.661	7.30464664438413e-144	0	Wdfy3
Gm26542	1.61028707304032e-147	0.467231	0.812	0.515	5.19913387272529e-143	0	Gm26542
Parp8	8.36680859668801e-147	0.446214	0.837	0.554	2.70139149161266e-142	0	Parp8
Zdhhc14	1.22409681700425e-145	0.42624	0.887	0.604	3.95224139306162e-141	0	Zdhhc14
Bank1	2.64188797911285e-145	0.479207	0.797	0.517	8.52986371816166e-141	0	Bank1
Zcchc7	5.65698789496924e-145	0.406177	0.91	0.652	1.82647168164872e-140	0	Zcchc7
Nfia	6.28428473057473e-145	0.334914	0.974	0.807	2.02900701096066e-140	0	Nfia
Ssr4	1.90349230353623e-144	-0.570502	0.213	0.538	6.14580560042742e-140	0	Ssr4
Clasp2	3.33939435777475e-144	0.392972	0.911	0.648	1.07819025629473e-139	0	Clasp2
Ppp3ca	5.79360931414277e-144	0.352763	0.968	0.749	1.87058263925728e-139	0	Ppp3ca
Cd52	2.27221704073339e-143	-0.608469	0.109	0.442	7.3363071594159e-139	0	Cd52
Tnrc6b	1.11594291804949e-142	0.389237	0.909	0.649	3.60304489950639e-138	0	Tnrc6b
Sik2	3.43214319347973e-142	0.431104	0.812	0.528	1.1081360728788e-137	0	Sik2
Selenof	3.4637281841987e-142	-0.540737	0.298	0.596	1.11833391883223e-137	0	Selenof
Arhgap45	5.21635087326489e-142	0.390553	0.95	0.663	1.68420320645104e-137	0	Arhgap45
Tmem176b	7.91880998649913e-142	-0.574992	0.252	0.563	2.55674618034097e-137	0	Tmem176b
Wdfy2	1.0994626270778e-141	0.406383	0.846	0.559	3.54983498404608e-137	0	Wdfy2
Atp6v1f	5.44940828448444e-141	-0.543423	0.111	0.442	1.75945045281149e-136	0	Atp6v1f
Atp5h	1.61739177999162e-140	-0.554529	0.18	0.504	5.22207284005895e-136	0	Atp5h
Prex1	2.15792772760016e-140	0.383477	0.917	0.658	6.96730125410265e-136	0	Prex1
Eef2	2.40103384541488e-140	-0.534396	0.358	0.635	7.75221797669101e-136	0	Eef2
Grn	2.43278635745843e-140	-0.483275	0.566	0.715	7.85473731232604e-136	0	Grn
Prdx5	2.46858311239473e-140	-0.551357	0.154	0.486	7.97031429498887e-136	0	Prdx5
Aftph	3.41591507449815e-140	0.394107	0.926	0.655	1.10289650010322e-135	0	Aftph
Rnf216	4.06009771431307e-140	0.403478	0.849	0.578	1.31088374902026e-135	0	Rnf216
Ndufa13	5.13833208326754e-140	-0.527071	0.155	0.485	1.65901327972459e-135	0	Ndufa13
Arl15	5.40188892137459e-140	0.43652	0.873	0.614	1.74410787604421e-135	0	Arl15
Agps	7.59042038360226e-140	0.395491	0.865	0.608	2.45071902925366e-135	0	Agps
Ankrd17	1.35960373447187e-139	0.396298	0.882	0.624	4.38975257748934e-135	0	Ankrd17
Ppp1r9a	2.8326946018487e-138	0.387204	0.931	0.683	9.1459210609889e-134	0	Ppp1r9a
Itch	1.9871450668681e-137	0.391685	0.889	0.62	6.41589527739702e-133	0	Itch
H2afz	3.06344278122813e-137	-0.566413	0.206	0.523	9.89093770775128e-133	0	H2afz
Stag1	1.5978117913901e-136	0.379632	0.911	0.662	5.15885493086123e-132	0	Stag1
Hint1	4.2693268658361e-136	-0.546786	0.16	0.485	1.3784375651725e-131	0	Hint1
Mkln1	6.26507547740212e-136	0.380627	0.892	0.634	2.02280491938882e-131	0	Mkln1
Bach2	7.02024891032019e-136	0.442453	0.821	0.545	2.26662776567508e-131	0	Bach2
Med13l	7.50834644117724e-136	0.393249	0.86	0.586	2.42421981546289e-131	0	Med13l
Arid1b	8.76507544933116e-136	0.40178	0.85	0.589	2.82997991032555e-131	0	Arid1b
Fcgr3	2.16195563596061e-135	-0.487443	0.48	0.679	6.98030616182601e-131	0	Fcgr3
Zfp652	2.96195155005503e-135	0.387472	0.898	0.64	9.56325296966267e-131	0	Zfp652
Fgd2	3.11573539957061e-135	0.382014	0.934	0.661	1.00597748845936e-130	0	Fgd2
Mgat5	3.90416475909002e-135	0.396865	0.889	0.624	1.26053767576739e-130	0	Mgat5
Nrip1	1.14725331011165e-134	0.377627	0.937	0.674	3.70413676235749e-130	0	Nrip1
Uqcrh	2.0946793495499e-134	-0.55064	0.237	0.548	6.76309121589177e-130	0	Uqcrh
Pitpnc1	4.46787550423299e-134	0.396849	0.918	0.678	1.44254296405171e-129	0	Pitpnc1
Fyb	4.849402736517e-134	0.34745	0.99	0.752	1.56572666153924e-129	0	Fyb
Cnot2	1.07030661526137e-133	0.395285	0.844	0.586	3.45569896869437e-129	0	Cnot2
Ppp1r14b	1.17457964429876e-133	-0.528257	0.191	0.51	3.79236529754742e-129	0	Ppp1r14b
Ankrd11	1.82416044929434e-133	0.35356	0.945	0.698	5.88966684263665e-129	0	Ankrd11
A830008E24Rik	1.84244700900428e-133	0.48411	0.708	0.421	5.94870865797211e-129	0	A830008E24Rik
Tuba1b	1.92892740164576e-133	-0.517609	0.15	0.475	6.22792790169366e-129	0	Tuba1b
Acap2	2.10124023576884e-133	0.363777	0.919	0.675	6.78427434922687e-129	0	Acap2
Gtf2h2	3.20339428582076e-133	0.394578	0.867	0.598	1.03427991306295e-128	0	Gtf2h2
Abca9	5.02854801603581e-133	0.398866	0.913	0.623	1.62356729793748e-128	0	Abca9
Arhgap12	2.20910635253715e-131	0.396845	0.843	0.575	7.1325416804367e-127	0	Arhgap12
Fam172a	6.66991728643161e-131	0.37852	0.914	0.677	2.15351619427017e-126	0	Fam172a
Ifitm10	6.85366328536142e-131	0.434715	0.833	0.526	2.21284226494464e-126	0	Ifitm10
Ttc28	2.82724569893242e-130	0.394472	0.884	0.63	9.12832818814311e-126	0	Ttc28
Ly6e	3.71701736794067e-130	-0.498189	0.547	0.71	1.200113397587e-125	0	Ly6e
Foxp1	6.88831252305345e-130	0.405047	0.873	0.599	2.22402946431827e-125	0	Foxp1
Cd63	1.10761858746718e-128	-0.595201	0.183	0.489	3.57616813335529e-124	0	Cd63
Apba1	1.18719414031542e-128	0.443978	0.804	0.533	3.83309372083639e-124	0	Apba1
Arpc3	1.88413624075289e-128	-0.524236	0.301	0.591	6.08331068051887e-124	0	Arpc3
Plxna4	2.06983109498023e-128	0.436055	0.795	0.518	6.68286365636265e-124	0	Plxna4
Sbf2	3.43317753686103e-128	0.375884	0.906	0.649	1.10847003132632e-123	0	Sbf2
Myo1f	4.53251253481591e-128	0.395831	0.891	0.616	1.46341232211601e-123	0	Myo1f
Calm1	8.71326904370083e-128	-0.539392	0.348	0.619	2.81325317613969e-123	0	Calm1
Ubc	2.96542232394765e-127	-0.499124	0.42	0.634	9.57445905732978e-123	0	Ubc
Gng10	4.07586687904334e-127	-0.542671	0.379	0.628	1.31597513923672e-122	0	Gng10
Tubb5	4.39702513355824e-127	-0.514214	0.218	0.523	1.41966750487195e-122	0	Tubb5
Pnpla7	6.40480810056672e-127	0.398611	0.82	0.55	2.06792039142998e-122	0	Pnpla7
Evi2a	8.15670676721944e-127	-0.503771	0.176	0.492	2.63355591393214e-122	0	Evi2a
Vrk2	1.41068921595563e-126	0.405712	0.809	0.543	4.55469227155593e-122	0	Vrk2
Tbxas1	1.93210510194058e-126	0.377488	0.908	0.651	6.23818774263556e-122	0	Tbxas1
Pomp	2.11339349300896e-126	-0.527512	0.246	0.541	6.82351357087804e-122	0	Pomp
Sh3pxd2a	2.51737754623015e-126	0.394852	0.781	0.504	8.12785688351327e-122	0	Sh3pxd2a
Plcg2	3.50728081962331e-126	0.385955	0.872	0.593	1.13239575823178e-121	0	Plcg2
Rere	1.46987174032784e-125	0.356078	0.924	0.69	4.74577488799649e-121	0	Rere
2610203C22Rik	2.63702015468123e-125	0.427989	0.735	0.471	8.51414697341929e-121	0	2610203C22Rik
Git2	2.2898900256702e-124	0.375809	0.883	0.615	7.39336792588138e-120	0	Git2
Cdh23	3.88318097153735e-124	0.405192	0.678	0.39	1.25376264028026e-119	0	Cdh23
Itpr2	4.91087841400384e-124	0.363586	0.9	0.655	1.58557531352942e-119	0	Itpr2
Lrrk1	8.50604463845552e-124	0.396378	0.769	0.499	2.74634663241813e-119	0	Lrrk1
Cacna1d	8.63954884022902e-124	0.393626	0.895	0.632	2.78945113404474e-119	0	Cacna1d
Oxr1	1.00296074808423e-123	0.42543	0.811	0.567	3.23825936733954e-119	0	Oxr1
Eef1d	1.13028297694604e-123	-0.482924	0.131	0.442	3.64934464766567e-119	0	Eef1d
Chd2	1.18947945393226e-123	0.392888	0.826	0.567	3.84047231291108e-119	0	Chd2
Clic1	1.31419145161792e-123	-0.436753	0.523	0.694	4.24312993983877e-119	0	Clic1
Uvrag	2.64287302170462e-123	0.368408	0.879	0.613	8.53304412517771e-119	0	Uvrag
AC149090.1	4.94511254756305e-123	0.373489	0.89	0.616	1.59662848823168e-118	0	AC149090.1
Kmt2c	6.44535195929174e-123	0.36527	0.89	0.639	2.08101078709652e-118	0	Kmt2c
Nsd1	2.22126297951336e-122	0.35637	0.92	0.666	7.17179178195477e-118	0	Nsd1
Usp24	2.67767857836297e-122	0.37016	0.854	0.596	8.64542082596052e-118	0	Usp24
Ash1l	4.80151399838839e-122	0.362774	0.895	0.642	1.55026482465966e-117	0	Ash1l
Rasgrp3	3.93059228487223e-121	0.394599	0.844	0.586	1.2690703310167e-116	0	Rasgrp3
Cux1	4.26373201374801e-121	0.364151	0.89	0.645	1.37663115527882e-116	0	Cux1
Zeb1	1.46195022869255e-120	0.376438	0.898	0.664	4.72019870337963e-116	0	Zeb1
Rbm3	4.02173968494245e-120	-0.518825	0.331	0.591	1.29849909207737e-115	0	Rbm3
Eif5a	5.16559528258418e-120	-0.49787	0.142	0.445	1.66781574888795e-115	0	Eif5a
Spcs2	9.06716714698003e-120	-0.493505	0.255	0.538	2.92751625674544e-115	0	Spcs2
Nipbl	9.84757641275053e-120	0.33938	0.942	0.707	3.17948699638477e-115	0	Nipbl
Sh3kbp1	2.29744882297973e-119	0.37555	0.873	0.626	7.41777301475464e-115	0	Sh3kbp1
Mtmr3	2.96241481552634e-119	0.375095	0.815	0.558	9.5647487148899e-115	0	Mtmr3
Smg1	3.46331273031123e-119	0.368543	0.849	0.592	1.11819978123559e-114	0	Smg1
Ap3b1	3.5134106286245e-119	0.36435	0.836	0.597	1.13437488966399e-114	0	Ap3b1
Uba52	1.17331666999617e-118	-0.536814	0.14	0.439	3.78828753241663e-114	0	Uba52
Cox6b1	1.44094417170575e-118	-0.519081	0.199	0.492	4.65237644718634e-114	0	Cox6b1
Elob	1.5330695296278e-118	-0.503966	0.159	0.455	4.94982159030926e-114	0	Elob
Mbd5	1.71585446541813e-118	0.391252	0.82	0.569	5.53997931249552e-114	0	Mbd5
Rock2	2.46302286255457e-118	0.35374	0.925	0.675	7.95236191632995e-114	0	Rock2
Fam193a	2.72332566667922e-118	0.366828	0.831	0.568	8.7928015800072e-114	0	Fam193a
Chd7	7.07369319753039e-118	0.367858	0.865	0.595	2.28388332268664e-113	0	Chd7
Atp5d	7.48055774113827e-118	-0.476686	0.116	0.41	2.41524767788131e-113	0	Atp5d
Pnisr	1.04891168086053e-117	0.349042	0.911	0.666	3.38662114399438e-113	0	Pnisr
Tcf12	1.57969577546479e-117	0.353212	0.897	0.671	5.10036375024317e-113	0	Tcf12
Mapk14	1.7135948820257e-117	0.365065	0.858	0.595	5.53268379559639e-113	0	Mapk14
Ndufa4	2.29645897681648e-117	-0.499669	0.181	0.477	7.41457709844738e-113	0	Ndufa4
Rnf169	3.24595937775136e-117	0.372746	0.899	0.628	1.04802290429458e-112	0	Rnf169
Creg1	3.66130446687286e-117	-0.472834	0.143	0.448	1.18212537321924e-112	0	Creg1
Sec61b	3.72010776022839e-117	-0.469199	0.091	0.39	1.20111119254494e-112	0	Sec61b
Lpin2	4.36054348447123e-117	0.375944	0.83	0.561	1.40788867483122e-112	0	Lpin2
Ulk2	5.705398378559e-117	0.366808	0.922	0.661	1.84210197448534e-112	0	Ulk2
Nos1ap	1.44140925227289e-116	0.426138	0.661	0.391	4.65387805281347e-112	0	Nos1ap
Sdk1	1.64079808647873e-116	0.462205	0.779	0.514	5.29764478181388e-112	0	Sdk1
Mrfap1	3.69425261306752e-116	-0.454059	0.138	0.442	1.19276334118111e-111	0	Mrfap1
Psap	4.14849342351897e-116	-0.314199	0.806	0.804	1.33942407165157e-111	0	Psap
Tbc1d9	2.87110425423916e-115	0.393199	0.788	0.526	9.26993430566198e-111	0	Tbc1d9
Phf21a	3.94265600559429e-115	0.375692	0.876	0.631	1.27296534452623e-110	0	Phf21a
Vps13b	4.44698686193052e-115	0.378283	0.815	0.56	1.43579864811151e-110	0	Vps13b
Herc2	5.11036728076924e-115	0.352435	0.906	0.649	1.64998428394196e-110	0	Herc2
Atox1	7.18645404869262e-115	-0.517911	0.235	0.521	2.32029041870139e-110	0	Atox1
Nr6a1os	7.82486869188228e-115	0.441175	0.646	0.377	2.52641535454803e-110	0	Nr6a1os
Calr	1.16625867655333e-114	-0.496434	0.406	0.616	3.76549938898773e-110	0	Calr
Psmb8	1.30542844852396e-114	-0.443551	0.09	0.386	4.21483683174932e-110	0	Psmb8
Atxn7l1	1.70247117844328e-114	0.389918	0.76	0.5	5.49676869383982e-110	0	Atxn7l1
Hmgb1	2.02316083222721e-114	-0.453566	0.474	0.674	6.53217937901198e-110	0	Hmgb1
Extl3	2.62668250986641e-114	0.390205	0.796	0.533	8.48076981960568e-110	0	Extl3
Bst2	2.68023302237709e-114	-0.519869	0.128	0.422	8.65366835934891e-110	0	Bst2
Hspe1	5.48949401777587e-114	-0.481187	0.129	0.424	1.77239293351929e-109	0	Hspe1
Tns3	6.42315649600406e-114	0.351273	0.879	0.639	2.07384453786483e-109	0	Tns3
Mbnl2	1.66271745487274e-113	0.353504	0.889	0.645	5.36841584654762e-109	0	Mbnl2
Map4k4	2.07204269387068e-113	0.335805	0.925	0.689	6.69000424570025e-109	0	Map4k4
Hpgds	2.13978426082414e-113	0.305825	0.966	0.764	6.90872144292289e-109	0	Hpgds
Stard9	2.84751586611467e-113	0.372056	0.784	0.528	9.19377447692444e-109	0	Stard9
H2-D1	6.90912087446178e-113	-0.550419	0.221	0.507	2.23074785673748e-108	0	H2-D1
Gpx4	7.41083519150707e-113	-0.483399	0.22	0.505	2.39273635828189e-108	0	Gpx4
Csf3r	8.92747251853067e-113	0.371588	0.831	0.562	2.882413052058e-108	0	Csf3r
Pik3r1	1.63886665813945e-112	0.354534	0.9	0.663	5.29140877913484e-108	0	Pik3r1
Tbc1d16	3.00457640686503e-112	0.364146	0.828	0.584	9.70087584484513e-108	0	Tbc1d16
Hdac9	3.53144999802574e-112	0.435355	0.808	0.569	1.14019926086257e-107	0	Hdac9
Smg6	3.72463560307335e-112	0.380557	0.822	0.577	1.20257309716429e-107	0	Smg6
Baz2b	6.28554872495422e-112	0.36212	0.874	0.629	2.02941511682597e-107	0	Baz2b
Fkbp5	1.61779286779244e-111	0.385471	0.907	0.642	5.22336783224145e-107	0	Fkbp5
Dad1	1.94149957402151e-111	-0.442231	0.15	0.447	6.26851967464323e-107	0	Dad1
Atp5j	2.17763478823852e-111	-0.489857	0.164	0.45	7.03092944078572e-107	0	Atp5j
Arhgap17	2.30609542859275e-111	0.364998	0.823	0.561	7.4456903102974e-107	0	Arhgap17
Fhit	2.88285929896602e-111	0.440651	0.788	0.545	9.30788781857158e-107	0	Fhit
Ncoa2	6.69226203645976e-111	0.372289	0.797	0.537	2.16073064371176e-106	0	Ncoa2
March1	2.63534208073279e-110	0.341055	0.928	0.694	8.50872897606196e-106	0	March1
Smurf2	2.7815091122998e-110	0.36849	0.793	0.533	8.98065847088236e-106	0	Smurf2
P3h2	5.48755419917234e-110	0.426234	0.754	0.507	1.77176662428677e-105	0	P3h2
Rffl	1.14118905535866e-109	0.396896	0.698	0.445	3.68455710303649e-105	0	Rffl
Cd9	1.20971626601424e-109	-0.522305	0.312	0.561	3.90581090808019e-105	0	Cd9
Rbm6	1.22435543122735e-109	0.366058	0.827	0.578	3.95307638080373e-105	0	Rbm6
Spcs1	1.28573237253108e-109	-0.399844	0.075	0.359	4.1512441111911e-105	0	Spcs1
Tmem176a	1.37809328743982e-109	-0.448232	0.113	0.403	4.44944979715696e-105	0	Tmem176a
Dgkd	1.85672916488649e-109	0.363064	0.809	0.551	5.99482145466902e-105	0	Dgkd
Skap2	3.08873790996108e-109	0.340706	0.901	0.675	9.97260808989134e-105	0	Skap2
Dennd1a	3.38568912664912e-109	0.359368	0.86	0.611	1.0931374483212e-104	0	Dennd1a
Pias1	3.74736823132089e-109	0.356164	0.847	0.592	1.20991278084658e-104	0	Pias1
Sppl3	4.02550384549325e-109	0.354569	0.822	0.576	1.29971442659441e-104	0	Sppl3
Gm47664	4.0680140324844e-109	0.374914	0.581	0.32	1.31343969066824e-104	0	Gm47664
A630001G21Rik	4.19678374831222e-109	0.359868	0.744	0.49	1.35501556881757e-104	0	A630001G21Rik
Arhgap22	4.20664364088594e-109	0.424683	0.659	0.398	1.35819903233284e-104	0	Arhgap22
Aldoa	5.40107364950485e-109	-0.467908	0.138	0.423	1.74384464921563e-104	0	Aldoa
Tmem50a	1.7408802490024e-108	-0.453467	0.317	0.568	5.62078005995406e-104	0	Tmem50a
Gm5086	2.0192700004139e-108	0.385785	0.732	0.481	6.51961705033636e-104	0	Gm5086
Ambra1	2.33140469732693e-108	0.365568	0.812	0.557	7.52740634625947e-104	0	Ambra1
Smarca2	2.41247232804686e-108	0.360557	0.809	0.556	7.78914940556491e-104	0	Smarca2
Tra2a	2.49840753778342e-108	0.353291	0.846	0.596	8.06660841724132e-104	0	Tra2a
St3gal6	3.19419519367541e-108	0.364777	0.914	0.657	1.03130980218198e-103	0	St3gal6
Tmem164	5.09458163960966e-108	0.379595	0.786	0.541	1.64488757398077e-103	0	Tmem164
Fry	6.83452734205163e-108	0.403298	0.775	0.527	2.20666384292821e-103	0	Fry
Gtdc1	9.10408554613077e-108	0.388283	0.797	0.555	2.93943610027924e-103	0	Gtdc1
Gm10076	2.23368438373562e-107	-0.453819	0.077	0.349	7.21189676976721e-103	0	Gm10076
Fcho2	3.13086629951868e-107	0.334088	0.906	0.673	1.0108628021256e-102	0	Fcho2
Map3k5	3.3299848128121e-107	0.374254	0.722	0.47	1.07515219651264e-102	0	Map3k5
Tmed9	3.96815898960292e-107	-0.443522	0.195	0.485	1.28119949297309e-102	0	Tmed9
Higd2a	4.38111344352308e-107	-0.447166	0.12	0.405	1.4145300975103e-102	0	Higd2a
Phkb	1.1345051476414e-106	0.383983	0.735	0.49	3.6629767701898e-102	0	Phkb
Usp34	1.32018480319766e-106	0.340229	0.882	0.64	4.26248067408429e-102	0	Usp34
Insr	1.42977338955464e-106	0.369434	0.733	0.479	4.61630934285507e-102	0	Insr
Pik3ap1	1.50994858948765e-106	0.357706	0.869	0.611	4.87517101087877e-102	0	Pik3ap1
Mlxip	2.49384472463141e-106	0.37074	0.722	0.466	8.05187646241745e-102	0	Mlxip
Rbm39	5.69478525635999e-106	0.281661	0.98	0.781	1.83867531572095e-101	0	Rbm39
Mllt10	6.28791531532237e-106	0.348797	0.843	0.604	2.03017921785813e-101	0	Mllt10
Ubn2	7.38563712055443e-106	0.35464	0.882	0.627	2.38460065711341e-101	0	Ubn2
Fbxo11	1.46814605002995e-105	0.368557	0.791	0.546	4.74020315173169e-101	0	Fbxo11
Mctp1	1.58793341675198e-105	0.433104	0.701	0.433	5.12696062266712e-101	0	Mctp1
Rbm47	1.81099159506948e-105	0.370548	0.819	0.557	5.84714856300083e-101	0	Rbm47
Alox5ap	8.30752266320809e-105	-0.468283	0.208	0.486	2.68224984227e-100	0	Alox5ap
Uqcrb	1.72886703507687e-104	-0.433559	0.1	0.375	5.58199299615268e-100	0	Uqcrb
Arpc1b	6.39626657106665e-104	-0.390195	0.573	0.723	2.06516258780029e-99	0	Arpc1b
Akap8l	9.31524549723658e-104	0.353553	0.785	0.542	3.00761331369277e-99	0	Akap8l
Lcor	1.0868863560007e-103	0.352463	0.825	0.575	3.50922997761946e-99	0	Lcor
Fto	1.09644094609212e-103	0.363722	0.739	0.483	3.54007888264764e-99	0	Fto
Akap13	1.21313764736807e-103	0.313548	0.941	0.716	3.9168575220573e-99	0	Akap13
Arhgdia	1.35724394144306e-103	-0.431266	0.187	0.471	4.3821335137372e-99	0	Arhgdia
Park7	1.64945263671333e-103	-0.429295	0.115	0.393	5.32558772815632e-99	0	Park7
Anks1	1.84721369121311e-103	0.360735	0.76	0.511	5.96409884481977e-99	0	Anks1
Crebbp	2.13468561273685e-103	0.332587	0.885	0.648	6.89225943784347e-99	0	Crebbp
Kdm3b	2.80572475200566e-103	0.363447	0.734	0.488	9.05884350680067e-99	0	Kdm3b
Tbl1xr1	3.33863999806036e-103	0.348499	0.816	0.58	1.07794669617375e-98	0	Tbl1xr1
Zfp532	3.55549308445636e-103	0.36918	0.655	0.401	1.14796205217843e-98	0	Zfp532
Senp2	3.95859106989998e-103	0.354175	0.741	0.496	1.27811029873861e-98	0	Senp2
Nek7	4.38516453280812e-103	0.334748	0.898	0.656	1.41583807270776e-98	0	Nek7
Cflar	4.57074820760305e-103	0.353094	0.808	0.571	1.4757574737888e-98	0	Cflar
Atp9b	7.1967167538912e-103	0.354466	0.737	0.5	2.32360393832885e-98	0	Atp9b
Zfp292	1.00532118978175e-102	0.352589	0.801	0.551	3.24588052544833e-98	0	Zfp292
Celf1	1.12124372168542e-102	0.342354	0.862	0.606	3.6201596042057e-98	0	Celf1
Prkce	1.16710073621304e-102	0.412164	0.722	0.472	3.76821814701105e-98	0	Prkce
Cox6c	2.582277044539e-102	-0.493336	0.268	0.532	8.33739789370306e-98	0	Cox6c
Atp8a1	2.78723404696907e-102	0.340531	0.939	0.689	8.99914256744904e-98	0	Atp8a1
Pten	3.46830539330915e-102	0.333081	0.911	0.664	1.11981176233773e-97	0	Pten
Selenok	3.50559640313318e-102	-0.429177	0.189	0.468	1.13185191067961e-97	0	Selenok
Atp5g1	3.55914909335481e-102	-0.439098	0.1	0.366	1.14914246777147e-97	0	Atp5g1
Hsp90b1	3.90473391220024e-102	-0.402942	0.572	0.686	1.26072143823209e-97	0	Hsp90b1
Sdccag8	5.5675023022469e-102	0.381235	0.7	0.455	1.79757946832646e-97	0	Sdccag8
Dapp1	8.69599606680781e-102	0.356948	0.843	0.579	2.80767625009024e-97	0	Dapp1
Itgb5	1.96217532894276e-101	0.302819	0.978	0.768	6.33527548455748e-97	0	Itgb5
Retreg1	2.4065414703305e-101	0.349942	0.841	0.606	7.77000044525608e-97	0	Retreg1
Nckap1l	3.13688527648972e-101	0.323092	0.895	0.66	1.01280614922024e-96	0	Nckap1l
Cdk19	3.25244081055811e-101	0.357152	0.803	0.572	1.0501155645049e-96	0	Cdk19
Fam13b	4.92119986660929e-101	0.356011	0.697	0.456	1.58890780093214e-96	0	Fam13b
Tmcc1	6.31702896114347e-101	0.358409	0.835	0.603	2.03957914068439e-96	0	Tmcc1
Krtcap2	6.65478881394494e-101	-0.381638	0.08	0.351	2.1486316643584e-96	0	Krtcap2
Nfkb1	1.06832188666942e-100	0.340365	0.852	0.598	3.44929087548956e-96	0	Nfkb1
Sipa1l2	1.18995072658707e-100	0.351289	0.789	0.54	3.84199391093169e-96	0	Sipa1l2
Tbc1d22a	1.32849870127306e-100	0.346599	0.774	0.526	4.28932375680031e-96	0	Tbc1d22a
Cop1	1.68710449532593e-100	0.347999	0.737	0.49	5.44715428405883e-96	0	Cop1
Il6ra	1.94837736542566e-100	0.344177	0.905	0.633	6.29072599974984e-96	0	Il6ra
Dhx9	2.18935078595743e-100	0.344318	0.807	0.566	7.06875688262074e-96	0	Dhx9
Eif4g3	3.16213547424732e-100	0.326272	0.877	0.65	1.02095868057023e-95	0	Eif4g3
Atxn1	7.40761453736762e-100	0.394812	0.76	0.51	2.39169650567988e-95	0	Atxn1
Trf	9.08020848103383e-100	-0.411585	0.52	0.665	2.93172691227139e-95	0	Trf
Wdfy4	9.74072297888716e-100	0.354681	0.716	0.48	3.1449872281933e-95	0	Wdfy4
Itm2c	1.32084160535653e-99	-0.43136	0.294	0.549	4.26460129121462e-95	0	Itm2c
Crlf3	2.55521111354938e-99	0.348908	0.829	0.581	8.25001012231688e-95	0	Crlf3
Stk3	3.0857475457867e-99	0.37277	0.7	0.46	9.96295310108152e-95	0	Stk3
Arhgap5	7.63203808305459e-99	0.315047	0.955	0.747	2.46415613587583e-94	0	Arhgap5
Clk1	8.77160839783401e-99	0.333281	0.786	0.56	2.83208920340867e-94	0	Clk1
Bcas3	1.14092770862303e-98	0.390779	0.725	0.478	3.68371329283118e-94	0	Bcas3
Mvb12b	1.15686187906494e-98	0.344078	0.749	0.512	3.73515994893696e-94	0	Mvb12b
Snx13	1.16073975013361e-98	0.357288	0.775	0.543	3.74768043125639e-94	0	Snx13
Ndufc2	1.21117190809458e-98	-0.419513	0.141	0.415	3.91051073966496e-94	0	Ndufc2
Zfp638	1.27100878183264e-98	0.337886	0.824	0.589	4.10370605390303e-94	0	Zfp638
Prkn	1.30631310478233e-98	0.394916	0.789	0.55	4.21769312141069e-94	0	Prkn
Lysmd4	1.3974175338225e-98	0.369847	0.667	0.423	4.51184199145271e-94	0	Lysmd4
Cox7c	1.52600920002959e-98	-0.45415	0.392	0.618	4.92702590413553e-94	0	Cox7c
Rps6ka3	2.21257092682521e-98	0.373231	0.748	0.511	7.14372775144056e-94	0	Rps6ka3
Ifi30	2.33722213070609e-98	-0.445487	0.107	0.38	7.54618909341076e-94	0	Ifi30
Pdia3	2.59927432844518e-98	-0.412818	0.478	0.64	8.39227702425096e-94	0	Pdia3
Aim2	2.75678838700919e-98	0.346062	0.787	0.536	8.90084266513658e-94	0	Aim2
Blnk	3.42348018301399e-98	0.350915	0.846	0.587	1.10533904668973e-93	0	Blnk
Btaf1	4.58861314406697e-98	0.340736	0.783	0.546	1.4815255258249e-93	0	Btaf1
Nfat5	5.83544110738139e-98	0.361058	0.779	0.551	1.88408887034023e-93	0	Nfat5
Ran	5.94496574502289e-98	-0.405008	0.091	0.357	1.91945109009554e-93	0	Ran
Psenen	7.17371851501382e-98	-0.404079	0.132	0.409	2.31617849694251e-93	0	Psenen
Setd5	7.49624369906807e-98	0.328274	0.873	0.647	2.42031220311811e-93	0	Setd5
Tet3	8.1670261720251e-98	0.346411	0.772	0.53	2.63688774016174e-93	0	Tet3
Ppp1ca	8.93549277510862e-98	-0.416764	0.162	0.436	2.88500255229932e-93	0	Ppp1ca
Atad2b	1.58817136670092e-97	0.344597	0.785	0.543	5.12772889166725e-93	0	Atad2b
Fmnl3	2.49958850611185e-97	0.340865	0.784	0.541	8.07042140968334e-93	0	Fmnl3
Prdx1	2.91448274701954e-97	-0.477178	0.23	0.497	9.409990445302e-93	0	Prdx1
Sdf2l1	3.78103882635252e-97	-0.345864	0.036	0.283	1.22078400586444e-92	0	Sdf2l1
Tubgcp5	6.12668801627361e-97	0.347941	0.817	0.566	1.97812375981426e-92	0	Tubgcp5
Rapgef1	6.43656740980359e-97	0.341182	0.741	0.506	2.07817451960329e-92	0	Rapgef1
Atp5l	6.89737844811711e-97	-0.473717	0.263	0.516	2.22695657954357e-92	0	Atp5l
Tmsb10	7.08130655144828e-97	-0.437169	0.1	0.36	2.28634144626611e-92	0	Tmsb10
Olfml3	7.37443083587235e-97	-0.456145	0.424	0.601	2.38098248397811e-92	0	Olfml3
Rnase4	7.50349180352391e-97	-0.409003	0.507	0.657	2.42265239860377e-92	0	Rnase4
Grcc10	9.89610212095097e-97	-0.439229	0.206	0.472	3.19515449179144e-92	0	Grcc10
Med12l	1.5355281207423e-96	0.360465	0.741	0.5	4.95775964344067e-92	0	Med12l
Cerk	1.61969006194603e-96	0.329039	0.854	0.618	5.22949330300516e-92	0	Cerk
Spire1	3.45880937833969e-96	0.330285	0.846	0.61	1.11674578398454e-91	0	Spire1
Setd2	4.63884109609118e-96	0.332068	0.775	0.542	1.49774262469496e-91	0	Setd2
Sub1	4.74563839845861e-96	-0.437085	0.214	0.485	1.53222426971033e-91	0	Sub1
Dnmt3a	5.4018869071976e-96	0.340796	0.826	0.588	1.74410722572689e-91	0	Dnmt3a
Rhobtb1	1.19570075369541e-95	0.361919	0.651	0.408	3.86055902345638e-91	0	Rhobtb1
Gng2	1.38216068596894e-95	0.347204	0.805	0.577	4.46258220678791e-91	0	Gng2
Strn3	1.5341427171803e-95	0.334833	0.842	0.616	4.95328659096002e-91	0	Strn3
Myo9a	1.70171527494955e-95	0.343082	0.845	0.611	5.49432810822961e-91	0	Myo9a
Trio	2.07387804049556e-95	0.33958	0.795	0.559	6.69593002934802e-91	0	Trio
Apc	2.09398808207359e-95	0.326469	0.858	0.632	6.76085932059099e-91	0	Apc
Hspa5	3.36882227968225e-95	-0.452278	0.356	0.579	1.08769164944101e-90	0	Hspa5
Ybx1	3.82150051968452e-95	-0.439192	0.396	0.617	1.23384787279054e-90	0	Ybx1
Ralgps1	5.13552773082044e-95	0.354028	0.649	0.408	1.65810783844999e-90	0	Ralgps1
Scmh1	7.23097735437181e-95	0.37416	0.719	0.476	2.33466565840603e-90	0	Scmh1
Snrpg	1.44279837859169e-94	-0.419446	0.115	0.378	4.65836312495899e-90	0	Snrpg
Ogt	2.13694689650274e-94	0.328776	0.812	0.571	6.89956044473839e-90	0	Ogt
Tomm20	2.5732996103527e-94	-0.407864	0.15	0.415	8.30841245194577e-90	0	Tomm20
Sfmbt1	3.28359425499661e-94	0.34501	0.798	0.563	1.06017407711075e-89	0	Sfmbt1
Itsn2	3.89259613422511e-94	0.338061	0.78	0.546	1.25680251385726e-89	0	Itsn2
Arl6ip1	6.55966373372085e-94	-0.428955	0.326	0.555	2.11791862970645e-89	0	Arl6ip1
Thada	9.36036469133967e-94	0.358674	0.685	0.45	3.02218094789284e-89	0	Thada
Col27a1	1.14131022138272e-93	0.350246	0.657	0.408	3.68494831177838e-89	0	Col27a1
Taf15	1.18186166100116e-93	0.331494	0.796	0.568	3.81587674487445e-89	0	Taf15
Mbtd1	1.97428099165122e-93	0.353259	0.768	0.526	6.37436103774431e-89	0	Mbtd1
Sipa1l1	2.09724055095466e-93	0.35639	0.733	0.489	6.77136056686731e-89	0	Sipa1l1
Man1a	2.23361880555813e-93	0.341039	0.869	0.634	7.21168503750552e-89	0	Man1a
Pias2	3.59551934796642e-93	0.350237	0.681	0.45	1.16088533187792e-88	0	Pias2
Cmip	6.08770789018552e-93	0.335169	0.844	0.601	1.9655382465042e-88	0	Cmip
Eif3k	1.00175730149249e-92	-0.39896	0.125	0.384	3.23437379932879e-88	0	Eif3k
Taldo1	1.33644241780021e-92	-0.424559	0.197	0.463	4.31497163435154e-88	0	Taldo1
Rab31	2.19712738030156e-92	0.342578	0.783	0.563	7.09386517277963e-88	0	Rab31
Tma7	2.27071995064974e-92	-0.421819	0.14	0.401	7.33147350466282e-88	0	Tma7
Nsa2	3.23609765413272e-92	-0.454322	0.225	0.489	1.04483884958983e-87	0	Nsa2
Wdr83os	3.30499032268302e-92	-0.342855	0.044	0.286	1.06708222548467e-87	0	Wdr83os
Dyrk1a	3.45307585698734e-92	0.337375	0.73	0.495	1.1148946019455e-87	0	Dyrk1a
Ssr2	5.72974183662159e-92	-0.33761	0.075	0.329	1.84996174679001e-87	0	Ssr2
Edf1	5.99118555926661e-92	-0.374994	0.095	0.353	1.93437408152041e-87	0	Edf1
Gm13710	6.35061663141857e-92	0.364319	0.675	0.43	2.05042359178611e-87	0	Gm13710
Ndufb11	8.73830242649536e-92	-0.395499	0.112	0.366	2.82133570444256e-87	0	Ndufb11
Atp5b	1.00036747192119e-91	-0.415032	0.257	0.511	3.22988645659193e-87	0	Atp5b
Gnb2	4.26051511174723e-91	-0.408317	0.312	0.558	1.37559251412983e-86	0	Gnb2
Tmem14c	5.68442884385545e-91	-0.377774	0.121	0.382	1.83533154081561e-86	0	Tmem14c
Rps27l	6.86866948123106e-91	-0.384394	0.062	0.306	2.21768731540507e-86	0	Rps27l
Cdk13	7.48642284949256e-91	0.337996	0.766	0.542	2.41714134541566e-86	0	Cdk13
Akap10	1.01131730236064e-90	0.34425	0.733	0.503	3.26524017413181e-86	0	Akap10
Ubl5	1.25145458778962e-90	-0.425051	0.162	0.419	4.04057142759636e-86	0	Ubl5
Abl1	1.88653491684054e-90	0.343072	0.706	0.478	6.09105528600304e-86	0	Abl1
Coro1a	3.01398359783316e-90	-0.422702	0.365	0.584	9.73124884232392e-86	0	Coro1a
Tomm6	4.278034833952e-90	-0.412585	0.11	0.364	1.38124910683808e-85	0	Tomm6
Herc1	4.33433083941872e-90	0.324254	0.772	0.538	1.39942539812312e-85	0	Herc1
Osbpl11	4.43543796867487e-90	0.339371	0.795	0.562	1.43206985694606e-85	0	Osbpl11
Rnf111	1.04495526581813e-89	0.328169	0.722	0.49	3.37384706674699e-85	0	Rnf111
Gm35188	1.30787367515403e-89	0.372095	0.654	0.416	4.22273173496981e-85	0	Gm35188
Atp6v1g1	1.93294213122637e-89	-0.429172	0.23	0.484	6.24089025909058e-85	0	Atp6v1g1
Pacs1	2.67276465776395e-89	0.376759	0.689	0.463	8.62955525052248e-85	0	Pacs1
Rnf7	4.05172928728746e-89	-0.388962	0.123	0.381	1.3081818349865e-84	0	Rnf7
Vav2	4.74624246654125e-89	0.337742	0.707	0.479	1.53241930517217e-84	0	Vav2
Rbm25	4.97253015259805e-89	0.297346	0.9	0.691	1.60548081036933e-84	0	Rbm25
Atxn7	5.25386328548793e-89	0.349061	0.671	0.442	1.69631483898549e-84	0	Atxn7
Map2k5	6.37564028108869e-89	0.338048	0.687	0.454	2.05850297755511e-84	0	Map2k5
Slc16a6	1.64790218700508e-88	0.330568	0.741	0.517	5.32058179118329e-84	0	Slc16a6
Ppp1r12a	1.73719103747279e-88	0.309552	0.87	0.649	5.60886870268838e-84	0	Ppp1r12a
Ndufa2	2.41317280077751e-88	-0.404595	0.135	0.387	7.79141102187034e-84	0	Ndufa2
Tbck	2.72165323306463e-88	0.340412	0.631	0.401	8.78740179359577e-84	0	Tbck
Fer	2.77866134313127e-88	0.341326	0.715	0.476	8.97146387856794e-84	0	Fer
Atp5j2	3.2216694197367e-88	-0.423013	0.214	0.466	1.04018040555039e-83	0	Atp5j2
Arih1	3.32342105937085e-88	0.319122	0.842	0.611	1.07303295743907e-83	0	Arih1
Trip12	3.53391104349308e-88	0.312803	0.827	0.612	1.14099385861261e-83	0	Trip12
P2rx7	4.42466264404539e-88	0.327205	0.775	0.542	1.42859082788293e-83	0	P2rx7
Fbxl20	4.79776875828468e-88	0.344397	0.702	0.462	1.54905559898737e-83	0	Fbxl20
Fis1	5.91695387438837e-88	-0.380077	0.112	0.364	1.91040689742377e-83	0	Fis1
Rbm26	6.42234189658041e-88	0.311546	0.89	0.654	2.07358152814892e-83	0	Rbm26
Snrnp70	7.2416796502751e-88	0.296051	0.908	0.683	2.33812110868432e-83	0	Snrnp70
Prkcb	7.38405512459252e-88	0.331415	0.842	0.633	2.38408987807719e-83	0	Prkcb
Slc25a3	8.28605537306188e-88	-0.418718	0.333	0.565	2.67531869830049e-83	0	Slc25a3
Snx24	8.54901947924799e-88	0.352505	0.751	0.523	2.7602219192648e-83	0	Snx24
Rtn4rl1	9.50961214176642e-88	0.344647	0.754	0.518	3.07036847221212e-83	0	Rtn4rl1
Nsd3	1.30584730370006e-87	0.32027	0.79	0.565	4.21618918945638e-83	0	Nsd3
Tmbim6	1.40998462832877e-87	-0.375584	0.475	0.632	4.55241736948508e-83	0	Tmbim6
Nuak1	1.6421937877271e-87	0.344561	0.749	0.521	5.30215108243448e-83	0	Nuak1
Cog5	1.75236176182014e-87	0.338824	0.722	0.502	5.65785042038868e-83	0	Cog5
Arhgdib	1.87535203503586e-87	-0.426191	0.379	0.597	6.05494911552029e-83	0	Arhgdib
Cdk6	2.91772429965022e-87	0.354198	0.711	0.482	9.42045644628067e-83	0	Cdk6
Pdia6	4.25996966998963e-87	-0.400547	0.222	0.477	1.37541640734955e-82	0	Pdia6
Zfp148	5.03787141792248e-87	0.325053	0.794	0.571	1.62657754470463e-82	0	Zfp148
Micos13	6.51472757376854e-87	-0.343494	0.062	0.296	2.10341009174265e-82	0	Micos13
Cnot4	7.46393240910591e-87	0.32601	0.809	0.582	2.40987985692803e-82	0	Cnot4
Cox5b	7.91184714907408e-87	-0.412674	0.157	0.407	2.55449808902155e-82	0	Cox5b
Pum2	8.18083873854628e-87	0.315593	0.81	0.585	2.64134740351444e-82	0	Pum2
Pik3cd	2.07418756225812e-86	0.336285	0.733	0.51	6.69692938226279e-82	0	Pik3cd
Lcp2	4.82394856287296e-86	0.322759	0.759	0.536	1.55750827249479e-81	0	Lcp2
Zfp706	7.45156321231385e-86	-0.394359	0.196	0.453	2.40588621435977e-81	0	Zfp706
Fus	1.03620172942181e-85	0.297736	0.89	0.667	3.3455845237842e-81	0	Fus
Irak2	2.14044753160756e-85	0.332173	0.704	0.472	6.91086294530133e-81	0	Irak2
Selenos	2.5285194230038e-85	-0.376772	0.17	0.427	8.16383066105236e-81	0	Selenos
Whrn	3.03023775249389e-85	0.340294	0.635	0.403	9.78372863147702e-81	0	Whrn
Ndufb9	4.34378267150815e-85	-0.39059	0.173	0.421	1.40247711114984e-80	0	Ndufb9
Tab2	5.20703679684134e-85	0.308191	0.824	0.608	1.68119597059616e-80	0	Tab2
Kcnk13	6.81568671769667e-85	0.351618	0.717	0.497	2.20058077054272e-80	0	Kcnk13
Arhgap31	1.11577004288402e-84	0.355819	0.768	0.559	3.60248673745965e-80	0	Arhgap31
Tnrc18	1.1894761204849e-84	0.322182	0.729	0.504	3.84046155020958e-80	0	Tnrc18
Atp5mpl	1.41522484168133e-84	-0.405108	0.115	0.353	4.56933644633652e-80	0	Atp5mpl
Map4	1.44373442534987e-84	0.328929	0.789	0.571	4.66138533912712e-80	0	Map4
Zbtb20	1.69163030137089e-84	0.261225	0.965	0.826	5.4617667540362e-80	0	Zbtb20
Limd2	2.0068450954189e-84	-0.390423	0.209	0.467	6.47950075957899e-80	0	Limd2
Rbm5	2.52185594354753e-84	0.309857	0.799	0.573	8.14231628493191e-80	0	Rbm5
Psme1	3.26517739748016e-84	-0.413768	0.227	0.476	1.05422782632442e-79	0	Psme1
Ccr5	3.73132398713045e-84	0.34277	0.884	0.631	1.20473257572481e-79	0	Ccr5
Itgav	5.25252516959815e-84	0.328631	0.74	0.521	1.69588280150816e-79	0	Itgav
Kansl1l	7.10609138390107e-84	0.352802	0.716	0.499	2.29434372512014e-79	0	Kansl1l
Cox5a	1.17666270204691e-83	-0.397916	0.143	0.389	3.79909086609885e-79	0	Cox5a
Vti1a	1.75407361470632e-83	0.335201	0.793	0.573	5.66337747980229e-79	0	Vti1a
Arid2	1.93612908798995e-83	0.325497	0.716	0.492	6.25117998639316e-79	0	Arid2
Ddost	3.02962462062662e-83	-0.31837	0.093	0.341	9.78174901261718e-79	0	Ddost
St3gal3	3.52405396540981e-83	0.341308	0.648	0.428	1.13781130381187e-78	0	St3gal3
Ddx17	3.8579526790313e-83	0.2921	0.849	0.644	1.24561718147884e-78	0	Ddx17
Exoc6b	5.5590872182417e-83	0.336	0.75	0.517	1.7948624901537e-78	0	Exoc6b
Asxl1	6.65069932948751e-83	0.325686	0.729	0.506	2.14731129251163e-78	0	Asxl1
Uqcrq	6.83053005323055e-83	-0.410769	0.165	0.407	2.20537323828655e-78	0	Uqcrq
Psma7	2.31023388636215e-82	-0.39214	0.148	0.397	7.45905214889749e-78	0	Psma7
Fgf13	2.66727167479472e-82	0.416952	0.738	0.508	8.61182005640972e-78	0	Fgf13
Gm4258	3.14550940538733e-82	0.342129	0.697	0.467	1.01559062171741e-77	0	Gm4258
Dock11	3.69729336711602e-82	0.350543	0.704	0.497	1.19374510944075e-77	0	Dock11
Zmym4	4.59961842736166e-82	0.329679	0.722	0.506	1.48507880164226e-77	0	Zmym4
Rbm33	4.76637866920633e-82	0.316464	0.647	0.427	1.53892068092665e-77	0	Rbm33
Klf12	6.69234826768943e-82	0.373952	0.702	0.483	2.16075848518889e-77	0	Klf12
Ndufb10	1.1298132752515e-81	-0.355908	0.094	0.329	3.64782812180451e-77	0	Ndufb10
Rb1	1.24904742263166e-81	0.32773	0.707	0.49	4.03279941345085e-77	0	Rb1
Evl	1.4666242020234e-81	0.300776	0.844	0.618	4.73528956107295e-77	0	Evl
Nrros	1.55702490593801e-81	0.319951	0.747	0.526	5.02716631380205e-77	0	Nrros
Smad3	1.77735691412108e-81	0.338109	0.675	0.446	5.73855226862275e-77	0	Smad3
Cnpy2	2.04175186814567e-81	-0.320805	0.094	0.339	6.59220425668194e-77	0	Cnpy2
Pds5a	2.78302423577525e-81	0.313042	0.752	0.528	8.98555035004754e-77	0	Pds5a
Fam168a	2.81462866322596e-81	0.322669	0.757	0.536	9.08759156495767e-77	0	Fam168a
Eml4	3.52541027729417e-81	0.313645	0.808	0.588	1.13824921622997e-76	0	Eml4
Kat6a	3.85560999298514e-81	0.304309	0.806	0.574	1.24486079843511e-76	0	Kat6a
Mpeg1	4.97267272441113e-81	-0.399002	0.407	0.598	1.60552684253062e-76	0	Mpeg1
Pycard	6.33297561639351e-81	-0.410346	0.374	0.576	2.04472783726497e-76	0	Pycard
Vamp8	1.09274860748455e-80	-0.394978	0.212	0.456	3.52815742898536e-76	0	Vamp8
Cox6a1	1.58651056932094e-80	-0.375172	0.165	0.404	5.12236667516653e-76	0	Cox6a1
Rsf1	1.91298401066574e-80	0.307494	0.762	0.543	6.17645147523647e-76	0	Rsf1
Rpl22l1	2.26265773638541e-80	-0.392622	0.149	0.39	7.30544303346756e-76	0	Rpl22l1
Hsbp1	2.49606233578542e-80	-0.386867	0.155	0.399	8.0590364635504e-76	0	Hsbp1
Syngr2	2.87026544683479e-80	-0.337526	0.148	0.403	9.2672260481955e-76	0	Syngr2
Ndufa6	5.17634390576413e-80	-0.384362	0.165	0.412	1.67128615685406e-75	0	Ndufa6
Bicra	7.45722579894915e-80	0.333777	0.597	0.381	2.40771449370671e-75	0	Bicra
Arid4a	7.62500719713349e-80	0.312599	0.819	0.576	2.46188607373849e-75	0	Arid4a
Uqcr11	8.24350020205846e-80	-0.402098	0.156	0.391	2.66157891023861e-75	0	Uqcr11
Hnrnpa0	8.27021841998371e-80	-0.379781	0.241	0.484	2.67020542126014e-75	0	Hnrnpa0
Reep5	8.40409535138409e-80	-0.381726	0.341	0.559	2.71343026610138e-75	0	Reep5
Ttc17	1.25893762077226e-79	0.328325	0.611	0.397	4.06473189618738e-75	0	Ttc17
Elk3	1.5980241238288e-79	0.324433	0.742	0.536	5.15954048860603e-75	0	Elk3
Smdt1	1.79091770071578e-79	-0.375407	0.123	0.359	5.78233598030104e-75	0	Smdt1
Arglu1	1.87706347367555e-79	0.295431	0.903	0.675	6.06047483745624e-75	0	Arglu1
Acvr1	2.15523780292909e-79	0.314824	0.633	0.409	6.95861629431717e-75	0	Acvr1
Heatr5a	2.33139242141139e-79	0.321165	0.793	0.562	7.52736671101096e-75	0	Heatr5a
Zup1	2.54933481827668e-79	0.319317	0.714	0.481	8.23103732776993e-75	0	Zup1
Mir142hg	2.70862448194621e-79	0.326792	0.797	0.563	8.74533586485972e-75	0	Mir142hg
Adap2os	2.71469576982707e-79	0.31404	0.776	0.538	8.76493823204066e-75	0	Adap2os
Disc1	3.36250990518574e-79	0.33228	0.613	0.391	1.08565357308732e-74	0	Disc1
Gmip	5.35736154433836e-79	0.309553	0.709	0.492	1.72973132182053e-74	0	Gmip
B4galt1	6.82379604132545e-79	0.30814	0.786	0.568	2.20319902786275e-74	0	B4galt1
Timp2	7.16631684332815e-79	-0.392823	0.346	0.553	2.31378871920536e-74	0	Timp2
Tomm7	8.2835022511044e-79	-0.357834	0.089	0.317	2.67449437181408e-74	0	Tomm7
Dcakd	8.39416508298875e-79	0.327434	0.559	0.347	2.71022408034458e-74	0	Dcakd
Atp2c1	9.76760847118107e-79	0.32141	0.786	0.577	3.15366774709023e-74	0	Atp2c1
Cox7a2	9.97620828284647e-79	-0.385743	0.176	0.415	3.22101836828264e-74	0	Cox7a2
Ube3c	1.14164001189546e-78	0.315137	0.682	0.456	3.68601310640686e-74	0	Ube3c
Armh3	1.18005803135428e-78	0.33502	0.619	0.398	3.81005336583358e-74	0	Armh3
Fat3	1.2446446282656e-78	0.371902	0.727	0.503	4.01858411128116e-74	0	Fat3
Ube2h	1.28414453356727e-78	0.310782	0.797	0.582	4.14611745552866e-74	0	Ube2h
Rtn1	1.36673971491512e-78	0.359755	0.672	0.462	4.41279251754643e-74	0	Rtn1
Kdm2a	1.46460248888721e-78	0.308443	0.771	0.561	4.72876205587013e-74	0	Kdm2a
Cdkal1	1.47951009581869e-78	0.324439	0.689	0.472	4.77689424636981e-74	0	Cdkal1
Phc2	1.54932659358599e-78	0.321341	0.7	0.48	5.00231077271108e-74	0	Phc2
Atrx	2.29282182203887e-78	0.29619	0.866	0.643	7.4028338168169e-74	0	Atrx
Wdr26	2.69191353266612e-78	0.293041	0.839	0.617	8.6913812229191e-74	0	Wdr26
Bri3	2.84163353166101e-78	-0.398278	0.287	0.517	9.17478218367389e-74	0	Bri3
Gtf2i	4.50504473159086e-78	0.306824	0.762	0.543	1.45454379248874e-73	0	Gtf2i
Ndufb8	7.37579686033121e-78	-0.364493	0.135	0.368	2.38142353229514e-73	0	Ndufb8
Rassf2	8.264781147869e-78	0.307986	0.785	0.558	2.66844988921246e-73	0	Rassf2
Abi1	9.09522263846234e-78	0.292293	0.838	0.62	2.93657453328034e-73	0	Abi1
Ptbp2	1.01047900543383e-77	0.309964	0.646	0.425	3.26253356484422e-73	0	Ptbp2
Nlk	1.08290217438969e-77	0.321593	0.726	0.512	3.49636625045198e-73	0	Nlk
Hps3	1.71084864899157e-77	0.306746	0.716	0.501	5.52381703299908e-73	0	Hps3
Cep68	1.73274002327309e-77	0.315407	0.646	0.433	5.59449771314184e-73	0	Cep68
Stxbp5	1.82269629831481e-77	0.315573	0.685	0.468	5.88493953836902e-73	0	Stxbp5
Gm26740	2.01353497751281e-77	0.370762	0.605	0.39	6.50110038189559e-73	0	Gm26740
Rer1	2.01369532471394e-77	-0.33068	0.131	0.372	6.5016180949039e-73	0	Rer1
Fnbp1	2.10233532787501e-77	0.301681	0.822	0.597	6.78781007311005e-73	0	Fnbp1
Ptpn18	2.19286139480007e-77	-0.397237	0.366	0.576	7.080091585391e-73	0	Ptpn18
Fars2	2.44069567597088e-77	0.322423	0.695	0.484	7.88027412900717e-73	0	Fars2
Brk1	2.93539575162755e-77	-0.382796	0.335	0.557	9.47751226327987e-73	0	Brk1
Nr2c2	3.76016904429241e-77	0.32305	0.621	0.405	1.21404577933069e-72	0	Nr2c2
Tacc1	5.7590850392046e-77	0.29199	0.886	0.679	1.85943578660799e-72	0	Tacc1
Psmb6	5.98549431212906e-77	-0.33361	0.102	0.333	1.93253654855711e-72	0	Psmb6
Rin3	7.211161154934e-77	0.313882	0.617	0.407	2.32826760209354e-72	0	Rin3
Syk	1.04511867886447e-76	0.307534	0.7	0.493	3.37437467844971e-72	0	Syk
Prr14l	1.1790081316611e-76	0.321954	0.698	0.493	3.80666355469418e-72	0	Prr14l
Mt1	1.1937267836471e-76	-0.431484	0.123	0.351	3.8541856663614e-72	0	Mt1
Saraf	1.54504278318798e-76	-0.357605	0.227	0.471	4.98847963407902e-72	0	Saraf
Rabac1	1.66709202353271e-76	-0.342046	0.177	0.42	5.38254001638006e-72	0	Rabac1
Lrp5	1.84795486969258e-76	0.303559	0.603	0.386	5.96649188777643e-72	0	Lrp5
Cds1	2.19030658781946e-76	0.316802	0.588	0.377	7.07184288009268e-72	0	Cds1
Atp6v0a1	2.72009455273403e-76	0.307993	0.751	0.541	8.78236928241235e-72	0	Atp6v0a1
Atf7ip	3.14721721405217e-76	0.313725	0.713	0.498	1.01614202190102e-71	0	Atf7ip
Nedd8	4.25815296098408e-76	-0.385175	0.2	0.437	1.37482984651293e-71	0	Nedd8
Cttnbp2nl	5.16191591441817e-76	0.292459	0.873	0.657	1.66662779128819e-71	0	Cttnbp2nl
Kif13a	5.26137770759502e-76	0.320159	0.653	0.439	1.6987410204512e-71	0	Kif13a
Herc4	7.49400043218896e-76	0.314012	0.663	0.453	2.41958791954085e-71	0	Herc4
D8Ertd738e	1.05748261628876e-75	-0.340928	0.105	0.335	3.41429412321151e-71	0	D8Ertd738e
Ldhb	1.05853897274371e-75	-0.35776	0.531	0.66	3.41770478129762e-71	0	Ldhb
Tbc1d14	1.13231640846024e-75	0.314751	0.711	0.498	3.65590998799557e-71	0	Tbc1d14
Scamp5	1.21645676712017e-75	0.306013	0.665	0.455	3.92757396400089e-71	0	Scamp5
Trim44	1.30803843147542e-75	0.304695	0.694	0.483	4.22326368370467e-71	0	Trim44
Dpp8	2.37437757161001e-75	0.307115	0.615	0.407	7.66615286545723e-71	0	Dpp8
Asxl2	2.44831963614454e-75	0.309988	0.724	0.521	7.90488960921986e-71	0	Asxl2
Tnfaip8l2	2.61067802996396e-75	-0.361578	0.209	0.45	8.42909615534465e-71	0	Tnfaip8l2
Eif4a1	3.91263826255201e-75	-0.379939	0.366	0.57	1.26327351583017e-70	0	Eif4a1
Wdr33	3.99901264876429e-75	0.301745	0.75	0.534	1.29116121390653e-70	0	Wdr33
Phyhd1	4.23562569465682e-75	0.287933	0.857	0.644	1.36755646803385e-70	0	Phyhd1
Mitf	4.34283335142258e-75	0.321113	0.741	0.521	1.40217060417381e-70	0	Mitf
Gatad2b	4.94680718850365e-75	0.305172	0.714	0.505	1.59717563695217e-70	0	Gatad2b
Nrf1	5.0512923722172e-75	0.318486	0.654	0.434	1.63091076821777e-70	0	Nrf1
Ski	5.5836356222502e-75	0.295793	0.824	0.616	1.80278843335592e-70	0	Ski
Vkorc1	5.64891730448116e-75	-0.26689	0.029	0.229	1.82386593009783e-70	0	Vkorc1
Rab8b	6.68974066839232e-75	0.297159	0.836	0.622	2.15991656960383e-70	0	Rab8b
Gpatch8	9.86868143734044e-75	0.303291	0.757	0.556	3.18630117567411e-70	0	Gpatch8
Atp5o	1.25544904440471e-74	-0.349004	0.106	0.328	4.05346832966949e-70	0	Atp5o
Ssbp2	1.31254226228682e-74	0.338014	0.69	0.477	4.23780520224544e-70	0	Ssbp2
Ndufb7	1.55944313918913e-74	-0.340089	0.102	0.325	5.03497406349993e-70	0	Ndufb7
Tcf20	1.71740722213517e-74	0.332278	0.664	0.455	5.54499269810783e-70	0	Tcf20
Psmb4	2.11785510915556e-74	-0.312673	0.082	0.303	6.83791879093055e-70	0	Psmb4
Fryl	2.53429127003338e-74	0.307324	0.683	0.478	8.18246622355678e-70	0	Fryl
Magi1	2.67418094254585e-74	0.332381	0.755	0.545	8.6341280091978e-70	0	Magi1
Helz	6.15322693414359e-74	0.302661	0.668	0.461	1.98669238022694e-69	0	Helz
Cep170	7.28727563156257e-74	0.299314	0.773	0.567	2.35284268316261e-69	0	Cep170
Mdm4	8.0572404755308e-74	0.2944	0.668	0.462	2.60144123233463e-69	0	Mdm4
Kdm6a	1.24553968906873e-73	0.317572	0.619	0.409	4.02147399409621e-69	0	Kdm6a
Rnaset2a	1.38791094122504e-73	-0.340521	0.173	0.412	4.48114805593328e-69	0	Rnaset2a
St3gal5	1.39698485041425e-73	0.314611	0.755	0.534	4.5104449865325e-69	0	St3gal5
Drap1	1.40891407726026e-73	-0.345437	0.15	0.382	4.54896088125019e-69	0	Drap1
Erbin	1.53510612833039e-73	0.288994	0.817	0.607	4.95639715654033e-69	0	Erbin
Strada	1.59576261649868e-73	0.327907	0.61	0.401	5.15223875988928e-69	0	Strada
Hltf	1.72145476718453e-73	0.3092	0.684	0.466	5.5580610068087e-69	0	Hltf
Babam2	1.97764742071832e-73	0.325112	0.697	0.493	6.38523022727323e-69	0	Babam2
Ccl12	2.09048663490699e-73	-0.467567	0.107	0.326	6.74955419812421e-69	0	Ccl12
Slc7a8	2.6150104786341e-73	0.304875	0.842	0.618	8.44308433236591e-69	0	Slc7a8
Arhgap25	2.73895826972551e-73	0.308376	0.692	0.486	8.84327456546277e-69	0	Arhgap25
Tbl1x	3.49515474190887e-73	0.314607	0.737	0.544	1.12848061152012e-68	0	Tbl1x
R3hdm2	4.09228378961423e-73	0.297199	0.752	0.543	1.32127566715275e-68	0	R3hdm2
Csad	4.18058290626963e-73	0.314174	0.647	0.44	1.34978480294728e-68	0	Csad
Mark3	4.59232072810939e-73	0.292589	0.705	0.496	1.48272259348468e-68	0	Mark3
Rhoa	8.32507836559191e-73	-0.297521	0.631	0.726	2.68791805189866e-68	0	Rhoa
Mtss1	9.58562993986062e-73	0.30882	0.716	0.497	3.0949123386828e-68	0	Mtss1
Arf1	1.21122221965369e-72	-0.353587	0.301	0.527	3.91067318059588e-68	0	Arf1
Zfp407	1.569627095022e-72	0.333121	0.656	0.45	5.06785500169752e-68	0	Zfp407
Capn3	1.69417211311576e-72	0.331571	0.616	0.407	5.46997350161686e-68	0	Capn3
Zfr	1.88903988008382e-72	0.296422	0.809	0.604	6.09914306082662e-68	0	Zfr
Tmem86a	1.93312811987609e-72	-0.331157	0.155	0.389	6.24149076064393e-68	0	Tmem86a
Rfx3	2.21608441392729e-72	0.337918	0.591	0.383	7.15507174724705e-68	0	Rfx3
Birc6	2.45041061268186e-72	0.289494	0.808	0.601	7.91164074516592e-68	0	Birc6
E130307A14Rik	3.07059688634981e-72	0.332295	0.54	0.329	9.91403616695765e-68	0	E130307A14Rik
Ctsa	3.16202798695961e-72	-0.356724	0.415	0.586	1.02092397614965e-67	0	Ctsa
Tmed3	4.61949031558697e-72	-0.284248	0.082	0.303	1.49149483819357e-67	0	Tmed3
Lamtor4	5.27047071596922e-72	-0.340523	0.14	0.366	1.70167688006498e-67	0	Lamtor4
Vps54	6.00689514438094e-72	0.30453	0.68	0.474	1.93944623526627e-67	0	Vps54
Rtraf	6.02224081184402e-72	-0.349175	0.153	0.385	1.94440089092008e-67	0	Rtraf
Phip	6.38820481316273e-72	0.305726	0.763	0.558	2.06255968802585e-67	0	Phip
Dlg1	6.51865637450181e-72	0.2984	0.686	0.474	2.1046785836354e-67	0	Dlg1
Ucp2	9.29790143178955e-72	-0.3857	0.268	0.488	3.00201343528189e-67	0	Ucp2
Dock1	1.04920081534217e-71	0.311454	0.681	0.475	3.38755467249525e-67	0	Dock1
Mrtfa	1.21104679797041e-71	0.310354	0.637	0.434	3.91010679660707e-67	0	Mrtfa
Lncpint	1.21149201768699e-71	0.303099	0.616	0.404	3.91154427750599e-67	0	Lncpint
AW554918	1.25913559968258e-71	0.338699	0.611	0.401	4.06537111069514e-67	0	AW554918
Ubr3	1.51044063252532e-71	0.29218	0.721	0.52	4.87675967023449e-67	0	Ubr3
Psme4	1.71898727447503e-71	0.295802	0.752	0.538	5.55009421309752e-67	0	Psme4
Casp8	1.95641973731214e-71	0.291035	0.749	0.54	6.3166924058597e-67	0	Casp8
Tmem258	2.15868954931866e-71	-0.304579	0.052	0.253	6.96976094788515e-67	0	Tmem258
Otulinl	2.92747385131776e-71	0.298569	0.945	0.687	9.45193482374966e-67	0	Otulinl
Chd6	3.64271836982691e-71	0.293709	0.73	0.522	1.17612448006602e-66	0	Chd6
Cd14	4.22784906607241e-71	-0.326232	0.146	0.384	1.3650456279628e-66	0	Cd14
Ptms	5.659840921998e-71	-0.37942	0.388	0.582	1.82739283848549e-66	0	Ptms
Gna12	6.44358720495147e-71	0.290451	0.798	0.591	2.08044100086268e-66	0	Gna12
Cbl	6.70748920020924e-71	0.28484	0.79	0.585	2.16564703807156e-66	0	Cbl
Eef1g	8.01040941262298e-71	-0.373417	0.264	0.487	2.58632088705358e-66	0	Eef1g
Tmem131l	1.16147501246197e-70	0.301446	0.599	0.396	3.75005437273596e-66	0	Tmem131l
Atp5f1	1.64339992469603e-70	-0.362247	0.278	0.503	5.30604533686607e-66	0	Atp5f1
Gm2a	1.80485235281352e-70	-0.313361	0.132	0.359	5.82732679152902e-66	0	Gm2a
Ost4	1.84807901203545e-70	-0.333577	0.092	0.305	5.96689270615886e-66	0	Ost4
Ncoa3	1.95467844466222e-70	0.298554	0.737	0.532	6.3110702942809e-66	0	Ncoa3
Mtr	2.50373563162395e-70	0.289711	0.667	0.461	8.08381123382425e-66	0	Mtr
Gm46367	2.51140232105311e-70	0.309866	0.556	0.356	8.10856467398419e-66	0	Gm46367
Prdx2	2.63863617945345e-70	-0.32078	0.124	0.348	8.51936463260136e-66	0	Prdx2
Memo1	2.99878514809191e-70	0.308949	0.653	0.451	9.68217760764436e-66	0	Memo1
Ythdf3	3.900268033957e-70	0.289231	0.743	0.533	1.2592795401237e-65	0	Ythdf3
Wdr44	5.0271635806721e-70	0.316469	0.697	0.496	1.6231203052916e-65	0	Wdr44
Cd84	6.10780478229909e-70	0.302383	0.779	0.569	1.97202693006091e-65	0	Cd84
Tcf7l2	6.81456341685244e-70	0.307574	0.731	0.518	2.20021809039915e-65	0	Tcf7l2
Mrpl52	1.27646229768477e-69	-0.353275	0.172	0.402	4.12131382053483e-65	0	Mrpl52
Ascc3	1.32368872746696e-69	0.302837	0.7	0.489	4.27379379437256e-65	0	Ascc3
Scaf8	1.63714051371439e-69	0.288328	0.673	0.468	5.28583557662966e-65	0	Scaf8
Arf5	1.90780444471053e-69	-0.331459	0.183	0.413	6.15972821063689e-65	0	Arf5
Gm40841	2.09190017653891e-69	0.318378	0.486	0.283	6.75411809999117e-65	0	Gm40841
Snta1	2.28434529934801e-69	0.295751	0.751	0.537	7.37546566800492e-65	0	Snta1
Trmt112	2.67934867279459e-69	-0.306438	0.093	0.309	8.65081305985188e-65	0	Trmt112
Larp4b	2.82410022392292e-69	0.284411	0.759	0.551	9.11817239297993e-65	0	Larp4b
Btrc	3.32376119260002e-69	0.309845	0.545	0.337	1.07314277625477e-64	0	Btrc
Usp15	4.58219415556079e-69	0.289318	0.721	0.514	1.47945302700591e-64	0	Usp15
Erp29	6.43509228437562e-69	-0.291446	0.599	0.674	2.07769824585636e-64	0	Erp29
Atp6v0e	7.51912332613571e-69	-0.358375	0.22	0.443	2.42769934830944e-64	0	Atp6v0e
Arnt	7.85512512491027e-69	0.288608	0.627	0.428	2.53618424907978e-64	0	Arnt
Fbxw11	9.66223074770184e-69	0.295931	0.65	0.46	3.11964444151049e-64	0	Fbxw11
Ankhd1	1.57816572989005e-68	0.292057	0.744	0.535	5.095423692096e-64	0	Ankhd1
Hsp90aa1	1.69332083999341e-68	-0.361043	0.213	0.438	5.46722499608671e-64	0	Hsp90aa1
Myl12a	1.81505107827625e-68	-0.32259	0.105	0.318	5.86025541643054e-64	0	Myl12a
Irf2	2.04088330289854e-68	0.287242	0.8	0.593	6.58939992006853e-64	0	Irf2
Tspan14	2.19139628519772e-68	0.290383	0.729	0.527	7.07536118601789e-64	0	Tspan14
Tomm22	2.57320314522469e-68	-0.278544	0.073	0.281	8.30810099498695e-64	0	Tomm22
Psmb5	2.96358302475516e-68	-0.297447	0.094	0.307	9.56852051202699e-64	0	Psmb5
Znrf1	3.60334578714306e-68	0.307533	0.619	0.416	1.16341225429488e-63	0	Znrf1
Gnas	3.93871438575606e-68	-0.313386	0.624	0.734	1.27169271372906e-63	0	Gnas
Trappc9	4.69685824009556e-68	0.316262	0.62	0.409	1.51647461997965e-63	0	Trappc9
Pik3r5	5.80211752507255e-68	0.301013	0.582	0.381	1.87332968532018e-63	0	Pik3r5
Atpif1	6.57641518978194e-68	-0.378951	0.361	0.557	2.1233271723249e-63	0	Atpif1
Akr1a1	7.35281898038922e-68	-0.363387	0.369	0.571	2.37400466419827e-63	0	Akr1a1
Ptprc	9.10154534372451e-68	0.288926	0.853	0.622	2.93861594512833e-63	0	Ptprc
Sem1	1.1027933569351e-67	-0.37858	0.255	0.474	3.56058891153635e-63	0	Sem1
Mif	1.18924195395925e-67	-0.355256	0.075	0.274	3.83970549674823e-63	0	Mif
Tasor	1.52457572233739e-67	0.287481	0.673	0.464	4.92239763471073e-63	0	Tasor
Cstb	1.68952973035093e-67	-0.332858	0.053	0.246	5.45498464038404e-63	0	Cstb
Nr6a1	2.04805084762273e-67	0.318969	0.624	0.425	6.61254177171949e-63	0	Nr6a1
Tmem37	2.23515675173224e-67	-0.267945	0.081	0.291	7.21665060431788e-63	0	Tmem37
5330438D12Rik	2.28248506426688e-67	0.301448	0.608	0.411	7.36945952699848e-63	0	5330438D12Rik
Atf7	2.70334786329747e-67	0.30116	0.694	0.492	8.72829924622854e-63	0	Atf7
Ccny	3.16512168884516e-67	0.287372	0.672	0.469	1.02192283967744e-62	0	Ccny
Dynll1	3.70737001561007e-67	-0.355108	0.211	0.428	1.19699855694002e-62	0	Dynll1
Mtus1	3.7320733383318e-67	0.288964	0.727	0.528	1.20497451874719e-62	0	Mtus1
Xiap	3.90867610731318e-67	0.291479	0.737	0.539	1.26199425476821e-62	0	Xiap
Dennd1b	4.76152172909236e-67	0.296063	0.672	0.469	1.53735252067205e-62	0	Dennd1b
Rapgef2	5.67003977455381e-67	0.297609	0.68	0.472	1.83068574201019e-62	0	Rapgef2
Peli2	6.94362474509462e-67	0.310534	0.62	0.421	2.2418881214487e-62	0	Peli2
Pkn1	7.0441226600524e-67	0.280063	0.738	0.528	2.27433588325112e-62	0	Pkn1
Tut4	7.08271691067596e-67	0.293656	0.749	0.542	2.28679680894995e-62	0	Tut4
Wasf2	8.31526589487622e-67	0.256077	0.938	0.749	2.68474989947868e-62	0	Wasf2
Snd1	9.31816648109395e-67	0.286498	0.726	0.514	3.0085564117508e-62	0	Snd1
Atp5g3	9.96095654239097e-67	-0.320708	0.104	0.313	3.21609403884177e-62	0	Atp5g3
Smyd3	1.07723163227101e-66	0.326202	0.731	0.528	3.47805777111342e-62	0	Smyd3
Igf1r	1.36189873060682e-66	0.305247	0.766	0.572	4.39716243151025e-62	0	Igf1r
Ndufa11	1.40900980937417e-66	-0.283491	0.063	0.259	4.54926997152637e-62	0	Ndufa11
Tia1	1.46627629529142e-66	0.293133	0.663	0.46	4.73416627460742e-62	0	Tia1
Use1	1.54516771213838e-66	-0.317662	0.125	0.341	4.98888299218118e-62	0	Use1
Arhgap4	1.60585284831448e-66	0.288871	0.611	0.413	5.18481709135296e-62	0	Arhgap4
Scand1	1.93645184342912e-66	-0.308433	0.113	0.324	6.25222206687961e-62	0	Scand1
Nt5c2	1.95839764153488e-66	0.287237	0.653	0.458	6.32307846522367e-62	0	Nt5c2
Mon2	3.04544562744883e-66	0.282514	0.724	0.516	9.83283029734405e-62	0	Mon2
Cstf3	3.33442788419913e-66	0.303692	0.596	0.398	1.07658673097137e-61	0	Cstf3
Smurf1	3.54565985960442e-66	0.297479	0.572	0.371	1.14478719887048e-61	0	Smurf1
Bptf	3.85511981339046e-66	0.274418	0.767	0.556	1.24470253414938e-61	0	Bptf
Uhrf2	4.275806000477e-66	0.291941	0.642	0.437	1.38052948337401e-61	0	Uhrf2
Nedd4l	4.87753486121725e-66	0.312343	0.616	0.415	1.57480968064121e-61	0	Nedd4l
Rasa1	5.17917651939234e-66	0.283099	0.721	0.528	1.67220072281621e-61	0	Rasa1
Sec61g	5.20470464246202e-66	-0.360789	0.205	0.424	1.68044298791171e-61	0	Sec61g
Snrpd2	6.1933012015396e-66	-0.28467	0.064	0.26	1.99963115894109e-61	0	Snrpd2
Ndufa8	7.5157197933277e-66	-0.288688	0.087	0.292	2.42660044967171e-61	0	Ndufa8
Epc1	8.47715369246874e-66	0.282111	0.652	0.454	2.73701861268738e-61	0	Epc1
Fkbp2	1.01667477715744e-65	-0.313707	0.158	0.378	3.28253785300824e-61	0	Fkbp2
Cables1	1.32147969346381e-65	0.299712	0.616	0.412	4.26666148628662e-61	0	Cables1
Rac2	1.60995592092511e-65	-0.332513	0.138	0.356	5.1980646818909e-61	0	Rac2
Vps13d	2.08766529472666e-65	0.280206	0.623	0.42	6.74044493708398e-61	0	Vps13d
Psmd8	2.41571063510879e-65	-0.295394	0.106	0.319	7.79960492757574e-61	0	Psmd8
Snx17	2.5145750698224e-65	-0.309695	0.173	0.398	8.11880852793558e-61	0	Snx17
Tmem59	2.59272118122091e-65	-0.324967	0.466	0.606	8.37111887780796e-61	0	Tmem59
Stambpl1	2.6290290245705e-65	0.308608	0.581	0.388	8.48834601163079e-61	0	Stambpl1
Pou2f2	3.25191649357318e-65	0.287366	0.89	0.654	1.04994627827997e-60	0	Pou2f2
Ndufa7	3.36717874416017e-65	-0.34966	0.178	0.388	1.087161001127e-60	0	Ndufa7
Mark2	3.93085366158627e-65	0.283013	0.689	0.497	1.26915472171636e-60	0	Mark2
Tmem160	5.38704059118849e-65	-0.275839	0.063	0.257	1.73931379567703e-60	0	Tmem160
Slc25a4	6.09412554212043e-65	-0.343427	0.202	0.417	1.96761031378442e-60	0	Slc25a4
Pcbp1	8.45192928154387e-65	-0.304303	0.17	0.4	2.72887440713207e-60	0	Pcbp1
Senp6	8.68188508760168e-65	0.275909	0.752	0.548	2.80312023823395e-60	0	Senp6
Nlrp1b	9.02272409551647e-65	0.312884	0.567	0.376	2.9131669287194e-60	0	Nlrp1b
Slc4a7	9.47048673525685e-65	0.291471	0.649	0.45	3.05773605221238e-60	0	Slc4a7
Trappc8	9.83923160596678e-65	0.283883	0.662	0.464	3.17679270861849e-60	0	Trappc8
H2-T23	9.91938463628981e-65	-0.293505	0.115	0.335	3.20267171751889e-60	0	H2-T23
Gm37494	1.2094507149153e-64	0.290484	0.609	0.416	3.90495352324703e-60	0	Gm37494
Cfap74	1.35436038995282e-64	0.303802	0.542	0.34	4.37282339104067e-60	0	Cfap74
Dnm2	1.3627641433706e-64	0.26456	0.847	0.642	4.39995658970067e-60	0	Dnm2
Brd4	1.40900256232724e-64	0.271598	0.758	0.569	4.54924657298596e-60	0	Brd4
Lpcat2	1.70934275243645e-64	0.276165	0.974	0.749	5.51895494479158e-60	0	Lpcat2
Tsix	1.81283329610618e-64	0.30389	0.436	0.241	5.85309486313804e-60	0	Tsix
Bbs9	2.09653997876047e-64	0.333468	0.643	0.449	6.76909862942393e-60	0	Bbs9
0610010K14Rik	2.6103190655983e-64	-0.293953	0.093	0.3	8.42793716709725e-60	0	0610010K14Rik
Vgll4	2.77100735086611e-64	0.287241	0.655	0.463	8.94675143374142e-60	0	Vgll4
Gab1	3.37329487768075e-64	0.306394	0.695	0.498	1.08913571715678e-59	0	Gab1
Gigyf2	3.48619542533116e-64	0.280103	0.657	0.464	1.12558791697667e-59	0	Gigyf2
Chmp2a	3.51619788299347e-64	-0.309824	0.108	0.315	1.1352748104821e-59	0	Chmp2a
Cops9	3.71196463861092e-64	-0.322505	0.115	0.321	1.19848202286831e-59	0	Cops9
Ago3	3.97530410788284e-64	0.29139	0.689	0.488	1.28350643731213e-59	0	Ago3
Snrpb	4.04545462798433e-64	-0.314917	0.164	0.385	1.3061559357373e-59	0	Snrpb
Stau1	4.14557285346548e-64	0.281057	0.593	0.404	1.3384811071984e-59	0	Stau1
Nktr	4.16895691089765e-64	0.277288	0.763	0.563	1.34603111782152e-59	0	Nktr
Ccdc93	4.29426440590824e-64	0.279108	0.597	0.399	1.38648914873559e-59	0	Ccdc93
Supt3	4.90644850754188e-64	0.326216	0.564	0.374	1.58414502963005e-59	0	Supt3
Rhog	4.96408227857115e-64	-0.310543	0.17	0.39	1.60275324528227e-59	0	Rhog
Acss1	5.08356306659377e-64	0.304717	0.649	0.453	1.64133000731113e-59	0	Acss1
Papola	5.4333604803191e-64	0.267864	0.775	0.585	1.75426909828063e-59	0	Papola
Eri3	5.87004354953923e-64	0.285101	0.58	0.381	1.89526096083973e-59	0	Eri3
Slmap	6.12466031379407e-64	0.285714	0.721	0.529	1.97746907551469e-59	0	Slmap
Ranbp1	6.28143875617751e-64	-0.306258	0.094	0.299	2.02808813120703e-59	0	Ranbp1
Dido1	8.22664541649857e-64	0.272725	0.634	0.439	2.65613700562489e-59	0	Dido1
Slc38a9	1.12688798400976e-63	0.301449	0.642	0.441	3.63838323397231e-59	0	Slc38a9
Cdk12	1.15949389518887e-63	0.289756	0.68	0.484	3.7436579393963e-59	0	Cdk12
Ostc	1.33700788580881e-63	-0.284125	0.118	0.335	4.3167973609109e-59	0	Ostc
Gm47283	1.61065432011331e-63	0.294057	0.691	0.479	5.20031960334985e-59	0	Gm47283
Med13	3.0683713633066e-63	0.271913	0.717	0.525	9.90685062070801e-59	0	Med13
Slc7a7	5.19344458452576e-63	0.288383	0.697	0.507	1.67680745300583e-58	0	Slc7a7
Ppp6r3	5.30538082670216e-63	0.272079	0.665	0.473	1.71294830751733e-58	0	Ppp6r3
Oga	6.22398713859643e-63	0.271806	0.624	0.421	2.00953872743863e-58	0	Oga
Uqcr10	6.79175529372809e-63	-0.335378	0.118	0.314	2.19285403168599e-58	0	Uqcr10
Ppcdc	7.05914490754106e-63	0.281609	0.667	0.472	2.27918611629778e-58	0	Ppcdc
Zfp644	7.10537921062811e-63	0.2789	0.707	0.52	2.2941137857355e-58	0	Zfp644
Dis3l2	8.7278581409476e-63	0.296876	0.611	0.417	2.81796355796775e-58	0	Dis3l2
Prpsap2	1.00025299650707e-62	0.280265	0.61	0.417	3.22951684982238e-58	0	Prpsap2
Srsf9	1.27327238118313e-62	-0.336891	0.305	0.507	4.11101453712596e-58	0	Srsf9
Ttc14	1.49061827406454e-62	0.268541	0.725	0.522	4.81275922147218e-58	0	Ttc14
Jarid2	1.9122555488652e-62	0.285932	0.637	0.446	6.17409949062108e-58	0	Jarid2
Pald1	2.05841385822728e-62	0.282596	0.614	0.427	6.6460008240584e-58	0	Pald1
Manf	2.58883375901475e-62	-0.325269	0.203	0.42	8.35856755773092e-58	0	Manf
Osbpl8	2.64273343642609e-62	0.28439	0.697	0.499	8.53259344618891e-58	0	Osbpl8
Lcorl	2.84970469013129e-62	0.288795	0.762	0.571	9.20084153302689e-58	0	Lcorl
Hnrnpk	3.81490384347974e-62	-0.31764	0.464	0.618	1.2317180039443e-57	0	Hnrnpk
Fam102b	3.96846132159381e-62	0.291455	0.757	0.556	1.28129710690299e-57	0	Fam102b
Gm29488	4.43265335484453e-62	0.262603	0.354	0.182	1.43117078867865e-57	0	Gm29488
Faf1	4.96340740573371e-62	0.281302	0.673	0.484	1.60253534908924e-57	0	Faf1
Adgrl2	5.04498612715132e-62	0.326164	0.558	0.371	1.62887467087335e-57	0	Adgrl2
Slc3a2	5.17660688434903e-62	-0.318303	0.248	0.463	1.67137106474977e-57	0	Slc3a2
Lgals3bp	6.32831869951913e-62	-0.309178	0.128	0.339	2.04322425851374e-57	0	Lgals3bp
Tnrc6c	6.56239777084959e-62	0.274622	0.734	0.547	2.11880136827421e-57	0	Tnrc6c
Wdr37	8.00488648107738e-62	0.280607	0.582	0.4	2.58453769814545e-57	0	Wdr37
Cd86	8.06793973391989e-62	0.281511	0.796	0.596	2.60489570189072e-57	0	Cd86
Cask	9.56513124281976e-62	0.289884	0.748	0.55	3.08829392436921e-57	0	Cask
Zmynd11	1.16461976710444e-61	0.276252	0.7	0.509	3.7602078420501e-57	0	Zmynd11
Map4k3	1.1796707303493e-61	0.280877	0.645	0.453	3.80880288707878e-57	0	Map4k3
Lnpep	1.34918700156139e-61	0.275694	0.737	0.552	4.35612007194126e-57	0	Lnpep
5031425E22Rik	1.38643381828617e-61	0.275474	0.51	0.318	4.47637886910055e-57	0	5031425E22Rik
Bmpr2	1.39106753463539e-61	0.278391	0.759	0.562	4.49133974907729e-57	0	Bmpr2
Tsc22d2	1.46442929092042e-61	0.294569	0.631	0.433	4.72820285159476e-57	0	Tsc22d2
Csnk1g1	1.78803962683208e-61	0.292679	0.584	0.395	5.77304354315274e-57	0	Csnk1g1
Eef2k	1.91642641033047e-61	0.282282	0.643	0.448	6.187565951034e-57	0	Eef2k
Pgam1	1.92200362968629e-61	-0.286224	0.091	0.291	6.20557311916813e-57	0	Pgam1
E2f3	1.94739190589854e-61	0.296361	0.611	0.424	6.28754424657461e-57	0	E2f3
Psmb10	1.97504811965635e-61	-0.257776	0.069	0.26	6.37683786393445e-57	0	Psmb10
Pik3ca	1.99508105509809e-61	0.285939	0.62	0.432	6.4415182025952e-57	0	Pik3ca
Sec11c	2.18767387020298e-61	-0.332162	0.256	0.464	7.06334262472435e-57	0	Sec11c
Iqsec2	2.25589251137148e-61	0.304733	0.54	0.352	7.2836001514651e-57	0	Iqsec2
H2-K1	2.32825474250748e-61	-0.366439	0.261	0.473	7.51723608713391e-57	0	H2-K1
Cryl1	2.33567332296253e-61	0.302234	0.589	0.408	7.54118845784912e-57	0	Cryl1
Eif1b	2.3861026569468e-61	-0.295049	0.129	0.342	7.70400964848415e-57	0	Eif1b
Hmgn1	2.9112173436561e-61	-0.327438	0.172	0.385	9.39944743746244e-57	0	Hmgn1
Cpsf6	3.5677484162352e-61	0.267389	0.709	0.511	1.15191893114986e-56	0	Cpsf6
Lims1	5.24512548928734e-61	0.27233	0.803	0.623	1.6934936667262e-56	0	Lims1
Aak1	5.33332095855018e-61	0.291202	0.639	0.448	1.7219693378871e-56	0	Aak1
Tnrc6a	5.34353325979418e-61	0.26604	0.724	0.532	1.72526658358975e-56	0	Tnrc6a
Pkig	6.85160257340442e-61	0.270373	0.83	0.638	2.21217692287509e-56	0	Pkig
Pmp22	8.21701233672303e-61	-0.301307	0.122	0.325	2.65302677315777e-56	0	Pmp22
Klf7	8.2673502285362e-61	0.292655	0.617	0.426	2.66927936828748e-56	0	Klf7
Pard3b	9.73243700910216e-61	0.330743	0.639	0.446	3.14231193712881e-56	0	Pard3b
Asph	1.08907723232225e-60	0.272776	0.798	0.598	3.51630365999885e-56	0	Asph
Huwe1	1.17265538329374e-60	0.264078	0.736	0.542	3.7861524360405e-56	0	Huwe1
Pabpc1	1.28693679081169e-60	-0.314028	0.506	0.649	4.15513281649369e-56	0	Pabpc1
Srp14	1.3007942578073e-60	-0.305176	0.14	0.349	4.19987442018243e-56	0	Srp14
Rps6ka5	1.56505604513108e-60	0.316937	0.552	0.367	5.05309645291472e-56	0	Rps6ka5
Vdac2	1.58924930812285e-60	-0.328736	0.361	0.552	5.13120924113624e-56	0	Vdac2
Ank2	1.7210447495435e-60	0.277417	0.854	0.669	5.55673718285109e-56	0	Ank2
Ppp1r21	2.64983094889461e-60	0.280472	0.711	0.513	8.55550918469602e-56	0	Ppp1r21
Adam10	2.76694665199506e-60	0.267632	0.849	0.643	8.93364065529644e-56	0	Adam10
Pros1	3.12255897103208e-60	0.276448	0.79	0.579	1.00818061497713e-55	0	Pros1
Psme2	3.33181514829002e-60	-0.303209	0.15	0.362	1.0757431569284e-55	0	Psme2
Pik3cb	3.53558482086431e-60	0.274254	0.57	0.381	1.14153427111246e-55	0	Pik3cb
Ndufb5	3.67197902098774e-60	-0.297263	0.126	0.329	1.18557186650631e-55	0	Ndufb5
Sirpa	4.30755987113165e-60	0.260713	0.978	0.764	1.39078185559227e-55	0	Sirpa
Rabgap1	4.76641133430545e-60	0.277191	0.684	0.494	1.5389312275072e-55	0	Rabgap1
Arid1a	5.08037122178948e-60	0.262295	0.781	0.584	1.64029945637917e-55	0	Arid1a
Ergic3	6.49848024435563e-60	-0.280937	0.144	0.356	2.0981643164951e-55	0	Ergic3
Stx16	7.2434552417096e-60	0.27081	0.654	0.467	2.33869439389078e-55	0	Stx16
Zc3h7a	9.00285576781024e-60	0.273435	0.661	0.472	2.90675204175289e-55	0	Zc3h7a
Hnrnph1	9.35937765932147e-60	0.263413	0.736	0.54	3.02186226486512e-55	0	Hnrnph1
Psmb3	1.37189601879139e-59	-0.30581	0.154	0.364	4.42944067587176e-55	0	Psmb3
Map4k5	1.41615200934239e-59	0.268958	0.574	0.382	4.57232999256378e-55	0	Map4k5
Mydgf	1.49393754922735e-59	-0.251635	0.091	0.289	4.82347616519034e-55	0	Mydgf
Kmt5b	1.63796071883418e-59	0.276476	0.587	0.402	5.28848377289992e-55	0	Kmt5b
Ndufa1	1.89582818073421e-59	-0.275783	0.067	0.249	6.12106044713654e-55	0	Ndufa1
Rpn1	2.12183528245442e-59	-0.280045	0.138	0.349	6.85076957646058e-55	0	Rpn1
Ppp4r1	2.24239429302086e-59	0.268095	0.589	0.399	7.24001845387646e-55	0	Ppp4r1
Hdac8	2.38520308875827e-59	0.312908	0.652	0.457	7.70110521267382e-55	0	Hdac8
Arap3	2.65642337127211e-59	0.271611	0.557	0.368	8.57679413882626e-55	0	Arap3
Rnf38	2.72562650787868e-59	0.280621	0.613	0.425	8.8002303059879e-55	0	Rnf38
Itga6	3.48775046485047e-59	0.278409	0.871	0.644	1.12608999258627e-54	0	Itga6
Evi5	3.51030026538573e-59	0.276843	0.642	0.454	1.13337064668509e-54	0	Evi5
Gas5	4.5137517281839e-59	-0.34626	0.367	0.557	1.45735502047874e-54	0	Gas5
Cox7b	6.02576602359487e-59	-0.33263	0.171	0.373	1.94553907603808e-54	0	Cox7b
Srcap	6.27821753556351e-59	0.26764	0.591	0.401	2.02704809570739e-54	0	Srcap
Ndufs8	6.44670023288998e-59	-0.257417	0.077	0.265	2.08144610419319e-54	0	Ndufs8
Ldha	6.58292583837409e-59	-0.299867	0.121	0.32	2.12542926543584e-54	0	Ldha
Adcy7	9.77915460887814e-59	0.276298	0.588	0.402	3.15739564856849e-54	0	Adcy7
Arid3b	1.0589973392605e-58	0.275984	0.483	0.302	3.41918470927036e-54	0	Arid3b
Txndc17	1.26644537332138e-58	-0.276541	0.072	0.257	4.08897217684273e-54	0	Txndc17
Ccnl1	1.29068844070725e-58	0.257441	0.65	0.456	4.16724576851149e-54	0	Ccnl1
Fkbp15	1.30121647851615e-58	0.266698	0.681	0.501	4.2012376441851e-54	0	Fkbp15
Taok3	1.34112608246159e-58	0.272594	0.671	0.485	4.33009378244373e-54	0	Taok3
Rsrc1	1.38747438354252e-58	0.289111	0.699	0.505	4.47973854214373e-54	0	Rsrc1
Dcaf5	1.52429033977916e-58	0.283099	0.55	0.373	4.92147622004498e-54	0	Dcaf5
Tjp1	1.65833447464298e-58	0.270616	0.777	0.58	5.35426451827978e-54	0	Tjp1
Ptbp3	1.66035654924116e-58	0.258482	0.836	0.627	5.36079319053494e-54	0	Ptbp3
Gm15503	2.12528514586269e-58	0.263556	0.474	0.294	6.86190815044688e-54	0	Gm15503
Zyg11b	2.23032016040804e-58	0.278021	0.587	0.406	7.20103470190944e-54	0	Zyg11b
Cradd	2.43552593094328e-58	0.320601	0.577	0.396	7.86358257323657e-54	0	Cradd
Atp13a3	2.67232095450518e-58	0.273352	0.644	0.464	8.62812266581088e-54	0	Atp13a3
Rabep1	2.77546658038332e-58	0.273062	0.746	0.539	8.96114894808361e-54	0	Rabep1
Gm40645	2.93806661943039e-58	0.291648	0.525	0.336	9.48613569415491e-54	0	Gm40645
Exoc5	3.78269525513175e-58	0.275884	0.641	0.469	1.22131881702439e-53	0	Exoc5
Zmym2	3.9620519287715e-58	0.271125	0.607	0.422	1.27922770624246e-53	0	Zmym2
Fnip1	4.12703375907652e-58	0.275252	0.738	0.541	1.33249538979304e-53	0	Fnip1
Ap1g1	4.64461886964963e-58	0.264668	0.616	0.433	1.49960809444378e-53	0	Ap1g1
Snrpf	4.75885501883164e-58	-0.280196	0.093	0.286	1.53649151993017e-53	0	Snrpf
Fbxw7	5.01869552583834e-58	0.281305	0.567	0.389	1.62038622442742e-53	0	Fbxw7
Ccdc50	5.5189437738935e-58	0.256963	0.839	0.641	1.78190137627699e-53	0	Ccdc50
Gm2000	5.6247423479351e-58	-0.254056	0.053	0.229	1.81606056187781e-53	0	Gm2000
Cep85l	7.02842061131634e-58	0.268917	0.567	0.372	2.26926616277571e-53	0	Cep85l
Taf10	8.66031120307734e-58	-0.267824	0.077	0.263	2.79615467813758e-53	0	Taf10
Snapc3	1.00606866764393e-57	0.264172	0.472	0.29	3.24829390722195e-53	0	Snapc3
Atp5md	1.1225562465125e-57	-0.319661	0.138	0.332	3.62439735311492e-53	0	Atp5md
Rock1	1.30310523354054e-57	0.260645	0.776	0.582	4.20733586753234e-53	0	Rock1
Lpp	1.36387650807658e-57	0.283444	0.704	0.518	4.40354808162686e-53	0	Lpp
Prelid1	1.37757579697127e-57	-0.279111	0.079	0.263	4.44777897568115e-53	0	Prelid1
Kif21b	1.47721266413666e-57	0.261598	0.62	0.43	4.76947652869805e-53	0	Kif21b
Zfp608	1.51087060471869e-57	0.284602	0.646	0.462	4.87814792145523e-53	0	Zfp608
Rnaset2b	1.83644700345476e-57	-0.29604	0.185	0.394	5.92933644005439e-53	0	Rnaset2b
Etfb	1.96812267870514e-57	-0.284951	0.094	0.28	6.35447769273528e-53	0	Etfb
Hmg20a	2.15186179277902e-57	0.283461	0.585	0.402	6.94771617034561e-53	0	Hmg20a
Ubxn1	2.41461947759762e-57	-0.310188	0.173	0.378	7.79608190731944e-53	0	Ubxn1
Btbd7	2.45879199534373e-57	0.272034	0.678	0.497	7.93870171536629e-53	0	Btbd7
Oma1	2.48455527685839e-57	0.279229	0.557	0.381	8.02188362239267e-53	0	Oma1
Kmt2e	2.75030410639714e-57	0.256016	0.82	0.613	8.87990686832445e-53	0	Kmt2e
Vps28	2.94026830984857e-57	-0.259029	0.082	0.27	9.49324429200807e-53	0	Vps28
Tspo	3.02335000650113e-57	-0.270399	0.03	0.191	9.76149016599019e-53	0	Tspo
Nme1	3.17457096659813e-57	-0.295301	0.076	0.257	1.02497372798554e-52	0	Nme1
Calm3	3.27761980798983e-57	-0.283818	0.104	0.294	1.05824510740568e-52	0	Calm3
Zfp609	3.6051791100029e-57	0.296136	0.578	0.394	1.16400417924664e-52	0	Zfp609
Snrpe	4.88338150362818e-57	-0.303605	0.13	0.328	1.57669738607643e-52	0	Snrpe
Ppp2r5c	5.08109437602697e-57	0.260092	0.735	0.552	1.64053294118783e-52	0	Ppp2r5c
Rtn3	5.4151654669076e-57	0.25205	0.872	0.69	1.74839447430046e-52	0	Rtn3
Kcnma1	5.51870047404966e-57	0.322435	0.531	0.34	1.78182282205641e-52	0	Kcnma1
Rps6kc1	6.7709567830505e-57	0.269297	0.493	0.312	2.18613881654351e-52	0	Rps6kc1
Man1a2	7.86720471114708e-57	0.261876	0.83	0.623	2.54008438508806e-52	0	Man1a2
Zfx	8.67170793135086e-57	0.265054	0.624	0.441	2.79983433979525e-52	0	Zfx
R3hdm1	8.74458417672824e-57	0.272098	0.675	0.496	2.82336389314025e-52	0	R3hdm1
Arsb	8.90422432393905e-57	0.268806	0.857	0.668	2.8749069074702e-52	0	Arsb
Pnn	1.09150737871392e-56	0.262687	0.73	0.541	3.52414987365364e-52	0	Pnn
Tmem119	1.15149671739678e-56	-0.307267	0.593	0.626	3.71783745145898e-52	0	Tmem119
Tnpo1	1.22437754425159e-56	0.257117	0.706	0.529	3.95314777712512e-52	0	Tnpo1
Lyzl4	1.3480931405018e-56	0.281073	0.466	0.284	4.35258832273815e-52	0	Lyzl4
Ubac2	1.87661567836863e-56	0.270227	0.642	0.46	6.05902904074881e-52	0	Ubac2
Cct2	2.97815784171162e-56	-0.278866	0.138	0.341	9.61557822353432e-52	0	Cct2
Laptm4a	3.10204325706777e-56	-0.303484	0.389	0.565	1.00155670640947e-51	0	Laptm4a
Cul1	3.52401307353032e-56	0.25419	0.774	0.587	1.13779810105073e-51	0	Cul1
Txn1	3.88355814945579e-56	-0.273745	0.069	0.248	1.25388441971479e-51	0	Txn1
Set	4.18654837208307e-56	-0.321079	0.272	0.473	1.35171087289446e-51	0	Set
Rlf	4.43165311578362e-56	0.273265	0.585	0.408	1.43084784149306e-51	0	Rlf
Psma4	4.43453505160985e-56	-0.273726	0.121	0.318	1.43177833211327e-51	0	Psma4
Fam117b	4.71697393151274e-56	0.276199	0.652	0.476	1.52296937326752e-51	0	Fam117b
Foxo3	5.17911210782006e-56	0.275519	0.58	0.399	1.67217992625186e-51	0	Foxo3
Iffo1	6.71611647785131e-56	0.25561	0.57	0.389	2.16843252720385e-51	0	Iffo1
Gas6	6.88818677827672e-56	-0.330017	0.283	0.482	2.2239888651022e-51	0	Gas6
Kdm4c	6.92856374991229e-56	0.263116	0.573	0.39	2.23702537793418e-51	0	Kdm4c
Tmed2	8.24507278346336e-56	-0.298612	0.254	0.461	2.66208664959681e-51	0	Tmed2
Pibf1	8.56137882987794e-56	0.286181	0.564	0.385	2.76421238280269e-51	0	Pibf1
Synj1	8.56383514128002e-56	0.263763	0.703	0.511	2.76500545206508e-51	0	Synj1
Spopl	8.87047981689812e-56	0.266986	0.521	0.342	2.8640118184819e-51	0	Spopl
Rapgef6	9.00276944671477e-56	0.272847	0.686	0.503	2.9067241712608e-51	0	Rapgef6
Kdm7a	1.04933507048823e-55	0.264812	0.703	0.51	3.38798814208534e-51	0	Kdm7a
Cct5	1.22202208913954e-55	-0.273771	0.108	0.299	3.94554271920483e-51	0	Cct5
Psmb1	1.92030637437953e-55	-0.317652	0.24	0.441	6.20009319095917e-51	0	Psmb1
Cdk17	2.072635388555e-55	0.271764	0.586	0.407	6.69191787902754e-51	0	Cdk17
Mylip	2.14768086179082e-55	0.269908	0.795	0.596	6.93421719846403e-51	0	Mylip
Ireb2	3.00207287480541e-55	0.260806	0.533	0.361	9.69279269088422e-51	0	Ireb2
Phf20l1	3.78969555074064e-55	0.258564	0.735	0.552	1.22357900246763e-50	0	Phf20l1
Senp7	4.46924263235087e-55	0.274223	0.613	0.432	1.44298436870713e-50	0	Senp7
Znrf2	4.60920886558066e-55	0.267752	0.635	0.459	1.48817526643003e-50	0	Znrf2
Cebpzos	4.71715447037664e-55	-0.289458	0.117	0.309	1.52302766385051e-50	0	Cebpzos
Ddrgk1	5.16226679273088e-55	-0.280902	0.181	0.381	1.66674107936902e-50	0	Ddrgk1
Ube3a	5.31664332277298e-55	0.258128	0.75	0.559	1.71658462962371e-50	0	Ube3a
Exoc2	5.68542226444811e-55	0.267635	0.516	0.347	1.83565228652236e-50	0	Exoc2
Atp5k	5.98492516005157e-55	-0.289817	0.092	0.27	1.93235278642585e-50	0	Atp5k
Ppp2r5e	6.27983980083219e-55	0.2677	0.606	0.429	2.02757187649469e-50	0	Ppp2r5e
Lyz2	6.68351270587608e-55	-0.362454	0.077	0.249	2.15790574734621e-50	0	Lyz2
Romo1	6.74893315213511e-55	-0.269537	0.075	0.252	2.17902804682986e-50	0	Romo1
Clasp1	7.21103874020629e-55	0.251069	0.544	0.359	2.3282280780504e-50	0	Clasp1
Creb1	8.0580765685167e-55	0.284194	0.613	0.435	2.60171118167699e-50	0	Creb1
Hmbox1	8.18637273239153e-55	0.262549	0.575	0.397	2.64313416410725e-50	0	Hmbox1
Usp9x	8.50183470029478e-55	0.252076	0.71	0.523	2.74498736968418e-50	0	Usp9x
Tnks	9.42894346810191e-55	0.261418	0.605	0.43	3.04432297754606e-50	0	Tnks
Usp47	1.01418428052312e-54	0.269112	0.589	0.416	3.27449678652499e-50	0	Usp47
Prpf39	1.33186202340376e-54	0.256739	0.538	0.364	4.30018291496372e-50	0	Prpf39
Rhoh	2.18224289901886e-54	0.25873	0.732	0.545	7.0458076480622e-50	0	Rhoh
Fcgrt	2.51083808216281e-54	-0.273137	0.142	0.341	8.10674291587905e-50	0	Fcgrt
Kpna4	2.52076851517872e-54	0.256466	0.722	0.542	8.13880530495755e-50	0	Kpna4
Nol4l	4.62529429862247e-54	0.289406	0.456	0.28	1.49336877019624e-49	0	Nol4l
Ndufs7	4.71508867256797e-54	-0.259656	0.103	0.288	1.52236067971202e-49	0	Ndufs7
Tbc1d23	5.3066052562953e-54	0.259079	0.621	0.441	1.71334363910006e-49	0	Tbc1d23
Mib1	5.37853709494073e-54	0.257239	0.65	0.469	1.73656827184351e-49	0	Mib1
Atg10	5.83003277462789e-54	0.303007	0.544	0.367	1.88234268194411e-49	0	Atg10
Dmxl1	7.88163228622126e-54	0.254556	0.735	0.537	2.54474261625226e-49	0	Dmxl1
Timm13	8.78336198930723e-54	-0.277855	0.119	0.305	2.83588408548762e-49	0	Timm13
Zfp950	9.38277622520365e-54	0.268999	0.521	0.343	3.0294169598315e-49	0	Zfp950
Phgdh	1.24507421929757e-53	-0.28712	0.143	0.332	4.01997113184608e-49	0	Phgdh
Eif3h	1.97481166702445e-53	-0.319117	0.29	0.49	6.37607442932185e-49	0	Eif3h
Morc3	2.00871976595261e-53	0.250758	0.759	0.563	6.4855535083312e-49	0	Morc3
March7	2.9274722277964e-53	0.254173	0.624	0.45	9.45192958188624e-49	0	March7
Pnp	2.92786827361905e-53	-0.305885	0.442	0.587	9.45320829503382e-49	0	Pnp
Xpo7	3.88604122343108e-53	0.270253	0.584	0.404	1.25468612980919e-48	0	Xpo7
Kcnk12	4.18245990737442e-53	0.279864	0.438	0.273	1.35039083029398e-48	0	Kcnk12
Rngtt	4.62843837844795e-53	0.266588	0.585	0.407	1.49438389924949e-48	0	Rngtt
Zdhhc20	5.24634648588596e-53	0.256749	0.686	0.516	1.693887889898e-48	0	Zdhhc20
Nfatc2	5.42826798443066e-53	0.266043	0.531	0.356	1.75262488413313e-48	0	Nfatc2
Sumo2	6.5781643977492e-53	-0.31822	0.331	0.518	2.12389193910128e-48	0	Sumo2
Cd180	7.53403189363614e-53	0.268662	0.71	0.536	2.4325128774983e-48	0	Cd180
Scaper	1.09852845732834e-52	0.293858	0.562	0.384	3.546818830176e-48	0	Scaper
Dennd6a	1.11113908683504e-52	0.265753	0.625	0.453	3.5875347696643e-48	0	Dennd6a
4632427E13Rik	1.16987319927132e-52	0.263681	0.558	0.392	3.77716959848731e-48	0	4632427E13Rik
Lhfpl2	1.17296207610326e-52	0.289733	0.619	0.434	3.78714265511459e-48	0	Lhfpl2
Ifi27l2a	1.4330792426789e-52	-0.325346	0.048	0.208	4.62698295083737e-48	0	Ifi27l2a
Ralgps2	2.02441237366028e-52	0.273459	0.575	0.403	6.53622023083696e-48	0	Ralgps2
Nfatc1	2.08571469711965e-52	0.252404	0.542	0.369	6.73414704259021e-48	0	Nfatc1
Aff1	2.42794401927006e-52	0.25787	0.586	0.407	7.83910285501725e-48	0	Aff1
Map1lc3b	2.44181553760375e-52	-0.278949	0.14	0.327	7.88388982626122e-48	0	Map1lc3b
Brwd1	2.65548352729255e-52	0.253919	0.588	0.415	8.57375966456947e-48	0	Brwd1
Tet2	3.17784309163195e-52	0.254923	0.589	0.42	1.02603019899521e-47	0	Tet2
Mapkap1	5.19535256901243e-52	0.26118	0.589	0.419	1.67742348395704e-47	0	Mapkap1
Bag1	5.70306471048214e-52	-0.305221	0.184	0.377	1.84134850307337e-47	0	Bag1
Srek1	6.02351856835038e-52	0.250653	0.669	0.488	1.94481344016329e-47	0	Srek1
Atraid	6.85776781860659e-52	-0.278676	0.221	0.421	2.21416749559351e-47	0	Atraid
Tmem256	7.43182008483004e-52	-0.277251	0.096	0.271	2.39951175078907e-47	0	Tmem256
Elf4	8.05633021343765e-52	0.273586	0.569	0.409	2.60114733601261e-47	0	Elf4
Rc3h1	8.37734064823683e-52	0.252012	0.653	0.471	2.70479197509622e-47	0	Rc3h1
Rai1	1.12345327389369e-51	0.253021	0.508	0.332	3.62729358542057e-47	0	Rai1
P4hb	1.54884336467246e-51	-0.274085	0.202	0.4	5.00075057151797e-47	0	P4hb
Tlk2	1.64166012765906e-51	0.262461	0.567	0.401	5.30042805417279e-47	0	Tlk2
Hipk2	1.7849807838271e-51	0.25636	0.713	0.538	5.76316745674257e-47	0	Hipk2
Psma2	1.78733909912515e-51	-0.283313	0.162	0.356	5.77078174934537e-47	0	Psma2
Man1c1	2.35831155689079e-51	0.256779	0.739	0.543	7.61428052373329e-47	0	Man1c1
Cebpb	2.44502592169313e-51	-0.282132	0.172	0.367	7.8942551933706e-47	0	Cebpb
Ndufa3	2.97076416293498e-51	-0.282124	0.129	0.309	9.59170625286818e-47	0	Ndufa3
Arid4b	4.28550107154931e-51	0.251419	0.686	0.505	1.38365973097112e-46	0	Arid4b
Cep350	5.75759821681861e-51	0.252617	0.67	0.487	1.85895573626422e-46	0	Cep350
Stk10	5.82583179958002e-51	0.257541	0.581	0.412	1.8809863131304e-46	0	Stk10
Dpy19l4	6.44045845022302e-51	0.254407	0.684	0.498	2.07943081982351e-46	0	Dpy19l4
Garnl3	6.68704857137713e-51	0.272671	0.562	0.385	2.15904737224053e-46	0	Garnl3
Gpatch2l	7.90182713791829e-51	0.258028	0.494	0.325	2.55126292801968e-46	0	Gpatch2l
Fcgr1	9.34576321921098e-51	-0.306218	0.399	0.548	3.01746657058665e-46	0	Fcgr1
Rgl1	1.25116938519439e-50	0.258859	0.555	0.381	4.03965059397714e-46	0	Rgl1
Ehmt1	1.25853926509635e-50	0.254481	0.627	0.464	4.06344572521657e-46	0	Ehmt1
Copg2	1.73594279943064e-50	0.279478	0.57	0.403	5.60483851652171e-46	0	Copg2
Abl2	2.15728890082786e-50	0.271506	0.599	0.428	6.96523867410293e-46	0	Abl2
Arpc4	3.11185649129821e-50	-0.298425	0.392	0.558	1.00472510534545e-45	0	Arpc4
Lrch3	3.12655245424137e-50	0.252172	0.689	0.515	1.00946999090091e-45	0	Lrch3
Arhgef11	4.01693193974982e-50	0.261503	0.547	0.378	1.29694681538703e-45	0	Arhgef11
Psma5	4.06723607779398e-50	-0.255725	0.115	0.3	1.31318851243734e-45	0	Psma5
Bcl9	4.6907215868168e-50	0.278594	0.542	0.374	1.51449327873554e-45	0	Bcl9
Hck	6.55144069930301e-50	0.251452	0.763	0.576	2.11526365858396e-45	0	Hck
Arl1	6.82611917224933e-50	-0.253226	0.134	0.322	2.20394909714414e-45	0	Arl1
Cd302	9.734196146219e-50	-0.25015	0.138	0.33	3.14287990972973e-45	0	Cd302
Atf2	9.8895620151014e-50	0.257333	0.548	0.383	3.19304288781579e-45	0	Atf2
Ifitm3	1.16172457389608e-49	-0.310113	0.065	0.223	3.75086013173827e-45	0	Ifitm3
Frs2	1.44402886505064e-49	0.254413	0.525	0.362	4.66233599658899e-45	0	Frs2
Pgls	1.52698174196641e-49	-0.286624	0.178	0.365	4.93016595028696e-45	0	Pgls
Pdcd5	1.87000871416264e-49	-0.259116	0.103	0.278	6.0376971354169e-45	0	Pdcd5
Ranbp10	1.96220896432279e-49	0.250692	0.553	0.38	6.335384083109e-45	0	Ranbp10
Fyco1	2.34103124147498e-49	0.252869	0.525	0.351	7.55848756935027e-45	0	Fyco1
Ecscr	2.44642194501267e-49	-0.315556	0.355	0.503	7.89876253386239e-45	0	Ecscr
Galnt10	2.79886108185475e-49	0.266239	0.552	0.388	9.03668277498442e-45	0	Galnt10
Gbf1	2.90888647361559e-49	0.266519	0.621	0.448	9.39192175736265e-45	0	Gbf1
Nol7	3.21342919398971e-49	-0.266546	0.123	0.303	1.03751988386346e-44	0	Nol7
1810037I17Rik	3.42796535656303e-49	-0.265063	0.104	0.278	1.10678717467351e-44	0	1810037I17Rik
Cd164	3.63980236141943e-49	-0.298983	0.405	0.545	1.17518298843149e-44	0	Cd164
Eif3i	4.03872451291171e-49	-0.2513	0.104	0.282	1.30398298348381e-44	0	Eif3i
Zfp280d	6.13166910565263e-49	0.253506	0.616	0.445	1.97973200414206e-44	0	Zfp280d
Dazap2	7.86624438557699e-49	-0.276933	0.172	0.36	2.53977432477124e-44	0	Dazap2
Kdm2b	8.01217093008614e-49	0.25453	0.6	0.432	2.58688962819691e-44	0	Kdm2b
Ext1	8.17222599548278e-49	0.288297	0.634	0.464	2.63856660716153e-44	0	Ext1
Pot1b	8.49890685001407e-49	0.259661	0.468	0.302	2.74404205466404e-44	0	Pot1b
Bicral	9.43774712572123e-49	0.255613	0.517	0.356	3.04716541448161e-44	0	Bicral
Xpr1	9.77724030767125e-49	0.25979	0.588	0.425	3.15677757813781e-44	0	Xpr1
Dbi	9.80370817505756e-49	-0.319813	0.198	0.38	3.16532325848083e-44	0	Dbi
Dock7	1.29256619661409e-48	0.263373	0.57	0.405	4.17330847900792e-44	0	Dock7
Acer3	1.34600054094184e-48	0.270592	0.71	0.545	4.34583194653891e-44	0	Acer3
4732471J01Rik	1.49787402242167e-48	0.272356	0.452	0.289	4.83618585619284e-44	0	4732471J01Rik
Zfp697	2.19450614899043e-48	0.255709	0.441	0.28	7.08540200324541e-44	0	Zfp697
Setdb1	2.58587189788168e-48	0.253353	0.579	0.41	8.34900459669059e-44	0	Setdb1
Lamtor2	3.56717123098068e-48	-0.25654	0.105	0.277	1.15173257534673e-43	0	Lamtor2
Tln2	3.88849526576754e-48	0.256309	0.538	0.373	1.25547846645837e-43	0	Tln2
Sall1	5.05447720282985e-48	0.250296	0.833	0.606	1.63193905447767e-43	0	Sall1
Scp2	5.50814942243945e-48	-0.279437	0.187	0.376	1.77841620402302e-43	0	Scp2
Tmco1	6.04659078375866e-48	-0.265207	0.182	0.372	1.95226276635216e-43	0	Tmco1
Trim33	6.94336827354604e-48	0.252786	0.588	0.428	2.24180531447981e-43	0	Trim33
Bcl2a1b	7.19901195267126e-48	-0.28516	0.184	0.373	2.32434498915897e-43	0	Bcl2a1b
Pkm	8.84521780680912e-48	-0.312666	0.242	0.421	2.85585547328446e-43	0	Pkm
Tnfrsf11a	1.02894735951377e-47	0.261131	0.673	0.494	3.32216233966212e-43	0	Tnfrsf11a
Gpatch2	1.50608342526294e-47	0.252438	0.484	0.323	4.86269155514646e-43	0	Gpatch2
Pign	1.64829718868008e-47	0.25443	0.575	0.408	5.32185713309138e-43	0	Pign
Rgs7bp	1.98322814649569e-47	0.304942	0.542	0.378	6.40324871659062e-43	0	Rgs7bp
Ap2m1	2.28369227106595e-47	-0.25355	0.135	0.316	7.37335723559063e-43	0	Ap2m1
Arpc5	2.61986105708202e-47	-0.297815	0.286	0.465	8.45874539500073e-43	0	Arpc5
Ndufs5	3.06258858211811e-47	-0.273653	0.138	0.313	9.88817975508473e-43	0	Ndufs5
Sptssa	3.32833273736913e-47	-0.250743	0.132	0.316	1.07461879091437e-42	0	Sptssa
Dip2c	6.27566042636369e-47	0.281158	0.634	0.476	2.02622248186004e-42	0	Dip2c
Bmyc	7.17529907965471e-47	-0.262179	0.157	0.342	2.31668881384812e-42	0	Bmyc
2410006H16Rik	8.12299650603701e-47	-0.287855	0.169	0.349	2.62267188190417e-42	0	2410006H16Rik
Peak1	8.59755918555657e-47	0.271223	0.603	0.431	2.77589393424065e-42	0	Peak1
Ang	8.66905025518181e-47	-0.26422	0.195	0.381	2.79897625589055e-42	0	Ang
Ndufc1	9.26245196335711e-47	-0.263377	0.087	0.247	2.99056786540911e-42	0	Ndufc1
Myo18b	9.30621546762902e-47	0.260065	0.404	0.244	3.00469778803338e-42	0	Myo18b
Ptprm	1.25748998610451e-46	0.296488	0.66	0.502	4.06005791813564e-42	0	Ptprm
Capns1	1.62949129027892e-46	-0.253256	0.149	0.331	5.26113852892354e-42	0	Capns1
Swi5	3.869966185063e-46	-0.267821	0.162	0.344	1.24949598217129e-41	0	Swi5
Polr1d	7.35019929642739e-46	-0.275218	0.183	0.364	2.37315884683751e-41	0	Polr1d
Tmlhe	1.30114694698195e-45	0.251656	0.357	0.205	4.20101314772062e-41	0	Tmlhe
Ndufv3	1.80836384220662e-45	-0.256048	0.123	0.294	5.83866433733251e-41	0	Ndufv3
Pcca	2.28211894613614e-45	0.253106	0.57	0.415	7.36827744138975e-41	0	Pcca
Mecp2	2.61779609679772e-45	0.255504	0.559	0.399	8.45207825773081e-41	0	Mecp2
Dglucy	2.72667767115061e-45	0.250088	0.411	0.258	8.80362419684398e-41	0	Dglucy
H2-DMa	3.10003887318055e-45	-0.255932	0.159	0.339	1.0009095509838e-40	0	H2-DMa
Wwox	3.33920451075336e-45	0.295501	0.665	0.485	1.07812896038694e-40	0	Wwox
Kat2b	3.52671309445391e-45	0.257234	0.548	0.39	1.13866985680634e-40	0	Kat2b
9930021J03Rik	8.10977412396753e-45	0.258248	0.626	0.459	2.6184027714054e-40	0	9930021J03Rik
Pbx3	1.386624061009e-44	0.293333	0.565	0.405	4.47699310577975e-40	0	Pbx3
Ctsf	1.6117717434024e-44	-0.269823	0.277	0.452	5.20392742792333e-40	0	Ctsf
Pdss2	1.96013129569515e-44	0.264727	0.453	0.295	6.32867591441092e-40	0	Pdss2
Tmem87b	2.18552434579404e-44	0.254245	0.526	0.372	7.05640245526523e-40	0	Tmem87b
Itpkb	4.537225215846e-44	0.253991	0.517	0.361	1.4649339054402e-39	0	Itpkb
Ap2s1	5.0993982300567e-44	-0.263664	0.139	0.308	1.64644270653841e-39	0	Ap2s1
Traf3	5.68764990430758e-44	0.269611	0.485	0.333	1.83637152460379e-39	0	Traf3
Tuba1a	9.18397759055764e-44	-0.280328	0.237	0.409	2.96523084466335e-39	0	Tuba1a
Atp5c1	1.25687209682895e-43	-0.284993	0.321	0.492	4.05806293903162e-39	0	Atp5c1
Ncl	1.54135851648009e-43	-0.299524	0.42	0.554	4.97658424215926e-39	0	Ncl
Nbea	3.21267427965458e-43	0.283834	0.582	0.416	1.03727614467207e-38	0	Nbea
Nsmce2	4.29675049510902e-43	0.254407	0.616	0.461	1.38729183235585e-38	0	Nsmce2
Trim2	5.54384920884575e-43	0.253859	0.523	0.363	1.78994259406003e-38	0	Trim2
Gmeb1	6.85462970614454e-43	0.256933	0.482	0.334	2.21315429322289e-38	0	Gmeb1
Tle5	1.03546510214843e-42	-0.251161	0.143	0.31	3.34320617530662e-38	0	Tle5
Tmed10	1.33920943724193e-42	-0.267729	0.401	0.55	4.32390551002302e-38	0	Tmed10
Hnrnpf	1.38485392106739e-42	-0.267521	0.43	0.569	4.47127785495028e-38	0	Hnrnpf
Dynlrb1	1.72434160336791e-42	-0.25664	0.127	0.289	5.56738173479398e-38	0	Dynlrb1
Lrba	2.21344754798449e-42	0.252597	0.608	0.446	7.14655809817751e-38	0	Lrba
Atp11c	3.13727510499271e-42	0.266797	0.519	0.369	1.012932013149e-37	0	Atp11c
Ndufb1-ps	3.15147637130525e-42	-0.267832	0.176	0.35	1.01751717600333e-37	0	Ndufb1-ps
Chst11	3.41429261199523e-42	0.257276	0.492	0.342	1.1023726556349e-37	0	Chst11
Gm42601	1.03596636267937e-41	0.250231	0.316	0.176	3.34482459518289e-37	0	Gm42601
Atp5a1	1.06723879895913e-41	-0.268063	0.341	0.503	3.44579391019936e-37	0	Atp5a1
P2ry13	2.24012339247059e-41	-0.279282	0.373	0.506	7.23268639726979e-37	0	P2ry13
Gm35154	3.64986869293383e-41	0.272544	0.396	0.252	1.17843310488755e-36	0	Gm35154
Nt5dc1	8.2012980209239e-41	0.257529	0.435	0.291	2.6479530920157e-36	0	Nt5dc1
Selenow	1.88549604403705e-40	-0.306158	0.267	0.426	6.08770107738242e-36	0	Selenow
Rasal2	3.81428927626341e-40	0.252357	0.604	0.444	1.23151957862717e-35	0	Rasal2
Gngt2	6.68837057426125e-40	-0.25672	0.167	0.333	2.15947420731173e-35	0	Gngt2
Phactr2	7.42428333535361e-40	0.268078	0.491	0.344	2.39707836048562e-35	0	Phactr2
Ppm1l	1.27140614458506e-39	0.277394	0.538	0.384	4.1049890190218e-35	0	Ppm1l
Umad1	1.42464225183932e-39	0.254096	0.495	0.348	4.59974243851361e-35	0	Umad1
Serpine2	3.71009297898051e-39	-0.261368	0.441	0.571	1.19787772012344e-34	0	Serpine2
Eif3c	6.41451514915219e-39	-0.257247	0.309	0.477	2.07105450620677e-34	0	Eif3c
Pla2g4a	1.23451356862982e-38	0.251201	0.547	0.417	3.9858739590351e-34	0	Pla2g4a
Lamtor1	5.63194856321547e-38	-0.265207	0.275	0.437	1.81838723260538e-33	0	Lamtor1
Anp32b	1.29415779084823e-37	-0.261507	0.195	0.355	4.17844725931166e-33	0	Anp32b
Ywhah	2.85227561638163e-37	-0.258326	0.368	0.521	9.20914228261136e-33	0	Ywhah
Dlc1	1.15014992299347e-36	0.276553	0.469	0.321	3.71348905636901e-32	0	Dlc1
Adgrg1	5.34978662805459e-36	-0.252602	0.352	0.49	1.72728560859998e-31	0	Adgrg1
Rbx1	3.66002046727324e-35	-0.256426	0.286	0.44	1.18171080826851e-30	0	Rbx1
Ttr	2.27673960048774e-26	-0.294867	0.068	0.166	7.35090914809476e-22	0	Ttr
Mbp	2.4069626773296e-07	-0.369606	0.381	0.379	0.00777136	0	Mbp
Rplp0.1	0	0.866572	0.983	0.683	0	1	Rplp0
Rps4x.1	0	0.849768	0.992	0.707	0	1	Rps4x
Rps16.1	0	0.849228	0.987	0.7	0	1	Rps16
Rpl32.1	0	0.846327	0.989	0.702	0	1	Rpl32
Rpl34.1	0	0.845136	0.97	0.668	0	1	Rpl34
Rpl39.1	0	0.845041	0.979	0.677	0	1	Rpl39
Rps15a.1	0	0.839556	0.979	0.691	0	1	Rps15a
Rps18.1	0	0.839166	0.96	0.662	0	1	Rps18
Rps11.1	0	0.83674	0.991	0.717	0	1	Rps11
Rpl10.1	0	0.833018	0.986	0.674	0	1	Rpl10
Rpl37a.1	0	0.82691	0.972	0.698	0	1	Rpl37a
Rps27a.1	0	0.825386	0.993	0.733	0	1	Rps27a
Rpl35a.1	0	0.821738	0.995	0.731	0	1	Rpl35a
Rpl28.1	0	0.820387	0.963	0.679	0	1	Rpl28
Rps3a1.1	0	0.817905	0.989	0.718	0	1	Rps3a1
Rpl41.1	0	0.817239	0.973	0.72	0	1	Rpl41
Rpl37.1	0	0.816813	0.972	0.7	0	1	Rpl37
Rpl26.1	0	0.815265	0.995	0.718	0	1	Rpl26
Rps20.1	0	0.813488	0.977	0.717	0	1	Rps20
Rps10.1	0	0.809723	0.982	0.698	0	1	Rps10
Rpl9.1	0	0.809134	0.97	0.692	0	1	Rpl9
Rps21.1	0	0.808913	0.98	0.713	0	1	Rps21
Rps25.1	0	0.807889	0.962	0.658	0	1	Rps25
Rpl30.1	0	0.807555	0.985	0.709	0	1	Rpl30
Rps3.1	0	0.80647	0.972	0.665	0	1	Rps3
Rps7.1	0	0.806164	0.964	0.704	0	1	Rps7
Rpl23.1	0	0.80323	0.985	0.726	0	1	Rpl23
Rpl18a.1	0	0.803168	0.981	0.711	0	1	Rpl18a
Rps13.1	0	0.803002	0.964	0.683	0	1	Rps13
Rps19.1	0	0.799492	0.966	0.699	0	1	Rps19
Rplp2.1	0	0.799421	0.98	0.694	0	1	Rplp2
Rps23.1	0	0.799387	0.986	0.721	0	1	Rps23
Rps8.1	0	0.798432	0.994	0.786	0	1	Rps8
Rps14.1	0	0.797199	0.981	0.714	0	1	Rps14
Fau.1	0	0.79651	1	0.775	0	1	Fau
Rpl27a.1	0	0.792324	0.995	0.761	0	1	Rpl27a
Rpl21.1	0	0.790744	0.991	0.755	0	1	Rpl21
Rpl19.1	0	0.789739	0.987	0.721	0	1	Rpl19
Rps12.1	0	0.787488	0.996	0.777	0	1	Rps12
Rpl11.1	0	0.786943	0.963	0.696	0	1	Rpl11
Rplp1.1	0	0.779758	0.999	0.772	0	1	Rplp1
Rpl13.1	0	0.77884	0.995	0.785	0	1	Rpl13
Rpl17.1	0	0.776356	0.979	0.723	0	1	Rpl17
Rpl6.1	0	0.770058	0.975	0.731	0	1	Rpl6
Rps29.1	0	0.767698	1	0.802	0	1	Rps29
Rps9.1	0	0.767673	0.995	0.781	0	1	Rps9
Rps24.1	0	0.759364	0.991	0.784	0	1	Rps24
Tpt1.1	0	0.757382	0.999	0.812	0	1	Tpt1
Rpl13a.1	0	0.733932	0.97	0.742	0	1	Rpl13a
Eef1a1.1	0	0.690695	0.998	0.838	0	1	Eef1a1
Tmsb4x.1	0	0.628927	1	0.941	0	1	Tmsb4x
Malat1	0	-0.31375	0.993	0.998	0	1	Malat1
Mertk.1	0	-1.14894	0.319	0.886	0	1	Mertk
Srgap2.1	0	-1.15774	0.375	0.904	0	1	Srgap2
Zfhx3.1	0	-1.18013	0.336	0.89	0	1	Zfhx3
Elmo1.1	0	-1.19186	0.378	0.907	0	1	Elmo1
Inpp5d.1	0	-1.19208	0.289	0.877	0	1	Inpp5d
Slc8a1.1	0	-1.24489	0.31	0.888	0	1	Slc8a1
Tanc2.1	0	-1.25289	0.342	0.893	0	1	Tanc2
Rps26.1	1.53427978200291e-307	0.8804	0.945	0.646	4.95372913215281e-303	1	Rps26
Plxdc2.1	5.9734426609547e-307	-1.08583	0.464	0.899	1.92864543194244e-302	1	Plxdc2
Dock4.1	4.86894710368083e-303	-1.01121	0.414	0.912	1.57203695136543e-298	1	Dock4
Rpl12.1	1.63661978322575e-302	0.788333	0.962	0.677	5.28415429410099e-298	1	Rpl12
Ldlrad4.1	1.1542580673949e-301	-1.28589	0.221	0.863	3.72675302219792e-297	1	Ldlrad4
Rps28.1	1.48882179397839e-298	0.81264	0.945	0.656	4.80695892621802e-294	1	Rps28
Ssh2.1	1.73822981904694e-298	-1.16059	0.288	0.878	5.61222261675685e-294	1	Ssh2
Rpl3.1	3.21857970404764e-298	0.761076	0.956	0.699	1.03918282904586e-293	1	Rpl3
Rpl15.1	3.94685579560924e-298	0.843632	0.938	0.629	1.27432133072836e-293	1	Rpl15
Rps5.1	1.11950386273979e-297	0.832578	0.945	0.641	3.61454212162797e-293	1	Rps5
Rps27.1	7.79834601187804e-297	0.812284	0.962	0.651	2.51785197685506e-292	1	Rps27
Rpl10a.1	1.50255420327595e-296	0.77928	0.948	0.684	4.85129675611707e-292	1	Rpl10a
4933406I18Rik.1	1.15320426947319e-295	-1.38882	0.112	0.817	3.7233506248481e-291	1	4933406I18Rik
Rpl7.1	1.91674729608535e-295	0.808677	0.942	0.644	6.18860199487078e-291	1	Rpl7
Rpl5.1	1.15226666048625e-291	0.765472	0.948	0.663	3.72032336671195e-287	1	Rpl5
Mef2a.1	3.74001726894022e-291	-0.997653	0.406	0.893	1.20753937562273e-286	1	Mef2a
Rpsa.1	2.28351717273494e-289	0.783129	0.953	0.705	7.37279189560931e-285	1	Rpsa
Gab2.1	7.62736421701862e-289	-1.20794	0.212	0.859	2.4626470847488e-284	1	Gab2
Rreb1.1	1.0177641331815e-288	-1.25571	0.139	0.837	3.28605505680312e-284	1	Rreb1
Maml3.1	1.08966571744957e-287	-1.23827	0.21	0.85	3.51820370192943e-283	1	Maml3
Rpl18.1	1.32938854364179e-287	0.798195	0.942	0.639	4.29219679085625e-283	1	Rpl18
Rps6.1	1.49797073759003e-287	0.784743	0.932	0.646	4.83649812045692e-283	1	Rps6
Rpl8.1	1.18663719147781e-283	0.787397	0.95	0.656	3.8312955001244e-279	1	Rpl8
Tgfbr1.1	3.67795711141839e-283	-1.07101	0.384	0.882	1.18750201256365e-278	1	Tgfbr1
Dleu2.1	1.13204188195239e-281	-1.16067	0.227	0.858	3.65502362425969e-277	1	Dleu2
Pag1.1	2.05866762684618e-280	-1.1775	0.186	0.845	6.64682016679825e-276	1	Pag1
Ccnd3.1	1.75388865914539e-279	-1.27671	0.135	0.818	5.66278031378272e-275	1	Ccnd3
Chd9.1	2.08335296847394e-279	-1.04405	0.32	0.879	6.72652172931182e-275	1	Chd9
Pde3b.1	6.36529651156826e-279	-1.04416	0.356	0.88	2.05516328469004e-274	1	Pde3b
Ophn1.1	1.19038424988427e-278	-1.09575	0.275	0.867	3.84339362760135e-274	1	Ophn1
Zfp710.1	4.57437709674863e-277	-1.1706	0.171	0.837	1.47692913322723e-272	1	Zfp710
Slc9a9.1	8.7463816426313e-277	-1.16405	0.196	0.853	2.82394424095637e-272	1	Slc9a9
Snx29.1	4.75716986877522e-276	-1.18962	0.122	0.817	1.53594743553145e-271	1	Snx29
Rpl29.1	2.65148858873209e-275	0.810669	0.916	0.616	8.5608612064393e-271	1	Rpl29
Rpl7a.1	2.74113616033837e-274	0.804581	0.917	0.61	8.85030632088451e-270	1	Rpl7a
Actb.1	2.83912975044871e-274	0.527492	1	0.919	9.16669822527374e-270	1	Actb
Dock8.1	3.79689361784803e-274	-1.14894	0.173	0.838	1.22590304239459e-269	1	Dock8
Rpl27.1	6.69840196407851e-273	0.829164	0.909	0.607	2.16271304214203e-268	1	Rpl27
Slco2b1.1	1.49428333362375e-272	-1.11434	0.219	0.845	4.82459259927099e-268	1	Slco2b1
Ankrd44.1	3.87938250604228e-271	-1.1394	0.17	0.837	1.25253622972587e-266	1	Ankrd44
Ikzf1.1	3.82791015713071e-270	-1.14053	0.179	0.837	1.23591735243279e-265	1	Ikzf1
Foxn3.1	3.58309709493658e-269	-1.01085	0.329	0.877	1.15687455904217e-264	1	Foxn3
Adap2.1	8.21700333345518e-269	-1.1075	0.205	0.849	2.65302386627267e-264	1	Adap2
Nav2.1	4.90678407221507e-267	-1.23721	0.236	0.836	1.58425337339608e-262	1	Nav2
Tmcc3.1	4.00502781855902e-266	-1.19951	0.165	0.825	1.29310333177815e-261	1	Tmcc3
Lrmda.1	1.5339128030147e-265	-1.23247	0.196	0.83	4.95254426709357e-261	1	Lrmda
Rps15.1	2.28407092568972e-265	0.748161	0.93	0.67	7.3745797977744e-261	1	Rps15
Rps2.1	2.55286376601456e-265	0.793159	0.925	0.666	8.2424312413312e-261	1	Rps2
Rpl24.1	4.14089658161938e-265	0.768113	0.93	0.663	1.33697127930745e-260	1	Rpl24
Fchsd2.1	5.08518381375882e-262	-1.08117	0.285	0.862	1.64185329794831e-257	1	Fchsd2
Frmd4b.1	1.32690736382389e-261	-1.0883	0.189	0.841	4.2841858055782e-257	1	Frmd4b
Dock2.1	4.506282628648e-260	-1.06494	0.231	0.854	1.45494347231158e-255	1	Dock2
Lrch1.1	8.61297389969953e-260	-1.12023	0.138	0.815	2.78087088299599e-255	1	Lrch1
Rack1.1	1.82007629243677e-257	0.781556	0.905	0.617	5.87648032539061e-253	1	Rack1
Dip2b.1	4.39499661238651e-257	-1.0324	0.246	0.856	1.41901255624123e-252	1	Dip2b
Runx1.1	8.69236916660213e-257	-1.14979	0.132	0.81	2.80650523282083e-252	1	Runx1
Ftl1.1	1.42051136295841e-256	0.792045	0.962	0.696	4.58640503758382e-252	1	Ftl1
Epb41l2.1	1.61744722088472e-256	-0.751091	0.585	0.92	5.22225184207048e-252	1	Epb41l2
Numb.1	2.07403112254845e-252	-1.10795	0.219	0.831	6.69642428537219e-248	1	Numb
Rapgef5.1	4.79713887630645e-252	-1.12179	0.195	0.818	1.54885222899306e-247	1	Rapgef5
Zeb2.1	7.44918270713143e-251	-0.87302	0.471	0.917	2.40511762065153e-246	1	Zeb2
Dock10.1	3.07642289578808e-248	-0.97891	0.31	0.867	9.93284660363096e-244	1	Dock10
Rpl22.1	4.48531621516371e-248	0.785764	0.891	0.601	1.44817404638991e-243	1	Rpl22
Mir99ahg.1	4.48926376568191e-248	-0.880333	0.446	0.909	1.44944859202572e-243	1	Mir99ahg
Rpl23a.1	5.2675152932887e-246	0.747594	0.899	0.61	1.70072266274412e-241	1	Rpl23a
Arhgap45.1	1.42349977060507e-245	-1.02293	0.122	0.804	4.5960537093526e-241	1	Arhgap45
Fth1.1	1.94335734031853e-245	0.714092	0.98	0.746	6.27451784468644e-241	1	Fth1
Dennd4a.1	8.12130002313538e-245	-1.08616	0.166	0.817	2.62212413846972e-240	1	Dennd4a
Pip4k2a.1	2.79034608469888e-243	-0.978928	0.288	0.864	9.00919040366728e-239	1	Pip4k2a
Tyrobp.1	5.09970601318311e-243	0.621636	0.976	0.766	1.64654208047643e-238	1	Tyrobp
Gm2629.1	2.34907517160198e-242	-1.07239	0.113	0.767	7.58445900655132e-238	1	Gm2629
Rpl35.1	3.82139991004629e-242	0.829029	0.871	0.552	1.23381538895665e-237	1	Rpl35
Rpl38.1	6.08146198882829e-242	0.776246	0.907	0.626	1.96352163233299e-237	1	Rpl38
Mef2c.1	8.23488886737276e-241	-0.814224	0.485	0.896	2.65879856860864e-236	1	Mef2c
Rpl36.1	8.87916416936995e-241	0.774774	0.898	0.635	2.86681573536448e-236	1	Rpl36
Fli1.1	5.48228627975863e-240	-1.03764	0.205	0.837	1.77006577114567e-235	1	Fli1
Inpp4b.1	6.34863814547523e-239	-1.08535	0.184	0.815	2.04978479802959e-234	1	Inpp4b
Camk2d.1	3.66949223608712e-238	-1.03812	0.166	0.813	1.18476895826545e-233	1	Camk2d
Diaph2.1	1.31449233076236e-237	-1.01752	0.244	0.842	4.24410138833243e-233	1	Diaph2
Plcl1.1	5.41931598103389e-237	-0.9451	0.374	0.868	1.74973455079641e-232	1	Plcl1
Rap1gds1.1	1.2758248732759e-236	-0.970983	0.27	0.85	4.11925576834589e-232	1	Rap1gds1
Fkbp5.1	2.28994798299522e-236	-1.08309	0.127	0.774	7.39355505269668e-232	1	Fkbp5
Lyn.1	3.15819395745252e-236	-0.856593	0.396	0.882	1.0196860830427e-231	1	Lyn
Zswim6.1	9.410746429682e-234	-0.993162	0.257	0.853	3.03844769975143e-229	1	Zswim6
Nav3.1	1.08435919369452e-233	-0.936064	0.432	0.873	3.50107052868151e-229	1	Nav3
Plcl2.1	8.55586899902828e-233	-1.04057	0.195	0.814	2.76243342371626e-228	1	Plcl2
Rpl14.1	1.08610415814588e-228	0.760399	0.877	0.612	3.50670449540561e-224	1	Rpl14
Eef1b2.1	5.74095529341932e-225	0.774959	0.856	0.546	1.85358223558629e-220	1	Eef1b2
Arhgap39.1	1.47388729232977e-224	-0.990894	0.104	0.759	4.75873990074514e-220	1	Arhgap39
Ptprj.1	8.41268198556807e-222	-0.977948	0.24	0.84	2.71620263268036e-217	1	Ptprj
Pan3.1	3.34231576941071e-220	-0.961862	0.184	0.814	1.07913349246963e-215	1	Pan3
Tbc1d5.1	3.84755804781226e-220	-0.956276	0.254	0.828	1.24226106689715e-215	1	Tbc1d5
Asap1.1	2.10803379639643e-218	-0.948379	0.228	0.826	6.80620871842514e-214	1	Asap1
Ppm1h.1	2.21509924071416e-218	-0.987098	0.151	0.788	7.15189091849382e-214	1	Ppm1h
Btbd9.1	7.58498570436842e-218	-0.979395	0.14	0.771	2.44896433436943e-213	1	Btbd9
Nrip1.1	9.15244076402906e-218	-0.969873	0.181	0.803	2.95504854948206e-213	1	Nrip1
Etv6.1	1.3869754455078e-217	-0.959552	0.184	0.814	4.47812762091105e-213	1	Etv6
Mbnl1.1	2.41247357773273e-217	-0.900726	0.332	0.863	7.78915344042567e-213	1	Mbnl1
Aftph.1	4.582807145961e-217	-0.95676	0.155	0.787	1.47965094321643e-212	1	Aftph
Mir142hg.1	6.04677135850427e-214	-0.94388	0.057	0.687	1.95232106852028e-209	1	Mir142hg
Ppia.1	1.31162480117273e-213	0.674594	0.902	0.696	4.2348429955464e-209	1	Ppia
Agmo.1	1.75943489242963e-213	-1.05665	0.138	0.753	5.68068743718755e-209	1	Agmo
Rnf169.1	3.67433732250936e-213	-0.953482	0.122	0.761	1.1863332913186e-208	1	Rnf169
Kansl1.1	1.33087347339865e-211	-0.913123	0.243	0.834	4.29699118356221e-207	1	Kansl1
0610040J01Rik.1	2.85784761828549e-211	-0.95892	0.17	0.785	9.22713260515835e-207	1	0610040J01Rik
Picalm.1	2.90674213209459e-211	-0.809041	0.409	0.882	9.38499832189382e-207	1	Picalm
Mgat4a.1	1.68244197631677e-209	-0.953516	0.141	0.763	5.43210040893397e-205	1	Mgat4a
Prkca.1	5.07492655524084e-209	-0.98527	0.157	0.764	1.63854153689061e-204	1	Prkca
Ints6l.1	5.16568898981406e-209	-0.936106	0.12	0.748	1.66784600414127e-204	1	Ints6l
Il6ra.1	2.66936416618486e-208	-0.922626	0.133	0.766	8.61857608336104e-204	1	Il6ra
Gnaq.1	4.30522852561836e-208	-0.901095	0.251	0.841	1.3900291340664e-203	1	Gnaq
Cacna1d.1	5.17143554268001e-207	-0.972008	0.148	0.76	1.66970139366509e-202	1	Cacna1d
Ppp1r9a.1	6.25399867645357e-207	-0.939016	0.209	0.807	2.01922855266656e-202	1	Ppp1r9a
Myo1f.1	2.85787476905074e-206	-0.944516	0.121	0.749	9.22722026683412e-202	1	Myo1f
Dst.1	3.34065278938601e-206	-0.844275	0.357	0.869	1.07859656610906e-201	1	Dst
Map3k3.1	4.93735077870591e-206	-0.915246	0.112	0.728	1.59412244592078e-201	1	Map3k3
Rptor.1	5.37563147499611e-206	-0.911698	0.117	0.745	1.735630134332e-201	1	Rptor
Cfl1.1	5.40181280141236e-205	0.681277	0.877	0.65	1.74408329919201e-200	1	Cfl1
Rpl36a.1	1.14121144751564e-203	0.793378	0.804	0.49	3.68462940059373e-199	1	Rpl36a
Fyb.1	3.16727215194692e-203	-0.850624	0.351	0.863	1.0226171596991e-198	1	Fyb
Ubash3b.1	8.14587218145599e-203	-0.947103	0.174	0.78	2.6300577512267e-198	1	Ubash3b
Slc12a6.1	1.07161296793236e-201	-0.934775	0.16	0.778	3.45991678956321e-197	1	Slc12a6
Macf1.1	1.21628621849924e-201	-0.693465	0.527	0.916	3.92702331366849e-197	1	Macf1
Fgd2.1	3.71543637746793e-200	-0.895275	0.193	0.79	1.19960294319307e-195	1	Fgd2
Tbxas1.1	6.2416890223252e-200	-0.908836	0.176	0.777	2.01525413463814e-195	1	Tbxas1
Rps17.1	1.98783584793919e-198	0.734445	0.828	0.549	6.41812560224126e-194	1	Rps17
Itga9.1	1.08678597688878e-197	-0.913394	0.083	0.698	3.50890588358081e-193	1	Itga9
Abca9.1	1.47497956345617e-197	-0.91877	0.151	0.757	4.76226651653094e-193	1	Abca9
Atp8a2.1	1.87120496894907e-197	-0.959675	0.107	0.706	6.04155948324586e-193	1	Atp8a2
Fbxl17.1	4.2124481966687e-197	-0.917509	0.174	0.781	1.36007314925842e-192	1	Fbxl17
Mycbp2.1	4.97751853236107e-197	-0.851123	0.291	0.849	1.60709140854342e-192	1	Mycbp2
Pid1.1	4.48917840724809e-196	-0.956425	0.21	0.778	1.44942103234819e-191	1	Pid1
Entpd1.1	6.94796256278113e-195	-0.912499	0.222	0.803	2.24328867264514e-190	1	Entpd1
AC149090.1.1	1.00829549195163e-194	-0.860392	0.132	0.747	3.25548365486423e-190	1	AC149090.1
Wdfy3.1	1.56890923648001e-194	-0.860538	0.184	0.791	5.065537251823e-190	1	Wdfy3
Fam172a.1	3.09353927941574e-194	-0.888651	0.215	0.795	9.98811027144959e-190	1	Fam172a
E230029C05Rik.1	1.4990589805865e-191	-0.947348	0.172	0.756	4.84001173061964e-187	1	E230029C05Rik
Sirpa.1	2.9094360612559e-191	-0.769901	0.394	0.865	9.39369621097692e-187	1	Sirpa
Pld1.1	1.71524792047946e-190	-0.870102	0.1	0.704	5.53802096085205e-186	1	Pld1
Large1.1	2.92695811412631e-190	-0.904	0.21	0.788	9.45026966307962e-186	1	Large1
Uvrag.1	7.30584153488421e-189	-0.839829	0.134	0.741	2.35883705636806e-184	1	Uvrag
Rbm47.1	9.28526022125766e-189	-0.893052	0.093	0.682	2.99793196763746e-184	1	Rbm47
Git2.1	1.3993429196968e-188	-0.846658	0.138	0.743	4.51805848482507e-184	1	Git2
Pnpla7.1	6.75264768639666e-188	-0.847212	0.081	0.678	2.18022735850689e-183	1	Pnpla7
Gm26542.1	7.15752221535304e-188	-0.922858	0.06	0.648	2.31094919767104e-183	1	Gm26542
Jmjd1c.1	4.51706487713597e-187	-0.843352	0.269	0.833	1.45842473688089e-182	1	Jmjd1c
Itch.1	4.96971490984054e-186	-0.839842	0.147	0.749	1.60457185294022e-181	1	Itch
Ifitm10.1	1.7455545934861e-185	-0.924571	0.075	0.661	5.63587211598856e-181	1	Ifitm10
Wdfy2.1	5.84172675519451e-185	-0.825936	0.103	0.689	1.88611831744965e-180	1	Wdfy2
Plcg2.1	4.78885177398323e-184	-0.836739	0.134	0.722	1.54617657226597e-179	1	Plcg2
Cacnb2.1	1.13615368714148e-183	-1.04243	0.103	0.671	3.66829940967368e-179	1	Cacnb2
Ppp3ca.1	1.3038445340313e-183	-0.804961	0.326	0.858	4.20972284702685e-179	1	Ppp3ca
Hivep3.1	1.76541318281984e-183	-0.878358	0.178	0.761	5.69998954337041e-179	1	Hivep3
Chn2.1	3.64296322605034e-183	-0.889303	0.172	0.746	1.17620353679487e-178	1	Chn2
Frmd4a.1	8.17354970529386e-183	-0.573881	0.643	0.943	2.63899399334823e-178	1	Frmd4a
Pou2f2.1	9.29166159535084e-183	-0.858351	0.179	0.775	2.99999877929092e-178	1	Pou2f2
Arl15.1	3.07047024640629e-182	-0.916723	0.17	0.736	9.91362728457199e-178	1	Arl15
Dapp1.1	3.96450939151116e-182	-0.843472	0.116	0.704	1.28002114723721e-177	1	Dapp1
Il10ra	4.07372364789701e-182	-0.821346	0.126	0.717	1.31528315419651e-177	1	Il10ra
Crlf3.1	9.63192475692151e-182	-0.828784	0.114	0.704	3.10985954626725e-177	1	Crlf3
Arhgap17.1	3.52532746908653e-181	-0.816554	0.102	0.686	1.13822247994397e-176	1	Arhgap17
Ptprc.1	5.39130163999467e-181	-0.843372	0.147	0.741	1.74068956050508e-176	1	Ptprc
Lpin2.1	6.14215929680656e-180	-0.815066	0.103	0.687	1.98311897215994e-175	1	Lpin2
Otulinl.1	1.14548571447262e-179	-0.81828	0.265	0.806	3.69842972631776e-175	1	Otulinl
Ankrd11.1	1.67710611999056e-179	-0.818776	0.234	0.82	5.41487252961351e-175	1	Ankrd11
Mgat5.1	2.1200160832741e-179	-0.840692	0.155	0.751	6.84489592806709e-175	1	Mgat5
Rnf216.1	3.23309904856811e-179	-0.815701	0.117	0.705	1.04387068981119e-174	1	Rnf216
Soga1.1	1.31738156003335e-178	-0.819512	0.088	0.668	4.25342984287966e-174	1	Soga1
Cmip.1	4.90768233259297e-178	-0.821945	0.138	0.721	1.58454339472429e-173	1	Cmip
Csf3r.1	1.37032206546134e-177	-0.814128	0.103	0.688	4.42435885275502e-173	1	Csf3r
Ivns1abp.1	2.12513803898034e-177	-0.820756	0.262	0.813	6.86143318645582e-173	1	Ivns1abp
Pitpnc1.1	3.84162381127232e-177	-0.857632	0.235	0.795	1.24034507994549e-172	1	Pitpnc1
Parp8.1	3.9236397954225e-177	-0.866794	0.103	0.683	1.26682558074806e-172	1	Parp8
P3h2.1	6.61806958086947e-177	-0.935554	0.062	0.626	2.13677612557533e-172	1	P3h2
Specc1.1	1.62438849018032e-176	-0.839225	0.224	0.784	5.2446631182452e-172	1	Specc1
Slc7a8.1	2.60879736795501e-176	-0.840422	0.155	0.733	8.42302406191635e-172	1	Slc7a8
Atp8a1.1	1.11192116606094e-175	-0.828628	0.238	0.809	3.59005986886094e-171	1	Atp8a1
Dnmt3a.1	1.67901388555006e-175	-0.81657	0.123	0.707	5.42103213227546e-171	1	Dnmt3a
Acap2.1	1.77347498767877e-175	-0.815087	0.214	0.795	5.72601869271846e-171	1	Acap2
Prex1.1	1.87505935719434e-175	-0.811374	0.196	0.782	6.05400414657337e-171	1	Prex1
Cerk.1	3.06682089944063e-175	-0.803238	0.157	0.737	9.90184463802397e-171	1	Cerk
Foxp1.1	3.74042267981946e-175	-0.844307	0.139	0.726	1.20767027063331e-170	1	Foxp1
Pik3ap1.1	5.80006792961699e-175	-0.833472	0.154	0.734	1.87266793243544e-170	1	Pik3ap1
Sbf2.1	1.72782692847097e-174	-0.820537	0.189	0.773	5.57863480395423e-170	1	Sbf2
Rnf180.1	8.42158655182129e-174	-0.866662	0.147	0.722	2.71907764998654e-169	1	Rnf180
Sik2.1	5.96440823468886e-173	-0.82091	0.088	0.656	1.92572848673399e-168	1	Sik2
Pwwp2a.1	4.51952281205529e-172	-0.809526	0.125	0.704	1.45921833032829e-167	1	Pwwp2a
Nrros.1	8.57540760254198e-172	-0.792949	0.075	0.64	2.76874185263273e-167	1	Nrros
Bmp2k.1	1.13782605779906e-171	-0.77721	0.316	0.837	3.67369899281582e-167	1	Bmp2k
Zcchc7.1	1.16143053408492e-171	-0.823751	0.202	0.775	3.7499107654e-167	1	Zcchc7
Apbb1ip.1	5.47726535557633e-171	-0.694854	0.457	0.873	1.76844466535493e-166	1	Apbb1ip
Tmem135.1	6.34302733775619e-171	-0.817538	0.165	0.741	2.04797323654134e-166	1	Tmem135
Ash1l.1	1.4186970236303e-170	-0.79742	0.184	0.765	4.58054708019515e-166	1	Ash1l
Stard9.1	1.73157289049659e-170	-0.777659	0.087	0.649	5.59072939154634e-166	1	Stard9
P2rx7.1	1.91253553998936e-169	-0.784826	0.095	0.658	6.17500349796365e-165	1	P2rx7
Luc7l2.1	2.47206161264353e-169	-0.776053	0.289	0.834	7.98154532874217e-165	1	Luc7l2
Rcsd1.1	2.47591278497174e-169	-0.796128	0.129	0.697	7.99397960883825e-165	1	Rcsd1
Arhgap12.1	3.11712770048552e-169	-0.796985	0.127	0.699	1.00642702065576e-164	1	Arhgap12
8030442B05Rik.1	3.2032977536518e-169	-0.878738	0.042	0.594	1.03424874572156e-164	1	8030442B05Rik
Rtn4rl1.1	5.29649987871045e-169	-0.80804	0.079	0.634	1.71008091583924e-164	1	Rtn4rl1
Gm10790.1	5.38851397900411e-169	-0.838759	0.23	0.764	1.73978950840106e-164	1	Gm10790
Adap2os.1	1.00862507599051e-168	-0.760291	0.09	0.656	3.25654778285056e-164	1	Adap2os
Tbc1d22a.1	3.87669720414005e-168	-0.759883	0.087	0.644	1.2516692263007e-163	1	Tbc1d22a
Ulk2.1	8.95811846363509e-168	-0.804539	0.222	0.783	2.89230770835386e-163	1	Ulk2
Smg1.1	2.41899962138577e-167	-0.7688	0.136	0.715	7.81022407756824e-163	1	Smg1
B4galt1.1	2.46785451558076e-167	-0.776322	0.115	0.681	7.96796187445559e-163	1	B4galt1
Pias1.1	3.67021802960828e-167	-0.769934	0.14	0.714	1.18500329521962e-162	1	Pias1
P2ry6	5.37911997764323e-167	-0.781978	0.149	0.717	1.73675646718167e-162	1	P2ry6
Man1a.1	5.52728488048895e-167	-0.814324	0.185	0.75	1.78459446936347e-162	1	Man1a
Qk	1.2247536628372e-165	-0.372979	0.853	0.979	3.95436215120245e-161	1	Qk
Pnisr.1	1.2542334607148e-165	-0.777385	0.208	0.786	4.04954357460986e-161	1	Pnisr
Med13l.1	1.40967085209338e-164	-0.773321	0.142	0.711	4.55140428015391e-160	1	Med13l
Vrk2.1	1.51366527589071e-164	-0.79601	0.11	0.666	4.88717107626833e-160	1	Vrk2
Itgb5.1	3.02619641363041e-164	-0.680575	0.442	0.862	9.77068036068851e-160	1	Itgb5
Sipa1l2.1	4.06873121034203e-164	-0.771606	0.096	0.659	1.31367124588313e-159	1	Sipa1l2
Slc24a3.1	5.18374200649689e-164	-0.851555	0.141	0.686	1.67367478163765e-159	1	Slc24a3
Agps.1	5.71487536476883e-164	-0.772854	0.165	0.73	1.84516180902291e-159	1	Agps
Cox4i1.1	7.2216866490107e-164	0.666338	0.826	0.623	2.33166596836608e-159	1	Cox4i1
Ubn2.1	1.08697413595678e-163	-0.788714	0.168	0.75	3.50951339276364e-159	1	Ubn2
Celf2.1	2.77055529234726e-163	-0.683936	0.441	0.882	8.94529187240159e-159	1	Celf2
Rpl31.1	3.54179669805022e-163	0.708092	0.765	0.509	1.14353989989948e-158	1	Rpl31
Tet3.1	3.70957042706304e-163	-0.74877	0.089	0.647	1.19770900378584e-158	1	Tet3
Mapk14.1	5.41556938680942e-163	-0.754418	0.147	0.718	1.74852488791916e-158	1	Mapk14
Apba1.1	9.2838669169253e-163	-0.86211	0.112	0.655	2.99748211146767e-158	1	Apba1
Blnk.1	1.02097535141227e-162	-0.790292	0.152	0.707	3.29642311710479e-158	1	Blnk
Retreg1.1	2.12371203043234e-162	-0.794618	0.16	0.722	6.8568290326569e-158	1	Retreg1
Lair1	2.54234072799211e-162	-0.777427	0.25	0.79	8.20845550846813e-158	1	Lair1
Stag1.1	2.96682296045503e-162	-0.782164	0.217	0.781	9.57898129242115e-158	1	Stag1
Osbpl11.1	4.17896501760715e-162	-0.778137	0.125	0.677	1.34926243523482e-157	1	Osbpl11
Lrrk1.1	5.51199678387344e-162	-0.759919	0.077	0.621	1.77965840160922e-157	1	Lrrk1
Rere.1	4.41609466294773e-161	-0.76164	0.25	0.805	1.42582448382593e-156	1	Rere
Tbc1d16.1	1.32380245720815e-160	-0.768768	0.144	0.702	4.27416099358795e-156	1	Tbc1d16
Anks1.1	1.35756138323085e-160	-0.748813	0.084	0.629	4.38315843803744e-156	1	Anks1
Nipbl.1	3.03150658371772e-160	-0.763891	0.269	0.822	9.78782530684939e-156	1	Nipbl
A630001G21Rik.1	3.35709014235205e-160	-0.719551	0.065	0.608	1.0839036942612e-155	1	A630001G21Rik
Mbnl2.1	6.64473835722619e-160	-0.759033	0.202	0.763	2.14538667339762e-155	1	Mbnl2
Mkln1.1	8.04289871447917e-160	-0.762747	0.186	0.756	2.59681070794389e-155	1	Mkln1
March1.1	1.46990375597494e-159	-0.773601	0.26	0.809	4.7458782569163e-155	1	March1
Sfmbt1.1	5.85688470442131e-159	-0.770289	0.122	0.679	1.89101236451651e-154	1	Sfmbt1
Ccr5.1	1.35953761440104e-157	-0.826936	0.221	0.747	4.38953909561664e-153	1	Ccr5
Bank1.1	1.40454651696452e-157	-0.869448	0.11	0.64	4.53485933932335e-153	1	Bank1
Ambra1.1	2.26152385774276e-157	-0.755426	0.121	0.677	7.30178207949406e-153	1	Ambra1
Zdhhc14.1	3.95460216135139e-157	-0.793075	0.176	0.73	1.27682239983552e-152	1	Zdhhc14
Gtdc1.1	4.25091267831086e-157	-0.806202	0.126	0.671	1.37249217644623e-152	1	Gtdc1
Zfp652.1	4.80789612897476e-157	-0.771615	0.211	0.76	1.55232542316208e-152	1	Zfp652
Arglu1.1	4.95706164914948e-157	-0.747391	0.222	0.79	1.60048649466089e-152	1	Arglu1
Heatr5a.1	5.96553306795694e-157	-0.762597	0.127	0.676	1.92609166165126e-152	1	Heatr5a
Exoc4.1	9.83435788394011e-157	-0.769369	0.263	0.807	3.17521912998774e-152	1	Exoc4
Rbm26.1	1.53944428825848e-156	-0.753339	0.199	0.771	4.97040377350015e-152	1	Rbm26
Ttc28.1	1.74352889567084e-156	-0.78731	0.196	0.75	5.62933174545244e-152	1	Ttc28
Sdk1.1	2.96964775676761e-156	-0.930302	0.107	0.633	9.58810171227559e-152	1	Sdk1
Pfn1.1	8.66620924826092e-156	0.597569	0.826	0.643	2.798058979986e-151	1	Pfn1
Rassf2.1	1.96143427390993e-155	-0.728458	0.119	0.671	6.33288284017298e-151	1	Rassf2
Plxna4.1	2.56917595335495e-155	-0.814541	0.104	0.64	8.29509840059714e-151	1	Plxna4
Sh3kbp1.1	3.43721103789043e-155	-0.773132	0.195	0.743	1.10977232780368e-150	1	Sh3kbp1
Phf14.1	1.76312187042853e-154	-0.757679	0.249	0.793	5.69259158305261e-150	1	Phf14
Lcor.1	4.10515423031006e-154	-0.740198	0.139	0.694	1.32543114634021e-149	1	Lcor
Arid1b.1	9.31622320031253e-154	-0.743988	0.152	0.711	3.00792898468491e-149	1	Arid1b
Baz2b.1	1.61699136599712e-153	-0.750839	0.192	0.747	5.2207800233949e-149	1	Baz2b
Slc16a6.1	3.24894163541304e-153	-0.71906	0.095	0.628	1.04898578582581e-148	1	Slc16a6
Rock2.1	5.36835884185089e-153	-0.752696	0.241	0.793	1.7332820192684e-148	1	Rock2
Kdm2a.1	7.67079880698769e-153	-0.720715	0.123	0.67	2.47667081081211e-148	1	Kdm2a
Celf1.1	7.91131245920151e-153	-0.729333	0.166	0.726	2.55432545370239e-148	1	Celf1
Nfkb1.1	9.24340912087739e-153	-0.731382	0.159	0.718	2.98441950285768e-148	1	Nfkb1
Aim2.1	9.33805906749536e-153	-0.723923	0.115	0.653	3.01497913112223e-148	1	Aim2
Tbc1d9.1	1.44413874425169e-152	-0.751245	0.108	0.645	4.66269076356543e-148	1	Tbc1d9
Fmnl3.1	1.66336967801823e-152	-0.714522	0.114	0.657	5.37052167941747e-148	1	Fmnl3
Ankrd17.1	6.61588585287334e-152	-0.746849	0.189	0.745	2.13607106531722e-147	1	Ankrd17
Zup1.1	7.06393845353847e-152	-0.730159	0.065	0.593	2.28073380849397e-147	1	Zup1
Snx24.1	7.89587775258676e-152	-0.790904	0.108	0.633	2.54934204997769e-147	1	Snx24
Pik3r1.1	8.5486728894527e-152	-0.746267	0.238	0.777	2.76011001581759e-147	1	Pik3r1
Mllt10.1	1.00394036223302e-151	-0.730111	0.165	0.721	3.24142224754176e-147	1	Mllt10
St3gal6.1	1.10547422871808e-151	-0.778136	0.265	0.771	3.56924464226207e-147	1	St3gal6
Wnk1.1	1.11391784030298e-151	-0.664747	0.435	0.875	3.59650653098622e-147	1	Wnk1
Zfp292.1	1.21510606474683e-151	-0.725971	0.122	0.669	3.92321295124808e-147	1	Zfp292
Zfand3.1	1.70349658851018e-151	-0.745805	0.233	0.781	5.50007943532283e-147	1	Zfand3
Smg6.1	2.07062083166114e-151	-0.760963	0.147	0.693	6.68541347918432e-147	1	Smg6
Map3k5.1	2.21282684533352e-151	-0.717844	0.06	0.586	7.14455403552835e-147	1	Map3k5
Fam49b.1	8.29644863173827e-151	-0.614178	0.496	0.887	2.67867436972933e-146	1	Fam49b
Tgfbr2	1.73129823390501e-150	-0.746202	0.192	0.746	5.58984260780912e-146	1	Tgfbr2
Nckap1l.1	1.81501204157214e-150	-0.724393	0.234	0.774	5.86012937862396e-146	1	Nckap1l
Clk1.1	2.04197775952747e-150	-0.694801	0.126	0.672	6.59293359218636e-146	1	Clk1
Gng10.1	2.53512480471535e-150	0.671359	0.765	0.548	8.18515745698444e-146	1	Gng10
Atxn7l1.1	2.67948140341794e-150	-0.737663	0.093	0.617	8.65124160721552e-146	1	Atxn7l1
Gns	3.64942142562638e-150	-0.742431	0.206	0.748	1.17828869569199e-145	1	Gns
Rab8b.1	7.55748786456797e-150	-0.733474	0.19	0.731	2.44008610683306e-145	1	Rab8b
Ptbp3.1	3.87087381573932e-149	-0.721044	0.179	0.737	1.24978902888775e-144	1	Ptbp3
Arih1.1	5.46999942788992e-149	-0.729147	0.168	0.726	1.76609871528282e-144	1	Arih1
Ptma.1	5.81785636332655e-149	0.550988	0.849	0.712	1.87841128402724e-144	1	Ptma
Abca1	8.76284341764481e-149	-0.752079	0.217	0.749	2.82925925425498e-144	1	Abca1
Fcho2.1	9.85269909419746e-149	-0.735976	0.238	0.787	3.18114095654353e-144	1	Fcho2
Sppl3.1	1.22916675274241e-148	-0.707662	0.148	0.692	3.96861069457943e-144	1	Sppl3
Mtmr3.1	1.86530018360135e-148	-0.711119	0.134	0.677	6.02249470279367e-144	1	Mtmr3
Snrnp70.1	1.94733575294237e-148	-0.70086	0.251	0.795	6.28736294552502e-144	1	Snrnp70
Bach2.1	2.23833274293888e-148	-0.789998	0.138	0.666	7.22690492712676e-144	1	Bach2
Dgkd.1	2.82456175307663e-148	-0.710566	0.128	0.67	9.1196625321585e-144	1	Dgkd
Rbm6.1	3.33443076001948e-148	-0.720712	0.148	0.696	1.07658765948749e-143	1	Rbm6
Man1c1.1	3.80322865906426e-148	-0.740397	0.12	0.647	1.22794843715208e-143	1	Man1c1
Tubgcp5.1	6.94859117190964e-148	-0.736705	0.147	0.683	2.24349163167446e-143	1	Tubgcp5
Mylip.1	8.41242778008013e-148	-0.747572	0.176	0.7	2.71612055735447e-143	1	Mylip
Extl3.1	1.14567754963517e-147	-0.73282	0.122	0.651	3.69904910450706e-143	1	Extl3
Aif1.1	1.30324690774193e-147	0.59437	0.796	0.627	4.20779329102635e-143	1	Aif1
Itga6.1	2.30302551115138e-147	-0.756554	0.216	0.756	7.43577846785447e-143	1	Itga6
Mlxip.1	2.71785955429596e-147	-0.704797	0.069	0.581	8.77515314295538e-143	1	Mlxip
Tnrc6b.1	2.7647277846041e-147	-0.729695	0.221	0.769	8.92647659815126e-143	1	Tnrc6b
Wdfy4.1	3.11636530026727e-147	-0.70017	0.077	0.591	1.00618086449729e-142	1	Wdfy4
Oxr1.1	3.3654338034991e-147	-0.794398	0.161	0.68	1.08659761213576e-142	1	Oxr1
Akap10.1	3.86086575537809e-147	-0.719958	0.09	0.614	1.24655772643892e-142	1	Akap10
Snx13.1	4.32986252826953e-147	-0.723849	0.121	0.655	1.39798271450238e-142	1	Snx13
H3f3a.1	5.35031560470921e-147	0.54719	0.83	0.663	1.72745639929246e-142	1	H3f3a
Herc2.1	5.48052517414744e-147	-0.723716	0.228	0.768	1.76949716297698e-142	1	Herc2
Rpl4.1	6.52498175042898e-147	0.626621	0.759	0.555	2.10672085776101e-142	1	Rpl4
Arid4a.1	6.85019417620107e-147	-0.717551	0.147	0.692	2.21172219367004e-142	1	Arid4a
Oaz1.1	1.52425158560928e-146	0.632489	0.778	0.589	4.9213510944567e-142	1	Oaz1
Pik3cd.1	1.93970091082597e-146	-0.712917	0.098	0.619	6.26271233078381e-142	1	Pik3cd
Cd86.1	1.9439654343366e-146	-0.745168	0.167	0.701	6.27648119784257e-142	1	Cd86
Cx3cr1	2.03004431061705e-146	-0.511805	0.675	0.908	6.55440406568927e-142	1	Cx3cr1
Serf2.1	2.17314896704913e-146	0.670216	0.773	0.57	7.01644606991152e-142	1	Serf2
Arhgap31.1	5.11495303404462e-146	-0.778525	0.145	0.665	1.65146488610199e-141	1	Arhgap31
Myo9a.1	8.34237932972524e-146	-0.73651	0.184	0.725	2.69350401418839e-141	1	Myo9a
Kcnk13.1	8.34396842580961e-146	-0.742355	0.085	0.605	2.69401708564115e-141	1	Kcnk13
Arsb.1	1.3321619447797e-145	-0.759381	0.266	0.767	4.30115127111022e-141	1	Arsb
Fcer1g.1	1.81204856766275e-145	0.491354	0.91	0.751	5.85056121041272e-141	1	Fcer1g
Hdac9.1	3.40669857199743e-145	-0.853616	0.172	0.68	1.09992076794081e-140	1	Hdac9
Nsd1.1	5.2213404095558e-145	-0.712746	0.238	0.785	1.68581417803328e-140	1	Nsd1
Cnot2.1	6.39995230902817e-145	-0.719484	0.164	0.705	2.06635260201593e-140	1	Cnot2
Tmem164.1	6.91779075555777e-145	-0.737492	0.133	0.655	2.23354710124694e-140	1	Tmem164
Phf21a.1	7.0773968566428e-145	-0.736611	0.216	0.746	2.28507912310426e-140	1	Phf21a
Maml2.1	1.1536618422845e-144	-0.729953	0.348	0.828	3.72482799018398e-140	1	Maml2
Ap3b1.1	1.48493193457216e-144	-0.703284	0.167	0.712	4.79439973715312e-140	1	Ap3b1
Naca.1	1.68569295084213e-144	0.653517	0.763	0.556	5.442596830384e-140	1	Naca
Pten.1	1.77202557007991e-144	-0.720137	0.241	0.78	5.721338958117e-140	1	Pten
Synj1.1	2.70644121007557e-144	-0.687853	0.094	0.613	8.738286734971e-140	1	Synj1
Rbm5.1	8.46462260977372e-144	-0.678067	0.141	0.685	2.73297270201764e-139	1	Rbm5
Arhgap25.1	1.21297767234841e-143	-0.691279	0.076	0.59	3.91634101071131e-139	1	Arhgap25
Ogt.1	1.53467990197803e-143	-0.677403	0.144	0.687	4.95502099951645e-139	1	Ogt
Smurf2.1	1.71168449262718e-143	-0.700472	0.121	0.651	5.52651572134536e-139	1	Smurf2
Cnot4.1	4.21437103026696e-143	-0.71043	0.149	0.694	1.36069397454229e-138	1	Cnot4
Rhoh.1	4.31286254308859e-143	-0.693044	0.12	0.647	1.39249392928701e-138	1	Rhoh
Gtf2h2.1	5.40939399981839e-143	-0.725276	0.181	0.719	1.74653104072136e-138	1	Gtf2h2
Atad2b.1	5.73888432442477e-143	-0.695676	0.126	0.657	1.85291358182703e-138	1	Atad2b
Cd84.1	5.92488944705932e-143	-0.740433	0.153	0.675	1.91296905577204e-138	1	Cd84
Itsn2.1	6.52200500379676e-143	-0.694307	0.127	0.659	2.10575975557586e-138	1	Itsn2
Ppp1r12a.1	1.09592523914525e-142	-0.703014	0.215	0.76	3.53841381962828e-138	1	Ppp1r12a
Akap8l.1	1.57595898968748e-142	-0.678743	0.128	0.656	5.08829879000396e-138	1	Akap8l
Ski.1	1.90913244694918e-142	-0.704556	0.187	0.724	6.16401593146483e-138	1	Ski
Fam193a.1	7.42438768302626e-142	-0.682343	0.145	0.688	2.39711205121869e-137	1	Fam193a
Rgs10	2.2046220777751e-141	0.358724	0.913	0.859	7.11806330251247e-137	1	Rgs10
Smyd3.1	2.80458411754927e-141	-0.784439	0.125	0.631	9.05516074033131e-137	1	Smyd3
Chd7.1	4.08816802067055e-141	-0.700047	0.176	0.716	1.3199468088339e-136	1	Chd7
Lysmd4.1	5.30884681640187e-141	-0.681238	0.043	0.533	1.71406737161167e-136	1	Lysmd4
Tmcc1.1	7.53843277556916e-141	-0.74214	0.183	0.715	2.43393379024801e-136	1	Tmcc1
Nfat5.1	9.31014214838727e-141	-0.717226	0.134	0.662	3.0059655954498e-136	1	Nfat5
Vav2.1	1.51466943283649e-140	-0.676202	0.082	0.588	4.89041319779918e-136	1	Vav2
2610203C22Rik.1	2.26444620115895e-140	-0.72837	0.083	0.587	7.31121744968189e-136	1	2610203C22Rik
Crebbp.1	7.52838494939421e-140	-0.693566	0.222	0.762	2.43068964861091e-135	1	Crebbp
Setd2.1	1.28930936838206e-139	-0.665912	0.126	0.654	4.16279315769517e-135	1	Setd2
Kdm7a.1	2.52183548844344e-139	-0.678697	0.096	0.612	8.14225024153735e-135	1	Kdm7a
Rasgrp3.1	2.64048711845002e-139	-0.741813	0.183	0.703	8.52534075933957e-135	1	Rasgrp3
Nsd3.1	4.67465603094681e-139	-0.675766	0.142	0.676	1.5093061927118e-134	1	Nsd3
Ncoa2.1	5.64063119974751e-139	-0.695229	0.133	0.654	1.82119059546248e-134	1	Ncoa2
Hps3.1	6.65753863205994e-139	-0.664986	0.096	0.607	2.14951949813319e-134	1	Hps3
Btaf1.1	1.01742245463453e-138	-0.674791	0.133	0.659	3.2849518792785e-134	1	Btaf1
Atxn1.1	1.09919987210244e-138	-0.766054	0.117	0.623	3.54898662705715e-134	1	Atxn1
Slc7a7.1	1.20102773063692e-138	-0.686814	0.102	0.607	3.87775823390741e-134	1	Slc7a7
Prr14l.1	1.3189149915713e-138	-0.692045	0.091	0.596	4.25838083328626e-134	1	Prr14l
Ckb.1	2.59864283741578e-138	0.539534	0.842	0.722	8.39023812916433e-134	1	Ckb
Gm35188.1	3.32431447642239e-138	-0.723183	0.039	0.524	1.0733214150025e-133	1	Gm35188
Eml4.1	3.62470189868332e-138	-0.694447	0.166	0.697	1.17030750202788e-133	1	Eml4
Pacs1.1	3.86365587541313e-138	-0.74292	0.075	0.57	1.24745857249464e-133	1	Pacs1
Rbm39.1	4.02147119653697e-138	-0.635849	0.425	0.876	1.29841240522589e-133	1	Rbm39
Ncoa3.1	4.81764939205826e-138	-0.666922	0.121	0.636	1.55547445921385e-133	1	Ncoa3
Fhit.1	6.83500249368771e-138	-0.848036	0.168	0.655	2.20681725513695e-133	1	Fhit
Kansl1l.1	1.20301883862086e-137	-0.729121	0.1	0.605	3.88418692425516e-133	1	Kansl1l
Setd5.1	2.56766861920305e-137	-0.692419	0.217	0.758	8.29023167082089e-133	1	Setd5
Vps13b.1	3.48190617151426e-137	-0.694572	0.152	0.677	1.12420304559681e-132	1	Vps13b
Tns3.1	4.52353647097099e-137	-0.689348	0.222	0.753	1.4605142203824e-132	1	Tns3
Mtss1.1	7.95333961442798e-137	-0.69116	0.1	0.603	2.56789476131036e-132	1	Mtss1
Mitf.1	8.96234912515253e-137	-0.729636	0.116	0.629	2.893673662038e-132	1	Mitf
Larp4b.1	2.15863375667233e-136	-0.659035	0.134	0.657	6.96958081016795e-132	1	Larp4b
Morc3.1	2.41997280380106e-136	-0.658478	0.141	0.666	7.81336619163249e-132	1	Morc3
Atp2c1.1	2.55856058803639e-136	-0.697823	0.165	0.682	8.26082457059308e-132	1	Atp2c1
Vti1a.1	3.55300553023995e-136	-0.721778	0.164	0.681	1.14715889554857e-131	1	Vti1a
Gmip.1	8.02846484848371e-136	-0.643068	0.094	0.597	2.59215044562994e-131	1	Gmip
Nf1.1	8.82569635198856e-136	-0.700967	0.244	0.767	2.84955258116655e-131	1	Nf1
Sipa1l1.1	1.68239983137957e-135	-0.687063	0.096	0.601	5.43196433557521e-131	1	Sipa1l1
Med12l.1	3.28139913933528e-135	-0.681381	0.104	0.611	1.05946534011718e-130	1	Med12l
Irak2.1	3.83853456098142e-135	-0.665914	0.084	0.58	1.23934765370407e-130	1	Irak2
Syk.1	4.787489462865e-135	-0.650482	0.096	0.596	1.54573672287522e-130	1	Syk
Skap2.1	5.53897500050299e-135	-0.694058	0.278	0.783	1.7883688584124e-130	1	Skap2
Sh3bgrl3.1	5.8964272800786e-135	0.67761	0.735	0.506	1.90377947591898e-130	1	Sh3bgrl3
Lpcat2.1	1.02614143236881e-134	-0.617212	0.446	0.845	3.31310284268917e-130	1	Lpcat2
Thada.1	1.27198074334408e-134	-0.67445	0.068	0.558	4.10684422603502e-130	1	Thada
Ppp1r21.1	2.15183463178518e-134	-0.664363	0.11	0.614	6.94762847564481e-130	1	Ppp1r21
Nuak1.1	2.35898712611906e-134	-0.690345	0.12	0.63	7.61646173410062e-130	1	Nuak1
Ankhd1.1	2.464334828909e-134	-0.666813	0.125	0.641	7.95659786209849e-130	1	Ankhd1
Chd2.1	4.43653600371083e-134	-0.688337	0.164	0.683	1.43242437951811e-129	1	Chd2
Zmiz1	5.1236704119681e-134	-0.667918	0.184	0.712	1.65427946591214e-129	1	Zmiz1
Hpgds.1	7.39433409142781e-134	-0.619957	0.434	0.857	2.3874086480993e-129	1	Hpgds
Lcp2.1	7.94758906414461e-134	-0.66227	0.133	0.643	2.56603808114037e-129	1	Lcp2
Fnip1.1	8.07087812994883e-134	-0.683839	0.133	0.643	2.60584442181658e-129	1	Fnip1
Atp6v0a1.1	1.52938014111024e-133	-0.671903	0.135	0.645	4.93790966160262e-129	1	Atp6v0a1
Brd4.1	1.74418781403666e-133	-0.650096	0.154	0.67	5.63145919518017e-129	1	Brd4
Smad3.1	3.95035673847035e-133	-0.683217	0.069	0.552	1.27545168014992e-128	1	Smad3
Zfp148.1	4.42364595450771e-133	-0.670182	0.163	0.679	1.4282625693319e-128	1	Zfp148
Dennd1a.1	7.87379922808834e-133	-0.692096	0.202	0.726	2.54221355677288e-128	1	Dennd1a
Ube2h.1	8.02781645710891e-133	-0.674769	0.17	0.689	2.59194109950675e-128	1	Ube2h
Tnfrsf11a.1	1.65184252602926e-132	-0.700045	0.097	0.59	5.33330396379068e-128	1	Tnfrsf11a
Dock11.1	2.16931640243421e-132	-0.698539	0.106	0.599	7.00407186853932e-128	1	Dock11
Trappc8.1	3.05969733392515e-132	-0.635013	0.077	0.564	9.87884478204414e-128	1	Trappc8
Eif4g3.1	5.74366453782282e-132	-0.669837	0.227	0.761	1.85445696932685e-127	1	Eif4g3
Senp2.1	6.29374346119137e-132	-0.640042	0.104	0.608	2.03206095131486e-127	1	Senp2
Wdr44.1	6.61922956311816e-132	-0.679783	0.102	0.597	2.13715064904396e-127	1	Wdr44
Sh3pxd2a.1	6.78733366181516e-132	-0.6562	0.114	0.623	2.19142641939026e-127	1	Sh3pxd2a
Col27a1.1	8.91884984410794e-132	-0.661949	0.046	0.517	2.87962904916713e-127	1	Col27a1
A830008E24Rik.1	1.30626402444555e-131	-0.763395	0.064	0.539	4.21753465572736e-127	1	A830008E24Rik
Dhx9.1	1.57447031024253e-131	-0.654321	0.158	0.679	5.08349229068006e-127	1	Dhx9
Tnrc18.1	2.37546753834311e-131	-0.637638	0.11	0.611	7.6696720410484e-127	1	Tnrc18
Asph.1	2.39365352621225e-131	-0.686455	0.186	0.701	7.7283891400815e-127	1	Asph
Tacc1.1	2.67280345365154e-131	-0.682775	0.281	0.782	8.62968051080474e-127	1	Tacc1
Gm5086.1	3.24690388444757e-131	-0.670761	0.098	0.593	1.04832785717159e-126	1	Gm5086
Mon2.1	3.55709688075404e-131	-0.636938	0.11	0.62	1.14847986988906e-126	1	Mon2
Kat6a.1	3.94922166132326e-131	-0.644791	0.165	0.685	1.27508519779144e-126	1	Kat6a
Kdm3b.1	5.17729022778572e-131	-0.648584	0.104	0.599	1.67159169584517e-126	1	Kdm3b
Kmt2c.1	6.77590310437131e-131	-0.672545	0.223	0.756	2.18773583530837e-126	1	Kmt2c
Arid1a.1	7.57182860028902e-131	-0.649211	0.166	0.687	2.44471630017532e-126	1	Arid1a
Son	1.08952463885763e-130	-0.647979	0.371	0.859	3.51774820147963e-126	1	Son
Fbxl20.1	1.65390701318983e-130	-0.662446	0.084	0.571	5.339969573486e-126	1	Fbxl20
Npm1.1	1.74833035678237e-130	0.666154	0.72	0.51	5.64483422294325e-126	1	Npm1
Fnbp1.1	3.16364659767374e-130	-0.659651	0.187	0.706	1.02144657699092e-125	1	Fnbp1
Tra2a.1	5.28462982201167e-130	-0.667251	0.19	0.711	1.70624843063291e-125	1	Tra2a
Rrbp1	9.86657920503189e-130	-0.635144	0.422	0.87	3.18562242792865e-125	1	Rrbp1
Atp2b1	1.06868425438589e-129	-0.662278	0.203	0.724	3.45046085213574e-125	1	Atp2b1
Cbl.1	1.09697385287425e-129	-0.656201	0.168	0.69	3.54179947877508e-125	1	Cbl
Atxn7.1	1.58616519061839e-129	-0.649028	0.069	0.547	5.1212515509496e-125	1	Atxn7
Tbc1d14.1	1.78468650020607e-129	-0.654396	0.106	0.602	5.76221730321533e-125	1	Tbc1d14
Prkcb.1	2.4605149094838e-129	-0.697503	0.238	0.736	7.94426448825033e-125	1	Prkcb
Tspan14.1	3.01576861769986e-129	-0.641315	0.122	0.629	9.73701213596755e-125	1	Tspan14
Cdh23.1	5.21820897105175e-129	-0.637117	0.039	0.508	1.68480313048348e-124	1	Cdh23
Osbpl8.1	6.86720611920891e-129	-0.650686	0.103	0.599	2.21721483970898e-124	1	Osbpl8
Pds5a.1	9.73862129081406e-129	-0.629815	0.126	0.636	3.14430865616514e-124	1	Pds5a
Elk3.1	2.90417314126514e-128	-0.662516	0.138	0.639	9.37670382120276e-124	1	Elk3
Sall1.1	4.24860952519499e-128	-0.679141	0.209	0.714	1.37174855739971e-123	1	Sall1
Tnrc6c.1	5.02699895077382e-128	-0.63357	0.138	0.646	1.62306715123634e-123	1	Tnrc6c
Rffl.1	5.69538139935762e-128	-0.661639	0.072	0.556	1.83886779241059e-123	1	Rffl
Pros1.1	6.07479364040679e-128	-0.670254	0.173	0.684	1.96136862267814e-123	1	Pros1
Strn3.1	6.8319919955959e-128	-0.668232	0.205	0.725	2.20584525561805e-123	1	Strn3
Usp24.1	7.35106772598051e-128	-0.655017	0.189	0.713	2.37343923668733e-123	1	Usp24
Cd180.1	7.47248521477573e-128	-0.677347	0.136	0.631	2.41264130129464e-123	1	Cd180
Acer3.1	1.0050984552608e-127	-0.703874	0.145	0.638	3.24516138250055e-123	1	Acer3
Fbxo11.1	1.09674072983509e-127	-0.665041	0.154	0.658	3.54104679441856e-123	1	Fbxo11
Adam10.1	1.68875857788529e-127	-0.659701	0.238	0.747	5.45249482041824e-123	1	Adam10
Gm13710.1	1.74572320396331e-127	-0.67704	0.065	0.538	5.63641650863632e-123	1	Gm13710
Zmym4.1	1.95717178590759e-127	-0.646549	0.113	0.611	6.31912054515983e-123	1	Zmym4
Abl1.1	3.29213415165163e-127	-0.628917	0.096	0.584	1.06293135354376e-122	1	Abl1
Insr.1	3.9935164007523e-127	-0.632149	0.098	0.592	1.28938664031089e-122	1	Insr
Rsrp1	4.33184607732291e-127	-0.637739	0.365	0.831	1.39862314298525e-122	1	Rsrp1
Fgf13.1	4.36271839829631e-127	-0.878447	0.153	0.612	1.40859088925793e-122	1	Fgf13
St3gal5.1	4.8739161587761e-127	-0.68022	0.144	0.64	1.57364131018404e-122	1	St3gal5
Stx16.1	1.65855923209457e-126	-0.602231	0.081	0.564	5.35499019266375e-122	1	Stx16
Birc6.1	2.05655618590904e-126	-0.639109	0.189	0.706	6.64000295744453e-122	1	Birc6
Rapgef1.1	2.93299872091669e-126	-0.616939	0.12	0.614	9.46977297022373e-122	1	Rapgef1
Cdk13.1	3.27401799261954e-126	-0.645921	0.148	0.649	1.05708218927707e-121	1	Cdk13
Nktr.1	3.79667304988875e-126	-0.634955	0.159	0.665	1.22583182761758e-121	1	Nktr
Pfdn5.1	4.30256310294906e-126	0.635464	0.725	0.521	1.38916854904916e-121	1	Pfdn5
Asxl1.1	7.60824382049694e-126	-0.63542	0.117	0.612	2.45647368232385e-121	1	Asxl1
Arhgap22.1	9.09807919457066e-126	-0.707146	0.049	0.508	2.93749682955103e-121	1	Arhgap22
Hltf.1	9.9386542827353e-126	-0.6322	0.088	0.57	3.20889330826675e-121	1	Hltf
Ptpra	1.06293693875841e-125	-0.652282	0.192	0.712	3.43190449416927e-121	1	Ptpra
Mvb12b.1	1.51153964858829e-125	-0.618315	0.128	0.621	4.88030806339701e-121	1	Mvb12b
Itpr2.1	1.52091697603319e-125	-0.663127	0.249	0.769	4.91058464051837e-121	1	Itpr2
Tlr7	1.53564407607625e-125	-0.642143	0.109	0.6	4.95813402842738e-121	1	Tlr7
Rps6ka3.1	2.25396216553429e-125	-0.671121	0.127	0.62	7.27736764386058e-121	1	Rps6ka3
Kpna4.1	2.30430882490599e-125	-0.630017	0.14	0.639	7.43992190297397e-121	1	Kpna4
Herc4.1	3.04961709237623e-125	-0.626238	0.081	0.553	9.84629870615514e-121	1	Herc4
Ascc3.1	5.06917924653399e-125	-0.647224	0.103	0.592	1.63668590332843e-120	1	Ascc3
5330438D12Rik.1	6.2682092355713e-125	-0.610266	0.05	0.507	2.0238167158889e-120	1	5330438D12Rik
Dnm2.1	1.14502157978445e-124	-0.636503	0.222	0.748	3.69693117465004e-120	1	Dnm2
Prkce.1	1.30273835718846e-124	-0.723229	0.107	0.582	4.20615133385437e-120	1	Prkce
Nos1ap.1	1.33020513022197e-124	-0.671808	0.044	0.503	4.29483330394768e-120	1	Nos1ap
Cflar.1	1.57896141454902e-124	-0.643624	0.178	0.681	5.09799271915443e-120	1	Cflar
Mbtd1.1	1.7354437089155e-124	-0.66023	0.139	0.636	5.60322710297547e-120	1	Mbtd1
Nr6a1.1	2.12363396815341e-124	-0.659571	0.063	0.522	6.8565769929769e-120	1	Nr6a1
Zfp638.1	3.38150645227171e-124	-0.642198	0.185	0.7	1.09178698824497e-119	1	Zfp638
Wdr26.1	7.25868866063929e-124	-0.635302	0.206	0.726	2.34361280786061e-119	1	Wdr26
Mtr.1	7.28506019347433e-124	-0.599823	0.088	0.561	2.35212738466706e-119	1	Mtr
Mbd5.1	2.97075145573881e-123	-0.667029	0.181	0.682	9.59166522514389e-119	1	Mbd5
Dyrk1a.1	3.00247488676069e-123	-0.616548	0.113	0.603	9.69409066688425e-119	1	Dyrk1a
Ythdf3.1	3.17824765071183e-123	-0.619952	0.139	0.637	1.02616081898533e-118	1	Ythdf3
Rnf111.1	3.23229599988938e-123	-0.608041	0.112	0.597	1.04361140948428e-118	1	Rnf111
Bbs9.1	3.25589711919846e-123	-0.709151	0.076	0.545	1.05123150287561e-118	1	Bbs9
Clasp2.1	4.27409147018923e-123	-0.654523	0.255	0.765	1.37997591298e-118	1	Clasp2
Tbl1xr1.1	4.4098024782275e-123	-0.644763	0.179	0.69	1.42379292614531e-118	1	Tbl1xr1
Slc12a9	1.27943769045603e-122	-0.598164	0.084	0.559	4.13092047117537e-118	1	Slc12a9
Cep68.1	1.72317518017846e-122	-0.599921	0.068	0.533	5.5636157042422e-118	1	Cep68
Cttnbp2nl.1	2.38967094276875e-122	-0.663227	0.263	0.762	7.71553057291748e-118	1	Cttnbp2nl
Nr6a1os.1	2.53188748262343e-122	-0.706126	0.043	0.488	8.17470511514626e-118	1	Nr6a1os
Ubb.1	2.80862296105973e-122	0.528879	0.816	0.641	9.06820095437356e-118	1	Ubb
Clta.1	3.86969755234869e-122	0.400613	0.837	0.785	1.24940924872682e-117	1	Clta
Mrtfa.1	4.68820848619233e-122	-0.61729	0.071	0.531	1.51368187393692e-117	1	Mrtfa
Rhobtb1.1	5.2989570284739e-122	-0.621189	0.057	0.514	1.71087425578337e-117	1	Rhobtb1
Stab1	5.30230131041568e-122	-0.651733	0.142	0.633	1.71195402409391e-117	1	Stab1
Atp9b.1	1.0136662622794e-121	-0.607765	0.12	0.608	3.27282426102149e-117	1	Atp9b
Prkcd	1.08228736925564e-121	-0.603723	0.155	0.658	3.49438122911569e-117	1	Prkcd
Zc3h7a.1	1.4738799462667e-121	-0.602412	0.093	0.568	4.7587161825113e-117	1	Zc3h7a
Gab1.1	1.85779428783988e-121	-0.652064	0.116	0.596	5.99826041714863e-117	1	Gab1
Tbk1	2.1217076040419e-121	-0.586792	0.082	0.547	6.85035734117007e-117	1	Tbk1
Arhgap5.1	3.26530857305447e-121	-0.62398	0.422	0.841	1.0542701789821e-116	1	Arhgap5
Tab2.1	3.57315029024253e-121	-0.63081	0.208	0.713	1.15366303421061e-116	1	Tab2
Helz.1	1.38614045005192e-120	-0.594054	0.093	0.56	4.47543167108263e-116	1	Helz
Ccnl1.1	2.31927222606195e-120	-0.588715	0.089	0.551	7.48823423628621e-116	1	Ccnl1
Nfia.1	3.69009572976696e-120	-0.574468	0.508	0.887	1.19142120826986e-115	1	Nfia
Cdk6.1	9.84427288720172e-120	-0.655442	0.117	0.587	3.17842038709082e-115	1	Cdk6
Bmpr2.1	1.05354813509073e-119	-0.629772	0.163	0.663	3.40159086376745e-115	1	Bmpr2
Cep170.1	1.07255846818637e-119	-0.620198	0.167	0.67	3.46296952623332e-115	1	Cep170
Cog5.1	1.41827077689634e-119	-0.622735	0.123	0.606	4.57917085736522e-115	1	Cog5
Atf7ip.1	1.62439517944209e-119	-0.617903	0.119	0.601	5.24468471586467e-115	1	Atf7ip
Zdhhc20.1	2.37878267110625e-119	-0.596536	0.129	0.608	7.68037561020074e-115	1	Zdhhc20
Fus.1	2.45427871407204e-119	-0.626183	0.269	0.774	7.92412968412438e-115	1	Fus
Ep300	4.98923968089872e-119	-0.585626	0.132	0.615	1.61087581577177e-114	1	Ep300
Fam13b.1	5.5643514831309e-119	-0.589389	0.094	0.563	1.79656216335847e-114	1	Fam13b
Cux1.1	1.01586177976934e-118	-0.641155	0.261	0.756	3.27991292834127e-114	1	Cux1
Fam168a.1	1.08842781791505e-118	-0.624732	0.155	0.64	3.51420689570232e-114	1	Fam168a
Nek7.1	1.43887538771072e-118	-0.637614	0.268	0.767	4.64569696430161e-114	1	Nek7
Cfh	1.45911091489669e-118	-0.645897	0.349	0.805	4.71103141092693e-114	1	Cfh
Asxl2.1	1.77810495941776e-118	-0.610325	0.136	0.621	5.74096748247211e-114	1	Asxl2
Phc2.1	2.62600555811193e-118	-0.613256	0.114	0.582	8.47858414547598e-114	1	Phc2
Smarca2.1	2.8576391746868e-118	-0.615804	0.167	0.67	9.22645960331126e-114	1	Smarca2
Taok3.1	3.26704177931766e-118	-0.605672	0.11	0.579	1.05482977928829e-113	1	Taok3
Fto.1	3.59072652029136e-118	-0.605182	0.117	0.595	1.15933787160647e-113	1	Fto
Washc4	7.9627657948968e-118	-0.596509	0.126	0.605	2.57093819219833e-113	1	Washc4
Siglech	1.46383300186318e-117	-0.494949	0.588	0.864	4.72627761311566e-113	1	Siglech
Zfr.1	1.57493272451035e-117	-0.624626	0.204	0.707	5.08498528762656e-113	1	Zfr
Phip.1	2.91063028908221e-117	-0.634926	0.173	0.659	9.39755201435973e-113	1	Phip
Cyth4	3.07797351325785e-117	-0.61608	0.34	0.821	9.93785308225563e-113	1	Cyth4
Acss1.1	4.82250977141402e-117	-0.623299	0.087	0.549	1.55704372989645e-112	1	Acss1
Lnpep.1	5.73293895451152e-117	-0.610771	0.157	0.649	1.85099400024314e-112	1	Lnpep
Ddx17.1	6.459972541761e-117	-0.600806	0.233	0.749	2.08573133455837e-112	1	Ddx17
Man1a2.1	7.08220128299655e-117	-0.631409	0.227	0.726	2.2866303282411e-112	1	Man1a2
Dmxl1.1	7.60411041076785e-117	-0.618328	0.154	0.636	2.45513912832462e-112	1	Dmxl1
Cox8a.1	1.41552441565747e-116	0.666518	0.722	0.533	4.57030368083327e-112	1	Cox8a
Dnajc13	1.94642602808588e-116	-0.595123	0.136	0.618	6.28442571688089e-112	1	Dnajc13
Gm46367.1	2.10521765139588e-116	-0.577598	0.025	0.448	6.79711623106189e-112	1	Gm46367
Ttc14.1	2.80153114466439e-116	-0.572835	0.134	0.623	9.04530360677791e-112	1	Ttc14
Dpy19l4.1	3.41324848678889e-116	-0.605775	0.122	0.593	1.10203553892953e-111	1	Dpy19l4
Slc38a9.1	4.62269578423114e-116	-0.611801	0.083	0.537	1.49252978785471e-111	1	Slc38a9
Whrn.1	5.93687952802037e-116	-0.603336	0.055	0.506	1.91684029321194e-111	1	Whrn
Rasa1.1	6.1945550133726e-116	-0.597414	0.146	0.625	2.00003597716761e-111	1	Rasa1
Acvr1.1	6.20568505513355e-116	-0.579077	0.063	0.51	2.00362953375097e-111	1	Acvr1
Gpx1.1	6.69223986337263e-116	0.645547	0.675	0.432	2.16072348468712e-111	1	Gpx1
Akap13.1	7.45706008552843e-116	-0.619528	0.344	0.82	2.40766098981456e-111	1	Akap13
Pum2.1	1.44658719613131e-115	-0.606539	0.189	0.692	4.67059608014917e-111	1	Pum2
Trip12.1	1.96521543839246e-115	-0.60538	0.218	0.717	6.34509108593772e-111	1	Trip12
Kmt2e.1	1.9908054497094e-115	-0.605911	0.208	0.717	6.42771355547673e-111	1	Kmt2e
Fer.1	2.10213261655322e-115	-0.612387	0.114	0.583	6.78715557906539e-111	1	Fer
Prkn.1	3.54202123445332e-115	-0.706553	0.191	0.656	1.14361239596794e-110	1	Prkn
Nisch	3.54910060833112e-115	-0.571312	0.154	0.65	1.14589811341187e-110	1	Nisch
Cst3.1	3.72586163680738e-115	0.427182	1	0.882	1.202968946676e-110	1	Cst3
Tcf20.1	4.74522917756337e-115	-0.628873	0.096	0.553	1.53209214455989e-110	1	Tcf20
Chd6.1	5.65372770683395e-115	-0.585086	0.14	0.624	1.82541906470548e-110	1	Chd6
Mknk1	6.4712706608517e-115	-0.570361	0.119	0.581	2.08937915826919e-110	1	Mknk1
Bptf.1	9.07709347256995e-115	-0.58416	0.166	0.659	2.93072116948866e-110	1	Bptf
Csad.1	1.07379163693656e-114	-0.594003	0.088	0.538	3.46695105817707e-110	1	Csad
Scaf8.1	1.65365123619182e-114	-0.572532	0.102	0.566	5.33914374629252e-110	1	Scaf8
Hck.1	1.83602068144453e-114	-0.623834	0.18	0.674	5.92795997417994e-110	1	Hck
Trio.1	1.9568665236181e-114	-0.601097	0.172	0.668	6.31813494480576e-110	1	Trio
Srrm2	2.43920135732856e-114	-0.605514	0.384	0.853	7.87544942240673e-110	1	Srrm2
Ralgps1.1	4.0967291434857e-114	-0.583204	0.066	0.513	1.32271093855723e-109	1	Ralgps1
St3gal3.1	5.67205933912415e-114	-0.601851	0.079	0.528	1.83133779882301e-109	1	St3gal3
Disc1.1	6.08433652044801e-114	-0.595297	0.056	0.489	1.96444973235705e-109	1	Disc1
Scmh1.1	6.25295393983683e-114	-0.651254	0.125	0.582	2.01889123855512e-109	1	Scmh1
Gm26740.1	7.69034915184332e-114	-0.676267	0.057	0.486	2.48298303065565e-109	1	Gm26740
Usp34.1	1.23691940363311e-113	-0.617666	0.244	0.752	3.99364167851021e-109	1	Usp34
Elf1	1.36199314249642e-113	-0.585282	0.135	0.602	4.3974672591782e-109	1	Elf1
9930111J21Rik2	1.67743891902565e-113	-0.584003	0.076	0.522	5.41594703785811e-109	1	9930111J21Rik2
Ggta1	1.9459520204573e-113	-0.583738	0.062	0.505	6.28289528845047e-109	1	Ggta1
Snd1.1	2.13861016630062e-113	-0.593823	0.139	0.615	6.9049306439348e-109	1	Snd1
Atp5e.1	2.31347921545849e-113	0.695037	0.665	0.439	7.46953034295084e-109	1	Atp5e
Abi1.1	3.57987478046026e-113	-0.603543	0.221	0.726	1.15583417036721e-108	1	Abi1
Vgll4.1	6.76515126544615e-113	-0.581654	0.104	0.558	2.1842643890746e-108	1	Vgll4
Sdccag8.1	7.45464202587022e-113	-0.610712	0.106	0.562	2.40688027089272e-108	1	Sdccag8
Fat3.1	8.05015487930584e-113	-0.72198	0.158	0.604	2.59915350588148e-108	1	Fat3
Slmap.1	8.64452585238198e-113	-0.598962	0.144	0.627	2.79105806195857e-108	1	Slmap
Vps54.1	9.53453880597471e-113	-0.586045	0.109	0.573	3.07841654428506e-108	1	Vps54
Srsf5	1.32020459575375e-112	-0.603395	0.274	0.779	4.26254457831013e-108	1	Srsf5
Mctp1.1	1.50539358087225e-112	-0.746304	0.103	0.542	4.86046425456222e-108	1	Mctp1
Unc93b1	1.7249718971565e-112	-0.539842	0.485	0.863	5.56941676434919e-108	1	Unc93b1
Cds1.1	2.45162186315176e-112	-0.565518	0.046	0.472	7.9155515095581e-108	1	Cds1
Vav1	3.00954884206759e-112	-0.587317	0.173	0.668	9.71693034638363e-108	1	Vav1
Mdm4.1	3.45558907982468e-112	-0.555799	0.1	0.561	1.11570604620299e-107	1	Mdm4
Trim44.1	4.14982372611301e-112	-0.565963	0.116	0.583	1.33985358645011e-107	1	Trim44
Pkn1.1	4.29170663634464e-112	-0.570858	0.147	0.629	1.3856633216766e-107	1	Pkn1
Map2k5.1	4.62630715771435e-112	-0.58016	0.101	0.558	1.49369579201123e-107	1	Map2k5
Atp5g2.1	4.98662160730832e-112	0.622407	0.692	0.506	1.61003051835164e-107	1	Atp5g2
Nrf1.1	6.26211465433865e-112	-0.589309	0.084	0.535	2.02184895844632e-107	1	Nrf1
Tpp2	7.1822476562895e-112	-0.56935	0.121	0.577	2.31893230078619e-107	1	Tpp2
Magi1.1	8.24003962200727e-112	-0.652299	0.177	0.645	2.66046159275749e-107	1	Magi1
Pias2.1	1.17958492589943e-111	-0.58037	0.101	0.553	3.8085258502515e-107	1	Pias2
Herc1.1	1.68908815750323e-111	-0.576304	0.163	0.645	5.45355893413066e-107	1	Herc1
Tbl1x.1	4.44044831288196e-111	-0.610393	0.165	0.641	1.4336875467802e-106	1	Tbl1x
Uba52.1	5.86775273551381e-111	0.712815	0.607	0.342	1.89452132571534e-106	1	Uba52
Cul1.1	5.97322693155041e-111	-0.591727	0.197	0.684	1.92857577938968e-106	1	Cul1
Gatad2b.1	6.62465300188648e-111	-0.579356	0.133	0.605	2.13890171471909e-106	1	Gatad2b
Zfp407.1	7.06107039113184e-111	-0.62356	0.098	0.547	2.27980779718474e-106	1	Zfp407
Usp15.1	8.01761817666991e-111	-0.579856	0.141	0.614	2.58864838070141e-106	1	Usp15
Vsir	8.7794875826346e-111	-0.612502	0.349	0.8	2.83463315580523e-106	1	Vsir
[truncated: 19,651 more rows]

## Sheet: cluster 0
	p_val	avg_log2FC	pct.1	pct.2	p_val_adj	cluster	gene
Ldlrad4	0	0.523843	0.997	0.73	0	0	Ldlrad4
Pde3b	0	0.481184	0.999	0.769	0	0	Pde3b
Tanc2	0	0.479506	1	0.782	0	0	Tanc2
Elmo1	0	0.477504	1	0.803	0	0	Elmo1
Plxdc2	0	0.472446	0.999	0.806	0	0	Plxdc2
Inpp5d	0	0.463056	0.999	0.756	0	0	Inpp5d
Srgap2	0	0.461841	1	0.8	0	0	Srgap2
Zfhx3	0	0.460275	0.999	0.777	0	0	Zfhx3
Chd9	0	0.458528	0.998	0.763	0	0	Chd9
Mef2a	0	0.436574	0.999	0.792	0	0	Mef2a
Dock4	0	0.435022	0.999	0.814	0	0	Dock4
Epb41l2	0	0.378528	0.998	0.849	0	0	Epb41l2
Itm2b	0	-0.610166	0.844	0.898	0	0	Itm2b
C1qb	0	-0.666649	0.865	0.912	0	0	C1qb
C1qc	0	-0.692539	0.8	0.89	0	0	C1qc
Actb	0	-0.764965	0.871	0.944	0	0	Actb
C1qa	0	-0.779336	0.748	0.89	0	0	C1qa
Tmsb4x	0	-0.820969	0.895	0.963	0	0	Tmsb4x
Cst3	0	-0.864477	0.753	0.935	0	0	Cst3
Eef1a1	0	-0.882566	0.688	0.904	0	0	Eef1a1
Ppia	0	-0.892566	0.44	0.799	0	0	Ppia
Rpl6	0	-0.907051	0.516	0.828	0	0	Rpl6
Rpl23a	0	-0.911054	0.3	0.741	0	0	Rpl23a
Rpl3	0	-0.912896	0.447	0.808	0	0	Rpl3
Rps6	0	-0.916531	0.348	0.773	0	0	Rps6
Rpl5	0	-0.91934	0.4	0.78	0	0	Rpl5
Tyrobp	0	-0.926368	0.576	0.851	0	0	Tyrobp
Rpl13a	0	-0.934859	0.517	0.839	0	0	Rpl13a
Rpsa	0	-0.944419	0.463	0.81	0	0	Rpsa
Rps26	0	-0.970097	0.368	0.769	0	0	Rps26
Rps9	0	-0.9706	0.566	0.874	0	0	Rps9
Rpl29	0	-0.971677	0.302	0.749	0	0	Rpl29
Rpl37	0	-0.976534	0.444	0.813	0	0	Rpl37
Rpl24	0	-0.978543	0.375	0.784	0	0	Rpl24
Rps2	0	-0.980626	0.384	0.784	0	0	Rps2
Rps19	0	-0.986897	0.43	0.815	0	0	Rps19
Rpl12	0	-0.990561	0.39	0.8	0	0	Rpl12
Rps21	0	-0.992608	0.457	0.825	0	0	Rps21
Rpl18	0	-0.992686	0.348	0.766	0	0	Rpl18
Rps27	0	-0.994508	0.358	0.78	0	0	Rps27
Rps7	0	-0.997657	0.451	0.814	0	0	Rps7
Rps24	0	-1.00037	0.587	0.87	0	0	Rps24
Rpl21	0	-1.00224	0.535	0.852	0	0	Rpl21
Rpl28	0	-1.00233	0.396	0.801	0	0	Rpl28
Rps25	0	-1.00417	0.366	0.786	0	0	Rps25
Rpl41	0	-1.00423	0.454	0.833	0	0	Rpl41
Rps8	0	-1.00538	0.581	0.875	0	0	Rps8
Rpl8	0	-1.0095	0.351	0.786	0	0	Rpl8
Rplp2	0	-1.01101	0.424	0.813	0	0	Rplp2
Rps28	0	-1.0118	0.355	0.784	0	0	Rps28
Rps13	0	-1.01216	0.406	0.803	0	0	Rps13
Rps12	0	-1.01311	0.562	0.87	0	0	Rps12
Rps18	0	-1.01862	0.373	0.788	0	0	Rps18
Rpl37a	0	-1.02008	0.432	0.814	0	0	Rpl37a
Rpl17	0	-1.02224	0.468	0.833	0	0	Rpl17
Rpl7	0	-1.03187	0.329	0.777	0	0	Rpl7
Rpl27a	0	-1.03231	0.526	0.862	0	0	Rpl27a
Rpl39	0	-1.03279	0.4	0.8	0	0	Rpl39
Rpl13	0	-1.03511	0.567	0.877	0	0	Rpl13
Rpl26	0	-1.03572	0.449	0.835	0	0	Rpl26
Rps20	0	-1.04159	0.454	0.83	0	0	Rps20
Rpl15	0	-1.04944	0.322	0.761	0	0	Rpl15
Rpl30	0	-1.05054	0.439	0.826	0	0	Rpl30
Rps3a1	0	-1.05245	0.452	0.833	0	0	Rps3a1
Rpl11	0	-1.05318	0.417	0.814	0	0	Rpl11
Rpl34	0	-1.05772	0.382	0.794	0	0	Rpl34
Rps5	0	-1.06144	0.318	0.778	0	0	Rps5
Rpl9	0	-1.0646	0.411	0.812	0	0	Rpl9
Rpl10	0	-1.06728	0.379	0.804	0	0	Rpl10
Rps15a	0	-1.06913	0.417	0.811	0	0	Rps15a
Rpl19	0	-1.07041	0.447	0.838	0	0	Rpl19
Rps14	0	-1.07373	0.442	0.83	0	0	Rps14
Rps3	0	-1.07659	0.345	0.801	0	0	Rps3
Rplp0	0	-1.07677	0.395	0.809	0	0	Rplp0
Rpl35a	0	-1.07681	0.461	0.846	0	0	Rpl35a
Rpl18a	0	-1.07781	0.442	0.828	0	0	Rpl18a
Rps27a	0	-1.08184	0.483	0.842	0	0	Rps27a
Rps29	0	-1.08215	0.605	0.887	0	0	Rps29
Rps23	0	-1.08662	0.464	0.833	0	0	Rps23
Rpl23	0	-1.0948	0.454	0.841	0	0	Rpl23
Rps11	0	-1.09758	0.443	0.834	0	0	Rps11
Fth1	0	-1.09787	0.453	0.864	0	0	Fth1
Rps4x	0	-1.09932	0.424	0.829	0	0	Rps4x
Tpt1	0	-1.10934	0.604	0.898	0	0	Tpt1
Rpl32	0	-1.11017	0.418	0.824	0	0	Rpl32
Rps16	0	-1.11201	0.411	0.824	0	0	Rps16
Fau	0	-1.11562	0.557	0.87	0	0	Fau
Rps10	0	-1.12712	0.401	0.824	0	0	Rps10
Rplp1	0	-1.13351	0.526	0.876	0	0	Rplp1
Ftl1	0	-1.17662	0.381	0.825	0	0	Ftl1
Rps15	5.71776460328343e-308	-0.872966	0.419	0.78	1.84609465746212e-303	0	Rps15
Rpl27	3.69885662724679e-306	-0.946358	0.308	0.736	1.19424983923917e-301	0	Rpl27
Maml3	3.72941404751139e-306	0.531435	0.997	0.715	1.20411591352e-301	0	Maml3
Rpl10a	9.74744033167491e-305	-0.847461	0.439	0.792	3.14715605988788e-300	0	Rpl10a
Ubb	4.66207653071348e-303	-0.882383	0.359	0.747	1.50524464947146e-298	0	Ubb
Fcer1g	1.72928106019649e-301	-0.746741	0.602	0.817	5.58332975905642e-297	0	Fcer1g
Fchsd2	5.22777071826841e-301	0.511852	0.988	0.742	1.68789033180732e-296	0	Fchsd2
Rpl38	1.14421118920587e-300	-0.918203	0.339	0.749	3.69431466658901e-296	0	Rpl38
Rack1	3.53707161714987e-299	-0.900659	0.331	0.74	1.14201431302918e-294	0	Rack1
Ophn1	3.6278916892727e-299	0.477863	0.996	0.743	1.17133738971548e-294	0	Ophn1
B2m	7.88816650704119e-298	-0.794265	0.548	0.812	2.54685232012839e-293	0	B2m
Slc8a1	1.44500959254451e-292	0.472596	0.997	0.772	4.66550247144848e-288	0	Slc8a1
Zfp710	2.41851460174236e-292	0.520819	0.986	0.697	7.80865809464556e-288	0	Zfp710
Cfl1	6.33269711170655e-292	-0.839131	0.381	0.759	2.04463791645669e-287	0	Cfl1
Mertk	1.55818501713591e-290	0.444066	0.998	0.771	5.0309119648267e-286	0	Mertk
Rpl22	1.19460245455431e-289	-0.882729	0.308	0.727	3.8570129450195e-285	0	Rpl22
Rpl7a	2.4914920971627e-289	-0.875274	0.329	0.735	8.04428053410921e-285	0	Rpl7a
Numb	6.8804207088869e-288	0.532236	0.984	0.697	2.22148143427831e-283	0	Numb
Rpl14	1.23290476334122e-287	-0.884191	0.332	0.73	3.98067960939979e-283	0	Rpl14
Eef1b2	7.96898796932545e-283	-0.880208	0.225	0.682	2.57294714565611e-278	0	Eef1b2
Dleu2	1.43413543000241e-280	0.482772	0.993	0.727	4.63039306284879e-276	0	Dleu2
Rpl36	2.08389022411575e-278	-0.868976	0.378	0.747	6.72825636660252e-274	0	Rpl36
Rapgef5	5.15428371034608e-277	0.528087	0.978	0.681	1.66416358155944e-272	0	Rapgef5
Tgfbr1	2.42781956908905e-275	0.461738	0.998	0.776	7.83870104271783e-271	0	Tgfbr1
Foxn3	1.34147279753759e-274	0.441404	0.995	0.763	4.33121322140961e-270	0	Foxn3
Rpl35	5.34860896574979e-273	-0.872266	0.248	0.685	1.72690537677163e-268	0	Rpl35
Ctsd	2.00954668244779e-269	-0.642529	0.759	0.868	6.48822337361917e-265	0	Ctsd
Plcl1	1.5584522627842e-268	0.467377	0.99	0.761	5.03177482085136e-264	0	Plcl1
Dock10	1.58068172256386e-267	0.445294	0.995	0.749	5.10354707764193e-263	0	Dock10
Pag1	7.69278865303309e-267	0.491605	0.996	0.705	2.48377067240479e-262	0	Pag1
Mir99ahg	3.67642011024095e-266	0.399655	0.994	0.817	1.1870057609935e-261	0	Mir99ahg
Ptma	2.31536049517438e-265	-0.73648	0.509	0.79	7.47560443076953e-261	0	Ptma
Pfn1	3.19809116464739e-264	-0.769871	0.385	0.743	1.0325676943297e-259	0	Pfn1
Gab2	2.33087659146888e-263	0.475507	0.995	0.726	7.52570125087556e-259	0	Gab2
Rreb1	6.07430817919453e-262	0.504814	0.983	0.692	1.96121188181654e-257	0	Rreb1
Lrch1	2.41538942256117e-261	0.508933	0.98	0.668	7.79856782862327e-257	0	Lrch1
Ssh2	7.84811485162046e-259	0.440554	0.998	0.758	2.5339208421427e-254	0	Ssh2
Rps17	4.55425173929201e-258	-0.829831	0.254	0.674	1.47043125906521e-253	0	Rps17
Ankrd44	1.00801134171385e-257	0.481362	0.987	0.696	3.2545662189915e-253	0	Ankrd44
Dock8	1.66992820442618e-257	0.476489	0.985	0.698	5.3916971936308e-253	0	Dock8
4933406I18Rik	6.74067611552224e-257	0.545347	0.985	0.666	2.17636209741867e-252	0	4933406I18Rik
Inpp4b	1.24798320590856e-256	0.522966	0.972	0.678	4.02936337691698e-252	0	Inpp4b
Dip2b	1.04180566510445e-255	0.446493	0.996	0.727	3.36367795092273e-251	0	Dip2b
Nav2	1.17891023823899e-251	0.5245	0.981	0.707	3.80634748620223e-247	0	Nav2
Snx29	2.4064700275959e-251	0.504381	0.979	0.669	7.76976977809888e-247	0	Snx29
Ccnd3	3.29758474733044e-250	0.526507	0.982	0.671	1.06469118737058e-245	0	Ccnd3
Cox4i1	6.1175199134582e-250	-0.801725	0.365	0.726	1.97516365445825e-245	0	Cox4i1
Pip4k2a	4.85327235918389e-249	0.437592	0.99	0.744	1.5669760466097e-244	0	Pip4k2a
Plcl2	5.79100206127694e-247	0.507411	0.976	0.677	1.86974083552449e-242	0	Plcl2
Rpl36a	2.97643227534654e-246	-0.825758	0.185	0.623	9.61000688741137e-242	0	Rpl36a
Cd81	9.5239398577418e-245	-0.774029	0.461	0.743	3.0749944618691e-240	0	Cd81
Ikzf1	9.90543919486907e-243	0.479058	0.991	0.697	3.19816915284738e-238	0	Ikzf1
Dock2	2.37647538944812e-242	0.449607	0.99	0.724	7.67292608991113e-238	0	Dock2
Frmd4a	6.38026186651315e-241	0.313656	0.999	0.883	2.0599951488411e-236	0	Frmd4a
Dennd4a	1.11127046196791e-240	0.494764	0.977	0.675	3.58795894055581e-236	0	Dennd4a
Actg1	1.94742068958978e-236	-0.763844	0.319	0.689	6.28763718047853e-232	0	Actg1
Rap1gds1	7.22473586261013e-235	0.442172	0.983	0.727	2.33265046796093e-230	0	Rap1gds1
Sh3bgrl3	3.81085343758862e-232	-0.796697	0.206	0.625	1.23041024939424e-227	0	Sh3bgrl3
Eif1	2.07917913117427e-230	-0.730906	0.332	0.694	6.71304566082237e-226	0	Eif1
Apoe	1.25061775635271e-226	-0.955268	0.291	0.703	4.03786954993598e-222	0	Apoe
Ckb	4.82199663404415e-226	-0.667652	0.545	0.79	1.55687805323384e-221	0	Ckb
Rpl31	8.57857768248237e-225	-0.759603	0.221	0.628	2.76976537634308e-220	0	Rpl31
Hspa8	1.04595543244015e-223	-0.712198	0.377	0.705	3.3770763047195e-219	0	Hspa8
Cyba	3.12773129511793e-223	-0.75875	0.344	0.68	1.00985060325473e-218	0	Cyba
Gm2629	1.14490374914545e-222	0.498236	0.949	0.62	3.69655073486591e-218	0	Gm2629
Hsp90ab1	2.45959904511269e-219	-0.657921	0.488	0.764	7.94130743695533e-215	0	Hsp90ab1
Trem2	1.62266025262997e-217	-0.623919	0.604	0.769	5.23908315766638e-213	0	Trem2
Slc9a9	6.14181516170773e-216	0.445259	0.983	0.72	1.98300786126057e-211	0	Slc9a9
Zswim6	5.95927693859599e-215	0.44368	0.98	0.73	1.92407174516449e-210	0	Zswim6
Atp8a2	3.97239020116892e-214	0.530278	0.898	0.563	1.28256562425141e-209	0	Atp8a2
Adap2	3.34302092123368e-213	0.431682	0.993	0.714	1.07936116483872e-208	0	Adap2
Gm10790	9.5718104518516e-213	0.491846	0.939	0.635	3.09045044058933e-208	0	Gm10790
0610040J01Rik	1.55256074311869e-212	0.479342	0.953	0.647	5.01275287130732e-208	0	0610040J01Rik
8030442B05Rik	2.23724766152748e-211	0.567932	0.814	0.45	7.22340152477377e-207	0	8030442B05Rik
Cacnb2	4.14013698889204e-211	0.594931	0.863	0.533	1.33672602960357e-206	0	Cacnb2
Macf1	4.74223263554338e-211	0.329426	0.997	0.835	1.53112465103789e-206	0	Macf1
Frmd4b	2.26568743194122e-210	0.436887	0.98	0.706	7.31522501150862e-206	0	Frmd4b
Oaz1	3.64616503839876e-210	-0.69737	0.352	0.685	1.17723730594781e-205	0	Oaz1
Ctsl	4.53776247804279e-209	-0.737486	0.416	0.698	1.46510737128568e-204	0	Ctsl
H3f3b	7.17205235645017e-209	-0.612425	0.512	0.754	2.31564054432707e-204	0	H3f3b
Rpl4	2.67979704526691e-207	-0.687988	0.297	0.658	8.65226072005328e-203	0	Rpl4
Agmo	4.93468572227795e-207	0.522419	0.923	0.614	1.59326197915188e-202	0	Agmo
Naca	5.62610689942406e-207	-0.707462	0.303	0.659	1.81650113461705e-202	0	Naca
Tbc1d5	1.32718743793208e-206	0.44487	0.966	0.705	4.28509008085131e-202	0	Tbc1d5
Gapdh	1.37749378951069e-206	-0.749941	0.203	0.597	4.44751419819318e-202	0	Gapdh
Slc25a5	3.3065671831987e-206	-0.701414	0.156	0.567	1.06759134643936e-201	0	Slc25a5
Mbnl1	5.71584087115144e-206	0.414338	0.983	0.751	1.84547354206867e-201	0	Mbnl1
Pan3	7.34894321779621e-206	0.450021	0.967	0.678	2.37275329672986e-201	0	Pan3
Picalm	1.68179447852916e-205	0.379271	0.991	0.781	5.4300098328271e-201	0	Picalm
Arhgap39	8.856069707467e-205	0.481293	0.925	0.615	2.85935922644987e-200	0	Arhgap39
Sparc	2.21283493517752e-204	-0.435204	0.865	0.865	7.14458015520765e-200	0	Sparc
Bsg	2.01752203503622e-203	-0.652764	0.186	0.59	6.51397339452146e-199	0	Bsg
Fli1	9.16540373505628e-203	0.434993	0.971	0.706	2.95923390393762e-198	0	Fli1
Selenop	1.11049934248827e-202	-0.543362	0.629	0.79	3.58546922709186e-198	0	Selenop
Gnaq	2.43988455251286e-202	0.419819	0.973	0.717	7.87765525469828e-198	0	Gnaq
Gpx1	6.06452247361637e-202	-0.709366	0.145	0.549	1.95805237105652e-197	0	Gpx1
Camk2d	4.32035399296817e-200	0.452268	0.959	0.677	1.39491269370963e-195	0	Camk2d
Ivns1abp	6.27006310831887e-200	0.441857	0.969	0.688	2.02441527578291e-195	0	Ivns1abp
Ubash3b	1.16411220552595e-199	0.480731	0.934	0.647	3.75856907798163e-195	0	Ubash3b
Rptor	6.58794982348866e-199	0.469598	0.917	0.604	2.12705135950978e-194	0	Rptor
Dst	2.34375663470335e-195	0.394343	0.991	0.759	7.56728704646672e-191	0	Dst
Aif1	4.0246696399406e-195	-0.64627	0.438	0.705	1.29944508664762e-190	0	Aif1
Fam49b	4.4167301358105e-194	0.343301	0.99	0.801	1.42602965894914e-189	0	Fam49b
Prkca	1.37564376453381e-192	0.485846	0.938	0.625	4.44154102255032e-188	0	Prkca
Ctss	2.92050611905541e-192	-0.345157	0.924	0.896	9.42943810659422e-188	0	Ctss
Gng5	4.54276996992926e-191	-0.703628	0.171	0.556	1.46672414019106e-186	0	Gng5
Diaph2	9.10287262846771e-191	0.430197	0.967	0.718	2.93904448555337e-186	0	Diaph2
Btbd9	5.07704128600882e-190	0.46425	0.924	0.635	1.63922432001367e-185	0	Btbd9
Itga9	1.70770895419225e-189	0.489613	0.882	0.556	5.51367990040052e-185	0	Itga9
Slco2b1	3.68362484709334e-189	0.419156	0.982	0.714	1.18933195438103e-184	0	Slco2b1
Atp5e	4.4196142599012e-189	-0.694509	0.165	0.55	1.4269608560943e-184	0	Atp5e
Nme2	4.78478683263989e-188	-0.703059	0.141	0.528	1.54486412465444e-183	0	Nme2
Celf2	1.61354693665914e-187	0.351527	0.985	0.789	5.20965899439135e-183	0	Celf2
Tmcc3	3.80567063344506e-186	0.463459	0.969	0.687	1.22873687742041e-181	0	Tmcc3
Pld1	4.36196232010899e-186	0.475493	0.88	0.565	1.40834677429359e-181	0	Pld1
Nav3	3.17329434857689e-185	0.409422	0.971	0.78	1.02456154632502e-180	0	Nav3
Serf2	5.44174840769269e-185	-0.673432	0.347	0.664	1.75697730839174e-180	0	Serf2
Rpl36al	1.11559211839393e-184	-0.682786	0.185	0.57	3.60191227265847e-180	0	Rpl36al
Lyn	1.64760648951581e-184	0.358315	0.988	0.781	5.31962707269969e-180	0	Lyn
Npc2	3.00289205902806e-184	-0.605884	0.421	0.703	9.6954375909839e-180	0	Npc2
Ppib	9.44879433604068e-183	-0.64468	0.227	0.587	3.05073222727746e-178	0	Ppib
Btf3	1.16801618287663e-182	-0.655382	0.18	0.556	3.77117384965378e-178	0	Btf3
Lamp1	2.72411618757818e-182	-0.584379	0.477	0.712	8.79535393483367e-178	0	Lamp1
Large1	4.95444595342504e-182	0.45866	0.947	0.658	1.59964196498234e-177	0	Large1
Lrmda	6.25189227597048e-182	0.4596	0.958	0.7	2.01854845914259e-177	0	Lrmda
Laptm5	1.54347832543546e-181	-0.47825	0.697	0.793	4.98342846933347e-177	0	Laptm5
Npm1	1.08028224279352e-180	-0.673194	0.254	0.613	3.48790727730743e-176	0	Npm1
Chchd2	2.60900440614789e-180	-0.66333	0.205	0.571	8.42369252612969e-176	0	Chchd2
Ctsb	4.99805372421848e-180	-0.534239	0.628	0.769	1.61372160593842e-175	0	Ctsb
Pfdn5	6.03345055390446e-179	-0.644742	0.275	0.62	1.94802018033913e-174	0	Pfdn5
Atp5g2	1.56563368913581e-178	-0.653342	0.252	0.605	5.0549614921128e-174	0	Atp5g2
Atp6v0c	2.71346376312019e-178	-0.66153	0.263	0.609	8.76096045198617e-174	0	Atp6v0c
Phf14	1.27597925043925e-176	0.421061	0.925	0.676	4.11975420589322e-172	0	Phf14
H3f3a	1.89305614407567e-176	-0.57257	0.499	0.734	6.11211037237713e-172	0	H3f3a
Chn2	2.5613632128948e-176	0.464231	0.914	0.614	8.26987340547344e-172	0	Chn2
Ctsz	1.10070852548256e-175	-0.640013	0.438	0.687	3.55385761622554e-171	0	Ctsz
E230029C05Rik	1.80252819738997e-175	0.47517	0.922	0.623	5.81982279091299e-171	0	E230029C05Rik
Xist	7.87423698263127e-175	0.568134	0.762	0.471	2.54235489458216e-170	0	Xist
Etv6	8.15850140295816e-175	0.41845	0.956	0.681	2.6341353479731e-170	0	Etv6
Gabarap	1.72283109777371e-174	-0.635398	0.238	0.597	5.56250476538199e-170	0	Gabarap
Slc12a6	3.98479382829808e-173	0.441895	0.934	0.643	1.2865703833426e-168	0	Slc12a6
Mef2c	1.95207342827279e-172	0.341437	0.994	0.808	6.30265947786435e-168	0	Mef2c
Cd68	9.73385803042203e-172	-0.636021	0.201	0.564	3.14277074228236e-167	0	Cd68
Jmjd1c	1.1331644263192e-170	0.39949	0.954	0.715	3.6586479832568e-166	0	Jmjd1c
Zeb2	6.28908349557267e-169	0.338016	0.995	0.829	2.03055638821555e-164	0	Zeb2
Maml2	6.35500320378719e-169	0.415931	0.945	0.724	2.05183988440677e-164	0	Maml2
Wnk1	1.84590436894012e-168	0.343492	0.982	0.78	5.95987143599698e-164	0	Wnk1
Map3k3	1.286796702456e-167	0.441806	0.887	0.592	4.1546805132197e-163	0	Map3k3
Cox8a	1.70802290666294e-165	-0.660518	0.303	0.626	5.51469355874263e-161	0	Cox8a
Zfand3	4.39172393777845e-165	0.41745	0.923	0.66	1.41795590779053e-160	0	Zfand3
Asap1	7.7831086183431e-163	0.398845	0.956	0.701	2.51293227960444e-158	0	Asap1
Ptprj	1.44932835069945e-162	0.401884	0.966	0.717	4.6794464459033e-158	0	Ptprj
Kansl1	1.47675960088547e-162	0.391941	0.963	0.71	4.76801372337892e-158	0	Kansl1
Luc7l2	2.94955146054927e-161	0.375092	0.951	0.721	9.52321680067542e-157	0	Luc7l2
Mycbp2	4.77589252160756e-161	0.372872	0.975	0.731	1.54199241845143e-156	0	Mycbp2
Pwwp2a	5.0093069569198e-161	0.441233	0.868	0.572	1.6173549371807e-156	0	Pwwp2a
Myl6	1.07565323866284e-160	-0.629202	0.268	0.595	3.47296161167072e-156	0	Myl6
Eif3f	2.49597533450777e-160	-0.599602	0.178	0.533	8.05875556252523e-156	0	Eif3f
Specc1	6.27647708942956e-160	0.419635	0.919	0.664	2.02648615786412e-155	0	Specc1
Exoc4	7.87793415565581e-160	0.406166	0.943	0.689	2.54354860083659e-155	0	Exoc4
Pid1	1.40337587136814e-159	0.448793	0.917	0.655	4.53107967588631e-155	0	Pid1
Hivep3	3.26065283220816e-159	0.43589	0.903	0.635	1.05276697993505e-154	0	Hivep3
Mgat4a	6.46412631961302e-159	0.43256	0.923	0.626	2.08707246481345e-154	0	Mgat4a
Cox7a2l	1.2797985441786e-158	-0.601333	0.217	0.559	4.13208555958943e-154	0	Cox7a2l
Runx1	4.1270745970154e-158	0.43717	0.961	0.667	1.33250857513836e-153	0	Runx1
Ppm1h	5.16774771979981e-158	0.421176	0.936	0.652	1.66851070629176e-153	0	Ppm1h
Fbxl17	9.22391702420602e-158	0.426193	0.92	0.652	2.9781260896054e-153	0	Fbxl17
Rnf180	1.1835715915969e-157	0.453355	0.88	0.593	3.8213975977889e-153	0	Rnf180
Apbb1ip	1.49862385960209e-157	0.346598	0.98	0.781	4.83860685549726e-153	0	Apbb1ip
Ints6l	8.33430995835365e-157	0.433002	0.892	0.615	2.69089865625364e-152	0	Ints6l
Entpd1	6.89559855883368e-156	0.414998	0.954	0.675	2.22638190669063e-151	0	Entpd1
Nf1	4.88051899481263e-154	0.409752	0.898	0.653	1.57577316785515e-149	0	Nf1
Soga1	6.76889530933058e-154	0.43578	0.839	0.535	2.18547322852356e-149	0	Soga1
Clta	3.29455689033708e-153	-0.397382	0.713	0.813	1.06371358318313e-148	0	Clta
Rnasek	1.70405750749277e-152	-0.560933	0.15	0.499	5.50189047444191e-148	0	Rnasek
Slc24a3	3.04498209108067e-152	0.465529	0.85	0.56	9.83133367747214e-148	0	Slc24a3
Bmp2k	2.22392759643967e-151	0.370371	0.972	0.722	7.18039503062475e-147	0	Bmp2k
Tmem135	6.90222863421333e-151	0.41759	0.882	0.616	2.22852255912846e-146	0	Tmem135
Gnai2	2.38389303067164e-150	-0.446323	0.605	0.748	7.69687542812953e-146	0	Gnai2
Rcsd1	8.41276437490301e-150	0.422839	0.854	0.569	2.71622923372493e-145	0	Rcsd1
Wdfy3	2.26241107702299e-148	0.386515	0.933	0.661	7.30464664438413e-144	0	Wdfy3
Gm26542	1.61028707304032e-147	0.467231	0.812	0.515	5.19913387272529e-143	0	Gm26542
Parp8	8.36680859668801e-147	0.446214	0.837	0.554	2.70139149161266e-142	0	Parp8
Zdhhc14	1.22409681700425e-145	0.42624	0.887	0.604	3.95224139306162e-141	0	Zdhhc14
Bank1	2.64188797911285e-145	0.479207	0.797	0.517	8.52986371816166e-141	0	Bank1
Zcchc7	5.65698789496924e-145	0.406177	0.91	0.652	1.82647168164872e-140	0	Zcchc7
Nfia	6.28428473057473e-145	0.334914	0.974	0.807	2.02900701096066e-140	0	Nfia
Ssr4	1.90349230353623e-144	-0.570502	0.213	0.538	6.14580560042742e-140	0	Ssr4
Clasp2	3.33939435777475e-144	0.392972	0.911	0.648	1.07819025629473e-139	0	Clasp2
Ppp3ca	5.79360931414277e-144	0.352763	0.968	0.749	1.87058263925728e-139	0	Ppp3ca
Cd52	2.27221704073339e-143	-0.608469	0.109	0.442	7.3363071594159e-139	0	Cd52
Tnrc6b	1.11594291804949e-142	0.389237	0.909	0.649	3.60304489950639e-138	0	Tnrc6b
Sik2	3.43214319347973e-142	0.431104	0.812	0.528	1.1081360728788e-137	0	Sik2
Selenof	3.4637281841987e-142	-0.540737	0.298	0.596	1.11833391883223e-137	0	Selenof
Arhgap45	5.21635087326489e-142	0.390553	0.95	0.663	1.68420320645104e-137	0	Arhgap45
Tmem176b	7.91880998649913e-142	-0.574992	0.252	0.563	2.55674618034097e-137	0	Tmem176b
Wdfy2	1.0994626270778e-141	0.406383	0.846	0.559	3.54983498404608e-137	0	Wdfy2
Atp6v1f	5.44940828448444e-141	-0.543423	0.111	0.442	1.75945045281149e-136	0	Atp6v1f
Atp5h	1.61739177999162e-140	-0.554529	0.18	0.504	5.22207284005895e-136	0	Atp5h
Prex1	2.15792772760016e-140	0.383477	0.917	0.658	6.96730125410265e-136	0	Prex1
Eef2	2.40103384541488e-140	-0.534396	0.358	0.635	7.75221797669101e-136	0	Eef2
Grn	2.43278635745843e-140	-0.483275	0.566	0.715	7.85473731232604e-136	0	Grn
Prdx5	2.46858311239473e-140	-0.551357	0.154	0.486	7.97031429498887e-136	0	Prdx5
Aftph	3.41591507449815e-140	0.394107	0.926	0.655	1.10289650010322e-135	0	Aftph
Rnf216	4.06009771431307e-140	0.403478	0.849	0.578	1.31088374902026e-135	0	Rnf216
Ndufa13	5.13833208326754e-140	-0.527071	0.155	0.485	1.65901327972459e-135	0	Ndufa13
Arl15	5.40188892137459e-140	0.43652	0.873	0.614	1.74410787604421e-135	0	Arl15
Agps	7.59042038360226e-140	0.395491	0.865	0.608	2.45071902925366e-135	0	Agps
Ankrd17	1.35960373447187e-139	0.396298	0.882	0.624	4.38975257748934e-135	0	Ankrd17
Ppp1r9a	2.8326946018487e-138	0.387204	0.931	0.683	9.1459210609889e-134	0	Ppp1r9a
Itch	1.9871450668681e-137	0.391685	0.889	0.62	6.41589527739702e-133	0	Itch
H2afz	3.06344278122813e-137	-0.566413	0.206	0.523	9.89093770775128e-133	0	H2afz
Stag1	1.5978117913901e-136	0.379632	0.911	0.662	5.15885493086123e-132	0	Stag1
Hint1	4.2693268658361e-136	-0.546786	0.16	0.485	1.3784375651725e-131	0	Hint1
Mkln1	6.26507547740212e-136	0.380627	0.892	0.634	2.02280491938882e-131	0	Mkln1
Bach2	7.02024891032019e-136	0.442453	0.821	0.545	2.26662776567508e-131	0	Bach2
Med13l	7.50834644117724e-136	0.393249	0.86	0.586	2.42421981546289e-131	0	Med13l
Arid1b	8.76507544933116e-136	0.40178	0.85	0.589	2.82997991032555e-131	0	Arid1b
Fcgr3	2.16195563596061e-135	-0.487443	0.48	0.679	6.98030616182601e-131	0	Fcgr3
Zfp652	2.96195155005503e-135	0.387472	0.898	0.64	9.56325296966267e-131	0	Zfp652
Fgd2	3.11573539957061e-135	0.382014	0.934	0.661	1.00597748845936e-130	0	Fgd2
Mgat5	3.90416475909002e-135	0.396865	0.889	0.624	1.26053767576739e-130	0	Mgat5
Nrip1	1.14725331011165e-134	0.377627	0.937	0.674	3.70413676235749e-130	0	Nrip1
Uqcrh	2.0946793495499e-134	-0.55064	0.237	0.548	6.76309121589177e-130	0	Uqcrh
Pitpnc1	4.46787550423299e-134	0.396849	0.918	0.678	1.44254296405171e-129	0	Pitpnc1
Fyb	4.849402736517e-134	0.34745	0.99	0.752	1.56572666153924e-129	0	Fyb
Cnot2	1.07030661526137e-133	0.395285	0.844	0.586	3.45569896869437e-129	0	Cnot2
Ppp1r14b	1.17457964429876e-133	-0.528257	0.191	0.51	3.79236529754742e-129	0	Ppp1r14b
Ankrd11	1.82416044929434e-133	0.35356	0.945	0.698	5.88966684263665e-129	0	Ankrd11
A830008E24Rik	1.84244700900428e-133	0.48411	0.708	0.421	5.94870865797211e-129	0	A830008E24Rik
Tuba1b	1.92892740164576e-133	-0.517609	0.15	0.475	6.22792790169366e-129	0	Tuba1b
Acap2	2.10124023576884e-133	0.363777	0.919	0.675	6.78427434922687e-129	0	Acap2
Gtf2h2	3.20339428582076e-133	0.394578	0.867	0.598	1.03427991306295e-128	0	Gtf2h2
Abca9	5.02854801603581e-133	0.398866	0.913	0.623	1.62356729793748e-128	0	Abca9
Arhgap12	2.20910635253715e-131	0.396845	0.843	0.575	7.1325416804367e-127	0	Arhgap12
Fam172a	6.66991728643161e-131	0.37852	0.914	0.677	2.15351619427017e-126	0	Fam172a
Ifitm10	6.85366328536142e-131	0.434715	0.833	0.526	2.21284226494464e-126	0	Ifitm10
Ttc28	2.82724569893242e-130	0.394472	0.884	0.63	9.12832818814311e-126	0	Ttc28
Ly6e	3.71701736794067e-130	-0.498189	0.547	0.71	1.200113397587e-125	0	Ly6e
Foxp1	6.88831252305345e-130	0.405047	0.873	0.599	2.22402946431827e-125	0	Foxp1
Cd63	1.10761858746718e-128	-0.595201	0.183	0.489	3.57616813335529e-124	0	Cd63
Apba1	1.18719414031542e-128	0.443978	0.804	0.533	3.83309372083639e-124	0	Apba1
Arpc3	1.88413624075289e-128	-0.524236	0.301	0.591	6.08331068051887e-124	0	Arpc3
Plxna4	2.06983109498023e-128	0.436055	0.795	0.518	6.68286365636265e-124	0	Plxna4
Sbf2	3.43317753686103e-128	0.375884	0.906	0.649	1.10847003132632e-123	0	Sbf2
Myo1f	4.53251253481591e-128	0.395831	0.891	0.616	1.46341232211601e-123	0	Myo1f
Calm1	8.71326904370083e-128	-0.539392	0.348	0.619	2.81325317613969e-123	0	Calm1
Ubc	2.96542232394765e-127	-0.499124	0.42	0.634	9.57445905732978e-123	0	Ubc
Gng10	4.07586687904334e-127	-0.542671	0.379	0.628	1.31597513923672e-122	0	Gng10
Tubb5	4.39702513355824e-127	-0.514214	0.218	0.523	1.41966750487195e-122	0	Tubb5
Pnpla7	6.40480810056672e-127	0.398611	0.82	0.55	2.06792039142998e-122	0	Pnpla7
Evi2a	8.15670676721944e-127	-0.503771	0.176	0.492	2.63355591393214e-122	0	Evi2a
Vrk2	1.41068921595563e-126	0.405712	0.809	0.543	4.55469227155593e-122	0	Vrk2
Tbxas1	1.93210510194058e-126	0.377488	0.908	0.651	6.23818774263556e-122	0	Tbxas1
Pomp	2.11339349300896e-126	-0.527512	0.246	0.541	6.82351357087804e-122	0	Pomp
Sh3pxd2a	2.51737754623015e-126	0.394852	0.781	0.504	8.12785688351327e-122	0	Sh3pxd2a
Plcg2	3.50728081962331e-126	0.385955	0.872	0.593	1.13239575823178e-121	0	Plcg2
Rere	1.46987174032784e-125	0.356078	0.924	0.69	4.74577488799649e-121	0	Rere
2610203C22Rik	2.63702015468123e-125	0.427989	0.735	0.471	8.51414697341929e-121	0	2610203C22Rik
Git2	2.2898900256702e-124	0.375809	0.883	0.615	7.39336792588138e-120	0	Git2
Cdh23	3.88318097153735e-124	0.405192	0.678	0.39	1.25376264028026e-119	0	Cdh23
Itpr2	4.91087841400384e-124	0.363586	0.9	0.655	1.58557531352942e-119	0	Itpr2
Lrrk1	8.50604463845552e-124	0.396378	0.769	0.499	2.74634663241813e-119	0	Lrrk1
Cacna1d	8.63954884022902e-124	0.393626	0.895	0.632	2.78945113404474e-119	0	Cacna1d
Oxr1	1.00296074808423e-123	0.42543	0.811	0.567	3.23825936733954e-119	0	Oxr1
Eef1d	1.13028297694604e-123	-0.482924	0.131	0.442	3.64934464766567e-119	0	Eef1d
Chd2	1.18947945393226e-123	0.392888	0.826	0.567	3.84047231291108e-119	0	Chd2
Clic1	1.31419145161792e-123	-0.436753	0.523	0.694	4.24312993983877e-119	0	Clic1
Uvrag	2.64287302170462e-123	0.368408	0.879	0.613	8.53304412517771e-119	0	Uvrag
AC149090.1	4.94511254756305e-123	0.373489	0.89	0.616	1.59662848823168e-118	0	AC149090.1
Kmt2c	6.44535195929174e-123	0.36527	0.89	0.639	2.08101078709652e-118	0	Kmt2c
Nsd1	2.22126297951336e-122	0.35637	0.92	0.666	7.17179178195477e-118	0	Nsd1
Usp24	2.67767857836297e-122	0.37016	0.854	0.596	8.64542082596052e-118	0	Usp24
Ash1l	4.80151399838839e-122	0.362774	0.895	0.642	1.55026482465966e-117	0	Ash1l
Rasgrp3	3.93059228487223e-121	0.394599	0.844	0.586	1.2690703310167e-116	0	Rasgrp3
Cux1	4.26373201374801e-121	0.364151	0.89	0.645	1.37663115527882e-116	0	Cux1
Zeb1	1.46195022869255e-120	0.376438	0.898	0.664	4.72019870337963e-116	0	Zeb1
Rbm3	4.02173968494245e-120	-0.518825	0.331	0.591	1.29849909207737e-115	0	Rbm3
Eif5a	5.16559528258418e-120	-0.49787	0.142	0.445	1.66781574888795e-115	0	Eif5a
Spcs2	9.06716714698003e-120	-0.493505	0.255	0.538	2.92751625674544e-115	0	Spcs2
Nipbl	9.84757641275053e-120	0.33938	0.942	0.707	3.17948699638477e-115	0	Nipbl
Sh3kbp1	2.29744882297973e-119	0.37555	0.873	0.626	7.41777301475464e-115	0	Sh3kbp1
Mtmr3	2.96241481552634e-119	0.375095	0.815	0.558	9.5647487148899e-115	0	Mtmr3
Smg1	3.46331273031123e-119	0.368543	0.849	0.592	1.11819978123559e-114	0	Smg1
Ap3b1	3.5134106286245e-119	0.36435	0.836	0.597	1.13437488966399e-114	0	Ap3b1
Uba52	1.17331666999617e-118	-0.536814	0.14	0.439	3.78828753241663e-114	0	Uba52
Cox6b1	1.44094417170575e-118	-0.519081	0.199	0.492	4.65237644718634e-114	0	Cox6b1
Elob	1.5330695296278e-118	-0.503966	0.159	0.455	4.94982159030926e-114	0	Elob
Mbd5	1.71585446541813e-118	0.391252	0.82	0.569	5.53997931249552e-114	0	Mbd5
Rock2	2.46302286255457e-118	0.35374	0.925	0.675	7.95236191632995e-114	0	Rock2
Fam193a	2.72332566667922e-118	0.366828	0.831	0.568	8.7928015800072e-114	0	Fam193a
Chd7	7.07369319753039e-118	0.367858	0.865	0.595	2.28388332268664e-113	0	Chd7
Atp5d	7.48055774113827e-118	-0.476686	0.116	0.41	2.41524767788131e-113	0	Atp5d
Pnisr	1.04891168086053e-117	0.349042	0.911	0.666	3.38662114399438e-113	0	Pnisr
Tcf12	1.57969577546479e-117	0.353212	0.897	0.671	5.10036375024317e-113	0	Tcf12
Mapk14	1.7135948820257e-117	0.365065	0.858	0.595	5.53268379559639e-113	0	Mapk14
Ndufa4	2.29645897681648e-117	-0.499669	0.181	0.477	7.41457709844738e-113	0	Ndufa4
Rnf169	3.24595937775136e-117	0.372746	0.899	0.628	1.04802290429458e-112	0	Rnf169
Creg1	3.66130446687286e-117	-0.472834	0.143	0.448	1.18212537321924e-112	0	Creg1
Sec61b	3.72010776022839e-117	-0.469199	0.091	0.39	1.20111119254494e-112	0	Sec61b
Lpin2	4.36054348447123e-117	0.375944	0.83	0.561	1.40788867483122e-112	0	Lpin2
Ulk2	5.705398378559e-117	0.366808	0.922	0.661	1.84210197448534e-112	0	Ulk2
Nos1ap	1.44140925227289e-116	0.426138	0.661	0.391	4.65387805281347e-112	0	Nos1ap
Sdk1	1.64079808647873e-116	0.462205	0.779	0.514	5.29764478181388e-112	0	Sdk1
Mrfap1	3.69425261306752e-116	-0.454059	0.138	0.442	1.19276334118111e-111	0	Mrfap1
Psap	4.14849342351897e-116	-0.314199	0.806	0.804	1.33942407165157e-111	0	Psap
Tbc1d9	2.87110425423916e-115	0.393199	0.788	0.526	9.26993430566198e-111	0	Tbc1d9
Phf21a	3.94265600559429e-115	0.375692	0.876	0.631	1.27296534452623e-110	0	Phf21a
Vps13b	4.44698686193052e-115	0.378283	0.815	0.56	1.43579864811151e-110	0	Vps13b
Herc2	5.11036728076924e-115	0.352435	0.906	0.649	1.64998428394196e-110	0	Herc2
Atox1	7.18645404869262e-115	-0.517911	0.235	0.521	2.32029041870139e-110	0	Atox1
Nr6a1os	7.82486869188228e-115	0.441175	0.646	0.377	2.52641535454803e-110	0	Nr6a1os
Calr	1.16625867655333e-114	-0.496434	0.406	0.616	3.76549938898773e-110	0	Calr
Psmb8	1.30542844852396e-114	-0.443551	0.09	0.386	4.21483683174932e-110	0	Psmb8
Atxn7l1	1.70247117844328e-114	0.389918	0.76	0.5	5.49676869383982e-110	0	Atxn7l1
Hmgb1	2.02316083222721e-114	-0.453566	0.474	0.674	6.53217937901198e-110	0	Hmgb1
Extl3	2.62668250986641e-114	0.390205	0.796	0.533	8.48076981960568e-110	0	Extl3
Bst2	2.68023302237709e-114	-0.519869	0.128	0.422	8.65366835934891e-110	0	Bst2
Hspe1	5.48949401777587e-114	-0.481187	0.129	0.424	1.77239293351929e-109	0	Hspe1
Tns3	6.42315649600406e-114	0.351273	0.879	0.639	2.07384453786483e-109	0	Tns3
Mbnl2	1.66271745487274e-113	0.353504	0.889	0.645	5.36841584654762e-109	0	Mbnl2
Map4k4	2.07204269387068e-113	0.335805	0.925	0.689	6.69000424570025e-109	0	Map4k4
Hpgds	2.13978426082414e-113	0.305825	0.966	0.764	6.90872144292289e-109	0	Hpgds
Stard9	2.84751586611467e-113	0.372056	0.784	0.528	9.19377447692444e-109	0	Stard9
H2-D1	6.90912087446178e-113	-0.550419	0.221	0.507	2.23074785673748e-108	0	H2-D1
Gpx4	7.41083519150707e-113	-0.483399	0.22	0.505	2.39273635828189e-108	0	Gpx4
Csf3r	8.92747251853067e-113	0.371588	0.831	0.562	2.882413052058e-108	0	Csf3r
Pik3r1	1.63886665813945e-112	0.354534	0.9	0.663	5.29140877913484e-108	0	Pik3r1
Tbc1d16	3.00457640686503e-112	0.364146	0.828	0.584	9.70087584484513e-108	0	Tbc1d16
Hdac9	3.53144999802574e-112	0.435355	0.808	0.569	1.14019926086257e-107	0	Hdac9
Smg6	3.72463560307335e-112	0.380557	0.822	0.577	1.20257309716429e-107	0	Smg6
Baz2b	6.28554872495422e-112	0.36212	0.874	0.629	2.02941511682597e-107	0	Baz2b
Fkbp5	1.61779286779244e-111	0.385471	0.907	0.642	5.22336783224145e-107	0	Fkbp5
Dad1	1.94149957402151e-111	-0.442231	0.15	0.447	6.26851967464323e-107	0	Dad1
Atp5j	2.17763478823852e-111	-0.489857	0.164	0.45	7.03092944078572e-107	0	Atp5j
Arhgap17	2.30609542859275e-111	0.364998	0.823	0.561	7.4456903102974e-107	0	Arhgap17
Fhit	2.88285929896602e-111	0.440651	0.788	0.545	9.30788781857158e-107	0	Fhit
Ncoa2	6.69226203645976e-111	0.372289	0.797	0.537	2.16073064371176e-106	0	Ncoa2
March1	2.63534208073279e-110	0.341055	0.928	0.694	8.50872897606196e-106	0	March1
Smurf2	2.7815091122998e-110	0.36849	0.793	0.533	8.98065847088236e-106	0	Smurf2
P3h2	5.48755419917234e-110	0.426234	0.754	0.507	1.77176662428677e-105	0	P3h2
Rffl	1.14118905535866e-109	0.396896	0.698	0.445	3.68455710303649e-105	0	Rffl
Cd9	1.20971626601424e-109	-0.522305	0.312	0.561	3.90581090808019e-105	0	Cd9
Rbm6	1.22435543122735e-109	0.366058	0.827	0.578	3.95307638080373e-105	0	Rbm6
Spcs1	1.28573237253108e-109	-0.399844	0.075	0.359	4.1512441111911e-105	0	Spcs1
Tmem176a	1.37809328743982e-109	-0.448232	0.113	0.403	4.44944979715696e-105	0	Tmem176a
Dgkd	1.85672916488649e-109	0.363064	0.809	0.551	5.99482145466902e-105	0	Dgkd
Skap2	3.08873790996108e-109	0.340706	0.901	0.675	9.97260808989134e-105	0	Skap2
Dennd1a	3.38568912664912e-109	0.359368	0.86	0.611	1.0931374483212e-104	0	Dennd1a
Pias1	3.74736823132089e-109	0.356164	0.847	0.592	1.20991278084658e-104	0	Pias1
Sppl3	4.02550384549325e-109	0.354569	0.822	0.576	1.29971442659441e-104	0	Sppl3
Gm47664	4.0680140324844e-109	0.374914	0.581	0.32	1.31343969066824e-104	0	Gm47664
A630001G21Rik	4.19678374831222e-109	0.359868	0.744	0.49	1.35501556881757e-104	0	A630001G21Rik
Arhgap22	4.20664364088594e-109	0.424683	0.659	0.398	1.35819903233284e-104	0	Arhgap22
Aldoa	5.40107364950485e-109	-0.467908	0.138	0.423	1.74384464921563e-104	0	Aldoa
Tmem50a	1.7408802490024e-108	-0.453467	0.317	0.568	5.62078005995406e-104	0	Tmem50a
Gm5086	2.0192700004139e-108	0.385785	0.732	0.481	6.51961705033636e-104	0	Gm5086
Ambra1	2.33140469732693e-108	0.365568	0.812	0.557	7.52740634625947e-104	0	Ambra1
Smarca2	2.41247232804686e-108	0.360557	0.809	0.556	7.78914940556491e-104	0	Smarca2
Tra2a	2.49840753778342e-108	0.353291	0.846	0.596	8.06660841724132e-104	0	Tra2a
St3gal6	3.19419519367541e-108	0.364777	0.914	0.657	1.03130980218198e-103	0	St3gal6
Tmem164	5.09458163960966e-108	0.379595	0.786	0.541	1.64488757398077e-103	0	Tmem164
Fry	6.83452734205163e-108	0.403298	0.775	0.527	2.20666384292821e-103	0	Fry
Gtdc1	9.10408554613077e-108	0.388283	0.797	0.555	2.93943610027924e-103	0	Gtdc1
Gm10076	2.23368438373562e-107	-0.453819	0.077	0.349	7.21189676976721e-103	0	Gm10076
Fcho2	3.13086629951868e-107	0.334088	0.906	0.673	1.0108628021256e-102	0	Fcho2
Map3k5	3.3299848128121e-107	0.374254	0.722	0.47	1.07515219651264e-102	0	Map3k5
Tmed9	3.96815898960292e-107	-0.443522	0.195	0.485	1.28119949297309e-102	0	Tmed9
Higd2a	4.38111344352308e-107	-0.447166	0.12	0.405	1.4145300975103e-102	0	Higd2a
Phkb	1.1345051476414e-106	0.383983	0.735	0.49	3.6629767701898e-102	0	Phkb
Usp34	1.32018480319766e-106	0.340229	0.882	0.64	4.26248067408429e-102	0	Usp34
Insr	1.42977338955464e-106	0.369434	0.733	0.479	4.61630934285507e-102	0	Insr
Pik3ap1	1.50994858948765e-106	0.357706	0.869	0.611	4.87517101087877e-102	0	Pik3ap1
Mlxip	2.49384472463141e-106	0.37074	0.722	0.466	8.05187646241745e-102	0	Mlxip
Rbm39	5.69478525635999e-106	0.281661	0.98	0.781	1.83867531572095e-101	0	Rbm39
Mllt10	6.28791531532237e-106	0.348797	0.843	0.604	2.03017921785813e-101	0	Mllt10
Ubn2	7.38563712055443e-106	0.35464	0.882	0.627	2.38460065711341e-101	0	Ubn2
Fbxo11	1.46814605002995e-105	0.368557	0.791	0.546	4.74020315173169e-101	0	Fbxo11
Mctp1	1.58793341675198e-105	0.433104	0.701	0.433	5.12696062266712e-101	0	Mctp1
Rbm47	1.81099159506948e-105	0.370548	0.819	0.557	5.84714856300083e-101	0	Rbm47
Alox5ap	8.30752266320809e-105	-0.468283	0.208	0.486	2.68224984227e-100	0	Alox5ap
Uqcrb	1.72886703507687e-104	-0.433559	0.1	0.375	5.58199299615268e-100	0	Uqcrb
Arpc1b	6.39626657106665e-104	-0.390195	0.573	0.723	2.06516258780029e-99	0	Arpc1b
Akap8l	9.31524549723658e-104	0.353553	0.785	0.542	3.00761331369277e-99	0	Akap8l
Lcor	1.0868863560007e-103	0.352463	0.825	0.575	3.50922997761946e-99	0	Lcor
Fto	1.09644094609212e-103	0.363722	0.739	0.483	3.54007888264764e-99	0	Fto
Akap13	1.21313764736807e-103	0.313548	0.941	0.716	3.9168575220573e-99	0	Akap13
Arhgdia	1.35724394144306e-103	-0.431266	0.187	0.471	4.3821335137372e-99	0	Arhgdia
Park7	1.64945263671333e-103	-0.429295	0.115	0.393	5.32558772815632e-99	0	Park7
Anks1	1.84721369121311e-103	0.360735	0.76	0.511	5.96409884481977e-99	0	Anks1
Crebbp	2.13468561273685e-103	0.332587	0.885	0.648	6.89225943784347e-99	0	Crebbp
Kdm3b	2.80572475200566e-103	0.363447	0.734	0.488	9.05884350680067e-99	0	Kdm3b
Tbl1xr1	3.33863999806036e-103	0.348499	0.816	0.58	1.07794669617375e-98	0	Tbl1xr1
Zfp532	3.55549308445636e-103	0.36918	0.655	0.401	1.14796205217843e-98	0	Zfp532
Senp2	3.95859106989998e-103	0.354175	0.741	0.496	1.27811029873861e-98	0	Senp2
Nek7	4.38516453280812e-103	0.334748	0.898	0.656	1.41583807270776e-98	0	Nek7
Cflar	4.57074820760305e-103	0.353094	0.808	0.571	1.4757574737888e-98	0	Cflar
Atp9b	7.1967167538912e-103	0.354466	0.737	0.5	2.32360393832885e-98	0	Atp9b
Zfp292	1.00532118978175e-102	0.352589	0.801	0.551	3.24588052544833e-98	0	Zfp292
Celf1	1.12124372168542e-102	0.342354	0.862	0.606	3.6201596042057e-98	0	Celf1
Prkce	1.16710073621304e-102	0.412164	0.722	0.472	3.76821814701105e-98	0	Prkce
Cox6c	2.582277044539e-102	-0.493336	0.268	0.532	8.33739789370306e-98	0	Cox6c
Atp8a1	2.78723404696907e-102	0.340531	0.939	0.689	8.99914256744904e-98	0	Atp8a1
Pten	3.46830539330915e-102	0.333081	0.911	0.664	1.11981176233773e-97	0	Pten
Selenok	3.50559640313318e-102	-0.429177	0.189	0.468	1.13185191067961e-97	0	Selenok
Atp5g1	3.55914909335481e-102	-0.439098	0.1	0.366	1.14914246777147e-97	0	Atp5g1
Hsp90b1	3.90473391220024e-102	-0.402942	0.572	0.686	1.26072143823209e-97	0	Hsp90b1
Sdccag8	5.5675023022469e-102	0.381235	0.7	0.455	1.79757946832646e-97	0	Sdccag8
Dapp1	8.69599606680781e-102	0.356948	0.843	0.579	2.80767625009024e-97	0	Dapp1
Itgb5	1.96217532894276e-101	0.302819	0.978	0.768	6.33527548455748e-97	0	Itgb5
Retreg1	2.4065414703305e-101	0.349942	0.841	0.606	7.77000044525608e-97	0	Retreg1
Nckap1l	3.13688527648972e-101	0.323092	0.895	0.66	1.01280614922024e-96	0	Nckap1l
Cdk19	3.25244081055811e-101	0.357152	0.803	0.572	1.0501155645049e-96	0	Cdk19
Fam13b	4.92119986660929e-101	0.356011	0.697	0.456	1.58890780093214e-96	0	Fam13b
Tmcc1	6.31702896114347e-101	0.358409	0.835	0.603	2.03957914068439e-96	0	Tmcc1
Krtcap2	6.65478881394494e-101	-0.381638	0.08	0.351	2.1486316643584e-96	0	Krtcap2
Nfkb1	1.06832188666942e-100	0.340365	0.852	0.598	3.44929087548956e-96	0	Nfkb1
Sipa1l2	1.18995072658707e-100	0.351289	0.789	0.54	3.84199391093169e-96	0	Sipa1l2
Tbc1d22a	1.32849870127306e-100	0.346599	0.774	0.526	4.28932375680031e-96	0	Tbc1d22a
Cop1	1.68710449532593e-100	0.347999	0.737	0.49	5.44715428405883e-96	0	Cop1
Il6ra	1.94837736542566e-100	0.344177	0.905	0.633	6.29072599974984e-96	0	Il6ra
Dhx9	2.18935078595743e-100	0.344318	0.807	0.566	7.06875688262074e-96	0	Dhx9
Eif4g3	3.16213547424732e-100	0.326272	0.877	0.65	1.02095868057023e-95	0	Eif4g3
Atxn1	7.40761453736762e-100	0.394812	0.76	0.51	2.39169650567988e-95	0	Atxn1
Trf	9.08020848103383e-100	-0.411585	0.52	0.665	2.93172691227139e-95	0	Trf
Wdfy4	9.74072297888716e-100	0.354681	0.716	0.48	3.1449872281933e-95	0	Wdfy4
Itm2c	1.32084160535653e-99	-0.43136	0.294	0.549	4.26460129121462e-95	0	Itm2c
Crlf3	2.55521111354938e-99	0.348908	0.829	0.581	8.25001012231688e-95	0	Crlf3
Stk3	3.0857475457867e-99	0.37277	0.7	0.46	9.96295310108152e-95	0	Stk3
Arhgap5	7.63203808305459e-99	0.315047	0.955	0.747	2.46415613587583e-94	0	Arhgap5
Clk1	8.77160839783401e-99	0.333281	0.786	0.56	2.83208920340867e-94	0	Clk1
Bcas3	1.14092770862303e-98	0.390779	0.725	0.478	3.68371329283118e-94	0	Bcas3
Mvb12b	1.15686187906494e-98	0.344078	0.749	0.512	3.73515994893696e-94	0	Mvb12b
Snx13	1.16073975013361e-98	0.357288	0.775	0.543	3.74768043125639e-94	0	Snx13
Ndufc2	1.21117190809458e-98	-0.419513	0.141	0.415	3.91051073966496e-94	0	Ndufc2
Zfp638	1.27100878183264e-98	0.337886	0.824	0.589	4.10370605390303e-94	0	Zfp638
Prkn	1.30631310478233e-98	0.394916	0.789	0.55	4.21769312141069e-94	0	Prkn
Lysmd4	1.3974175338225e-98	0.369847	0.667	0.423	4.51184199145271e-94	0	Lysmd4
Cox7c	1.52600920002959e-98	-0.45415	0.392	0.618	4.92702590413553e-94	0	Cox7c
Rps6ka3	2.21257092682521e-98	0.373231	0.748	0.511	7.14372775144056e-94	0	Rps6ka3
Ifi30	2.33722213070609e-98	-0.445487	0.107	0.38	7.54618909341076e-94	0	Ifi30
Pdia3	2.59927432844518e-98	-0.412818	0.478	0.64	8.39227702425096e-94	0	Pdia3
Aim2	2.75678838700919e-98	0.346062	0.787	0.536	8.90084266513658e-94	0	Aim2
Blnk	3.42348018301399e-98	0.350915	0.846	0.587	1.10533904668973e-93	0	Blnk
Btaf1	4.58861314406697e-98	0.340736	0.783	0.546	1.4815255258249e-93	0	Btaf1
Nfat5	5.83544110738139e-98	0.361058	0.779	0.551	1.88408887034023e-93	0	Nfat5
Ran	5.94496574502289e-98	-0.405008	0.091	0.357	1.91945109009554e-93	0	Ran
Psenen	7.17371851501382e-98	-0.404079	0.132	0.409	2.31617849694251e-93	0	Psenen
Setd5	7.49624369906807e-98	0.328274	0.873	0.647	2.42031220311811e-93	0	Setd5
Tet3	8.1670261720251e-98	0.346411	0.772	0.53	2.63688774016174e-93	0	Tet3
Ppp1ca	8.93549277510862e-98	-0.416764	0.162	0.436	2.88500255229932e-93	0	Ppp1ca
Atad2b	1.58817136670092e-97	0.344597	0.785	0.543	5.12772889166725e-93	0	Atad2b
Fmnl3	2.49958850611185e-97	0.340865	0.784	0.541	8.07042140968334e-93	0	Fmnl3
Prdx1	2.91448274701954e-97	-0.477178	0.23	0.497	9.409990445302e-93	0	Prdx1
Sdf2l1	3.78103882635252e-97	-0.345864	0.036	0.283	1.22078400586444e-92	0	Sdf2l1
Tubgcp5	6.12668801627361e-97	0.347941	0.817	0.566	1.97812375981426e-92	0	Tubgcp5
Rapgef1	6.43656740980359e-97	0.341182	0.741	0.506	2.07817451960329e-92	0	Rapgef1
Atp5l	6.89737844811711e-97	-0.473717	0.263	0.516	2.22695657954357e-92	0	Atp5l
Tmsb10	7.08130655144828e-97	-0.437169	0.1	0.36	2.28634144626611e-92	0	Tmsb10
Olfml3	7.37443083587235e-97	-0.456145	0.424	0.601	2.38098248397811e-92	0	Olfml3
Rnase4	7.50349180352391e-97	-0.409003	0.507	0.657	2.42265239860377e-92	0	Rnase4
Grcc10	9.89610212095097e-97	-0.439229	0.206	0.472	3.19515449179144e-92	0	Grcc10
Med12l	1.5355281207423e-96	0.360465	0.741	0.5	4.95775964344067e-92	0	Med12l
Cerk	1.61969006194603e-96	0.329039	0.854	0.618	5.22949330300516e-92	0	Cerk
Spire1	3.45880937833969e-96	0.330285	0.846	0.61	1.11674578398454e-91	0	Spire1
Setd2	4.63884109609118e-96	0.332068	0.775	0.542	1.49774262469496e-91	0	Setd2
Sub1	4.74563839845861e-96	-0.437085	0.214	0.485	1.53222426971033e-91	0	Sub1
Dnmt3a	5.4018869071976e-96	0.340796	0.826	0.588	1.74410722572689e-91	0	Dnmt3a
Rhobtb1	1.19570075369541e-95	0.361919	0.651	0.408	3.86055902345638e-91	0	Rhobtb1
Gng2	1.38216068596894e-95	0.347204	0.805	0.577	4.46258220678791e-91	0	Gng2
Strn3	1.5341427171803e-95	0.334833	0.842	0.616	4.95328659096002e-91	0	Strn3
Myo9a	1.70171527494955e-95	0.343082	0.845	0.611	5.49432810822961e-91	0	Myo9a
Trio	2.07387804049556e-95	0.33958	0.795	0.559	6.69593002934802e-91	0	Trio
Apc	2.09398808207359e-95	0.326469	0.858	0.632	6.76085932059099e-91	0	Apc
Hspa5	3.36882227968225e-95	-0.452278	0.356	0.579	1.08769164944101e-90	0	Hspa5
Ybx1	3.82150051968452e-95	-0.439192	0.396	0.617	1.23384787279054e-90	0	Ybx1
Ralgps1	5.13552773082044e-95	0.354028	0.649	0.408	1.65810783844999e-90	0	Ralgps1
Scmh1	7.23097735437181e-95	0.37416	0.719	0.476	2.33466565840603e-90	0	Scmh1
Snrpg	1.44279837859169e-94	-0.419446	0.115	0.378	4.65836312495899e-90	0	Snrpg
Ogt	2.13694689650274e-94	0.328776	0.812	0.571	6.89956044473839e-90	0	Ogt
Tomm20	2.5732996103527e-94	-0.407864	0.15	0.415	8.30841245194577e-90	0	Tomm20
Sfmbt1	3.28359425499661e-94	0.34501	0.798	0.563	1.06017407711075e-89	0	Sfmbt1
Itsn2	3.89259613422511e-94	0.338061	0.78	0.546	1.25680251385726e-89	0	Itsn2
Arl6ip1	6.55966373372085e-94	-0.428955	0.326	0.555	2.11791862970645e-89	0	Arl6ip1
Thada	9.36036469133967e-94	0.358674	0.685	0.45	3.02218094789284e-89	0	Thada
Col27a1	1.14131022138272e-93	0.350246	0.657	0.408	3.68494831177838e-89	0	Col27a1
Taf15	1.18186166100116e-93	0.331494	0.796	0.568	3.81587674487445e-89	0	Taf15
Mbtd1	1.97428099165122e-93	0.353259	0.768	0.526	6.37436103774431e-89	0	Mbtd1
Sipa1l1	2.09724055095466e-93	0.35639	0.733	0.489	6.77136056686731e-89	0	Sipa1l1
Man1a	2.23361880555813e-93	0.341039	0.869	0.634	7.21168503750552e-89	0	Man1a
Pias2	3.59551934796642e-93	0.350237	0.681	0.45	1.16088533187792e-88	0	Pias2
Cmip	6.08770789018552e-93	0.335169	0.844	0.601	1.9655382465042e-88	0	Cmip
Eif3k	1.00175730149249e-92	-0.39896	0.125	0.384	3.23437379932879e-88	0	Eif3k
Taldo1	1.33644241780021e-92	-0.424559	0.197	0.463	4.31497163435154e-88	0	Taldo1
Rab31	2.19712738030156e-92	0.342578	0.783	0.563	7.09386517277963e-88	0	Rab31
Tma7	2.27071995064974e-92	-0.421819	0.14	0.401	7.33147350466282e-88	0	Tma7
Nsa2	3.23609765413272e-92	-0.454322	0.225	0.489	1.04483884958983e-87	0	Nsa2
Wdr83os	3.30499032268302e-92	-0.342855	0.044	0.286	1.06708222548467e-87	0	Wdr83os
Dyrk1a	3.45307585698734e-92	0.337375	0.73	0.495	1.1148946019455e-87	0	Dyrk1a
Ssr2	5.72974183662159e-92	-0.33761	0.075	0.329	1.84996174679001e-87	0	Ssr2
Edf1	5.99118555926661e-92	-0.374994	0.095	0.353	1.93437408152041e-87	0	Edf1
Gm13710	6.35061663141857e-92	0.364319	0.675	0.43	2.05042359178611e-87	0	Gm13710
Ndufb11	8.73830242649536e-92	-0.395499	0.112	0.366	2.82133570444256e-87	0	Ndufb11
Atp5b	1.00036747192119e-91	-0.415032	0.257	0.511	3.22988645659193e-87	0	Atp5b
Gnb2	4.26051511174723e-91	-0.408317	0.312	0.558	1.37559251412983e-86	0	Gnb2
Tmem14c	5.68442884385545e-91	-0.377774	0.121	0.382	1.83533154081561e-86	0	Tmem14c
Rps27l	6.86866948123106e-91	-0.384394	0.062	0.306	2.21768731540507e-86	0	Rps27l
Cdk13	7.48642284949256e-91	0.337996	0.766	0.542	2.41714134541566e-86	0	Cdk13
Akap10	1.01131730236064e-90	0.34425	0.733	0.503	3.26524017413181e-86	0	Akap10
Ubl5	1.25145458778962e-90	-0.425051	0.162	0.419	4.04057142759636e-86	0	Ubl5
Abl1	1.88653491684054e-90	0.343072	0.706	0.478	6.09105528600304e-86	0	Abl1
Coro1a	3.01398359783316e-90	-0.422702	0.365	0.584	9.73124884232392e-86	0	Coro1a
Tomm6	4.278034833952e-90	-0.412585	0.11	0.364	1.38124910683808e-85	0	Tomm6
Herc1	4.33433083941872e-90	0.324254	0.772	0.538	1.39942539812312e-85	0	Herc1
Osbpl11	4.43543796867487e-90	0.339371	0.795	0.562	1.43206985694606e-85	0	Osbpl11
Rnf111	1.04495526581813e-89	0.328169	0.722	0.49	3.37384706674699e-85	0	Rnf111
Gm35188	1.30787367515403e-89	0.372095	0.654	0.416	4.22273173496981e-85	0	Gm35188
Atp6v1g1	1.93294213122637e-89	-0.429172	0.23	0.484	6.24089025909058e-85	0	Atp6v1g1
Pacs1	2.67276465776395e-89	0.376759	0.689	0.463	8.62955525052248e-85	0	Pacs1
Rnf7	4.05172928728746e-89	-0.388962	0.123	0.381	1.3081818349865e-84	0	Rnf7
Vav2	4.74624246654125e-89	0.337742	0.707	0.479	1.53241930517217e-84	0	Vav2
Rbm25	4.97253015259805e-89	0.297346	0.9	0.691	1.60548081036933e-84	0	Rbm25
Atxn7	5.25386328548793e-89	0.349061	0.671	0.442	1.69631483898549e-84	0	Atxn7
Map2k5	6.37564028108869e-89	0.338048	0.687	0.454	2.05850297755511e-84	0	Map2k5
Slc16a6	1.64790218700508e-88	0.330568	0.741	0.517	5.32058179118329e-84	0	Slc16a6
Ppp1r12a	1.73719103747279e-88	0.309552	0.87	0.649	5.60886870268838e-84	0	Ppp1r12a
Ndufa2	2.41317280077751e-88	-0.404595	0.135	0.387	7.79141102187034e-84	0	Ndufa2
Tbck	2.72165323306463e-88	0.340412	0.631	0.401	8.78740179359577e-84	0	Tbck
Fer	2.77866134313127e-88	0.341326	0.715	0.476	8.97146387856794e-84	0	Fer
Atp5j2	3.2216694197367e-88	-0.423013	0.214	0.466	1.04018040555039e-83	0	Atp5j2
Arih1	3.32342105937085e-88	0.319122	0.842	0.611	1.07303295743907e-83	0	Arih1
Trip12	3.53391104349308e-88	0.312803	0.827	0.612	1.14099385861261e-83	0	Trip12
P2rx7	4.42466264404539e-88	0.327205	0.775	0.542	1.42859082788293e-83	0	P2rx7
Fbxl20	4.79776875828468e-88	0.344397	0.702	0.462	1.54905559898737e-83	0	Fbxl20
Fis1	5.91695387438837e-88	-0.380077	0.112	0.364	1.91040689742377e-83	0	Fis1
Rbm26	6.42234189658041e-88	0.311546	0.89	0.654	2.07358152814892e-83	0	Rbm26
Snrnp70	7.2416796502751e-88	0.296051	0.908	0.683	2.33812110868432e-83	0	Snrnp70
Prkcb	7.38405512459252e-88	0.331415	0.842	0.633	2.38408987807719e-83	0	Prkcb
Slc25a3	8.28605537306188e-88	-0.418718	0.333	0.565	2.67531869830049e-83	0	Slc25a3
Snx24	8.54901947924799e-88	0.352505	0.751	0.523	2.7602219192648e-83	0	Snx24
Rtn4rl1	9.50961214176642e-88	0.344647	0.754	0.518	3.07036847221212e-83	0	Rtn4rl1
Nsd3	1.30584730370006e-87	0.32027	0.79	0.565	4.21618918945638e-83	0	Nsd3
Tmbim6	1.40998462832877e-87	-0.375584	0.475	0.632	4.55241736948508e-83	0	Tmbim6
Nuak1	1.6421937877271e-87	0.344561	0.749	0.521	5.30215108243448e-83	0	Nuak1
Cog5	1.75236176182014e-87	0.338824	0.722	0.502	5.65785042038868e-83	0	Cog5
Arhgdib	1.87535203503586e-87	-0.426191	0.379	0.597	6.05494911552029e-83	0	Arhgdib
Cdk6	2.91772429965022e-87	0.354198	0.711	0.482	9.42045644628067e-83	0	Cdk6
Pdia6	4.25996966998963e-87	-0.400547	0.222	0.477	1.37541640734955e-82	0	Pdia6
Zfp148	5.03787141792248e-87	0.325053	0.794	0.571	1.62657754470463e-82	0	Zfp148
Micos13	6.51472757376854e-87	-0.343494	0.062	0.296	2.10341009174265e-82	0	Micos13
Cnot4	7.46393240910591e-87	0.32601	0.809	0.582	2.40987985692803e-82	0	Cnot4
Cox5b	7.91184714907408e-87	-0.412674	0.157	0.407	2.55449808902155e-82	0	Cox5b
Pum2	8.18083873854628e-87	0.315593	0.81	0.585	2.64134740351444e-82	0	Pum2
Pik3cd	2.07418756225812e-86	0.336285	0.733	0.51	6.69692938226279e-82	0	Pik3cd
Lcp2	4.82394856287296e-86	0.322759	0.759	0.536	1.55750827249479e-81	0	Lcp2
Zfp706	7.45156321231385e-86	-0.394359	0.196	0.453	2.40588621435977e-81	0	Zfp706
Fus	1.03620172942181e-85	0.297736	0.89	0.667	3.3455845237842e-81	0	Fus
Irak2	2.14044753160756e-85	0.332173	0.704	0.472	6.91086294530133e-81	0	Irak2
Selenos	2.5285194230038e-85	-0.376772	0.17	0.427	8.16383066105236e-81	0	Selenos
Whrn	3.03023775249389e-85	0.340294	0.635	0.403	9.78372863147702e-81	0	Whrn
Ndufb9	4.34378267150815e-85	-0.39059	0.173	0.421	1.40247711114984e-80	0	Ndufb9
Tab2	5.20703679684134e-85	0.308191	0.824	0.608	1.68119597059616e-80	0	Tab2
Kcnk13	6.81568671769667e-85	0.351618	0.717	0.497	2.20058077054272e-80	0	Kcnk13
Arhgap31	1.11577004288402e-84	0.355819	0.768	0.559	3.60248673745965e-80	0	Arhgap31
Tnrc18	1.1894761204849e-84	0.322182	0.729	0.504	3.84046155020958e-80	0	Tnrc18
Atp5mpl	1.41522484168133e-84	-0.405108	0.115	0.353	4.56933644633652e-80	0	Atp5mpl
Map4	1.44373442534987e-84	0.328929	0.789	0.571	4.66138533912712e-80	0	Map4
Zbtb20	1.69163030137089e-84	0.261225	0.965	0.826	5.4617667540362e-80	0	Zbtb20
Limd2	2.0068450954189e-84	-0.390423	0.209	0.467	6.47950075957899e-80	0	Limd2
Rbm5	2.52185594354753e-84	0.309857	0.799	0.573	8.14231628493191e-80	0	Rbm5
Psme1	3.26517739748016e-84	-0.413768	0.227	0.476	1.05422782632442e-79	0	Psme1
Ccr5	3.73132398713045e-84	0.34277	0.884	0.631	1.20473257572481e-79	0	Ccr5
Itgav	5.25252516959815e-84	0.328631	0.74	0.521	1.69588280150816e-79	0	Itgav
Kansl1l	7.10609138390107e-84	0.352802	0.716	0.499	2.29434372512014e-79	0	Kansl1l
Cox5a	1.17666270204691e-83	-0.397916	0.143	0.389	3.79909086609885e-79	0	Cox5a
Vti1a	1.75407361470632e-83	0.335201	0.793	0.573	5.66337747980229e-79	0	Vti1a
Arid2	1.93612908798995e-83	0.325497	0.716	0.492	6.25117998639316e-79	0	Arid2
Ddost	3.02962462062662e-83	-0.31837	0.093	0.341	9.78174901261718e-79	0	Ddost
St3gal3	3.52405396540981e-83	0.341308	0.648	0.428	1.13781130381187e-78	0	St3gal3
Ddx17	3.8579526790313e-83	0.2921	0.849	0.644	1.24561718147884e-78	0	Ddx17
Exoc6b	5.5590872182417e-83	0.336	0.75	0.517	1.7948624901537e-78	0	Exoc6b
Asxl1	6.65069932948751e-83	0.325686	0.729	0.506	2.14731129251163e-78	0	Asxl1
Uqcrq	6.83053005323055e-83	-0.410769	0.165	0.407	2.20537323828655e-78	0	Uqcrq
Psma7	2.31023388636215e-82	-0.39214	0.148	0.397	7.45905214889749e-78	0	Psma7
Fgf13	2.66727167479472e-82	0.416952	0.738	0.508	8.61182005640972e-78	0	Fgf13
Gm4258	3.14550940538733e-82	0.342129	0.697	0.467	1.01559062171741e-77	0	Gm4258
Dock11	3.69729336711602e-82	0.350543	0.704	0.497	1.19374510944075e-77	0	Dock11
Zmym4	4.59961842736166e-82	0.329679	0.722	0.506	1.48507880164226e-77	0	Zmym4
Rbm33	4.76637866920633e-82	0.316464	0.647	0.427	1.53892068092665e-77	0	Rbm33
Klf12	6.69234826768943e-82	0.373952	0.702	0.483	2.16075848518889e-77	0	Klf12
Ndufb10	1.1298132752515e-81	-0.355908	0.094	0.329	3.64782812180451e-77	0	Ndufb10
Rb1	1.24904742263166e-81	0.32773	0.707	0.49	4.03279941345085e-77	0	Rb1
Evl	1.4666242020234e-81	0.300776	0.844	0.618	4.73528956107295e-77	0	Evl
Nrros	1.55702490593801e-81	0.319951	0.747	0.526	5.02716631380205e-77	0	Nrros
Smad3	1.77735691412108e-81	0.338109	0.675	0.446	5.73855226862275e-77	0	Smad3
Cnpy2	2.04175186814567e-81	-0.320805	0.094	0.339	6.59220425668194e-77	0	Cnpy2
Pds5a	2.78302423577525e-81	0.313042	0.752	0.528	8.98555035004754e-77	0	Pds5a
Fam168a	2.81462866322596e-81	0.322669	0.757	0.536	9.08759156495767e-77	0	Fam168a
Eml4	3.52541027729417e-81	0.313645	0.808	0.588	1.13824921622997e-76	0	Eml4
Kat6a	3.85560999298514e-81	0.304309	0.806	0.574	1.24486079843511e-76	0	Kat6a
Mpeg1	4.97267272441113e-81	-0.399002	0.407	0.598	1.60552684253062e-76	0	Mpeg1
Pycard	6.33297561639351e-81	-0.410346	0.374	0.576	2.04472783726497e-76	0	Pycard
Vamp8	1.09274860748455e-80	-0.394978	0.212	0.456	3.52815742898536e-76	0	Vamp8
Cox6a1	1.58651056932094e-80	-0.375172	0.165	0.404	5.12236667516653e-76	0	Cox6a1
Rsf1	1.91298401066574e-80	0.307494	0.762	0.543	6.17645147523647e-76	0	Rsf1
Rpl22l1	2.26265773638541e-80	-0.392622	0.149	0.39	7.30544303346756e-76	0	Rpl22l1
Hsbp1	2.49606233578542e-80	-0.386867	0.155	0.399	8.0590364635504e-76	0	Hsbp1
Syngr2	2.87026544683479e-80	-0.337526	0.148	0.403	9.2672260481955e-76	0	Syngr2
Ndufa6	5.17634390576413e-80	-0.384362	0.165	0.412	1.67128615685406e-75	0	Ndufa6
Bicra	7.45722579894915e-80	0.333777	0.597	0.381	2.40771449370671e-75	0	Bicra
Arid4a	7.62500719713349e-80	0.312599	0.819	0.576	2.46188607373849e-75	0	Arid4a
Uqcr11	8.24350020205846e-80	-0.402098	0.156	0.391	2.66157891023861e-75	0	Uqcr11
Hnrnpa0	8.27021841998371e-80	-0.379781	0.241	0.484	2.67020542126014e-75	0	Hnrnpa0
Reep5	8.40409535138409e-80	-0.381726	0.341	0.559	2.71343026610138e-75	0	Reep5
Ttc17	1.25893762077226e-79	0.328325	0.611	0.397	4.06473189618738e-75	0	Ttc17
Elk3	1.5980241238288e-79	0.324433	0.742	0.536	5.15954048860603e-75	0	Elk3
Smdt1	1.79091770071578e-79	-0.375407	0.123	0.359	5.78233598030104e-75	0	Smdt1
Arglu1	1.87706347367555e-79	0.295431	0.903	0.675	6.06047483745624e-75	0	Arglu1
Acvr1	2.15523780292909e-79	0.314824	0.633	0.409	6.95861629431717e-75	0	Acvr1
Heatr5a	2.33139242141139e-79	0.321165	0.793	0.562	7.52736671101096e-75	0	Heatr5a
Zup1	2.54933481827668e-79	0.319317	0.714	0.481	8.23103732776993e-75	0	Zup1
Mir142hg	2.70862448194621e-79	0.326792	0.797	0.563	8.74533586485972e-75	0	Mir142hg
Adap2os	2.71469576982707e-79	0.31404	0.776	0.538	8.76493823204066e-75	0	Adap2os
Disc1	3.36250990518574e-79	0.33228	0.613	0.391	1.08565357308732e-74	0	Disc1
Gmip	5.35736154433836e-79	0.309553	0.709	0.492	1.72973132182053e-74	0	Gmip
B4galt1	6.82379604132545e-79	0.30814	0.786	0.568	2.20319902786275e-74	0	B4galt1
Timp2	7.16631684332815e-79	-0.392823	0.346	0.553	2.31378871920536e-74	0	Timp2
Tomm7	8.2835022511044e-79	-0.357834	0.089	0.317	2.67449437181408e-74	0	Tomm7
Dcakd	8.39416508298875e-79	0.327434	0.559	0.347	2.71022408034458e-74	0	Dcakd
Atp2c1	9.76760847118107e-79	0.32141	0.786	0.577	3.15366774709023e-74	0	Atp2c1
Cox7a2	9.97620828284647e-79	-0.385743	0.176	0.415	3.22101836828264e-74	0	Cox7a2
Ube3c	1.14164001189546e-78	0.315137	0.682	0.456	3.68601310640686e-74	0	Ube3c
Armh3	1.18005803135428e-78	0.33502	0.619	0.398	3.81005336583358e-74	0	Armh3
Fat3	1.2446446282656e-78	0.371902	0.727	0.503	4.01858411128116e-74	0	Fat3
Ube2h	1.28414453356727e-78	0.310782	0.797	0.582	4.14611745552866e-74	0	Ube2h
Rtn1	1.36673971491512e-78	0.359755	0.672	0.462	4.41279251754643e-74	0	Rtn1
Kdm2a	1.46460248888721e-78	0.308443	0.771	0.561	4.72876205587013e-74	0	Kdm2a
Cdkal1	1.47951009581869e-78	0.324439	0.689	0.472	4.77689424636981e-74	0	Cdkal1
Phc2	1.54932659358599e-78	0.321341	0.7	0.48	5.00231077271108e-74	0	Phc2
Atrx	2.29282182203887e-78	0.29619	0.866	0.643	7.4028338168169e-74	0	Atrx
Wdr26	2.69191353266612e-78	0.293041	0.839	0.617	8.6913812229191e-74	0	Wdr26
Bri3	2.84163353166101e-78	-0.398278	0.287	0.517	9.17478218367389e-74	0	Bri3
Gtf2i	4.50504473159086e-78	0.306824	0.762	0.543	1.45454379248874e-73	0	Gtf2i
Ndufb8	7.37579686033121e-78	-0.364493	0.135	0.368	2.38142353229514e-73	0	Ndufb8
Rassf2	8.264781147869e-78	0.307986	0.785	0.558	2.66844988921246e-73	0	Rassf2
Abi1	9.09522263846234e-78	0.292293	0.838	0.62	2.93657453328034e-73	0	Abi1
Ptbp2	1.01047900543383e-77	0.309964	0.646	0.425	3.26253356484422e-73	0	Ptbp2
Nlk	1.08290217438969e-77	0.321593	0.726	0.512	3.49636625045198e-73	0	Nlk
Hps3	1.71084864899157e-77	0.306746	0.716	0.501	5.52381703299908e-73	0	Hps3
Cep68	1.73274002327309e-77	0.315407	0.646	0.433	5.59449771314184e-73	0	Cep68
Stxbp5	1.82269629831481e-77	0.315573	0.685	0.468	5.88493953836902e-73	0	Stxbp5
Gm26740	2.01353497751281e-77	0.370762	0.605	0.39	6.50110038189559e-73	0	Gm26740
Rer1	2.01369532471394e-77	-0.33068	0.131	0.372	6.5016180949039e-73	0	Rer1
Fnbp1	2.10233532787501e-77	0.301681	0.822	0.597	6.78781007311005e-73	0	Fnbp1
Ptpn18	2.19286139480007e-77	-0.397237	0.366	0.576	7.080091585391e-73	0	Ptpn18
Fars2	2.44069567597088e-77	0.322423	0.695	0.484	7.88027412900717e-73	0	Fars2
Brk1	2.93539575162755e-77	-0.382796	0.335	0.557	9.47751226327987e-73	0	Brk1
Nr2c2	3.76016904429241e-77	0.32305	0.621	0.405	1.21404577933069e-72	0	Nr2c2
Tacc1	5.7590850392046e-77	0.29199	0.886	0.679	1.85943578660799e-72	0	Tacc1
Psmb6	5.98549431212906e-77	-0.33361	0.102	0.333	1.93253654855711e-72	0	Psmb6
Rin3	7.211161154934e-77	0.313882	0.617	0.407	2.32826760209354e-72	0	Rin3
Syk	1.04511867886447e-76	0.307534	0.7	0.493	3.37437467844971e-72	0	Syk
Prr14l	1.1790081316611e-76	0.321954	0.698	0.493	3.80666355469418e-72	0	Prr14l
Mt1	1.1937267836471e-76	-0.431484	0.123	0.351	3.8541856663614e-72	0	Mt1
Saraf	1.54504278318798e-76	-0.357605	0.227	0.471	4.98847963407902e-72	0	Saraf
Rabac1	1.66709202353271e-76	-0.342046	0.177	0.42	5.38254001638006e-72	0	Rabac1
Lrp5	1.84795486969258e-76	0.303559	0.603	0.386	5.96649188777643e-72	0	Lrp5
Cds1	2.19030658781946e-76	0.316802	0.588	0.377	7.07184288009268e-72	0	Cds1
Atp6v0a1	2.72009455273403e-76	0.307993	0.751	0.541	8.78236928241235e-72	0	Atp6v0a1
Atf7ip	3.14721721405217e-76	0.313725	0.713	0.498	1.01614202190102e-71	0	Atf7ip
Nedd8	4.25815296098408e-76	-0.385175	0.2	0.437	1.37482984651293e-71	0	Nedd8
Cttnbp2nl	5.16191591441817e-76	0.292459	0.873	0.657	1.66662779128819e-71	0	Cttnbp2nl
Kif13a	5.26137770759502e-76	0.320159	0.653	0.439	1.6987410204512e-71	0	Kif13a
Herc4	7.49400043218896e-76	0.314012	0.663	0.453	2.41958791954085e-71	0	Herc4
D8Ertd738e	1.05748261628876e-75	-0.340928	0.105	0.335	3.41429412321151e-71	0	D8Ertd738e
Ldhb	1.05853897274371e-75	-0.35776	0.531	0.66	3.41770478129762e-71	0	Ldhb
Tbc1d14	1.13231640846024e-75	0.314751	0.711	0.498	3.65590998799557e-71	0	Tbc1d14
Scamp5	1.21645676712017e-75	0.306013	0.665	0.455	3.92757396400089e-71	0	Scamp5
Trim44	1.30803843147542e-75	0.304695	0.694	0.483	4.22326368370467e-71	0	Trim44
Dpp8	2.37437757161001e-75	0.307115	0.615	0.407	7.66615286545723e-71	0	Dpp8
Asxl2	2.44831963614454e-75	0.309988	0.724	0.521	7.90488960921986e-71	0	Asxl2
Tnfaip8l2	2.61067802996396e-75	-0.361578	0.209	0.45	8.42909615534465e-71	0	Tnfaip8l2
Eif4a1	3.91263826255201e-75	-0.379939	0.366	0.57	1.26327351583017e-70	0	Eif4a1
Wdr33	3.99901264876429e-75	0.301745	0.75	0.534	1.29116121390653e-70	0	Wdr33
Phyhd1	4.23562569465682e-75	0.287933	0.857	0.644	1.36755646803385e-70	0	Phyhd1
Mitf	4.34283335142258e-75	0.321113	0.741	0.521	1.40217060417381e-70	0	Mitf
Gatad2b	4.94680718850365e-75	0.305172	0.714	0.505	1.59717563695217e-70	0	Gatad2b
Nrf1	5.0512923722172e-75	0.318486	0.654	0.434	1.63091076821777e-70	0	Nrf1
Ski	5.5836356222502e-75	0.295793	0.824	0.616	1.80278843335592e-70	0	Ski
Vkorc1	5.64891730448116e-75	-0.26689	0.029	0.229	1.82386593009783e-70	0	Vkorc1
Rab8b	6.68974066839232e-75	0.297159	0.836	0.622	2.15991656960383e-70	0	Rab8b
Gpatch8	9.86868143734044e-75	0.303291	0.757	0.556	3.18630117567411e-70	0	Gpatch8
Atp5o	1.25544904440471e-74	-0.349004	0.106	0.328	4.05346832966949e-70	0	Atp5o
Ssbp2	1.31254226228682e-74	0.338014	0.69	0.477	4.23780520224544e-70	0	Ssbp2
Ndufb7	1.55944313918913e-74	-0.340089	0.102	0.325	5.03497406349993e-70	0	Ndufb7
Tcf20	1.71740722213517e-74	0.332278	0.664	0.455	5.54499269810783e-70	0	Tcf20
Psmb4	2.11785510915556e-74	-0.312673	0.082	0.303	6.83791879093055e-70	0	Psmb4
Fryl	2.53429127003338e-74	0.307324	0.683	0.478	8.18246622355678e-70	0	Fryl
Magi1	2.67418094254585e-74	0.332381	0.755	0.545	8.6341280091978e-70	0	Magi1
Helz	6.15322693414359e-74	0.302661	0.668	0.461	1.98669238022694e-69	0	Helz
Cep170	7.28727563156257e-74	0.299314	0.773	0.567	2.35284268316261e-69	0	Cep170
Mdm4	8.0572404755308e-74	0.2944	0.668	0.462	2.60144123233463e-69	0	Mdm4
Kdm6a	1.24553968906873e-73	0.317572	0.619	0.409	4.02147399409621e-69	0	Kdm6a
Rnaset2a	1.38791094122504e-73	-0.340521	0.173	0.412	4.48114805593328e-69	0	Rnaset2a
St3gal5	1.39698485041425e-73	0.314611	0.755	0.534	4.5104449865325e-69	0	St3gal5
Drap1	1.40891407726026e-73	-0.345437	0.15	0.382	4.54896088125019e-69	0	Drap1
Erbin	1.53510612833039e-73	0.288994	0.817	0.607	4.95639715654033e-69	0	Erbin
Strada	1.59576261649868e-73	0.327907	0.61	0.401	5.15223875988928e-69	0	Strada
Hltf	1.72145476718453e-73	0.3092	0.684	0.466	5.5580610068087e-69	0	Hltf
Babam2	1.97764742071832e-73	0.325112	0.697	0.493	6.38523022727323e-69	0	Babam2
Ccl12	2.09048663490699e-73	-0.467567	0.107	0.326	6.74955419812421e-69	0	Ccl12
Slc7a8	2.6150104786341e-73	0.304875	0.842	0.618	8.44308433236591e-69	0	Slc7a8
Arhgap25	2.73895826972551e-73	0.308376	0.692	0.486	8.84327456546277e-69	0	Arhgap25
Tbl1x	3.49515474190887e-73	0.314607	0.737	0.544	1.12848061152012e-68	0	Tbl1x
R3hdm2	4.09228378961423e-73	0.297199	0.752	0.543	1.32127566715275e-68	0	R3hdm2
Csad	4.18058290626963e-73	0.314174	0.647	0.44	1.34978480294728e-68	0	Csad
Mark3	4.59232072810939e-73	0.292589	0.705	0.496	1.48272259348468e-68	0	Mark3
Rhoa	8.32507836559191e-73	-0.297521	0.631	0.726	2.68791805189866e-68	0	Rhoa
Mtss1	9.58562993986062e-73	0.30882	0.716	0.497	3.0949123386828e-68	0	Mtss1
Arf1	1.21122221965369e-72	-0.353587	0.301	0.527	3.91067318059588e-68	0	Arf1
Zfp407	1.569627095022e-72	0.333121	0.656	0.45	5.06785500169752e-68	0	Zfp407
Capn3	1.69417211311576e-72	0.331571	0.616	0.407	5.46997350161686e-68	0	Capn3
Zfr	1.88903988008382e-72	0.296422	0.809	0.604	6.09914306082662e-68	0	Zfr
Tmem86a	1.93312811987609e-72	-0.331157	0.155	0.389	6.24149076064393e-68	0	Tmem86a
Rfx3	2.21608441392729e-72	0.337918	0.591	0.383	7.15507174724705e-68	0	Rfx3
Birc6	2.45041061268186e-72	0.289494	0.808	0.601	7.91164074516592e-68	0	Birc6
E130307A14Rik	3.07059688634981e-72	0.332295	0.54	0.329	9.91403616695765e-68	0	E130307A14Rik
Ctsa	3.16202798695961e-72	-0.356724	0.415	0.586	1.02092397614965e-67	0	Ctsa
Tmed3	4.61949031558697e-72	-0.284248	0.082	0.303	1.49149483819357e-67	0	Tmed3
Lamtor4	5.27047071596922e-72	-0.340523	0.14	0.366	1.70167688006498e-67	0	Lamtor4
Vps54	6.00689514438094e-72	0.30453	0.68	0.474	1.93944623526627e-67	0	Vps54
Rtraf	6.02224081184402e-72	-0.349175	0.153	0.385	1.94440089092008e-67	0	Rtraf
Phip	6.38820481316273e-72	0.305726	0.763	0.558	2.06255968802585e-67	0	Phip
Dlg1	6.51865637450181e-72	0.2984	0.686	0.474	2.1046785836354e-67	0	Dlg1
Ucp2	9.29790143178955e-72	-0.3857	0.268	0.488	3.00201343528189e-67	0	Ucp2
Dock1	1.04920081534217e-71	0.311454	0.681	0.475	3.38755467249525e-67	0	Dock1
Mrtfa	1.21104679797041e-71	0.310354	0.637	0.434	3.91010679660707e-67	0	Mrtfa
Lncpint	1.21149201768699e-71	0.303099	0.616	0.404	3.91154427750599e-67	0	Lncpint
AW554918	1.25913559968258e-71	0.338699	0.611	0.401	4.06537111069514e-67	0	AW554918
Ubr3	1.51044063252532e-71	0.29218	0.721	0.52	4.87675967023449e-67	0	Ubr3
Psme4	1.71898727447503e-71	0.295802	0.752	0.538	5.55009421309752e-67	0	Psme4
Casp8	1.95641973731214e-71	0.291035	0.749	0.54	6.3166924058597e-67	0	Casp8
Tmem258	2.15868954931866e-71	-0.304579	0.052	0.253	6.96976094788515e-67	0	Tmem258
Otulinl	2.92747385131776e-71	0.298569	0.945	0.687	9.45193482374966e-67	0	Otulinl
Chd6	3.64271836982691e-71	0.293709	0.73	0.522	1.17612448006602e-66	0	Chd6
Cd14	4.22784906607241e-71	-0.326232	0.146	0.384	1.3650456279628e-66	0	Cd14
Ptms	5.659840921998e-71	-0.37942	0.388	0.582	1.82739283848549e-66	0	Ptms
Gna12	6.44358720495147e-71	0.290451	0.798	0.591	2.08044100086268e-66	0	Gna12
Cbl	6.70748920020924e-71	0.28484	0.79	0.585	2.16564703807156e-66	0	Cbl
Eef1g	8.01040941262298e-71	-0.373417	0.264	0.487	2.58632088705358e-66	0	Eef1g
Tmem131l	1.16147501246197e-70	0.301446	0.599	0.396	3.75005437273596e-66	0	Tmem131l
Atp5f1	1.64339992469603e-70	-0.362247	0.278	0.503	5.30604533686607e-66	0	Atp5f1
Gm2a	1.80485235281352e-70	-0.313361	0.132	0.359	5.82732679152902e-66	0	Gm2a
Ost4	1.84807901203545e-70	-0.333577	0.092	0.305	5.96689270615886e-66	0	Ost4
Ncoa3	1.95467844466222e-70	0.298554	0.737	0.532	6.3110702942809e-66	0	Ncoa3
Mtr	2.50373563162395e-70	0.289711	0.667	0.461	8.08381123382425e-66	0	Mtr
Gm46367	2.51140232105311e-70	0.309866	0.556	0.356	8.10856467398419e-66	0	Gm46367
Prdx2	2.63863617945345e-70	-0.32078	0.124	0.348	8.51936463260136e-66	0	Prdx2
Memo1	2.99878514809191e-70	0.308949	0.653	0.451	9.68217760764436e-66	0	Memo1
Ythdf3	3.900268033957e-70	0.289231	0.743	0.533	1.2592795401237e-65	0	Ythdf3
Wdr44	5.0271635806721e-70	0.316469	0.697	0.496	1.6231203052916e-65	0	Wdr44
Cd84	6.10780478229909e-70	0.302383	0.779	0.569	1.97202693006091e-65	0	Cd84
Tcf7l2	6.81456341685244e-70	0.307574	0.731	0.518	2.20021809039915e-65	0	Tcf7l2
Mrpl52	1.27646229768477e-69	-0.353275	0.172	0.402	4.12131382053483e-65	0	Mrpl52
Ascc3	1.32368872746696e-69	0.302837	0.7	0.489	4.27379379437256e-65	0	Ascc3
Scaf8	1.63714051371439e-69	0.288328	0.673	0.468	5.28583557662966e-65	0	Scaf8
Arf5	1.90780444471053e-69	-0.331459	0.183	0.413	6.15972821063689e-65	0	Arf5
Gm40841	2.09190017653891e-69	0.318378	0.486	0.283	6.75411809999117e-65	0	Gm40841
Snta1	2.28434529934801e-69	0.295751	0.751	0.537	7.37546566800492e-65	0	Snta1
Trmt112	2.67934867279459e-69	-0.306438	0.093	0.309	8.65081305985188e-65	0	Trmt112
Larp4b	2.82410022392292e-69	0.284411	0.759	0.551	9.11817239297993e-65	0	Larp4b
Btrc	3.32376119260002e-69	0.309845	0.545	0.337	1.07314277625477e-64	0	Btrc
Usp15	4.58219415556079e-69	0.289318	0.721	0.514	1.47945302700591e-64	0	Usp15
Erp29	6.43509228437562e-69	-0.291446	0.599	0.674	2.07769824585636e-64	0	Erp29
Atp6v0e	7.51912332613571e-69	-0.358375	0.22	0.443	2.42769934830944e-64	0	Atp6v0e
Arnt	7.85512512491027e-69	0.288608	0.627	0.428	2.53618424907978e-64	0	Arnt
Fbxw11	9.66223074770184e-69	0.295931	0.65	0.46	3.11964444151049e-64	0	Fbxw11
Ankhd1	1.57816572989005e-68	0.292057	0.744	0.535	5.095423692096e-64	0	Ankhd1
Hsp90aa1	1.69332083999341e-68	-0.361043	0.213	0.438	5.46722499608671e-64	0	Hsp90aa1
Myl12a	1.81505107827625e-68	-0.32259	0.105	0.318	5.86025541643054e-64	0	Myl12a
Irf2	2.04088330289854e-68	0.287242	0.8	0.593	6.58939992006853e-64	0	Irf2
Tspan14	2.19139628519772e-68	0.290383	0.729	0.527	7.07536118601789e-64	0	Tspan14
Tomm22	2.57320314522469e-68	-0.278544	0.073	0.281	8.30810099498695e-64	0	Tomm22
Psmb5	2.96358302475516e-68	-0.297447	0.094	0.307	9.56852051202699e-64	0	Psmb5
Znrf1	3.60334578714306e-68	0.307533	0.619	0.416	1.16341225429488e-63	0	Znrf1
Gnas	3.93871438575606e-68	-0.313386	0.624	0.734	1.27169271372906e-63	0	Gnas
Trappc9	4.69685824009556e-68	0.316262	0.62	0.409	1.51647461997965e-63	0	Trappc9
Pik3r5	5.80211752507255e-68	0.301013	0.582	0.381	1.87332968532018e-63	0	Pik3r5
Atpif1	6.57641518978194e-68	-0.378951	0.361	0.557	2.1233271723249e-63	0	Atpif1
Akr1a1	7.35281898038922e-68	-0.363387	0.369	0.571	2.37400466419827e-63	0	Akr1a1
Ptprc	9.10154534372451e-68	0.288926	0.853	0.622	2.93861594512833e-63	0	Ptprc
Sem1	1.1027933569351e-67	-0.37858	0.255	0.474	3.56058891153635e-63	0	Sem1
Mif	1.18924195395925e-67	-0.355256	0.075	0.274	3.83970549674823e-63	0	Mif
Tasor	1.52457572233739e-67	0.287481	0.673	0.464	4.92239763471073e-63	0	Tasor
Cstb	1.68952973035093e-67	-0.332858	0.053	0.246	5.45498464038404e-63	0	Cstb
Nr6a1	2.04805084762273e-67	0.318969	0.624	0.425	6.61254177171949e-63	0	Nr6a1
Tmem37	2.23515675173224e-67	-0.267945	0.081	0.291	7.21665060431788e-63	0	Tmem37
5330438D12Rik	2.28248506426688e-67	0.301448	0.608	0.411	7.36945952699848e-63	0	5330438D12Rik
Atf7	2.70334786329747e-67	0.30116	0.694	0.492	8.72829924622854e-63	0	Atf7
Ccny	3.16512168884516e-67	0.287372	0.672	0.469	1.02192283967744e-62	0	Ccny
Dynll1	3.70737001561007e-67	-0.355108	0.211	0.428	1.19699855694002e-62	0	Dynll1
Mtus1	3.7320733383318e-67	0.288964	0.727	0.528	1.20497451874719e-62	0	Mtus1
Xiap	3.90867610731318e-67	0.291479	0.737	0.539	1.26199425476821e-62	0	Xiap
Dennd1b	4.76152172909236e-67	0.296063	0.672	0.469	1.53735252067205e-62	0	Dennd1b
Rapgef2	5.67003977455381e-67	0.297609	0.68	0.472	1.83068574201019e-62	0	Rapgef2
Peli2	6.94362474509462e-67	0.310534	0.62	0.421	2.2418881214487e-62	0	Peli2
Pkn1	7.0441226600524e-67	0.280063	0.738	0.528	2.27433588325112e-62	0	Pkn1
Tut4	7.08271691067596e-67	0.293656	0.749	0.542	2.28679680894995e-62	0	Tut4
Wasf2	8.31526589487622e-67	0.256077	0.938	0.749	2.68474989947868e-62	0	Wasf2
Snd1	9.31816648109395e-67	0.286498	0.726	0.514	3.0085564117508e-62	0	Snd1
Atp5g3	9.96095654239097e-67	-0.320708	0.104	0.313	3.21609403884177e-62	0	Atp5g3
Smyd3	1.07723163227101e-66	0.326202	0.731	0.528	3.47805777111342e-62	0	Smyd3
Igf1r	1.36189873060682e-66	0.305247	0.766	0.572	4.39716243151025e-62	0	Igf1r
Ndufa11	1.40900980937417e-66	-0.283491	0.063	0.259	4.54926997152637e-62	0	Ndufa11
Tia1	1.46627629529142e-66	0.293133	0.663	0.46	4.73416627460742e-62	0	Tia1
Use1	1.54516771213838e-66	-0.317662	0.125	0.341	4.98888299218118e-62	0	Use1
Arhgap4	1.60585284831448e-66	0.288871	0.611	0.413	5.18481709135296e-62	0	Arhgap4
Scand1	1.93645184342912e-66	-0.308433	0.113	0.324	6.25222206687961e-62	0	Scand1
Nt5c2	1.95839764153488e-66	0.287237	0.653	0.458	6.32307846522367e-62	0	Nt5c2
Mon2	3.04544562744883e-66	0.282514	0.724	0.516	9.83283029734405e-62	0	Mon2
Cstf3	3.33442788419913e-66	0.303692	0.596	0.398	1.07658673097137e-61	0	Cstf3
Smurf1	3.54565985960442e-66	0.297479	0.572	0.371	1.14478719887048e-61	0	Smurf1
Bptf	3.85511981339046e-66	0.274418	0.767	0.556	1.24470253414938e-61	0	Bptf
Uhrf2	4.275806000477e-66	0.291941	0.642	0.437	1.38052948337401e-61	0	Uhrf2
Nedd4l	4.87753486121725e-66	0.312343	0.616	0.415	1.57480968064121e-61	0	Nedd4l
Rasa1	5.17917651939234e-66	0.283099	0.721	0.528	1.67220072281621e-61	0	Rasa1
Sec61g	5.20470464246202e-66	-0.360789	0.205	0.424	1.68044298791171e-61	0	Sec61g
Snrpd2	6.1933012015396e-66	-0.28467	0.064	0.26	1.99963115894109e-61	0	Snrpd2
Ndufa8	7.5157197933277e-66	-0.288688	0.087	0.292	2.42660044967171e-61	0	Ndufa8
Epc1	8.47715369246874e-66	0.282111	0.652	0.454	2.73701861268738e-61	0	Epc1
Fkbp2	1.01667477715744e-65	-0.313707	0.158	0.378	3.28253785300824e-61	0	Fkbp2
Cables1	1.32147969346381e-65	0.299712	0.616	0.412	4.26666148628662e-61	0	Cables1
Rac2	1.60995592092511e-65	-0.332513	0.138	0.356	5.1980646818909e-61	0	Rac2
Vps13d	2.08766529472666e-65	0.280206	0.623	0.42	6.74044493708398e-61	0	Vps13d
Psmd8	2.41571063510879e-65	-0.295394	0.106	0.319	7.79960492757574e-61	0	Psmd8
Snx17	2.5145750698224e-65	-0.309695	0.173	0.398	8.11880852793558e-61	0	Snx17
Tmem59	2.59272118122091e-65	-0.324967	0.466	0.606	8.37111887780796e-61	0	Tmem59
Stambpl1	2.6290290245705e-65	0.308608	0.581	0.388	8.48834601163079e-61	0	Stambpl1
Pou2f2	3.25191649357318e-65	0.287366	0.89	0.654	1.04994627827997e-60	0	Pou2f2
Ndufa7	3.36717874416017e-65	-0.34966	0.178	0.388	1.087161001127e-60	0	Ndufa7
Mark2	3.93085366158627e-65	0.283013	0.689	0.497	1.26915472171636e-60	0	Mark2
Tmem160	5.38704059118849e-65	-0.275839	0.063	0.257	1.73931379567703e-60	0	Tmem160
Slc25a4	6.09412554212043e-65	-0.343427	0.202	0.417	1.96761031378442e-60	0	Slc25a4
Pcbp1	8.45192928154387e-65	-0.304303	0.17	0.4	2.72887440713207e-60	0	Pcbp1
Senp6	8.68188508760168e-65	0.275909	0.752	0.548	2.80312023823395e-60	0	Senp6
Nlrp1b	9.02272409551647e-65	0.312884	0.567	0.376	2.9131669287194e-60	0	Nlrp1b
Slc4a7	9.47048673525685e-65	0.291471	0.649	0.45	3.05773605221238e-60	0	Slc4a7
Trappc8	9.83923160596678e-65	0.283883	0.662	0.464	3.17679270861849e-60	0	Trappc8
H2-T23	9.91938463628981e-65	-0.293505	0.115	0.335	3.20267171751889e-60	0	H2-T23
Gm37494	1.2094507149153e-64	0.290484	0.609	0.416	3.90495352324703e-60	0	Gm37494
Cfap74	1.35436038995282e-64	0.303802	0.542	0.34	4.37282339104067e-60	0	Cfap74
Dnm2	1.3627641433706e-64	0.26456	0.847	0.642	4.39995658970067e-60	0	Dnm2
Brd4	1.40900256232724e-64	0.271598	0.758	0.569	4.54924657298596e-60	0	Brd4
Lpcat2	1.70934275243645e-64	0.276165	0.974	0.749	5.51895494479158e-60	0	Lpcat2
Tsix	1.81283329610618e-64	0.30389	0.436	0.241	5.85309486313804e-60	0	Tsix
Bbs9	2.09653997876047e-64	0.333468	0.643	0.449	6.76909862942393e-60	0	Bbs9
0610010K14Rik	2.6103190655983e-64	-0.293953	0.093	0.3	8.42793716709725e-60	0	0610010K14Rik
Vgll4	2.77100735086611e-64	0.287241	0.655	0.463	8.94675143374142e-60	0	Vgll4
Gab1	3.37329487768075e-64	0.306394	0.695	0.498	1.08913571715678e-59	0	Gab1
Gigyf2	3.48619542533116e-64	0.280103	0.657	0.464	1.12558791697667e-59	0	Gigyf2
Chmp2a	3.51619788299347e-64	-0.309824	0.108	0.315	1.1352748104821e-59	0	Chmp2a
Cops9	3.71196463861092e-64	-0.322505	0.115	0.321	1.19848202286831e-59	0	Cops9
Ago3	3.97530410788284e-64	0.29139	0.689	0.488	1.28350643731213e-59	0	Ago3
Snrpb	4.04545462798433e-64	-0.314917	0.164	0.385	1.3061559357373e-59	0	Snrpb
Stau1	4.14557285346548e-64	0.281057	0.593	0.404	1.3384811071984e-59	0	Stau1
Nktr	4.16895691089765e-64	0.277288	0.763	0.563	1.34603111782152e-59	0	Nktr
Ccdc93	4.29426440590824e-64	0.279108	0.597	0.399	1.38648914873559e-59	0	Ccdc93
Supt3	4.90644850754188e-64	0.326216	0.564	0.374	1.58414502963005e-59	0	Supt3
Rhog	4.96408227857115e-64	-0.310543	0.17	0.39	1.60275324528227e-59	0	Rhog
Acss1	5.08356306659377e-64	0.304717	0.649	0.453	1.64133000731113e-59	0	Acss1
Papola	5.4333604803191e-64	0.267864	0.775	0.585	1.75426909828063e-59	0	Papola
Eri3	5.87004354953923e-64	0.285101	0.58	0.381	1.89526096083973e-59	0	Eri3
Slmap	6.12466031379407e-64	0.285714	0.721	0.529	1.97746907551469e-59	0	Slmap
Ranbp1	6.28143875617751e-64	-0.306258	0.094	0.299	2.02808813120703e-59	0	Ranbp1
Dido1	8.22664541649857e-64	0.272725	0.634	0.439	2.65613700562489e-59	0	Dido1
Slc38a9	1.12688798400976e-63	0.301449	0.642	0.441	3.63838323397231e-59	0	Slc38a9
Cdk12	1.15949389518887e-63	0.289756	0.68	0.484	3.7436579393963e-59	0	Cdk12
Ostc	1.33700788580881e-63	-0.284125	0.118	0.335	4.3167973609109e-59	0	Ostc
Gm47283	1.61065432011331e-63	0.294057	0.691	0.479	5.20031960334985e-59	0	Gm47283
Med13	3.0683713633066e-63	0.271913	0.717	0.525	9.90685062070801e-59	0	Med13
Slc7a7	5.19344458452576e-63	0.288383	0.697	0.507	1.67680745300583e-58	0	Slc7a7
Ppp6r3	5.30538082670216e-63	0.272079	0.665	0.473	1.71294830751733e-58	0	Ppp6r3
Oga	6.22398713859643e-63	0.271806	0.624	0.421	2.00953872743863e-58	0	Oga
Uqcr10	6.79175529372809e-63	-0.335378	0.118	0.314	2.19285403168599e-58	0	Uqcr10
Ppcdc	7.05914490754106e-63	0.281609	0.667	0.472	2.27918611629778e-58	0	Ppcdc
Zfp644	7.10537921062811e-63	0.2789	0.707	0.52	2.2941137857355e-58	0	Zfp644
Dis3l2	8.7278581409476e-63	0.296876	0.611	0.417	2.81796355796775e-58	0	Dis3l2
Prpsap2	1.00025299650707e-62	0.280265	0.61	0.417	3.22951684982238e-58	0	Prpsap2
Srsf9	1.27327238118313e-62	-0.336891	0.305	0.507	4.11101453712596e-58	0	Srsf9
Ttc14	1.49061827406454e-62	0.268541	0.725	0.522	4.81275922147218e-58	0	Ttc14
Jarid2	1.9122555488652e-62	0.285932	0.637	0.446	6.17409949062108e-58	0	Jarid2
Pald1	2.05841385822728e-62	0.282596	0.614	0.427	6.6460008240584e-58	0	Pald1
Manf	2.58883375901475e-62	-0.325269	0.203	0.42	8.35856755773092e-58	0	Manf
Osbpl8	2.64273343642609e-62	0.28439	0.697	0.499	8.53259344618891e-58	0	Osbpl8
Lcorl	2.84970469013129e-62	0.288795	0.762	0.571	9.20084153302689e-58	0	Lcorl
Hnrnpk	3.81490384347974e-62	-0.31764	0.464	0.618	1.2317180039443e-57	0	Hnrnpk
Fam102b	3.96846132159381e-62	0.291455	0.757	0.556	1.28129710690299e-57	0	Fam102b
Gm29488	4.43265335484453e-62	0.262603	0.354	0.182	1.43117078867865e-57	0	Gm29488
Faf1	4.96340740573371e-62	0.281302	0.673	0.484	1.60253534908924e-57	0	Faf1
Adgrl2	5.04498612715132e-62	0.326164	0.558	0.371	1.62887467087335e-57	0	Adgrl2
Slc3a2	5.17660688434903e-62	-0.318303	0.248	0.463	1.67137106474977e-57	0	Slc3a2
Lgals3bp	6.32831869951913e-62	-0.309178	0.128	0.339	2.04322425851374e-57	0	Lgals3bp
Tnrc6c	6.56239777084959e-62	0.274622	0.734	0.547	2.11880136827421e-57	0	Tnrc6c
Wdr37	8.00488648107738e-62	0.280607	0.582	0.4	2.58453769814545e-57	0	Wdr37
Cd86	8.06793973391989e-62	0.281511	0.796	0.596	2.60489570189072e-57	0	Cd86
Cask	9.56513124281976e-62	0.289884	0.748	0.55	3.08829392436921e-57	0	Cask
Zmynd11	1.16461976710444e-61	0.276252	0.7	0.509	3.7602078420501e-57	0	Zmynd11
Map4k3	1.1796707303493e-61	0.280877	0.645	0.453	3.80880288707878e-57	0	Map4k3
Lnpep	1.34918700156139e-61	0.275694	0.737	0.552	4.35612007194126e-57	0	Lnpep
5031425E22Rik	1.38643381828617e-61	0.275474	0.51	0.318	4.47637886910055e-57	0	5031425E22Rik
Bmpr2	1.39106753463539e-61	0.278391	0.759	0.562	4.49133974907729e-57	0	Bmpr2
Tsc22d2	1.46442929092042e-61	0.294569	0.631	0.433	4.72820285159476e-57	0	Tsc22d2
Csnk1g1	1.78803962683208e-61	0.292679	0.584	0.395	5.77304354315274e-57	0	Csnk1g1
Eef2k	1.91642641033047e-61	0.282282	0.643	0.448	6.187565951034e-57	0	Eef2k
Pgam1	1.92200362968629e-61	-0.286224	0.091	0.291	6.20557311916813e-57	0	Pgam1
E2f3	1.94739190589854e-61	0.296361	0.611	0.424	6.28754424657461e-57	0	E2f3
Psmb10	1.97504811965635e-61	-0.257776	0.069	0.26	6.37683786393445e-57	0	Psmb10
Pik3ca	1.99508105509809e-61	0.285939	0.62	0.432	6.4415182025952e-57	0	Pik3ca
Sec11c	2.18767387020298e-61	-0.332162	0.256	0.464	7.06334262472435e-57	0	Sec11c
Iqsec2	2.25589251137148e-61	0.304733	0.54	0.352	7.2836001514651e-57	0	Iqsec2
H2-K1	2.32825474250748e-61	-0.366439	0.261	0.473	7.51723608713391e-57	0	H2-K1
Cryl1	2.33567332296253e-61	0.302234	0.589	0.408	7.54118845784912e-57	0	Cryl1
Eif1b	2.3861026569468e-61	-0.295049	0.129	0.342	7.70400964848415e-57	0	Eif1b
Hmgn1	2.9112173436561e-61	-0.327438	0.172	0.385	9.39944743746244e-57	0	Hmgn1
Cpsf6	3.5677484162352e-61	0.267389	0.709	0.511	1.15191893114986e-56	0	Cpsf6
Lims1	5.24512548928734e-61	0.27233	0.803	0.623	1.6934936667262e-56	0	Lims1
Aak1	5.33332095855018e-61	0.291202	0.639	0.448	1.7219693378871e-56	0	Aak1
Tnrc6a	5.34353325979418e-61	0.26604	0.724	0.532	1.72526658358975e-56	0	Tnrc6a
Pkig	6.85160257340442e-61	0.270373	0.83	0.638	2.21217692287509e-56	0	Pkig
Pmp22	8.21701233672303e-61	-0.301307	0.122	0.325	2.65302677315777e-56	0	Pmp22
Klf7	8.2673502285362e-61	0.292655	0.617	0.426	2.66927936828748e-56	0	Klf7
Pard3b	9.73243700910216e-61	0.330743	0.639	0.446	3.14231193712881e-56	0	Pard3b
Asph	1.08907723232225e-60	0.272776	0.798	0.598	3.51630365999885e-56	0	Asph
Huwe1	1.17265538329374e-60	0.264078	0.736	0.542	3.7861524360405e-56	0	Huwe1
Pabpc1	1.28693679081169e-60	-0.314028	0.506	0.649	4.15513281649369e-56	0	Pabpc1
Srp14	1.3007942578073e-60	-0.305176	0.14	0.349	4.19987442018243e-56	0	Srp14
Rps6ka5	1.56505604513108e-60	0.316937	0.552	0.367	5.05309645291472e-56	0	Rps6ka5
Vdac2	1.58924930812285e-60	-0.328736	0.361	0.552	5.13120924113624e-56	0	Vdac2
Ank2	1.7210447495435e-60	0.277417	0.854	0.669	5.55673718285109e-56	0	Ank2
Ppp1r21	2.64983094889461e-60	0.280472	0.711	0.513	8.55550918469602e-56	0	Ppp1r21
Adam10	2.76694665199506e-60	0.267632	0.849	0.643	8.93364065529644e-56	0	Adam10
Pros1	3.12255897103208e-60	0.276448	0.79	0.579	1.00818061497713e-55	0	Pros1
Psme2	3.33181514829002e-60	-0.303209	0.15	0.362	1.0757431569284e-55	0	Psme2
Pik3cb	3.53558482086431e-60	0.274254	0.57	0.381	1.14153427111246e-55	0	Pik3cb
Ndufb5	3.67197902098774e-60	-0.297263	0.126	0.329	1.18557186650631e-55	0	Ndufb5
Sirpa	4.30755987113165e-60	0.260713	0.978	0.764	1.39078185559227e-55	0	Sirpa
Rabgap1	4.76641133430545e-60	0.277191	0.684	0.494	1.5389312275072e-55	0	Rabgap1
Arid1a	5.08037122178948e-60	0.262295	0.781	0.584	1.64029945637917e-55	0	Arid1a
Ergic3	6.49848024435563e-60	-0.280937	0.144	0.356	2.0981643164951e-55	0	Ergic3
Stx16	7.2434552417096e-60	0.27081	0.654	0.467	2.33869439389078e-55	0	Stx16
Zc3h7a	9.00285576781024e-60	0.273435	0.661	0.472	2.90675204175289e-55	0	Zc3h7a
Hnrnph1	9.35937765932147e-60	0.263413	0.736	0.54	3.02186226486512e-55	0	Hnrnph1
Psmb3	1.37189601879139e-59	-0.30581	0.154	0.364	4.42944067587176e-55	0	Psmb3
Map4k5	1.41615200934239e-59	0.268958	0.574	0.382	4.57232999256378e-55	0	Map4k5
Mydgf	1.49393754922735e-59	-0.251635	0.091	0.289	4.82347616519034e-55	0	Mydgf
Kmt5b	1.63796071883418e-59	0.276476	0.587	0.402	5.28848377289992e-55	0	Kmt5b
Ndufa1	1.89582818073421e-59	-0.275783	0.067	0.249	6.12106044713654e-55	0	Ndufa1
Rpn1	2.12183528245442e-59	-0.280045	0.138	0.349	6.85076957646058e-55	0	Rpn1
Ppp4r1	2.24239429302086e-59	0.268095	0.589	0.399	7.24001845387646e-55	0	Ppp4r1
Hdac8	2.38520308875827e-59	0.312908	0.652	0.457	7.70110521267382e-55	0	Hdac8
Arap3	2.65642337127211e-59	0.271611	0.557	0.368	8.57679413882626e-55	0	Arap3
Rnf38	2.72562650787868e-59	0.280621	0.613	0.425	8.8002303059879e-55	0	Rnf38
Itga6	3.48775046485047e-59	0.278409	0.871	0.644	1.12608999258627e-54	0	Itga6
Evi5	3.51030026538573e-59	0.276843	0.642	0.454	1.13337064668509e-54	0	Evi5
Gas5	4.5137517281839e-59	-0.34626	0.367	0.557	1.45735502047874e-54	0	Gas5
Cox7b	6.02576602359487e-59	-0.33263	0.171	0.373	1.94553907603808e-54	0	Cox7b
Srcap	6.27821753556351e-59	0.26764	0.591	0.401	2.02704809570739e-54	0	Srcap
Ndufs8	6.44670023288998e-59	-0.257417	0.077	0.265	2.08144610419319e-54	0	Ndufs8
Ldha	6.58292583837409e-59	-0.299867	0.121	0.32	2.12542926543584e-54	0	Ldha
Adcy7	9.77915460887814e-59	0.276298	0.588	0.402	3.15739564856849e-54	0	Adcy7
Arid3b	1.0589973392605e-58	0.275984	0.483	0.302	3.41918470927036e-54	0	Arid3b
Txndc17	1.26644537332138e-58	-0.276541	0.072	0.257	4.08897217684273e-54	0	Txndc17
Ccnl1	1.29068844070725e-58	0.257441	0.65	0.456	4.16724576851149e-54	0	Ccnl1
Fkbp15	1.30121647851615e-58	0.266698	0.681	0.501	4.2012376441851e-54	0	Fkbp15
Taok3	1.34112608246159e-58	0.272594	0.671	0.485	4.33009378244373e-54	0	Taok3
Rsrc1	1.38747438354252e-58	0.289111	0.699	0.505	4.47973854214373e-54	0	Rsrc1
Dcaf5	1.52429033977916e-58	0.283099	0.55	0.373	4.92147622004498e-54	0	Dcaf5
Tjp1	1.65833447464298e-58	0.270616	0.777	0.58	5.35426451827978e-54	0	Tjp1
Ptbp3	1.66035654924116e-58	0.258482	0.836	0.627	5.36079319053494e-54	0	Ptbp3
Gm15503	2.12528514586269e-58	0.263556	0.474	0.294	6.86190815044688e-54	0	Gm15503
Zyg11b	2.23032016040804e-58	0.278021	0.587	0.406	7.20103470190944e-54	0	Zyg11b
Cradd	2.43552593094328e-58	0.320601	0.577	0.396	7.86358257323657e-54	0	Cradd
Atp13a3	2.67232095450518e-58	0.273352	0.644	0.464	8.62812266581088e-54	0	Atp13a3
Rabep1	2.77546658038332e-58	0.273062	0.746	0.539	8.96114894808361e-54	0	Rabep1
Gm40645	2.93806661943039e-58	0.291648	0.525	0.336	9.48613569415491e-54	0	Gm40645
Exoc5	3.78269525513175e-58	0.275884	0.641	0.469	1.22131881702439e-53	0	Exoc5
Zmym2	3.9620519287715e-58	0.271125	0.607	0.422	1.27922770624246e-53	0	Zmym2
Fnip1	4.12703375907652e-58	0.275252	0.738	0.541	1.33249538979304e-53	0	Fnip1
Ap1g1	4.64461886964963e-58	0.264668	0.616	0.433	1.49960809444378e-53	0	Ap1g1
Snrpf	4.75885501883164e-58	-0.280196	0.093	0.286	1.53649151993017e-53	0	Snrpf
Fbxw7	5.01869552583834e-58	0.281305	0.567	0.389	1.62038622442742e-53	0	Fbxw7
Ccdc50	5.5189437738935e-58	0.256963	0.839	0.641	1.78190137627699e-53	0	Ccdc50
Gm2000	5.6247423479351e-58	-0.254056	0.053	0.229	1.81606056187781e-53	0	Gm2000
Cep85l	7.02842061131634e-58	0.268917	0.567	0.372	2.26926616277571e-53	0	Cep85l
Taf10	8.66031120307734e-58	-0.267824	0.077	0.263	2.79615467813758e-53	0	Taf10
Snapc3	1.00606866764393e-57	0.264172	0.472	0.29	3.24829390722195e-53	0	Snapc3
Atp5md	1.1225562465125e-57	-0.319661	0.138	0.332	3.62439735311492e-53	0	Atp5md
Rock1	1.30310523354054e-57	0.260645	0.776	0.582	4.20733586753234e-53	0	Rock1
Lpp	1.36387650807658e-57	0.283444	0.704	0.518	4.40354808162686e-53	0	Lpp
Prelid1	1.37757579697127e-57	-0.279111	0.079	0.263	4.44777897568115e-53	0	Prelid1
Kif21b	1.47721266413666e-57	0.261598	0.62	0.43	4.76947652869805e-53	0	Kif21b
Zfp608	1.51087060471869e-57	0.284602	0.646	0.462	4.87814792145523e-53	0	Zfp608
Rnaset2b	1.83644700345476e-57	-0.29604	0.185	0.394	5.92933644005439e-53	0	Rnaset2b
Etfb	1.96812267870514e-57	-0.284951	0.094	0.28	6.35447769273528e-53	0	Etfb
Hmg20a	2.15186179277902e-57	0.283461	0.585	0.402	6.94771617034561e-53	0	Hmg20a
Ubxn1	2.41461947759762e-57	-0.310188	0.173	0.378	7.79608190731944e-53	0	Ubxn1
Btbd7	2.45879199534373e-57	0.272034	0.678	0.497	7.93870171536629e-53	0	Btbd7
Oma1	2.48455527685839e-57	0.279229	0.557	0.381	8.02188362239267e-53	0	Oma1
Kmt2e	2.75030410639714e-57	0.256016	0.82	0.613	8.87990686832445e-53	0	Kmt2e
Vps28	2.94026830984857e-57	-0.259029	0.082	0.27	9.49324429200807e-53	0	Vps28
Tspo	3.02335000650113e-57	-0.270399	0.03	0.191	9.76149016599019e-53	0	Tspo
Nme1	3.17457096659813e-57	-0.295301	0.076	0.257	1.02497372798554e-52	0	Nme1
Calm3	3.27761980798983e-57	-0.283818	0.104	0.294	1.05824510740568e-52	0	Calm3
Zfp609	3.6051791100029e-57	0.296136	0.578	0.394	1.16400417924664e-52	0	Zfp609
Snrpe	4.88338150362818e-57	-0.303605	0.13	0.328	1.57669738607643e-52	0	Snrpe
Ppp2r5c	5.08109437602697e-57	0.260092	0.735	0.552	1.64053294118783e-52	0	Ppp2r5c
Rtn3	5.4151654669076e-57	0.25205	0.872	0.69	1.74839447430046e-52	0	Rtn3
Kcnma1	5.51870047404966e-57	0.322435	0.531	0.34	1.78182282205641e-52	0	Kcnma1
Rps6kc1	6.7709567830505e-57	0.269297	0.493	0.312	2.18613881654351e-52	0	Rps6kc1
Man1a2	7.86720471114708e-57	0.261876	0.83	0.623	2.54008438508806e-52	0	Man1a2
Zfx	8.67170793135086e-57	0.265054	0.624	0.441	2.79983433979525e-52	0	Zfx
R3hdm1	8.74458417672824e-57	0.272098	0.675	0.496	2.82336389314025e-52	0	R3hdm1
Arsb	8.90422432393905e-57	0.268806	0.857	0.668	2.8749069074702e-52	0	Arsb
Pnn	1.09150737871392e-56	0.262687	0.73	0.541	3.52414987365364e-52	0	Pnn
Tmem119	1.15149671739678e-56	-0.307267	0.593	0.626	3.71783745145898e-52	0	Tmem119
Tnpo1	1.22437754425159e-56	0.257117	0.706	0.529	3.95314777712512e-52	0	Tnpo1
Lyzl4	1.3480931405018e-56	0.281073	0.466	0.284	4.35258832273815e-52	0	Lyzl4
Ubac2	1.87661567836863e-56	0.270227	0.642	0.46	6.05902904074881e-52	0	Ubac2
Cct2	2.97815784171162e-56	-0.278866	0.138	0.341	9.61557822353432e-52	0	Cct2
Laptm4a	3.10204325706777e-56	-0.303484	0.389	0.565	1.00155670640947e-51	0	Laptm4a
Cul1	3.52401307353032e-56	0.25419	0.774	0.587	1.13779810105073e-51	0	Cul1
Txn1	3.88355814945579e-56	-0.273745	0.069	0.248	1.25388441971479e-51	0	Txn1
Set	4.18654837208307e-56	-0.321079	0.272	0.473	1.35171087289446e-51	0	Set
Rlf	4.43165311578362e-56	0.273265	0.585	0.408	1.43084784149306e-51	0	Rlf
Psma4	4.43453505160985e-56	-0.273726	0.121	0.318	1.43177833211327e-51	0	Psma4
Fam117b	4.71697393151274e-56	0.276199	0.652	0.476	1.52296937326752e-51	0	Fam117b
Foxo3	5.17911210782006e-56	0.275519	0.58	0.399	1.67217992625186e-51	0	Foxo3
Iffo1	6.71611647785131e-56	0.25561	0.57	0.389	2.16843252720385e-51	0	Iffo1
Gas6	6.88818677827672e-56	-0.330017	0.283	0.482	2.2239888651022e-51	0	Gas6
Kdm4c	6.92856374991229e-56	0.263116	0.573	0.39	2.23702537793418e-51	0	Kdm4c
Tmed2	8.24507278346336e-56	-0.298612	0.254	0.461	2.66208664959681e-51	0	Tmed2
Pibf1	8.56137882987794e-56	0.286181	0.564	0.385	2.76421238280269e-51	0	Pibf1
Synj1	8.56383514128002e-56	0.263763	0.703	0.511	2.76500545206508e-51	0	Synj1
Spopl	8.87047981689812e-56	0.266986	0.521	0.342	2.8640118184819e-51	0	Spopl
Rapgef6	9.00276944671477e-56	0.272847	0.686	0.503	2.9067241712608e-51	0	Rapgef6
Kdm7a	1.04933507048823e-55	0.264812	0.703	0.51	3.38798814208534e-51	0	Kdm7a
Cct5	1.22202208913954e-55	-0.273771	0.108	0.299	3.94554271920483e-51	0	Cct5
Psmb1	1.92030637437953e-55	-0.317652	0.24	0.441	6.20009319095917e-51	0	Psmb1
Cdk17	2.072635388555e-55	0.271764	0.586	0.407	6.69191787902754e-51	0	Cdk17
Mylip	2.14768086179082e-55	0.269908	0.795	0.596	6.93421719846403e-51	0	Mylip
Ireb2	3.00207287480541e-55	0.260806	0.533	0.361	9.69279269088422e-51	0	Ireb2
Phf20l1	3.78969555074064e-55	0.258564	0.735	0.552	1.22357900246763e-50	0	Phf20l1
Senp7	4.46924263235087e-55	0.274223	0.613	0.432	1.44298436870713e-50	0	Senp7
Znrf2	4.60920886558066e-55	0.267752	0.635	0.459	1.48817526643003e-50	0	Znrf2
Cebpzos	4.71715447037664e-55	-0.289458	0.117	0.309	1.52302766385051e-50	0	Cebpzos
Ddrgk1	5.16226679273088e-55	-0.280902	0.181	0.381	1.66674107936902e-50	0	Ddrgk1
Ube3a	5.31664332277298e-55	0.258128	0.75	0.559	1.71658462962371e-50	0	Ube3a
Exoc2	5.68542226444811e-55	0.267635	0.516	0.347	1.83565228652236e-50	0	Exoc2
Atp5k	5.98492516005157e-55	-0.289817	0.092	0.27	1.93235278642585e-50	0	Atp5k
Ppp2r5e	6.27983980083219e-55	0.2677	0.606	0.429	2.02757187649469e-50	0	Ppp2r5e
Lyz2	6.68351270587608e-55	-0.362454	0.077	0.249	2.15790574734621e-50	0	Lyz2
Romo1	6.74893315213511e-55	-0.269537	0.075	0.252	2.17902804682986e-50	0	Romo1
Clasp1	7.21103874020629e-55	0.251069	0.544	0.359	2.3282280780504e-50	0	Clasp1
Creb1	8.0580765685167e-55	0.284194	0.613	0.435	2.60171118167699e-50	0	Creb1
Hmbox1	8.18637273239153e-55	0.262549	0.575	0.397	2.64313416410725e-50	0	Hmbox1
Usp9x	8.50183470029478e-55	0.252076	0.71	0.523	2.74498736968418e-50	0	Usp9x
Tnks	9.42894346810191e-55	0.261418	0.605	0.43	3.04432297754606e-50	0	Tnks
Usp47	1.01418428052312e-54	0.269112	0.589	0.416	3.27449678652499e-50	0	Usp47
Prpf39	1.33186202340376e-54	0.256739	0.538	0.364	4.30018291496372e-50	0	Prpf39
Rhoh	2.18224289901886e-54	0.25873	0.732	0.545	7.0458076480622e-50	0	Rhoh
Fcgrt	2.51083808216281e-54	-0.273137	0.142	0.341	8.10674291587905e-50	0	Fcgrt
Kpna4	2.52076851517872e-54	0.256466	0.722	0.542	8.13880530495755e-50	0	Kpna4
Nol4l	4.62529429862247e-54	0.289406	0.456	0.28	1.49336877019624e-49	0	Nol4l
Ndufs7	4.71508867256797e-54	-0.259656	0.103	0.288	1.52236067971202e-49	0	Ndufs7
Tbc1d23	5.3066052562953e-54	0.259079	0.621	0.441	1.71334363910006e-49	0	Tbc1d23
Mib1	5.37853709494073e-54	0.257239	0.65	0.469	1.73656827184351e-49	0	Mib1
Atg10	5.83003277462789e-54	0.303007	0.544	0.367	1.88234268194411e-49	0	Atg10
Dmxl1	7.88163228622126e-54	0.254556	0.735	0.537	2.54474261625226e-49	0	Dmxl1
Timm13	8.78336198930723e-54	-0.277855	0.119	0.305	2.83588408548762e-49	0	Timm13
Zfp950	9.38277622520365e-54	0.268999	0.521	0.343	3.0294169598315e-49	0	Zfp950
Phgdh	1.24507421929757e-53	-0.28712	0.143	0.332	4.01997113184608e-49	0	Phgdh
Eif3h	1.97481166702445e-53	-0.319117	0.29	0.49	6.37607442932185e-49	0	Eif3h
Morc3	2.00871976595261e-53	0.250758	0.759	0.563	6.4855535083312e-49	0	Morc3
March7	2.9274722277964e-53	0.254173	0.624	0.45	9.45192958188624e-49	0	March7
Pnp	2.92786827361905e-53	-0.305885	0.442	0.587	9.45320829503382e-49	0	Pnp
Xpo7	3.88604122343108e-53	0.270253	0.584	0.404	1.25468612980919e-48	0	Xpo7
Kcnk12	4.18245990737442e-53	0.279864	0.438	0.273	1.35039083029398e-48	0	Kcnk12
Rngtt	4.62843837844795e-53	0.266588	0.585	0.407	1.49438389924949e-48	0	Rngtt
Zdhhc20	5.24634648588596e-53	0.256749	0.686	0.516	1.693887889898e-48	0	Zdhhc20
Nfatc2	5.42826798443066e-53	0.266043	0.531	0.356	1.75262488413313e-48	0	Nfatc2
Sumo2	6.5781643977492e-53	-0.31822	0.331	0.518	2.12389193910128e-48	0	Sumo2
Cd180	7.53403189363614e-53	0.268662	0.71	0.536	2.4325128774983e-48	0	Cd180
Scaper	1.09852845732834e-52	0.293858	0.562	0.384	3.546818830176e-48	0	Scaper
Dennd6a	1.11113908683504e-52	0.265753	0.625	0.453	3.5875347696643e-48	0	Dennd6a
4632427E13Rik	1.16987319927132e-52	0.263681	0.558	0.392	3.77716959848731e-48	0	4632427E13Rik
Lhfpl2	1.17296207610326e-52	0.289733	0.619	0.434	3.78714265511459e-48	0	Lhfpl2
Ifi27l2a	1.4330792426789e-52	-0.325346	0.048	0.208	4.62698295083737e-48	0	Ifi27l2a
Ralgps2	2.02441237366028e-52	0.273459	0.575	0.403	6.53622023083696e-48	0	Ralgps2
Nfatc1	2.08571469711965e-52	0.252404	0.542	0.369	6.73414704259021e-48	0	Nfatc1
Aff1	2.42794401927006e-52	0.25787	0.586	0.407	7.83910285501725e-48	0	Aff1
Map1lc3b	2.44181553760375e-52	-0.278949	0.14	0.327	7.88388982626122e-48	0	Map1lc3b
Brwd1	2.65548352729255e-52	0.253919	0.588	0.415	8.57375966456947e-48	0	Brwd1
Tet2	3.17784309163195e-52	0.254923	0.589	0.42	1.02603019899521e-47	0	Tet2
Mapkap1	5.19535256901243e-52	0.26118	0.589	0.419	1.67742348395704e-47	0	Mapkap1
Bag1	5.70306471048214e-52	-0.305221	0.184	0.377	1.84134850307337e-47	0	Bag1
Srek1	6.02351856835038e-52	0.250653	0.669	0.488	1.94481344016329e-47	0	Srek1
Atraid	6.85776781860659e-52	-0.278676	0.221	0.421	2.21416749559351e-47	0	Atraid
Tmem256	7.43182008483004e-52	-0.277251	0.096	0.271	2.39951175078907e-47	0	Tmem256
Elf4	8.05633021343765e-52	0.273586	0.569	0.409	2.60114733601261e-47	0	Elf4
Rc3h1	8.37734064823683e-52	0.252012	0.653	0.471	2.70479197509622e-47	0	Rc3h1
Rai1	1.12345327389369e-51	0.253021	0.508	0.332	3.62729358542057e-47	0	Rai1
P4hb	1.54884336467246e-51	-0.274085	0.202	0.4	5.00075057151797e-47	0	P4hb
Tlk2	1.64166012765906e-51	0.262461	0.567	0.401	5.30042805417279e-47	0	Tlk2
Hipk2	1.7849807838271e-51	0.25636	0.713	0.538	5.76316745674257e-47	0	Hipk2
Psma2	1.78733909912515e-51	-0.283313	0.162	0.356	5.77078174934537e-47	0	Psma2
Man1c1	2.35831155689079e-51	0.256779	0.739	0.543	7.61428052373329e-47	0	Man1c1
Cebpb	2.44502592169313e-51	-0.282132	0.172	0.367	7.8942551933706e-47	0	Cebpb
Ndufa3	2.97076416293498e-51	-0.282124	0.129	0.309	9.59170625286818e-47	0	Ndufa3
Arid4b	4.28550107154931e-51	0.251419	0.686	0.505	1.38365973097112e-46	0	Arid4b
Cep350	5.75759821681861e-51	0.252617	0.67	0.487	1.85895573626422e-46	0	Cep350
Stk10	5.82583179958002e-51	0.257541	0.581	0.412	1.8809863131304e-46	0	Stk10
Dpy19l4	6.44045845022302e-51	0.254407	0.684	0.498	2.07943081982351e-46	0	Dpy19l4
Garnl3	6.68704857137713e-51	0.272671	0.562	0.385	2.15904737224053e-46	0	Garnl3
Gpatch2l	7.90182713791829e-51	0.258028	0.494	0.325	2.55126292801968e-46	0	Gpatch2l
Fcgr1	9.34576321921098e-51	-0.306218	0.399	0.548	3.01746657058665e-46	0	Fcgr1
Rgl1	1.25116938519439e-50	0.258859	0.555	0.381	4.03965059397714e-46	0	Rgl1
Ehmt1	1.25853926509635e-50	0.254481	0.627	0.464	4.06344572521657e-46	0	Ehmt1
Copg2	1.73594279943064e-50	0.279478	0.57	0.403	5.60483851652171e-46	0	Copg2
Abl2	2.15728890082786e-50	0.271506	0.599	0.428	6.96523867410293e-46	0	Abl2
Arpc4	3.11185649129821e-50	-0.298425	0.392	0.558	1.00472510534545e-45	0	Arpc4
Lrch3	3.12655245424137e-50	0.252172	0.689	0.515	1.00946999090091e-45	0	Lrch3
Arhgef11	4.01693193974982e-50	0.261503	0.547	0.378	1.29694681538703e-45	0	Arhgef11
Psma5	4.06723607779398e-50	-0.255725	0.115	0.3	1.31318851243734e-45	0	Psma5
Bcl9	4.6907215868168e-50	0.278594	0.542	0.374	1.51449327873554e-45	0	Bcl9
Hck	6.55144069930301e-50	0.251452	0.763	0.576	2.11526365858396e-45	0	Hck
Arl1	6.82611917224933e-50	-0.253226	0.134	0.322	2.20394909714414e-45	0	Arl1
Cd302	9.734196146219e-50	-0.25015	0.138	0.33	3.14287990972973e-45	0	Cd302
Atf2	9.8895620151014e-50	0.257333	0.548	0.383	3.19304288781579e-45	0	Atf2
Ifitm3	1.16172457389608e-49	-0.310113	0.065	0.223	3.75086013173827e-45	0	Ifitm3
Frs2	1.44402886505064e-49	0.254413	0.525	0.362	4.66233599658899e-45	0	Frs2
Pgls	1.52698174196641e-49	-0.286624	0.178	0.365	4.93016595028696e-45	0	Pgls
Pdcd5	1.87000871416264e-49	-0.259116	0.103	0.278	6.0376971354169e-45	0	Pdcd5
Ranbp10	1.96220896432279e-49	0.250692	0.553	0.38	6.335384083109e-45	0	Ranbp10
Fyco1	2.34103124147498e-49	0.252869	0.525	0.351	7.55848756935027e-45	0	Fyco1
Ecscr	2.44642194501267e-49	-0.315556	0.355	0.503	7.89876253386239e-45	0	Ecscr
Galnt10	2.79886108185475e-49	0.266239	0.552	0.388	9.03668277498442e-45	0	Galnt10
Gbf1	2.90888647361559e-49	0.266519	0.621	0.448	9.39192175736265e-45	0	Gbf1
Nol7	3.21342919398971e-49	-0.266546	0.123	0.303	1.03751988386346e-44	0	Nol7
1810037I17Rik	3.42796535656303e-49	-0.265063	0.104	0.278	1.10678717467351e-44	0	1810037I17Rik
Cd164	3.63980236141943e-49	-0.298983	0.405	0.545	1.17518298843149e-44	0	Cd164
Eif3i	4.03872451291171e-49	-0.2513	0.104	0.282	1.30398298348381e-44	0	Eif3i
Zfp280d	6.13166910565263e-49	0.253506	0.616	0.445	1.97973200414206e-44	0	Zfp280d
Dazap2	7.86624438557699e-49	-0.276933	0.172	0.36	2.53977432477124e-44	0	Dazap2
Kdm2b	8.01217093008614e-49	0.25453	0.6	0.432	2.58688962819691e-44	0	Kdm2b
Ext1	8.17222599548278e-49	0.288297	0.634	0.464	2.63856660716153e-44	0	Ext1
Pot1b	8.49890685001407e-49	0.259661	0.468	0.302	2.74404205466404e-44	0	Pot1b
Bicral	9.43774712572123e-49	0.255613	0.517	0.356	3.04716541448161e-44	0	Bicral
Xpr1	9.77724030767125e-49	0.25979	0.588	0.425	3.15677757813781e-44	0	Xpr1
Dbi	9.80370817505756e-49	-0.319813	0.198	0.38	3.16532325848083e-44	0	Dbi
Dock7	1.29256619661409e-48	0.263373	0.57	0.405	4.17330847900792e-44	0	Dock7
Acer3	1.34600054094184e-48	0.270592	0.71	0.545	4.34583194653891e-44	0	Acer3
4732471J01Rik	1.49787402242167e-48	0.272356	0.452	0.289	4.83618585619284e-44	0	4732471J01Rik
Zfp697	2.19450614899043e-48	0.255709	0.441	0.28	7.08540200324541e-44	0	Zfp697
Setdb1	2.58587189788168e-48	0.253353	0.579	0.41	8.34900459669059e-44	0	Setdb1
Lamtor2	3.56717123098068e-48	-0.25654	0.105	0.277	1.15173257534673e-43	0	Lamtor2
Tln2	3.88849526576754e-48	0.256309	0.538	0.373	1.25547846645837e-43	0	Tln2
Sall1	5.05447720282985e-48	0.250296	0.833	0.606	1.63193905447767e-43	0	Sall1
Scp2	5.50814942243945e-48	-0.279437	0.187	0.376	1.77841620402302e-43	0	Scp2
Tmco1	6.04659078375866e-48	-0.265207	0.182	0.372	1.95226276635216e-43	0	Tmco1
Trim33	6.94336827354604e-48	0.252786	0.588	0.428	2.24180531447981e-43	0	Trim33
Bcl2a1b	7.19901195267126e-48	-0.28516	0.184	0.373	2.32434498915897e-43	0	Bcl2a1b
Pkm	8.84521780680912e-48	-0.312666	0.242	0.421	2.85585547328446e-43	0	Pkm
Tnfrsf11a	1.02894735951377e-47	0.261131	0.673	0.494	3.32216233966212e-43	0	Tnfrsf11a
Gpatch2	1.50608342526294e-47	0.252438	0.484	0.323	4.86269155514646e-43	0	Gpatch2
Pign	1.64829718868008e-47	0.25443	0.575	0.408	5.32185713309138e-43	0	Pign
Rgs7bp	1.98322814649569e-47	0.304942	0.542	0.378	6.40324871659062e-43	0	Rgs7bp
Ap2m1	2.28369227106595e-47	-0.25355	0.135	0.316	7.37335723559063e-43	0	Ap2m1
Arpc5	2.61986105708202e-47	-0.297815	0.286	0.465	8.45874539500073e-43	0	Arpc5
Ndufs5	3.06258858211811e-47	-0.273653	0.138	0.313	9.88817975508473e-43	0	Ndufs5
Sptssa	3.32833273736913e-47	-0.250743	0.132	0.316	1.07461879091437e-42	0	Sptssa
Dip2c	6.27566042636369e-47	0.281158	0.634	0.476	2.02622248186004e-42	0	Dip2c
Bmyc	7.17529907965471e-47	-0.262179	0.157	0.342	2.31668881384812e-42	0	Bmyc
2410006H16Rik	8.12299650603701e-47	-0.287855	0.169	0.349	2.62267188190417e-42	0	2410006H16Rik
Peak1	8.59755918555657e-47	0.271223	0.603	0.431	2.77589393424065e-42	0	Peak1
Ang	8.66905025518181e-47	-0.26422	0.195	0.381	2.79897625589055e-42	0	Ang
Ndufc1	9.26245196335711e-47	-0.263377	0.087	0.247	2.99056786540911e-42	0	Ndufc1
Myo18b	9.30621546762902e-47	0.260065	0.404	0.244	3.00469778803338e-42	0	Myo18b
Ptprm	1.25748998610451e-46	0.296488	0.66	0.502	4.06005791813564e-42	0	Ptprm
Capns1	1.62949129027892e-46	-0.253256	0.149	0.331	5.26113852892354e-42	0	Capns1
Swi5	3.869966185063e-46	-0.267821	0.162	0.344	1.24949598217129e-41	0	Swi5
Polr1d	7.35019929642739e-46	-0.275218	0.183	0.364	2.37315884683751e-41	0	Polr1d
Tmlhe	1.30114694698195e-45	0.251656	0.357	0.205	4.20101314772062e-41	0	Tmlhe
Ndufv3	1.80836384220662e-45	-0.256048	0.123	0.294	5.83866433733251e-41	0	Ndufv3
Pcca	2.28211894613614e-45	0.253106	0.57	0.415	7.36827744138975e-41	0	Pcca
Mecp2	2.61779609679772e-45	0.255504	0.559	0.399	8.45207825773081e-41	0	Mecp2
Dglucy	2.72667767115061e-45	0.250088	0.411	0.258	8.80362419684398e-41	0	Dglucy
H2-DMa	3.10003887318055e-45	-0.255932	0.159	0.339	1.0009095509838e-40	0	H2-DMa
Wwox	3.33920451075336e-45	0.295501	0.665	0.485	1.07812896038694e-40	0	Wwox
Kat2b	3.52671309445391e-45	0.257234	0.548	0.39	1.13866985680634e-40	0	Kat2b
9930021J03Rik	8.10977412396753e-45	0.258248	0.626	0.459	2.6184027714054e-40	0	9930021J03Rik
Pbx3	1.386624061009e-44	0.293333	0.565	0.405	4.47699310577975e-40	0	Pbx3
Ctsf	1.6117717434024e-44	-0.269823	0.277	0.452	5.20392742792333e-40	0	Ctsf
Pdss2	1.96013129569515e-44	0.264727	0.453	0.295	6.32867591441092e-40	0	Pdss2
Tmem87b	2.18552434579404e-44	0.254245	0.526	0.372	7.05640245526523e-40	0	Tmem87b
Itpkb	4.537225215846e-44	0.253991	0.517	0.361	1.4649339054402e-39	0	Itpkb
Ap2s1	5.0993982300567e-44	-0.263664	0.139	0.308	1.64644270653841e-39	0	Ap2s1
Traf3	5.68764990430758e-44	0.269611	0.485	0.333	1.83637152460379e-39	0	Traf3
Tuba1a	9.18397759055764e-44	-0.280328	0.237	0.409	2.96523084466335e-39	0	Tuba1a
Atp5c1	1.25687209682895e-43	-0.284993	0.321	0.492	4.05806293903162e-39	0	Atp5c1
Ncl	1.54135851648009e-43	-0.299524	0.42	0.554	4.97658424215926e-39	0	Ncl
Nbea	3.21267427965458e-43	0.283834	0.582	0.416	1.03727614467207e-38	0	Nbea
Nsmce2	4.29675049510902e-43	0.254407	0.616	0.461	1.38729183235585e-38	0	Nsmce2
Trim2	5.54384920884575e-43	0.253859	0.523	0.363	1.78994259406003e-38	0	Trim2
Gmeb1	6.85462970614454e-43	0.256933	0.482	0.334	2.21315429322289e-38	0	Gmeb1
Tle5	1.03546510214843e-42	-0.251161	0.143	0.31	3.34320617530662e-38	0	Tle5
Tmed10	1.33920943724193e-42	-0.267729	0.401	0.55	4.32390551002302e-38	0	Tmed10
Hnrnpf	1.38485392106739e-42	-0.267521	0.43	0.569	4.47127785495028e-38	0	Hnrnpf
Dynlrb1	1.72434160336791e-42	-0.25664	0.127	0.289	5.56738173479398e-38	0	Dynlrb1
Lrba	2.21344754798449e-42	0.252597	0.608	0.446	7.14655809817751e-38	0	Lrba
Atp11c	3.13727510499271e-42	0.266797	0.519	0.369	1.012932013149e-37	0	Atp11c
Ndufb1-ps	3.15147637130525e-42	-0.267832	0.176	0.35	1.01751717600333e-37	0	Ndufb1-ps
Chst11	3.41429261199523e-42	0.257276	0.492	0.342	1.1023726556349e-37	0	Chst11
Gm42601	1.03596636267937e-41	0.250231	0.316	0.176	3.34482459518289e-37	0	Gm42601
Atp5a1	1.06723879895913e-41	-0.268063	0.341	0.503	3.44579391019936e-37	0	Atp5a1
P2ry13	2.24012339247059e-41	-0.279282	0.373	0.506	7.23268639726979e-37	0	P2ry13
Gm35154	3.64986869293383e-41	0.272544	0.396	0.252	1.17843310488755e-36	0	Gm35154
Nt5dc1	8.2012980209239e-41	0.257529	0.435	0.291	2.6479530920157e-36	0	Nt5dc1
Selenow	1.88549604403705e-40	-0.306158	0.267	0.426	6.08770107738242e-36	0	Selenow
Rasal2	3.81428927626341e-40	0.252357	0.604	0.444	1.23151957862717e-35	0	Rasal2
Gngt2	6.68837057426125e-40	-0.25672	0.167	0.333	2.15947420731173e-35	0	Gngt2
Phactr2	7.42428333535361e-40	0.268078	0.491	0.344	2.39707836048562e-35	0	Phactr2
Ppm1l	1.27140614458506e-39	0.277394	0.538	0.384	4.1049890190218e-35	0	Ppm1l
Umad1	1.42464225183932e-39	0.254096	0.495	0.348	4.59974243851361e-35	0	Umad1
Serpine2	3.71009297898051e-39	-0.261368	0.441	0.571	1.19787772012344e-34	0	Serpine2
Eif3c	6.41451514915219e-39	-0.257247	0.309	0.477	2.07105450620677e-34	0	Eif3c
Pla2g4a	1.23451356862982e-38	0.251201	0.547	0.417	3.9858739590351e-34	0	Pla2g4a
Lamtor1	5.63194856321547e-38	-0.265207	0.275	0.437	1.81838723260538e-33	0	Lamtor1
Anp32b	1.29415779084823e-37	-0.261507	0.195	0.355	4.17844725931166e-33	0	Anp32b
Ywhah	2.85227561638163e-37	-0.258326	0.368	0.521	9.20914228261136e-33	0	Ywhah
Dlc1	1.15014992299347e-36	0.276553	0.469	0.321	3.71348905636901e-32	0	Dlc1
Adgrg1	5.34978662805459e-36	-0.252602	0.352	0.49	1.72728560859998e-31	0	Adgrg1
Rbx1	3.66002046727324e-35	-0.256426	0.286	0.44	1.18171080826851e-30	0	Rbx1
Ttr	2.27673960048774e-26	-0.294867	0.068	0.166	7.35090914809476e-22	0	Ttr
Mbp	2.4069626773296e-07	-0.369606	0.381	0.379	0.00777136	0	Mbp

## Sheet: cluster 1
	p_val	avg_log2FC	pct.1	pct.2	p_val_adj	cluster	gene
Rplp0.1	0	0.866572	0.983	0.683	0	1	Rplp0
Rps4x.1	0	0.849768	0.992	0.707	0	1	Rps4x
Rps16.1	0	0.849228	0.987	0.7	0	1	Rps16
Rpl32.1	0	0.846327	0.989	0.702	0	1	Rpl32
Rpl34.1	0	0.845136	0.97	0.668	0	1	Rpl34
Rpl39.1	0	0.845041	0.979	0.677	0	1	Rpl39
Rps15a.1	0	0.839556	0.979	0.691	0	1	Rps15a
Rps18.1	0	0.839166	0.96	0.662	0	1	Rps18
Rps11.1	0	0.83674	0.991	0.717	0	1	Rps11
Rpl10.1	0	0.833018	0.986	0.674	0	1	Rpl10
Rpl37a.1	0	0.82691	0.972	0.698	0	1	Rpl37a
Rps27a.1	0	0.825386	0.993	0.733	0	1	Rps27a
Rpl35a.1	0	0.821738	0.995	0.731	0	1	Rpl35a
Rpl28.1	0	0.820387	0.963	0.679	0	1	Rpl28
Rps3a1.1	0	0.817905	0.989	0.718	0	1	Rps3a1
Rpl41.1	0	0.817239	0.973	0.72	0	1	Rpl41
Rpl37.1	0	0.816813	0.972	0.7	0	1	Rpl37
Rpl26.1	0	0.815265	0.995	0.718	0	1	Rpl26
Rps20.1	0	0.813488	0.977	0.717	0	1	Rps20
Rps10.1	0	0.809723	0.982	0.698	0	1	Rps10
Rpl9.1	0	0.809134	0.97	0.692	0	1	Rpl9
Rps21.1	0	0.808913	0.98	0.713	0	1	Rps21
Rps25.1	0	0.807889	0.962	0.658	0	1	Rps25
Rpl30.1	0	0.807555	0.985	0.709	0	1	Rpl30
Rps3.1	0	0.80647	0.972	0.665	0	1	Rps3
Rps7.1	0	0.806164	0.964	0.704	0	1	Rps7
Rpl23.1	0	0.80323	0.985	0.726	0	1	Rpl23
Rpl18a.1	0	0.803168	0.981	0.711	0	1	Rpl18a
Rps13.1	0	0.803002	0.964	0.683	0	1	Rps13
Rps19.1	0	0.799492	0.966	0.699	0	1	Rps19
Rplp2.1	0	0.799421	0.98	0.694	0	1	Rplp2
Rps23.1	0	0.799387	0.986	0.721	0	1	Rps23
Rps8.1	0	0.798432	0.994	0.786	0	1	Rps8
Rps14.1	0	0.797199	0.981	0.714	0	1	Rps14
Fau.1	0	0.79651	1	0.775	0	1	Fau
Rpl27a.1	0	0.792324	0.995	0.761	0	1	Rpl27a
Rpl21.1	0	0.790744	0.991	0.755	0	1	Rpl21
Rpl19.1	0	0.789739	0.987	0.721	0	1	Rpl19
Rps12.1	0	0.787488	0.996	0.777	0	1	Rps12
Rpl11.1	0	0.786943	0.963	0.696	0	1	Rpl11
Rplp1.1	0	0.779758	0.999	0.772	0	1	Rplp1
Rpl13.1	0	0.77884	0.995	0.785	0	1	Rpl13
Rpl17.1	0	0.776356	0.979	0.723	0	1	Rpl17
Rpl6.1	0	0.770058	0.975	0.731	0	1	Rpl6
Rps29.1	0	0.767698	1	0.802	0	1	Rps29
Rps9.1	0	0.767673	0.995	0.781	0	1	Rps9
Rps24.1	0	0.759364	0.991	0.784	0	1	Rps24
Tpt1.1	0	0.757382	0.999	0.812	0	1	Tpt1
Rpl13a.1	0	0.733932	0.97	0.742	0	1	Rpl13a
Eef1a1.1	0	0.690695	0.998	0.838	0	1	Eef1a1
Tmsb4x.1	0	0.628927	1	0.941	0	1	Tmsb4x
Malat1	0	-0.31375	0.993	0.998	0	1	Malat1
Mertk.1	0	-1.14894	0.319	0.886	0	1	Mertk
Srgap2.1	0	-1.15774	0.375	0.904	0	1	Srgap2
Zfhx3.1	0	-1.18013	0.336	0.89	0	1	Zfhx3
Elmo1.1	0	-1.19186	0.378	0.907	0	1	Elmo1
Inpp5d.1	0	-1.19208	0.289	0.877	0	1	Inpp5d
Slc8a1.1	0	-1.24489	0.31	0.888	0	1	Slc8a1
Tanc2.1	0	-1.25289	0.342	0.893	0	1	Tanc2
Rps26.1	1.53427978200291e-307	0.8804	0.945	0.646	4.95372913215281e-303	1	Rps26
Plxdc2.1	5.9734426609547e-307	-1.08583	0.464	0.899	1.92864543194244e-302	1	Plxdc2
Dock4.1	4.86894710368083e-303	-1.01121	0.414	0.912	1.57203695136543e-298	1	Dock4
Rpl12.1	1.63661978322575e-302	0.788333	0.962	0.677	5.28415429410099e-298	1	Rpl12
Ldlrad4.1	1.1542580673949e-301	-1.28589	0.221	0.863	3.72675302219792e-297	1	Ldlrad4
Rps28.1	1.48882179397839e-298	0.81264	0.945	0.656	4.80695892621802e-294	1	Rps28
Ssh2.1	1.73822981904694e-298	-1.16059	0.288	0.878	5.61222261675685e-294	1	Ssh2
Rpl3.1	3.21857970404764e-298	0.761076	0.956	0.699	1.03918282904586e-293	1	Rpl3
Rpl15.1	3.94685579560924e-298	0.843632	0.938	0.629	1.27432133072836e-293	1	Rpl15
Rps5.1	1.11950386273979e-297	0.832578	0.945	0.641	3.61454212162797e-293	1	Rps5
Rps27.1	7.79834601187804e-297	0.812284	0.962	0.651	2.51785197685506e-292	1	Rps27
Rpl10a.1	1.50255420327595e-296	0.77928	0.948	0.684	4.85129675611707e-292	1	Rpl10a
4933406I18Rik.1	1.15320426947319e-295	-1.38882	0.112	0.817	3.7233506248481e-291	1	4933406I18Rik
Rpl7.1	1.91674729608535e-295	0.808677	0.942	0.644	6.18860199487078e-291	1	Rpl7
Rpl5.1	1.15226666048625e-291	0.765472	0.948	0.663	3.72032336671195e-287	1	Rpl5
Mef2a.1	3.74001726894022e-291	-0.997653	0.406	0.893	1.20753937562273e-286	1	Mef2a
Rpsa.1	2.28351717273494e-289	0.783129	0.953	0.705	7.37279189560931e-285	1	Rpsa
Gab2.1	7.62736421701862e-289	-1.20794	0.212	0.859	2.4626470847488e-284	1	Gab2
Rreb1.1	1.0177641331815e-288	-1.25571	0.139	0.837	3.28605505680312e-284	1	Rreb1
Maml3.1	1.08966571744957e-287	-1.23827	0.21	0.85	3.51820370192943e-283	1	Maml3
Rpl18.1	1.32938854364179e-287	0.798195	0.942	0.639	4.29219679085625e-283	1	Rpl18
Rps6.1	1.49797073759003e-287	0.784743	0.932	0.646	4.83649812045692e-283	1	Rps6
Rpl8.1	1.18663719147781e-283	0.787397	0.95	0.656	3.8312955001244e-279	1	Rpl8
Tgfbr1.1	3.67795711141839e-283	-1.07101	0.384	0.882	1.18750201256365e-278	1	Tgfbr1
Dleu2.1	1.13204188195239e-281	-1.16067	0.227	0.858	3.65502362425969e-277	1	Dleu2
Pag1.1	2.05866762684618e-280	-1.1775	0.186	0.845	6.64682016679825e-276	1	Pag1
Ccnd3.1	1.75388865914539e-279	-1.27671	0.135	0.818	5.66278031378272e-275	1	Ccnd3
Chd9.1	2.08335296847394e-279	-1.04405	0.32	0.879	6.72652172931182e-275	1	Chd9
Pde3b.1	6.36529651156826e-279	-1.04416	0.356	0.88	2.05516328469004e-274	1	Pde3b
Ophn1.1	1.19038424988427e-278	-1.09575	0.275	0.867	3.84339362760135e-274	1	Ophn1
Zfp710.1	4.57437709674863e-277	-1.1706	0.171	0.837	1.47692913322723e-272	1	Zfp710
Slc9a9.1	8.7463816426313e-277	-1.16405	0.196	0.853	2.82394424095637e-272	1	Slc9a9
Snx29.1	4.75716986877522e-276	-1.18962	0.122	0.817	1.53594743553145e-271	1	Snx29
Rpl29.1	2.65148858873209e-275	0.810669	0.916	0.616	8.5608612064393e-271	1	Rpl29
Rpl7a.1	2.74113616033837e-274	0.804581	0.917	0.61	8.85030632088451e-270	1	Rpl7a
Actb.1	2.83912975044871e-274	0.527492	1	0.919	9.16669822527374e-270	1	Actb
Dock8.1	3.79689361784803e-274	-1.14894	0.173	0.838	1.22590304239459e-269	1	Dock8
Rpl27.1	6.69840196407851e-273	0.829164	0.909	0.607	2.16271304214203e-268	1	Rpl27
Slco2b1.1	1.49428333362375e-272	-1.11434	0.219	0.845	4.82459259927099e-268	1	Slco2b1
Ankrd44.1	3.87938250604228e-271	-1.1394	0.17	0.837	1.25253622972587e-266	1	Ankrd44
Ikzf1.1	3.82791015713071e-270	-1.14053	0.179	0.837	1.23591735243279e-265	1	Ikzf1
Foxn3.1	3.58309709493658e-269	-1.01085	0.329	0.877	1.15687455904217e-264	1	Foxn3
Adap2.1	8.21700333345518e-269	-1.1075	0.205	0.849	2.65302386627267e-264	1	Adap2
Nav2.1	4.90678407221507e-267	-1.23721	0.236	0.836	1.58425337339608e-262	1	Nav2
Tmcc3.1	4.00502781855902e-266	-1.19951	0.165	0.825	1.29310333177815e-261	1	Tmcc3
Lrmda.1	1.5339128030147e-265	-1.23247	0.196	0.83	4.95254426709357e-261	1	Lrmda
Rps15.1	2.28407092568972e-265	0.748161	0.93	0.67	7.3745797977744e-261	1	Rps15
Rps2.1	2.55286376601456e-265	0.793159	0.925	0.666	8.2424312413312e-261	1	Rps2
Rpl24.1	4.14089658161938e-265	0.768113	0.93	0.663	1.33697127930745e-260	1	Rpl24
Fchsd2.1	5.08518381375882e-262	-1.08117	0.285	0.862	1.64185329794831e-257	1	Fchsd2
Frmd4b.1	1.32690736382389e-261	-1.0883	0.189	0.841	4.2841858055782e-257	1	Frmd4b
Dock2.1	4.506282628648e-260	-1.06494	0.231	0.854	1.45494347231158e-255	1	Dock2
Lrch1.1	8.61297389969953e-260	-1.12023	0.138	0.815	2.78087088299599e-255	1	Lrch1
Rack1.1	1.82007629243677e-257	0.781556	0.905	0.617	5.87648032539061e-253	1	Rack1
Dip2b.1	4.39499661238651e-257	-1.0324	0.246	0.856	1.41901255624123e-252	1	Dip2b
Runx1.1	8.69236916660213e-257	-1.14979	0.132	0.81	2.80650523282083e-252	1	Runx1
Ftl1.1	1.42051136295841e-256	0.792045	0.962	0.696	4.58640503758382e-252	1	Ftl1
Epb41l2.1	1.61744722088472e-256	-0.751091	0.585	0.92	5.22225184207048e-252	1	Epb41l2
Numb.1	2.07403112254845e-252	-1.10795	0.219	0.831	6.69642428537219e-248	1	Numb
Rapgef5.1	4.79713887630645e-252	-1.12179	0.195	0.818	1.54885222899306e-247	1	Rapgef5
Zeb2.1	7.44918270713143e-251	-0.87302	0.471	0.917	2.40511762065153e-246	1	Zeb2
Dock10.1	3.07642289578808e-248	-0.97891	0.31	0.867	9.93284660363096e-244	1	Dock10
Rpl22.1	4.48531621516371e-248	0.785764	0.891	0.601	1.44817404638991e-243	1	Rpl22
Mir99ahg.1	4.48926376568191e-248	-0.880333	0.446	0.909	1.44944859202572e-243	1	Mir99ahg
Rpl23a.1	5.2675152932887e-246	0.747594	0.899	0.61	1.70072266274412e-241	1	Rpl23a
Arhgap45.1	1.42349977060507e-245	-1.02293	0.122	0.804	4.5960537093526e-241	1	Arhgap45
Fth1.1	1.94335734031853e-245	0.714092	0.98	0.746	6.27451784468644e-241	1	Fth1
Dennd4a.1	8.12130002313538e-245	-1.08616	0.166	0.817	2.62212413846972e-240	1	Dennd4a
Pip4k2a.1	2.79034608469888e-243	-0.978928	0.288	0.864	9.00919040366728e-239	1	Pip4k2a
Tyrobp.1	5.09970601318311e-243	0.621636	0.976	0.766	1.64654208047643e-238	1	Tyrobp
Gm2629.1	2.34907517160198e-242	-1.07239	0.113	0.767	7.58445900655132e-238	1	Gm2629
Rpl35.1	3.82139991004629e-242	0.829029	0.871	0.552	1.23381538895665e-237	1	Rpl35
Rpl38.1	6.08146198882829e-242	0.776246	0.907	0.626	1.96352163233299e-237	1	Rpl38
Mef2c.1	8.23488886737276e-241	-0.814224	0.485	0.896	2.65879856860864e-236	1	Mef2c
Rpl36.1	8.87916416936995e-241	0.774774	0.898	0.635	2.86681573536448e-236	1	Rpl36
Fli1.1	5.48228627975863e-240	-1.03764	0.205	0.837	1.77006577114567e-235	1	Fli1
Inpp4b.1	6.34863814547523e-239	-1.08535	0.184	0.815	2.04978479802959e-234	1	Inpp4b
Camk2d.1	3.66949223608712e-238	-1.03812	0.166	0.813	1.18476895826545e-233	1	Camk2d
Diaph2.1	1.31449233076236e-237	-1.01752	0.244	0.842	4.24410138833243e-233	1	Diaph2
Plcl1.1	5.41931598103389e-237	-0.9451	0.374	0.868	1.74973455079641e-232	1	Plcl1
Rap1gds1.1	1.2758248732759e-236	-0.970983	0.27	0.85	4.11925576834589e-232	1	Rap1gds1
Fkbp5.1	2.28994798299522e-236	-1.08309	0.127	0.774	7.39355505269668e-232	1	Fkbp5
Lyn.1	3.15819395745252e-236	-0.856593	0.396	0.882	1.0196860830427e-231	1	Lyn
Zswim6.1	9.410746429682e-234	-0.993162	0.257	0.853	3.03844769975143e-229	1	Zswim6
Nav3.1	1.08435919369452e-233	-0.936064	0.432	0.873	3.50107052868151e-229	1	Nav3
Plcl2.1	8.55586899902828e-233	-1.04057	0.195	0.814	2.76243342371626e-228	1	Plcl2
Rpl14.1	1.08610415814588e-228	0.760399	0.877	0.612	3.50670449540561e-224	1	Rpl14
Eef1b2.1	5.74095529341932e-225	0.774959	0.856	0.546	1.85358223558629e-220	1	Eef1b2
Arhgap39.1	1.47388729232977e-224	-0.990894	0.104	0.759	4.75873990074514e-220	1	Arhgap39
Ptprj.1	8.41268198556807e-222	-0.977948	0.24	0.84	2.71620263268036e-217	1	Ptprj
Pan3.1	3.34231576941071e-220	-0.961862	0.184	0.814	1.07913349246963e-215	1	Pan3
Tbc1d5.1	3.84755804781226e-220	-0.956276	0.254	0.828	1.24226106689715e-215	1	Tbc1d5
Asap1.1	2.10803379639643e-218	-0.948379	0.228	0.826	6.80620871842514e-214	1	Asap1
Ppm1h.1	2.21509924071416e-218	-0.987098	0.151	0.788	7.15189091849382e-214	1	Ppm1h
Btbd9.1	7.58498570436842e-218	-0.979395	0.14	0.771	2.44896433436943e-213	1	Btbd9
Nrip1.1	9.15244076402906e-218	-0.969873	0.181	0.803	2.95504854948206e-213	1	Nrip1
Etv6.1	1.3869754455078e-217	-0.959552	0.184	0.814	4.47812762091105e-213	1	Etv6
Mbnl1.1	2.41247357773273e-217	-0.900726	0.332	0.863	7.78915344042567e-213	1	Mbnl1
Aftph.1	4.582807145961e-217	-0.95676	0.155	0.787	1.47965094321643e-212	1	Aftph
Mir142hg.1	6.04677135850427e-214	-0.94388	0.057	0.687	1.95232106852028e-209	1	Mir142hg
Ppia.1	1.31162480117273e-213	0.674594	0.902	0.696	4.2348429955464e-209	1	Ppia
Agmo.1	1.75943489242963e-213	-1.05665	0.138	0.753	5.68068743718755e-209	1	Agmo
Rnf169.1	3.67433732250936e-213	-0.953482	0.122	0.761	1.1863332913186e-208	1	Rnf169
Kansl1.1	1.33087347339865e-211	-0.913123	0.243	0.834	4.29699118356221e-207	1	Kansl1
0610040J01Rik.1	2.85784761828549e-211	-0.95892	0.17	0.785	9.22713260515835e-207	1	0610040J01Rik
Picalm.1	2.90674213209459e-211	-0.809041	0.409	0.882	9.38499832189382e-207	1	Picalm
Mgat4a.1	1.68244197631677e-209	-0.953516	0.141	0.763	5.43210040893397e-205	1	Mgat4a
Prkca.1	5.07492655524084e-209	-0.98527	0.157	0.764	1.63854153689061e-204	1	Prkca
Ints6l.1	5.16568898981406e-209	-0.936106	0.12	0.748	1.66784600414127e-204	1	Ints6l
Il6ra.1	2.66936416618486e-208	-0.922626	0.133	0.766	8.61857608336104e-204	1	Il6ra
Gnaq.1	4.30522852561836e-208	-0.901095	0.251	0.841	1.3900291340664e-203	1	Gnaq
Cacna1d.1	5.17143554268001e-207	-0.972008	0.148	0.76	1.66970139366509e-202	1	Cacna1d
Ppp1r9a.1	6.25399867645357e-207	-0.939016	0.209	0.807	2.01922855266656e-202	1	Ppp1r9a
Myo1f.1	2.85787476905074e-206	-0.944516	0.121	0.749	9.22722026683412e-202	1	Myo1f
Dst.1	3.34065278938601e-206	-0.844275	0.357	0.869	1.07859656610906e-201	1	Dst
Map3k3.1	4.93735077870591e-206	-0.915246	0.112	0.728	1.59412244592078e-201	1	Map3k3
Rptor.1	5.37563147499611e-206	-0.911698	0.117	0.745	1.735630134332e-201	1	Rptor
Cfl1.1	5.40181280141236e-205	0.681277	0.877	0.65	1.74408329919201e-200	1	Cfl1
Rpl36a.1	1.14121144751564e-203	0.793378	0.804	0.49	3.68462940059373e-199	1	Rpl36a
Fyb.1	3.16727215194692e-203	-0.850624	0.351	0.863	1.0226171596991e-198	1	Fyb
Ubash3b.1	8.14587218145599e-203	-0.947103	0.174	0.78	2.6300577512267e-198	1	Ubash3b
Slc12a6.1	1.07161296793236e-201	-0.934775	0.16	0.778	3.45991678956321e-197	1	Slc12a6
Macf1.1	1.21628621849924e-201	-0.693465	0.527	0.916	3.92702331366849e-197	1	Macf1
Fgd2.1	3.71543637746793e-200	-0.895275	0.193	0.79	1.19960294319307e-195	1	Fgd2
Tbxas1.1	6.2416890223252e-200	-0.908836	0.176	0.777	2.01525413463814e-195	1	Tbxas1
Rps17.1	1.98783584793919e-198	0.734445	0.828	0.549	6.41812560224126e-194	1	Rps17
Itga9.1	1.08678597688878e-197	-0.913394	0.083	0.698	3.50890588358081e-193	1	Itga9
Abca9.1	1.47497956345617e-197	-0.91877	0.151	0.757	4.76226651653094e-193	1	Abca9
Atp8a2.1	1.87120496894907e-197	-0.959675	0.107	0.706	6.04155948324586e-193	1	Atp8a2
Fbxl17.1	4.2124481966687e-197	-0.917509	0.174	0.781	1.36007314925842e-192	1	Fbxl17
Mycbp2.1	4.97751853236107e-197	-0.851123	0.291	0.849	1.60709140854342e-192	1	Mycbp2
Pid1.1	4.48917840724809e-196	-0.956425	0.21	0.778	1.44942103234819e-191	1	Pid1
Entpd1.1	6.94796256278113e-195	-0.912499	0.222	0.803	2.24328867264514e-190	1	Entpd1
AC149090.1.1	1.00829549195163e-194	-0.860392	0.132	0.747	3.25548365486423e-190	1	AC149090.1
Wdfy3.1	1.56890923648001e-194	-0.860538	0.184	0.791	5.065537251823e-190	1	Wdfy3
Fam172a.1	3.09353927941574e-194	-0.888651	0.215	0.795	9.98811027144959e-190	1	Fam172a
E230029C05Rik.1	1.4990589805865e-191	-0.947348	0.172	0.756	4.84001173061964e-187	1	E230029C05Rik
Sirpa.1	2.9094360612559e-191	-0.769901	0.394	0.865	9.39369621097692e-187	1	Sirpa
Pld1.1	1.71524792047946e-190	-0.870102	0.1	0.704	5.53802096085205e-186	1	Pld1
Large1.1	2.92695811412631e-190	-0.904	0.21	0.788	9.45026966307962e-186	1	Large1
Uvrag.1	7.30584153488421e-189	-0.839829	0.134	0.741	2.35883705636806e-184	1	Uvrag
Rbm47.1	9.28526022125766e-189	-0.893052	0.093	0.682	2.99793196763746e-184	1	Rbm47
Git2.1	1.3993429196968e-188	-0.846658	0.138	0.743	4.51805848482507e-184	1	Git2
Pnpla7.1	6.75264768639666e-188	-0.847212	0.081	0.678	2.18022735850689e-183	1	Pnpla7
Gm26542.1	7.15752221535304e-188	-0.922858	0.06	0.648	2.31094919767104e-183	1	Gm26542
Jmjd1c.1	4.51706487713597e-187	-0.843352	0.269	0.833	1.45842473688089e-182	1	Jmjd1c
Itch.1	4.96971490984054e-186	-0.839842	0.147	0.749	1.60457185294022e-181	1	Itch
Ifitm10.1	1.7455545934861e-185	-0.924571	0.075	0.661	5.63587211598856e-181	1	Ifitm10
Wdfy2.1	5.84172675519451e-185	-0.825936	0.103	0.689	1.88611831744965e-180	1	Wdfy2
Plcg2.1	4.78885177398323e-184	-0.836739	0.134	0.722	1.54617657226597e-179	1	Plcg2
Cacnb2.1	1.13615368714148e-183	-1.04243	0.103	0.671	3.66829940967368e-179	1	Cacnb2
Ppp3ca.1	1.3038445340313e-183	-0.804961	0.326	0.858	4.20972284702685e-179	1	Ppp3ca
Hivep3.1	1.76541318281984e-183	-0.878358	0.178	0.761	5.69998954337041e-179	1	Hivep3
Chn2.1	3.64296322605034e-183	-0.889303	0.172	0.746	1.17620353679487e-178	1	Chn2
Frmd4a.1	8.17354970529386e-183	-0.573881	0.643	0.943	2.63899399334823e-178	1	Frmd4a
Pou2f2.1	9.29166159535084e-183	-0.858351	0.179	0.775	2.99999877929092e-178	1	Pou2f2
Arl15.1	3.07047024640629e-182	-0.916723	0.17	0.736	9.91362728457199e-178	1	Arl15
Dapp1.1	3.96450939151116e-182	-0.843472	0.116	0.704	1.28002114723721e-177	1	Dapp1
Il10ra	4.07372364789701e-182	-0.821346	0.126	0.717	1.31528315419651e-177	1	Il10ra
Crlf3.1	9.63192475692151e-182	-0.828784	0.114	0.704	3.10985954626725e-177	1	Crlf3
Arhgap17.1	3.52532746908653e-181	-0.816554	0.102	0.686	1.13822247994397e-176	1	Arhgap17
Ptprc.1	5.39130163999467e-181	-0.843372	0.147	0.741	1.74068956050508e-176	1	Ptprc
Lpin2.1	6.14215929680656e-180	-0.815066	0.103	0.687	1.98311897215994e-175	1	Lpin2
Otulinl.1	1.14548571447262e-179	-0.81828	0.265	0.806	3.69842972631776e-175	1	Otulinl
Ankrd11.1	1.67710611999056e-179	-0.818776	0.234	0.82	5.41487252961351e-175	1	Ankrd11
Mgat5.1	2.1200160832741e-179	-0.840692	0.155	0.751	6.84489592806709e-175	1	Mgat5
Rnf216.1	3.23309904856811e-179	-0.815701	0.117	0.705	1.04387068981119e-174	1	Rnf216
Soga1.1	1.31738156003335e-178	-0.819512	0.088	0.668	4.25342984287966e-174	1	Soga1
Cmip.1	4.90768233259297e-178	-0.821945	0.138	0.721	1.58454339472429e-173	1	Cmip
Csf3r.1	1.37032206546134e-177	-0.814128	0.103	0.688	4.42435885275502e-173	1	Csf3r
Ivns1abp.1	2.12513803898034e-177	-0.820756	0.262	0.813	6.86143318645582e-173	1	Ivns1abp
Pitpnc1.1	3.84162381127232e-177	-0.857632	0.235	0.795	1.24034507994549e-172	1	Pitpnc1
Parp8.1	3.9236397954225e-177	-0.866794	0.103	0.683	1.26682558074806e-172	1	Parp8
P3h2.1	6.61806958086947e-177	-0.935554	0.062	0.626	2.13677612557533e-172	1	P3h2
Specc1.1	1.62438849018032e-176	-0.839225	0.224	0.784	5.2446631182452e-172	1	Specc1
Slc7a8.1	2.60879736795501e-176	-0.840422	0.155	0.733	8.42302406191635e-172	1	Slc7a8
Atp8a1.1	1.11192116606094e-175	-0.828628	0.238	0.809	3.59005986886094e-171	1	Atp8a1
Dnmt3a.1	1.67901388555006e-175	-0.81657	0.123	0.707	5.42103213227546e-171	1	Dnmt3a
Acap2.1	1.77347498767877e-175	-0.815087	0.214	0.795	5.72601869271846e-171	1	Acap2
Prex1.1	1.87505935719434e-175	-0.811374	0.196	0.782	6.05400414657337e-171	1	Prex1
Cerk.1	3.06682089944063e-175	-0.803238	0.157	0.737	9.90184463802397e-171	1	Cerk
Foxp1.1	3.74042267981946e-175	-0.844307	0.139	0.726	1.20767027063331e-170	1	Foxp1
Pik3ap1.1	5.80006792961699e-175	-0.833472	0.154	0.734	1.87266793243544e-170	1	Pik3ap1
Sbf2.1	1.72782692847097e-174	-0.820537	0.189	0.773	5.57863480395423e-170	1	Sbf2
Rnf180.1	8.42158655182129e-174	-0.866662	0.147	0.722	2.71907764998654e-169	1	Rnf180
Sik2.1	5.96440823468886e-173	-0.82091	0.088	0.656	1.92572848673399e-168	1	Sik2
Pwwp2a.1	4.51952281205529e-172	-0.809526	0.125	0.704	1.45921833032829e-167	1	Pwwp2a
Nrros.1	8.57540760254198e-172	-0.792949	0.075	0.64	2.76874185263273e-167	1	Nrros
Bmp2k.1	1.13782605779906e-171	-0.77721	0.316	0.837	3.67369899281582e-167	1	Bmp2k
Zcchc7.1	1.16143053408492e-171	-0.823751	0.202	0.775	3.7499107654e-167	1	Zcchc7
Apbb1ip.1	5.47726535557633e-171	-0.694854	0.457	0.873	1.76844466535493e-166	1	Apbb1ip
Tmem135.1	6.34302733775619e-171	-0.817538	0.165	0.741	2.04797323654134e-166	1	Tmem135
Ash1l.1	1.4186970236303e-170	-0.79742	0.184	0.765	4.58054708019515e-166	1	Ash1l
Stard9.1	1.73157289049659e-170	-0.777659	0.087	0.649	5.59072939154634e-166	1	Stard9
P2rx7.1	1.91253553998936e-169	-0.784826	0.095	0.658	6.17500349796365e-165	1	P2rx7
Luc7l2.1	2.47206161264353e-169	-0.776053	0.289	0.834	7.98154532874217e-165	1	Luc7l2
Rcsd1.1	2.47591278497174e-169	-0.796128	0.129	0.697	7.99397960883825e-165	1	Rcsd1
Arhgap12.1	3.11712770048552e-169	-0.796985	0.127	0.699	1.00642702065576e-164	1	Arhgap12
8030442B05Rik.1	3.2032977536518e-169	-0.878738	0.042	0.594	1.03424874572156e-164	1	8030442B05Rik
Rtn4rl1.1	5.29649987871045e-169	-0.80804	0.079	0.634	1.71008091583924e-164	1	Rtn4rl1
Gm10790.1	5.38851397900411e-169	-0.838759	0.23	0.764	1.73978950840106e-164	1	Gm10790
Adap2os.1	1.00862507599051e-168	-0.760291	0.09	0.656	3.25654778285056e-164	1	Adap2os
Tbc1d22a.1	3.87669720414005e-168	-0.759883	0.087	0.644	1.2516692263007e-163	1	Tbc1d22a
Ulk2.1	8.95811846363509e-168	-0.804539	0.222	0.783	2.89230770835386e-163	1	Ulk2
Smg1.1	2.41899962138577e-167	-0.7688	0.136	0.715	7.81022407756824e-163	1	Smg1
B4galt1.1	2.46785451558076e-167	-0.776322	0.115	0.681	7.96796187445559e-163	1	B4galt1
Pias1.1	3.67021802960828e-167	-0.769934	0.14	0.714	1.18500329521962e-162	1	Pias1
P2ry6	5.37911997764323e-167	-0.781978	0.149	0.717	1.73675646718167e-162	1	P2ry6
Man1a.1	5.52728488048895e-167	-0.814324	0.185	0.75	1.78459446936347e-162	1	Man1a
Qk	1.2247536628372e-165	-0.372979	0.853	0.979	3.95436215120245e-161	1	Qk
Pnisr.1	1.2542334607148e-165	-0.777385	0.208	0.786	4.04954357460986e-161	1	Pnisr
Med13l.1	1.40967085209338e-164	-0.773321	0.142	0.711	4.55140428015391e-160	1	Med13l
Vrk2.1	1.51366527589071e-164	-0.79601	0.11	0.666	4.88717107626833e-160	1	Vrk2
Itgb5.1	3.02619641363041e-164	-0.680575	0.442	0.862	9.77068036068851e-160	1	Itgb5
Sipa1l2.1	4.06873121034203e-164	-0.771606	0.096	0.659	1.31367124588313e-159	1	Sipa1l2
Slc24a3.1	5.18374200649689e-164	-0.851555	0.141	0.686	1.67367478163765e-159	1	Slc24a3
Agps.1	5.71487536476883e-164	-0.772854	0.165	0.73	1.84516180902291e-159	1	Agps
Cox4i1.1	7.2216866490107e-164	0.666338	0.826	0.623	2.33166596836608e-159	1	Cox4i1
Ubn2.1	1.08697413595678e-163	-0.788714	0.168	0.75	3.50951339276364e-159	1	Ubn2
Celf2.1	2.77055529234726e-163	-0.683936	0.441	0.882	8.94529187240159e-159	1	Celf2
Rpl31.1	3.54179669805022e-163	0.708092	0.765	0.509	1.14353989989948e-158	1	Rpl31
Tet3.1	3.70957042706304e-163	-0.74877	0.089	0.647	1.19770900378584e-158	1	Tet3
Mapk14.1	5.41556938680942e-163	-0.754418	0.147	0.718	1.74852488791916e-158	1	Mapk14
Apba1.1	9.2838669169253e-163	-0.86211	0.112	0.655	2.99748211146767e-158	1	Apba1
Blnk.1	1.02097535141227e-162	-0.790292	0.152	0.707	3.29642311710479e-158	1	Blnk
Retreg1.1	2.12371203043234e-162	-0.794618	0.16	0.722	6.8568290326569e-158	1	Retreg1
Lair1	2.54234072799211e-162	-0.777427	0.25	0.79	8.20845550846813e-158	1	Lair1
Stag1.1	2.96682296045503e-162	-0.782164	0.217	0.781	9.57898129242115e-158	1	Stag1
Osbpl11.1	4.17896501760715e-162	-0.778137	0.125	0.677	1.34926243523482e-157	1	Osbpl11
Lrrk1.1	5.51199678387344e-162	-0.759919	0.077	0.621	1.77965840160922e-157	1	Lrrk1
Rere.1	4.41609466294773e-161	-0.76164	0.25	0.805	1.42582448382593e-156	1	Rere
Tbc1d16.1	1.32380245720815e-160	-0.768768	0.144	0.702	4.27416099358795e-156	1	Tbc1d16
Anks1.1	1.35756138323085e-160	-0.748813	0.084	0.629	4.38315843803744e-156	1	Anks1
Nipbl.1	3.03150658371772e-160	-0.763891	0.269	0.822	9.78782530684939e-156	1	Nipbl
A630001G21Rik.1	3.35709014235205e-160	-0.719551	0.065	0.608	1.0839036942612e-155	1	A630001G21Rik
Mbnl2.1	6.64473835722619e-160	-0.759033	0.202	0.763	2.14538667339762e-155	1	Mbnl2
Mkln1.1	8.04289871447917e-160	-0.762747	0.186	0.756	2.59681070794389e-155	1	Mkln1
March1.1	1.46990375597494e-159	-0.773601	0.26	0.809	4.7458782569163e-155	1	March1
Sfmbt1.1	5.85688470442131e-159	-0.770289	0.122	0.679	1.89101236451651e-154	1	Sfmbt1
Ccr5.1	1.35953761440104e-157	-0.826936	0.221	0.747	4.38953909561664e-153	1	Ccr5
Bank1.1	1.40454651696452e-157	-0.869448	0.11	0.64	4.53485933932335e-153	1	Bank1
Ambra1.1	2.26152385774276e-157	-0.755426	0.121	0.677	7.30178207949406e-153	1	Ambra1
Zdhhc14.1	3.95460216135139e-157	-0.793075	0.176	0.73	1.27682239983552e-152	1	Zdhhc14
Gtdc1.1	4.25091267831086e-157	-0.806202	0.126	0.671	1.37249217644623e-152	1	Gtdc1
Zfp652.1	4.80789612897476e-157	-0.771615	0.211	0.76	1.55232542316208e-152	1	Zfp652
Arglu1.1	4.95706164914948e-157	-0.747391	0.222	0.79	1.60048649466089e-152	1	Arglu1
Heatr5a.1	5.96553306795694e-157	-0.762597	0.127	0.676	1.92609166165126e-152	1	Heatr5a
Exoc4.1	9.83435788394011e-157	-0.769369	0.263	0.807	3.17521912998774e-152	1	Exoc4
Rbm26.1	1.53944428825848e-156	-0.753339	0.199	0.771	4.97040377350015e-152	1	Rbm26
Ttc28.1	1.74352889567084e-156	-0.78731	0.196	0.75	5.62933174545244e-152	1	Ttc28
Sdk1.1	2.96964775676761e-156	-0.930302	0.107	0.633	9.58810171227559e-152	1	Sdk1
Pfn1.1	8.66620924826092e-156	0.597569	0.826	0.643	2.798058979986e-151	1	Pfn1
Rassf2.1	1.96143427390993e-155	-0.728458	0.119	0.671	6.33288284017298e-151	1	Rassf2
Plxna4.1	2.56917595335495e-155	-0.814541	0.104	0.64	8.29509840059714e-151	1	Plxna4
Sh3kbp1.1	3.43721103789043e-155	-0.773132	0.195	0.743	1.10977232780368e-150	1	Sh3kbp1
Phf14.1	1.76312187042853e-154	-0.757679	0.249	0.793	5.69259158305261e-150	1	Phf14
Lcor.1	4.10515423031006e-154	-0.740198	0.139	0.694	1.32543114634021e-149	1	Lcor
Arid1b.1	9.31622320031253e-154	-0.743988	0.152	0.711	3.00792898468491e-149	1	Arid1b
Baz2b.1	1.61699136599712e-153	-0.750839	0.192	0.747	5.2207800233949e-149	1	Baz2b
Slc16a6.1	3.24894163541304e-153	-0.71906	0.095	0.628	1.04898578582581e-148	1	Slc16a6
Rock2.1	5.36835884185089e-153	-0.752696	0.241	0.793	1.7332820192684e-148	1	Rock2
Kdm2a.1	7.67079880698769e-153	-0.720715	0.123	0.67	2.47667081081211e-148	1	Kdm2a
Celf1.1	7.91131245920151e-153	-0.729333	0.166	0.726	2.55432545370239e-148	1	Celf1
Nfkb1.1	9.24340912087739e-153	-0.731382	0.159	0.718	2.98441950285768e-148	1	Nfkb1
Aim2.1	9.33805906749536e-153	-0.723923	0.115	0.653	3.01497913112223e-148	1	Aim2
Tbc1d9.1	1.44413874425169e-152	-0.751245	0.108	0.645	4.66269076356543e-148	1	Tbc1d9
Fmnl3.1	1.66336967801823e-152	-0.714522	0.114	0.657	5.37052167941747e-148	1	Fmnl3
Ankrd17.1	6.61588585287334e-152	-0.746849	0.189	0.745	2.13607106531722e-147	1	Ankrd17
Zup1.1	7.06393845353847e-152	-0.730159	0.065	0.593	2.28073380849397e-147	1	Zup1
Snx24.1	7.89587775258676e-152	-0.790904	0.108	0.633	2.54934204997769e-147	1	Snx24
Pik3r1.1	8.5486728894527e-152	-0.746267	0.238	0.777	2.76011001581759e-147	1	Pik3r1
Mllt10.1	1.00394036223302e-151	-0.730111	0.165	0.721	3.24142224754176e-147	1	Mllt10
St3gal6.1	1.10547422871808e-151	-0.778136	0.265	0.771	3.56924464226207e-147	1	St3gal6
Wnk1.1	1.11391784030298e-151	-0.664747	0.435	0.875	3.59650653098622e-147	1	Wnk1
Zfp292.1	1.21510606474683e-151	-0.725971	0.122	0.669	3.92321295124808e-147	1	Zfp292
Zfand3.1	1.70349658851018e-151	-0.745805	0.233	0.781	5.50007943532283e-147	1	Zfand3
Smg6.1	2.07062083166114e-151	-0.760963	0.147	0.693	6.68541347918432e-147	1	Smg6
Map3k5.1	2.21282684533352e-151	-0.717844	0.06	0.586	7.14455403552835e-147	1	Map3k5
Fam49b.1	8.29644863173827e-151	-0.614178	0.496	0.887	2.67867436972933e-146	1	Fam49b
Tgfbr2	1.73129823390501e-150	-0.746202	0.192	0.746	5.58984260780912e-146	1	Tgfbr2
Nckap1l.1	1.81501204157214e-150	-0.724393	0.234	0.774	5.86012937862396e-146	1	Nckap1l
Clk1.1	2.04197775952747e-150	-0.694801	0.126	0.672	6.59293359218636e-146	1	Clk1
Gng10.1	2.53512480471535e-150	0.671359	0.765	0.548	8.18515745698444e-146	1	Gng10
Atxn7l1.1	2.67948140341794e-150	-0.737663	0.093	0.617	8.65124160721552e-146	1	Atxn7l1
Gns	3.64942142562638e-150	-0.742431	0.206	0.748	1.17828869569199e-145	1	Gns
Rab8b.1	7.55748786456797e-150	-0.733474	0.19	0.731	2.44008610683306e-145	1	Rab8b
Ptbp3.1	3.87087381573932e-149	-0.721044	0.179	0.737	1.24978902888775e-144	1	Ptbp3
Arih1.1	5.46999942788992e-149	-0.729147	0.168	0.726	1.76609871528282e-144	1	Arih1
Ptma.1	5.81785636332655e-149	0.550988	0.849	0.712	1.87841128402724e-144	1	Ptma
Abca1	8.76284341764481e-149	-0.752079	0.217	0.749	2.82925925425498e-144	1	Abca1
Fcho2.1	9.85269909419746e-149	-0.735976	0.238	0.787	3.18114095654353e-144	1	Fcho2
Sppl3.1	1.22916675274241e-148	-0.707662	0.148	0.692	3.96861069457943e-144	1	Sppl3
Mtmr3.1	1.86530018360135e-148	-0.711119	0.134	0.677	6.02249470279367e-144	1	Mtmr3
Snrnp70.1	1.94733575294237e-148	-0.70086	0.251	0.795	6.28736294552502e-144	1	Snrnp70
Bach2.1	2.23833274293888e-148	-0.789998	0.138	0.666	7.22690492712676e-144	1	Bach2
Dgkd.1	2.82456175307663e-148	-0.710566	0.128	0.67	9.1196625321585e-144	1	Dgkd
Rbm6.1	3.33443076001948e-148	-0.720712	0.148	0.696	1.07658765948749e-143	1	Rbm6
Man1c1.1	3.80322865906426e-148	-0.740397	0.12	0.647	1.22794843715208e-143	1	Man1c1
Tubgcp5.1	6.94859117190964e-148	-0.736705	0.147	0.683	2.24349163167446e-143	1	Tubgcp5
Mylip.1	8.41242778008013e-148	-0.747572	0.176	0.7	2.71612055735447e-143	1	Mylip
Extl3.1	1.14567754963517e-147	-0.73282	0.122	0.651	3.69904910450706e-143	1	Extl3
Aif1.1	1.30324690774193e-147	0.59437	0.796	0.627	4.20779329102635e-143	1	Aif1
Itga6.1	2.30302551115138e-147	-0.756554	0.216	0.756	7.43577846785447e-143	1	Itga6
Mlxip.1	2.71785955429596e-147	-0.704797	0.069	0.581	8.77515314295538e-143	1	Mlxip
Tnrc6b.1	2.7647277846041e-147	-0.729695	0.221	0.769	8.92647659815126e-143	1	Tnrc6b
Wdfy4.1	3.11636530026727e-147	-0.70017	0.077	0.591	1.00618086449729e-142	1	Wdfy4
Oxr1.1	3.3654338034991e-147	-0.794398	0.161	0.68	1.08659761213576e-142	1	Oxr1
Akap10.1	3.86086575537809e-147	-0.719958	0.09	0.614	1.24655772643892e-142	1	Akap10
Snx13.1	4.32986252826953e-147	-0.723849	0.121	0.655	1.39798271450238e-142	1	Snx13
H3f3a.1	5.35031560470921e-147	0.54719	0.83	0.663	1.72745639929246e-142	1	H3f3a
Herc2.1	5.48052517414744e-147	-0.723716	0.228	0.768	1.76949716297698e-142	1	Herc2
Rpl4.1	6.52498175042898e-147	0.626621	0.759	0.555	2.10672085776101e-142	1	Rpl4
Arid4a.1	6.85019417620107e-147	-0.717551	0.147	0.692	2.21172219367004e-142	1	Arid4a
Oaz1.1	1.52425158560928e-146	0.632489	0.778	0.589	4.9213510944567e-142	1	Oaz1
Pik3cd.1	1.93970091082597e-146	-0.712917	0.098	0.619	6.26271233078381e-142	1	Pik3cd
Cd86.1	1.9439654343366e-146	-0.745168	0.167	0.701	6.27648119784257e-142	1	Cd86
Cx3cr1	2.03004431061705e-146	-0.511805	0.675	0.908	6.55440406568927e-142	1	Cx3cr1
Serf2.1	2.17314896704913e-146	0.670216	0.773	0.57	7.01644606991152e-142	1	Serf2
Arhgap31.1	5.11495303404462e-146	-0.778525	0.145	0.665	1.65146488610199e-141	1	Arhgap31
Myo9a.1	8.34237932972524e-146	-0.73651	0.184	0.725	2.69350401418839e-141	1	Myo9a
Kcnk13.1	8.34396842580961e-146	-0.742355	0.085	0.605	2.69401708564115e-141	1	Kcnk13
Arsb.1	1.3321619447797e-145	-0.759381	0.266	0.767	4.30115127111022e-141	1	Arsb
Fcer1g.1	1.81204856766275e-145	0.491354	0.91	0.751	5.85056121041272e-141	1	Fcer1g
Hdac9.1	3.40669857199743e-145	-0.853616	0.172	0.68	1.09992076794081e-140	1	Hdac9
Nsd1.1	5.2213404095558e-145	-0.712746	0.238	0.785	1.68581417803328e-140	1	Nsd1
Cnot2.1	6.39995230902817e-145	-0.719484	0.164	0.705	2.06635260201593e-140	1	Cnot2
Tmem164.1	6.91779075555777e-145	-0.737492	0.133	0.655	2.23354710124694e-140	1	Tmem164
Phf21a.1	7.0773968566428e-145	-0.736611	0.216	0.746	2.28507912310426e-140	1	Phf21a
Maml2.1	1.1536618422845e-144	-0.729953	0.348	0.828	3.72482799018398e-140	1	Maml2
Ap3b1.1	1.48493193457216e-144	-0.703284	0.167	0.712	4.79439973715312e-140	1	Ap3b1
Naca.1	1.68569295084213e-144	0.653517	0.763	0.556	5.442596830384e-140	1	Naca
Pten.1	1.77202557007991e-144	-0.720137	0.241	0.78	5.721338958117e-140	1	Pten
Synj1.1	2.70644121007557e-144	-0.687853	0.094	0.613	8.738286734971e-140	1	Synj1
Rbm5.1	8.46462260977372e-144	-0.678067	0.141	0.685	2.73297270201764e-139	1	Rbm5
Arhgap25.1	1.21297767234841e-143	-0.691279	0.076	0.59	3.91634101071131e-139	1	Arhgap25
Ogt.1	1.53467990197803e-143	-0.677403	0.144	0.687	4.95502099951645e-139	1	Ogt
Smurf2.1	1.71168449262718e-143	-0.700472	0.121	0.651	5.52651572134536e-139	1	Smurf2
Cnot4.1	4.21437103026696e-143	-0.71043	0.149	0.694	1.36069397454229e-138	1	Cnot4
Rhoh.1	4.31286254308859e-143	-0.693044	0.12	0.647	1.39249392928701e-138	1	Rhoh
Gtf2h2.1	5.40939399981839e-143	-0.725276	0.181	0.719	1.74653104072136e-138	1	Gtf2h2
Atad2b.1	5.73888432442477e-143	-0.695676	0.126	0.657	1.85291358182703e-138	1	Atad2b
Cd84.1	5.92488944705932e-143	-0.740433	0.153	0.675	1.91296905577204e-138	1	Cd84
Itsn2.1	6.52200500379676e-143	-0.694307	0.127	0.659	2.10575975557586e-138	1	Itsn2
Ppp1r12a.1	1.09592523914525e-142	-0.703014	0.215	0.76	3.53841381962828e-138	1	Ppp1r12a
Akap8l.1	1.57595898968748e-142	-0.678743	0.128	0.656	5.08829879000396e-138	1	Akap8l
Ski.1	1.90913244694918e-142	-0.704556	0.187	0.724	6.16401593146483e-138	1	Ski
Fam193a.1	7.42438768302626e-142	-0.682343	0.145	0.688	2.39711205121869e-137	1	Fam193a
Rgs10	2.2046220777751e-141	0.358724	0.913	0.859	7.11806330251247e-137	1	Rgs10
Smyd3.1	2.80458411754927e-141	-0.784439	0.125	0.631	9.05516074033131e-137	1	Smyd3
Chd7.1	4.08816802067055e-141	-0.700047	0.176	0.716	1.3199468088339e-136	1	Chd7
Lysmd4.1	5.30884681640187e-141	-0.681238	0.043	0.533	1.71406737161167e-136	1	Lysmd4
Tmcc1.1	7.53843277556916e-141	-0.74214	0.183	0.715	2.43393379024801e-136	1	Tmcc1
Nfat5.1	9.31014214838727e-141	-0.717226	0.134	0.662	3.0059655954498e-136	1	Nfat5
Vav2.1	1.51466943283649e-140	-0.676202	0.082	0.588	4.89041319779918e-136	1	Vav2
2610203C22Rik.1	2.26444620115895e-140	-0.72837	0.083	0.587	7.31121744968189e-136	1	2610203C22Rik
Crebbp.1	7.52838494939421e-140	-0.693566	0.222	0.762	2.43068964861091e-135	1	Crebbp
Setd2.1	1.28930936838206e-139	-0.665912	0.126	0.654	4.16279315769517e-135	1	Setd2
Kdm7a.1	2.52183548844344e-139	-0.678697	0.096	0.612	8.14225024153735e-135	1	Kdm7a
Rasgrp3.1	2.64048711845002e-139	-0.741813	0.183	0.703	8.52534075933957e-135	1	Rasgrp3
Nsd3.1	4.67465603094681e-139	-0.675766	0.142	0.676	1.5093061927118e-134	1	Nsd3
Ncoa2.1	5.64063119974751e-139	-0.695229	0.133	0.654	1.82119059546248e-134	1	Ncoa2
Hps3.1	6.65753863205994e-139	-0.664986	0.096	0.607	2.14951949813319e-134	1	Hps3
Btaf1.1	1.01742245463453e-138	-0.674791	0.133	0.659	3.2849518792785e-134	1	Btaf1
Atxn1.1	1.09919987210244e-138	-0.766054	0.117	0.623	3.54898662705715e-134	1	Atxn1
Slc7a7.1	1.20102773063692e-138	-0.686814	0.102	0.607	3.87775823390741e-134	1	Slc7a7
Prr14l.1	1.3189149915713e-138	-0.692045	0.091	0.596	4.25838083328626e-134	1	Prr14l
Ckb.1	2.59864283741578e-138	0.539534	0.842	0.722	8.39023812916433e-134	1	Ckb
Gm35188.1	3.32431447642239e-138	-0.723183	0.039	0.524	1.0733214150025e-133	1	Gm35188
Eml4.1	3.62470189868332e-138	-0.694447	0.166	0.697	1.17030750202788e-133	1	Eml4
Pacs1.1	3.86365587541313e-138	-0.74292	0.075	0.57	1.24745857249464e-133	1	Pacs1
Rbm39.1	4.02147119653697e-138	-0.635849	0.425	0.876	1.29841240522589e-133	1	Rbm39
Ncoa3.1	4.81764939205826e-138	-0.666922	0.121	0.636	1.55547445921385e-133	1	Ncoa3
Fhit.1	6.83500249368771e-138	-0.848036	0.168	0.655	2.20681725513695e-133	1	Fhit
Kansl1l.1	1.20301883862086e-137	-0.729121	0.1	0.605	3.88418692425516e-133	1	Kansl1l
Setd5.1	2.56766861920305e-137	-0.692419	0.217	0.758	8.29023167082089e-133	1	Setd5
Vps13b.1	3.48190617151426e-137	-0.694572	0.152	0.677	1.12420304559681e-132	1	Vps13b
Tns3.1	4.52353647097099e-137	-0.689348	0.222	0.753	1.4605142203824e-132	1	Tns3
Mtss1.1	7.95333961442798e-137	-0.69116	0.1	0.603	2.56789476131036e-132	1	Mtss1
Mitf.1	8.96234912515253e-137	-0.729636	0.116	0.629	2.893673662038e-132	1	Mitf
Larp4b.1	2.15863375667233e-136	-0.659035	0.134	0.657	6.96958081016795e-132	1	Larp4b
Morc3.1	2.41997280380106e-136	-0.658478	0.141	0.666	7.81336619163249e-132	1	Morc3
Atp2c1.1	2.55856058803639e-136	-0.697823	0.165	0.682	8.26082457059308e-132	1	Atp2c1
Vti1a.1	3.55300553023995e-136	-0.721778	0.164	0.681	1.14715889554857e-131	1	Vti1a
Gmip.1	8.02846484848371e-136	-0.643068	0.094	0.597	2.59215044562994e-131	1	Gmip
Nf1.1	8.82569635198856e-136	-0.700967	0.244	0.767	2.84955258116655e-131	1	Nf1
Sipa1l1.1	1.68239983137957e-135	-0.687063	0.096	0.601	5.43196433557521e-131	1	Sipa1l1
Med12l.1	3.28139913933528e-135	-0.681381	0.104	0.611	1.05946534011718e-130	1	Med12l
Irak2.1	3.83853456098142e-135	-0.665914	0.084	0.58	1.23934765370407e-130	1	Irak2
Syk.1	4.787489462865e-135	-0.650482	0.096	0.596	1.54573672287522e-130	1	Syk
Skap2.1	5.53897500050299e-135	-0.694058	0.278	0.783	1.7883688584124e-130	1	Skap2
Sh3bgrl3.1	5.8964272800786e-135	0.67761	0.735	0.506	1.90377947591898e-130	1	Sh3bgrl3
Lpcat2.1	1.02614143236881e-134	-0.617212	0.446	0.845	3.31310284268917e-130	1	Lpcat2
Thada.1	1.27198074334408e-134	-0.67445	0.068	0.558	4.10684422603502e-130	1	Thada
Ppp1r21.1	2.15183463178518e-134	-0.664363	0.11	0.614	6.94762847564481e-130	1	Ppp1r21
Nuak1.1	2.35898712611906e-134	-0.690345	0.12	0.63	7.61646173410062e-130	1	Nuak1
Ankhd1.1	2.464334828909e-134	-0.666813	0.125	0.641	7.95659786209849e-130	1	Ankhd1
Chd2.1	4.43653600371083e-134	-0.688337	0.164	0.683	1.43242437951811e-129	1	Chd2
Zmiz1	5.1236704119681e-134	-0.667918	0.184	0.712	1.65427946591214e-129	1	Zmiz1
Hpgds.1	7.39433409142781e-134	-0.619957	0.434	0.857	2.3874086480993e-129	1	Hpgds
Lcp2.1	7.94758906414461e-134	-0.66227	0.133	0.643	2.56603808114037e-129	1	Lcp2
Fnip1.1	8.07087812994883e-134	-0.683839	0.133	0.643	2.60584442181658e-129	1	Fnip1
Atp6v0a1.1	1.52938014111024e-133	-0.671903	0.135	0.645	4.93790966160262e-129	1	Atp6v0a1
Brd4.1	1.74418781403666e-133	-0.650096	0.154	0.67	5.63145919518017e-129	1	Brd4
Smad3.1	3.95035673847035e-133	-0.683217	0.069	0.552	1.27545168014992e-128	1	Smad3
Zfp148.1	4.42364595450771e-133	-0.670182	0.163	0.679	1.4282625693319e-128	1	Zfp148
Dennd1a.1	7.87379922808834e-133	-0.692096	0.202	0.726	2.54221355677288e-128	1	Dennd1a
Ube2h.1	8.02781645710891e-133	-0.674769	0.17	0.689	2.59194109950675e-128	1	Ube2h
Tnfrsf11a.1	1.65184252602926e-132	-0.700045	0.097	0.59	5.33330396379068e-128	1	Tnfrsf11a
Dock11.1	2.16931640243421e-132	-0.698539	0.106	0.599	7.00407186853932e-128	1	Dock11
Trappc8.1	3.05969733392515e-132	-0.635013	0.077	0.564	9.87884478204414e-128	1	Trappc8
Eif4g3.1	5.74366453782282e-132	-0.669837	0.227	0.761	1.85445696932685e-127	1	Eif4g3
Senp2.1	6.29374346119137e-132	-0.640042	0.104	0.608	2.03206095131486e-127	1	Senp2
Wdr44.1	6.61922956311816e-132	-0.679783	0.102	0.597	2.13715064904396e-127	1	Wdr44
Sh3pxd2a.1	6.78733366181516e-132	-0.6562	0.114	0.623	2.19142641939026e-127	1	Sh3pxd2a
Col27a1.1	8.91884984410794e-132	-0.661949	0.046	0.517	2.87962904916713e-127	1	Col27a1
A830008E24Rik.1	1.30626402444555e-131	-0.763395	0.064	0.539	4.21753465572736e-127	1	A830008E24Rik
Dhx9.1	1.57447031024253e-131	-0.654321	0.158	0.679	5.08349229068006e-127	1	Dhx9
Tnrc18.1	2.37546753834311e-131	-0.637638	0.11	0.611	7.6696720410484e-127	1	Tnrc18
Asph.1	2.39365352621225e-131	-0.686455	0.186	0.701	7.7283891400815e-127	1	Asph
Tacc1.1	2.67280345365154e-131	-0.682775	0.281	0.782	8.62968051080474e-127	1	Tacc1
Gm5086.1	3.24690388444757e-131	-0.670761	0.098	0.593	1.04832785717159e-126	1	Gm5086
Mon2.1	3.55709688075404e-131	-0.636938	0.11	0.62	1.14847986988906e-126	1	Mon2
Kat6a.1	3.94922166132326e-131	-0.644791	0.165	0.685	1.27508519779144e-126	1	Kat6a
Kdm3b.1	5.17729022778572e-131	-0.648584	0.104	0.599	1.67159169584517e-126	1	Kdm3b
Kmt2c.1	6.77590310437131e-131	-0.672545	0.223	0.756	2.18773583530837e-126	1	Kmt2c
Arid1a.1	7.57182860028902e-131	-0.649211	0.166	0.687	2.44471630017532e-126	1	Arid1a
Son	1.08952463885763e-130	-0.647979	0.371	0.859	3.51774820147963e-126	1	Son
Fbxl20.1	1.65390701318983e-130	-0.662446	0.084	0.571	5.339969573486e-126	1	Fbxl20
Npm1.1	1.74833035678237e-130	0.666154	0.72	0.51	5.64483422294325e-126	1	Npm1
Fnbp1.1	3.16364659767374e-130	-0.659651	0.187	0.706	1.02144657699092e-125	1	Fnbp1
Tra2a.1	5.28462982201167e-130	-0.667251	0.19	0.711	1.70624843063291e-125	1	Tra2a
Rrbp1	9.86657920503189e-130	-0.635144	0.422	0.87	3.18562242792865e-125	1	Rrbp1
Atp2b1	1.06868425438589e-129	-0.662278	0.203	0.724	3.45046085213574e-125	1	Atp2b1
Cbl.1	1.09697385287425e-129	-0.656201	0.168	0.69	3.54179947877508e-125	1	Cbl
Atxn7.1	1.58616519061839e-129	-0.649028	0.069	0.547	5.1212515509496e-125	1	Atxn7
Tbc1d14.1	1.78468650020607e-129	-0.654396	0.106	0.602	5.76221730321533e-125	1	Tbc1d14
Prkcb.1	2.4605149094838e-129	-0.697503	0.238	0.736	7.94426448825033e-125	1	Prkcb
Tspan14.1	3.01576861769986e-129	-0.641315	0.122	0.629	9.73701213596755e-125	1	Tspan14
Cdh23.1	5.21820897105175e-129	-0.637117	0.039	0.508	1.68480313048348e-124	1	Cdh23
Osbpl8.1	6.86720611920891e-129	-0.650686	0.103	0.599	2.21721483970898e-124	1	Osbpl8
Pds5a.1	9.73862129081406e-129	-0.629815	0.126	0.636	3.14430865616514e-124	1	Pds5a
Elk3.1	2.90417314126514e-128	-0.662516	0.138	0.639	9.37670382120276e-124	1	Elk3
Sall1.1	4.24860952519499e-128	-0.679141	0.209	0.714	1.37174855739971e-123	1	Sall1
Tnrc6c.1	5.02699895077382e-128	-0.63357	0.138	0.646	1.62306715123634e-123	1	Tnrc6c
Rffl.1	5.69538139935762e-128	-0.661639	0.072	0.556	1.83886779241059e-123	1	Rffl
Pros1.1	6.07479364040679e-128	-0.670254	0.173	0.684	1.96136862267814e-123	1	Pros1
Strn3.1	6.8319919955959e-128	-0.668232	0.205	0.725	2.20584525561805e-123	1	Strn3
Usp24.1	7.35106772598051e-128	-0.655017	0.189	0.713	2.37343923668733e-123	1	Usp24
Cd180.1	7.47248521477573e-128	-0.677347	0.136	0.631	2.41264130129464e-123	1	Cd180
Acer3.1	1.0050984552608e-127	-0.703874	0.145	0.638	3.24516138250055e-123	1	Acer3
Fbxo11.1	1.09674072983509e-127	-0.665041	0.154	0.658	3.54104679441856e-123	1	Fbxo11
Adam10.1	1.68875857788529e-127	-0.659701	0.238	0.747	5.45249482041824e-123	1	Adam10
Gm13710.1	1.74572320396331e-127	-0.67704	0.065	0.538	5.63641650863632e-123	1	Gm13710
Zmym4.1	1.95717178590759e-127	-0.646549	0.113	0.611	6.31912054515983e-123	1	Zmym4
Abl1.1	3.29213415165163e-127	-0.628917	0.096	0.584	1.06293135354376e-122	1	Abl1
Insr.1	3.9935164007523e-127	-0.632149	0.098	0.592	1.28938664031089e-122	1	Insr
Rsrp1	4.33184607732291e-127	-0.637739	0.365	0.831	1.39862314298525e-122	1	Rsrp1
Fgf13.1	4.36271839829631e-127	-0.878447	0.153	0.612	1.40859088925793e-122	1	Fgf13
St3gal5.1	4.8739161587761e-127	-0.68022	0.144	0.64	1.57364131018404e-122	1	St3gal5
Stx16.1	1.65855923209457e-126	-0.602231	0.081	0.564	5.35499019266375e-122	1	Stx16
Birc6.1	2.05655618590904e-126	-0.639109	0.189	0.706	6.64000295744453e-122	1	Birc6
Rapgef1.1	2.93299872091669e-126	-0.616939	0.12	0.614	9.46977297022373e-122	1	Rapgef1
Cdk13.1	3.27401799261954e-126	-0.645921	0.148	0.649	1.05708218927707e-121	1	Cdk13
Nktr.1	3.79667304988875e-126	-0.634955	0.159	0.665	1.22583182761758e-121	1	Nktr
Pfdn5.1	4.30256310294906e-126	0.635464	0.725	0.521	1.38916854904916e-121	1	Pfdn5
Asxl1.1	7.60824382049694e-126	-0.63542	0.117	0.612	2.45647368232385e-121	1	Asxl1
Arhgap22.1	9.09807919457066e-126	-0.707146	0.049	0.508	2.93749682955103e-121	1	Arhgap22
Hltf.1	9.9386542827353e-126	-0.6322	0.088	0.57	3.20889330826675e-121	1	Hltf
Ptpra	1.06293693875841e-125	-0.652282	0.192	0.712	3.43190449416927e-121	1	Ptpra
Mvb12b.1	1.51153964858829e-125	-0.618315	0.128	0.621	4.88030806339701e-121	1	Mvb12b
Itpr2.1	1.52091697603319e-125	-0.663127	0.249	0.769	4.91058464051837e-121	1	Itpr2
Tlr7	1.53564407607625e-125	-0.642143	0.109	0.6	4.95813402842738e-121	1	Tlr7
Rps6ka3.1	2.25396216553429e-125	-0.671121	0.127	0.62	7.27736764386058e-121	1	Rps6ka3
Kpna4.1	2.30430882490599e-125	-0.630017	0.14	0.639	7.43992190297397e-121	1	Kpna4
Herc4.1	3.04961709237623e-125	-0.626238	0.081	0.553	9.84629870615514e-121	1	Herc4
Ascc3.1	5.06917924653399e-125	-0.647224	0.103	0.592	1.63668590332843e-120	1	Ascc3
5330438D12Rik.1	6.2682092355713e-125	-0.610266	0.05	0.507	2.0238167158889e-120	1	5330438D12Rik
Dnm2.1	1.14502157978445e-124	-0.636503	0.222	0.748	3.69693117465004e-120	1	Dnm2
Prkce.1	1.30273835718846e-124	-0.723229	0.107	0.582	4.20615133385437e-120	1	Prkce
Nos1ap.1	1.33020513022197e-124	-0.671808	0.044	0.503	4.29483330394768e-120	1	Nos1ap
Cflar.1	1.57896141454902e-124	-0.643624	0.178	0.681	5.09799271915443e-120	1	Cflar
Mbtd1.1	1.7354437089155e-124	-0.66023	0.139	0.636	5.60322710297547e-120	1	Mbtd1
Nr6a1.1	2.12363396815341e-124	-0.659571	0.063	0.522	6.8565769929769e-120	1	Nr6a1
Zfp638.1	3.38150645227171e-124	-0.642198	0.185	0.7	1.09178698824497e-119	1	Zfp638
Wdr26.1	7.25868866063929e-124	-0.635302	0.206	0.726	2.34361280786061e-119	1	Wdr26
Mtr.1	7.28506019347433e-124	-0.599823	0.088	0.561	2.35212738466706e-119	1	Mtr
Mbd5.1	2.97075145573881e-123	-0.667029	0.181	0.682	9.59166522514389e-119	1	Mbd5
Dyrk1a.1	3.00247488676069e-123	-0.616548	0.113	0.603	9.69409066688425e-119	1	Dyrk1a
Ythdf3.1	3.17824765071183e-123	-0.619952	0.139	0.637	1.02616081898533e-118	1	Ythdf3
Rnf111.1	3.23229599988938e-123	-0.608041	0.112	0.597	1.04361140948428e-118	1	Rnf111
Bbs9.1	3.25589711919846e-123	-0.709151	0.076	0.545	1.05123150287561e-118	1	Bbs9
Clasp2.1	4.27409147018923e-123	-0.654523	0.255	0.765	1.37997591298e-118	1	Clasp2
Tbl1xr1.1	4.4098024782275e-123	-0.644763	0.179	0.69	1.42379292614531e-118	1	Tbl1xr1
Slc12a9	1.27943769045603e-122	-0.598164	0.084	0.559	4.13092047117537e-118	1	Slc12a9
Cep68.1	1.72317518017846e-122	-0.599921	0.068	0.533	5.5636157042422e-118	1	Cep68
Cttnbp2nl.1	2.38967094276875e-122	-0.663227	0.263	0.762	7.71553057291748e-118	1	Cttnbp2nl
Nr6a1os.1	2.53188748262343e-122	-0.706126	0.043	0.488	8.17470511514626e-118	1	Nr6a1os
Ubb.1	2.80862296105973e-122	0.528879	0.816	0.641	9.06820095437356e-118	1	Ubb
Clta.1	3.86969755234869e-122	0.400613	0.837	0.785	1.24940924872682e-117	1	Clta
Mrtfa.1	4.68820848619233e-122	-0.61729	0.071	0.531	1.51368187393692e-117	1	Mrtfa
Rhobtb1.1	5.2989570284739e-122	-0.621189	0.057	0.514	1.71087425578337e-117	1	Rhobtb1
Stab1	5.30230131041568e-122	-0.651733	0.142	0.633	1.71195402409391e-117	1	Stab1
Atp9b.1	1.0136662622794e-121	-0.607765	0.12	0.608	3.27282426102149e-117	1	Atp9b
Prkcd	1.08228736925564e-121	-0.603723	0.155	0.658	3.49438122911569e-117	1	Prkcd
Zc3h7a.1	1.4738799462667e-121	-0.602412	0.093	0.568	4.7587161825113e-117	1	Zc3h7a
Gab1.1	1.85779428783988e-121	-0.652064	0.116	0.596	5.99826041714863e-117	1	Gab1
Tbk1	2.1217076040419e-121	-0.586792	0.082	0.547	6.85035734117007e-117	1	Tbk1
Arhgap5.1	3.26530857305447e-121	-0.62398	0.422	0.841	1.0542701789821e-116	1	Arhgap5
Tab2.1	3.57315029024253e-121	-0.63081	0.208	0.713	1.15366303421061e-116	1	Tab2
Helz.1	1.38614045005192e-120	-0.594054	0.093	0.56	4.47543167108263e-116	1	Helz
Ccnl1.1	2.31927222606195e-120	-0.588715	0.089	0.551	7.48823423628621e-116	1	Ccnl1
Nfia.1	3.69009572976696e-120	-0.574468	0.508	0.887	1.19142120826986e-115	1	Nfia
Cdk6.1	9.84427288720172e-120	-0.655442	0.117	0.587	3.17842038709082e-115	1	Cdk6
Bmpr2.1	1.05354813509073e-119	-0.629772	0.163	0.663	3.40159086376745e-115	1	Bmpr2
Cep170.1	1.07255846818637e-119	-0.620198	0.167	0.67	3.46296952623332e-115	1	Cep170
Cog5.1	1.41827077689634e-119	-0.622735	0.123	0.606	4.57917085736522e-115	1	Cog5
Atf7ip.1	1.62439517944209e-119	-0.617903	0.119	0.601	5.24468471586467e-115	1	Atf7ip
Zdhhc20.1	2.37878267110625e-119	-0.596536	0.129	0.608	7.68037561020074e-115	1	Zdhhc20
Fus.1	2.45427871407204e-119	-0.626183	0.269	0.774	7.92412968412438e-115	1	Fus
Ep300	4.98923968089872e-119	-0.585626	0.132	0.615	1.61087581577177e-114	1	Ep300
Fam13b.1	5.5643514831309e-119	-0.589389	0.094	0.563	1.79656216335847e-114	1	Fam13b
Cux1.1	1.01586177976934e-118	-0.641155	0.261	0.756	3.27991292834127e-114	1	Cux1
Fam168a.1	1.08842781791505e-118	-0.624732	0.155	0.64	3.51420689570232e-114	1	Fam168a
Nek7.1	1.43887538771072e-118	-0.637614	0.268	0.767	4.64569696430161e-114	1	Nek7
Cfh	1.45911091489669e-118	-0.645897	0.349	0.805	4.71103141092693e-114	1	Cfh
Asxl2.1	1.77810495941776e-118	-0.610325	0.136	0.621	5.74096748247211e-114	1	Asxl2
Phc2.1	2.62600555811193e-118	-0.613256	0.114	0.582	8.47858414547598e-114	1	Phc2
Smarca2.1	2.8576391746868e-118	-0.615804	0.167	0.67	9.22645960331126e-114	1	Smarca2
Taok3.1	3.26704177931766e-118	-0.605672	0.11	0.579	1.05482977928829e-113	1	Taok3
Fto.1	3.59072652029136e-118	-0.605182	0.117	0.595	1.15933787160647e-113	1	Fto
Washc4	7.9627657948968e-118	-0.596509	0.126	0.605	2.57093819219833e-113	1	Washc4
Siglech	1.46383300186318e-117	-0.494949	0.588	0.864	4.72627761311566e-113	1	Siglech
Zfr.1	1.57493272451035e-117	-0.624626	0.204	0.707	5.08498528762656e-113	1	Zfr
Phip.1	2.91063028908221e-117	-0.634926	0.173	0.659	9.39755201435973e-113	1	Phip
Cyth4	3.07797351325785e-117	-0.61608	0.34	0.821	9.93785308225563e-113	1	Cyth4
Acss1.1	4.82250977141402e-117	-0.623299	0.087	0.549	1.55704372989645e-112	1	Acss1
Lnpep.1	5.73293895451152e-117	-0.610771	0.157	0.649	1.85099400024314e-112	1	Lnpep
Ddx17.1	6.459972541761e-117	-0.600806	0.233	0.749	2.08573133455837e-112	1	Ddx17
Man1a2.1	7.08220128299655e-117	-0.631409	0.227	0.726	2.2866303282411e-112	1	Man1a2
Dmxl1.1	7.60411041076785e-117	-0.618328	0.154	0.636	2.45513912832462e-112	1	Dmxl1
Cox8a.1	1.41552441565747e-116	0.666518	0.722	0.533	4.57030368083327e-112	1	Cox8a
Dnajc13	1.94642602808588e-116	-0.595123	0.136	0.618	6.28442571688089e-112	1	Dnajc13
Gm46367.1	2.10521765139588e-116	-0.577598	0.025	0.448	6.79711623106189e-112	1	Gm46367
Ttc14.1	2.80153114466439e-116	-0.572835	0.134	0.623	9.04530360677791e-112	1	Ttc14
Dpy19l4.1	3.41324848678889e-116	-0.605775	0.122	0.593	1.10203553892953e-111	1	Dpy19l4
Slc38a9.1	4.62269578423114e-116	-0.611801	0.083	0.537	1.49252978785471e-111	1	Slc38a9
Whrn.1	5.93687952802037e-116	-0.603336	0.055	0.506	1.91684029321194e-111	1	Whrn
Rasa1.1	6.1945550133726e-116	-0.597414	0.146	0.625	2.00003597716761e-111	1	Rasa1
Acvr1.1	6.20568505513355e-116	-0.579077	0.063	0.51	2.00362953375097e-111	1	Acvr1
Gpx1.1	6.69223986337263e-116	0.645547	0.675	0.432	2.16072348468712e-111	1	Gpx1
Akap13.1	7.45706008552843e-116	-0.619528	0.344	0.82	2.40766098981456e-111	1	Akap13
Pum2.1	1.44658719613131e-115	-0.606539	0.189	0.692	4.67059608014917e-111	1	Pum2
Trip12.1	1.96521543839246e-115	-0.60538	0.218	0.717	6.34509108593772e-111	1	Trip12
Kmt2e.1	1.9908054497094e-115	-0.605911	0.208	0.717	6.42771355547673e-111	1	Kmt2e
Fer.1	2.10213261655322e-115	-0.612387	0.114	0.583	6.78715557906539e-111	1	Fer
Prkn.1	3.54202123445332e-115	-0.706553	0.191	0.656	1.14361239596794e-110	1	Prkn
Nisch	3.54910060833112e-115	-0.571312	0.154	0.65	1.14589811341187e-110	1	Nisch
Cst3.1	3.72586163680738e-115	0.427182	1	0.882	1.202968946676e-110	1	Cst3
Tcf20.1	4.74522917756337e-115	-0.628873	0.096	0.553	1.53209214455989e-110	1	Tcf20
Chd6.1	5.65372770683395e-115	-0.585086	0.14	0.624	1.82541906470548e-110	1	Chd6
Mknk1	6.4712706608517e-115	-0.570361	0.119	0.581	2.08937915826919e-110	1	Mknk1
Bptf.1	9.07709347256995e-115	-0.58416	0.166	0.659	2.93072116948866e-110	1	Bptf
Csad.1	1.07379163693656e-114	-0.594003	0.088	0.538	3.46695105817707e-110	1	Csad
Scaf8.1	1.65365123619182e-114	-0.572532	0.102	0.566	5.33914374629252e-110	1	Scaf8
Hck.1	1.83602068144453e-114	-0.623834	0.18	0.674	5.92795997417994e-110	1	Hck
Trio.1	1.9568665236181e-114	-0.601097	0.172	0.668	6.31813494480576e-110	1	Trio
Srrm2	2.43920135732856e-114	-0.605514	0.384	0.853	7.87544942240673e-110	1	Srrm2
Ralgps1.1	4.0967291434857e-114	-0.583204	0.066	0.513	1.32271093855723e-109	1	Ralgps1
St3gal3.1	5.67205933912415e-114	-0.601851	0.079	0.528	1.83133779882301e-109	1	St3gal3
Disc1.1	6.08433652044801e-114	-0.595297	0.056	0.489	1.96444973235705e-109	1	Disc1
Scmh1.1	6.25295393983683e-114	-0.651254	0.125	0.582	2.01889123855512e-109	1	Scmh1
Gm26740.1	7.69034915184332e-114	-0.676267	0.057	0.486	2.48298303065565e-109	1	Gm26740
Usp34.1	1.23691940363311e-113	-0.617666	0.244	0.752	3.99364167851021e-109	1	Usp34
Elf1	1.36199314249642e-113	-0.585282	0.135	0.602	4.3974672591782e-109	1	Elf1
9930111J21Rik2	1.67743891902565e-113	-0.584003	0.076	0.522	5.41594703785811e-109	1	9930111J21Rik2
Ggta1	1.9459520204573e-113	-0.583738	0.062	0.505	6.28289528845047e-109	1	Ggta1
Snd1.1	2.13861016630062e-113	-0.593823	0.139	0.615	6.9049306439348e-109	1	Snd1
Atp5e.1	2.31347921545849e-113	0.695037	0.665	0.439	7.46953034295084e-109	1	Atp5e
Abi1.1	3.57987478046026e-113	-0.603543	0.221	0.726	1.15583417036721e-108	1	Abi1
Vgll4.1	6.76515126544615e-113	-0.581654	0.104	0.558	2.1842643890746e-108	1	Vgll4
Sdccag8.1	7.45464202587022e-113	-0.610712	0.106	0.562	2.40688027089272e-108	1	Sdccag8
Fat3.1	8.05015487930584e-113	-0.72198	0.158	0.604	2.59915350588148e-108	1	Fat3
Slmap.1	8.64452585238198e-113	-0.598962	0.144	0.627	2.79105806195857e-108	1	Slmap
Vps54.1	9.53453880597471e-113	-0.586045	0.109	0.573	3.07841654428506e-108	1	Vps54
Srsf5	1.32020459575375e-112	-0.603395	0.274	0.779	4.26254457831013e-108	1	Srsf5
Mctp1.1	1.50539358087225e-112	-0.746304	0.103	0.542	4.86046425456222e-108	1	Mctp1
Unc93b1	1.7249718971565e-112	-0.539842	0.485	0.863	5.56941676434919e-108	1	Unc93b1
Cds1.1	2.45162186315176e-112	-0.565518	0.046	0.472	7.9155515095581e-108	1	Cds1
Vav1	3.00954884206759e-112	-0.587317	0.173	0.668	9.71693034638363e-108	1	Vav1
Mdm4.1	3.45558907982468e-112	-0.555799	0.1	0.561	1.11570604620299e-107	1	Mdm4
Trim44.1	4.14982372611301e-112	-0.565963	0.116	0.583	1.33985358645011e-107	1	Trim44
Pkn1.1	4.29170663634464e-112	-0.570858	0.147	0.629	1.3856633216766e-107	1	Pkn1
Map2k5.1	4.62630715771435e-112	-0.58016	0.101	0.558	1.49369579201123e-107	1	Map2k5
Atp5g2.1	4.98662160730832e-112	0.622407	0.692	0.506	1.61003051835164e-107	1	Atp5g2
Nrf1.1	6.26211465433865e-112	-0.589309	0.084	0.535	2.02184895844632e-107	1	Nrf1
Tpp2	7.1822476562895e-112	-0.56935	0.121	0.577	2.31893230078619e-107	1	Tpp2
Magi1.1	8.24003962200727e-112	-0.652299	0.177	0.645	2.66046159275749e-107	1	Magi1
Pias2.1	1.17958492589943e-111	-0.58037	0.101	0.553	3.8085258502515e-107	1	Pias2
Herc1.1	1.68908815750323e-111	-0.576304	0.163	0.645	5.45355893413066e-107	1	Herc1
Tbl1x.1	4.44044831288196e-111	-0.610393	0.165	0.641	1.4336875467802e-106	1	Tbl1x
Uba52.1	5.86775273551381e-111	0.712815	0.607	0.342	1.89452132571534e-106	1	Uba52
Cul1.1	5.97322693155041e-111	-0.591727	0.197	0.684	1.92857577938968e-106	1	Cul1
Gatad2b.1	6.62465300188648e-111	-0.579356	0.133	0.605	2.13890171471909e-106	1	Gatad2b
Zfp407.1	7.06107039113184e-111	-0.62356	0.098	0.547	2.27980779718474e-106	1	Zfp407
Usp15.1	8.01761817666991e-111	-0.579856	0.141	0.614	2.58864838070141e-106	1	Usp15
Vsir	8.7794875826346e-111	-0.612502	0.349	0.8	2.83463315580523e-106	1	Vsir
Btbd7.1	9.40063873475369e-111	-0.581546	0.129	0.589	3.03518422828993e-106	1	Btbd7
Arid2.1	1.28860485201981e-110	-0.584149	0.128	0.595	4.16051848571635e-106	1	Arid2
Rin3.1	1.29388119910989e-110	-0.550794	0.065	0.504	4.17755422756612e-106	1	Rin3
Map4k4.1	1.38957505317656e-110	-0.605952	0.307	0.797	4.48652097419116e-106	1	Map4k4
P4ha1	1.47393339918461e-110	-0.584561	0.133	0.595	4.75888876594736e-106	1	P4ha1
Wdr33.1	1.5846281711075e-110	-0.575119	0.158	0.637	5.11628897605478e-106	1	Wdr33
Gapdh.1	1.59936251590758e-110	0.664218	0.693	0.486	5.16386175511079e-106	1	Gapdh
Nrp1	1.62133500305926e-110	-0.636221	0.148	0.61	5.23480432437744e-106	1	Nrp1
Phkb.1	2.58512131162969e-110	-0.613741	0.138	0.597	8.34658117885879e-106	1	Phkb
Stk3.1	2.95101737102069e-110	-0.597593	0.11	0.565	9.52794978581451e-106	1	Stk3
Gapvd1	3.36986943938716e-110	-0.575297	0.142	0.616	1.08802974589493e-105	1	Gapvd1
Ubr3.1	3.66768769637994e-110	-0.564464	0.144	0.619	1.18418632653019e-105	1	Ubr3
Nlrp1b.1	3.93261254458648e-110	-0.600318	0.047	0.466	1.26972261227064e-105	1	Nlrp1b
Ubac2.1	3.95884313944911e-110	-0.567869	0.103	0.552	1.27819168443393e-105	1	Ubac2
Psme4.1	5.319716607124e-110	-0.58956	0.167	0.639	1.71757690094212e-105	1	Psme4
Uhrf2.1	7.59809279871088e-110	-0.571227	0.089	0.533	2.45319622191978e-105	1	Uhrf2
Strada.1	7.65170574024933e-110	-0.593637	0.066	0.496	2.4705062323543e-105	1	Strada
Slc4a7.1	8.07204278906413e-110	-0.572467	0.098	0.545	2.60622045530514e-105	1	Slc4a7
Dennd1b.1	8.45473680643469e-110	-0.579678	0.112	0.565	2.72978087269357e-105	1	Dennd1b
Stambpl1.1	1.08553551291703e-109	-0.577854	0.053	0.479	3.50486851055522e-105	1	Stambpl1
Rsrc1.1	1.83972449407804e-109	-0.616819	0.14	0.601	5.93991847402975e-105	1	Rsrc1
Adam17	1.92450751687354e-109	-0.56627	0.122	0.584	6.21365741972959e-105	1	Adam17
Phf20l1.1	2.16133079338346e-109	-0.575903	0.166	0.647	6.97828873259719e-105	1	Phf20l1
Tbc1d23.1	4.5079132582354e-109	-0.553398	0.087	0.532	1.45546995368646e-104	1	Tbc1d23
Zfp644.1	5.14592014407436e-109	-0.568499	0.144	0.615	1.66146323691729e-104	1	Zfp644
Xist.1	5.67703214975755e-109	-0.865723	0.219	0.576	1.83294337019222e-104	1	Xist
R3hdm2.1	6.34467557638256e-109	-0.575783	0.167	0.644	2.04850540334664e-104	1	R3hdm2
Rab31.1	8.19818706403465e-109	-0.604247	0.189	0.666	2.64694865736487e-104	1	Rab31
Adgre1	9.34917184811783e-109	-0.621191	0.25	0.728	3.0185671146018e-104	1	Adgre1
Gng2.1	1.37990310700436e-108	-0.610036	0.215	0.681	4.45529316158497e-104	1	Gng2
Phf3	1.69688336193635e-108	-0.550527	0.114	0.566	5.47872731068391e-104	1	Phf3
Bicra.1	1.75213997231412e-108	-0.560427	0.053	0.477	5.65713432861059e-104	1	Bicra
Dennd6a.1	2.06810593268618e-108	-0.569943	0.094	0.542	6.67729362486386e-104	1	Dennd6a
Plp1	2.51710717809244e-108	0.477038	0.894	0.788	8.12698394590706e-104	1	Plp1
Tent2	4.1054422442599e-108	-0.561508	0.132	0.595	1.32552413740419e-103	1	Tent2
Zeb1.1	4.26879533441024e-108	-0.621765	0.307	0.768	1.37826594962104e-103	1	Zeb1
Mia2	5.29476574120227e-108	-0.568716	0.14	0.607	1.70952101486198e-103	1	Mia2
Rb1.1	6.19127685425709e-108	-0.579707	0.127	0.591	1.99897755793399e-103	1	Rb1
Scamp5.1	6.79612489322565e-108	-0.545905	0.102	0.553	2.19426484427577e-103	1	Scamp5
Map4k3.1	6.96264015977942e-108	-0.55833	0.098	0.546	2.24802762838798e-103	1	Map4k3
Itgav.1	1.20107494750704e-107	-0.574039	0.153	0.623	3.877910683016e-103	1	Itgav
Cdkal1.1	1.28137885314868e-107	-0.581431	0.119	0.572	4.13718790316115e-103	1	Cdkal1
Rpl36al.1	1.47228026488218e-107	0.633443	0.671	0.46	4.75355129122509e-103	1	Rpl36al
Cdk19.1	1.74857962890605e-107	-0.601445	0.2	0.677	5.64563904784895e-103	1	Cdk19
Ssbp2.1	1.84162982551931e-107	-0.625015	0.126	0.575	5.94607021765421e-103	1	Ssbp2
Lrch3.1	2.09153449010739e-107	-0.572594	0.14	0.607	6.75293740820974e-103	1	Lrch3
Atf7.1	2.43666469265122e-107	-0.577359	0.132	0.589	7.867259293163e-103	1	Atf7
Ppcdc.1	2.95398128512957e-107	-0.555869	0.116	0.567	9.53751937529785e-103	1	Ppcdc
Irf2.1	3.32795031453098e-107	-0.592829	0.205	0.694	1.07449531805262e-102	1	Irf2
Wasf2.1	3.92651430145585e-107	-0.591968	0.399	0.841	1.26775367251105e-102	1	Wasf2
Taf15.1	6.26127264221836e-107	-0.580994	0.192	0.673	2.02157709799304e-102	1	Taf15
Fgd4	7.33376104440339e-107	-0.582439	0.07	0.492	2.36785142840652e-102	1	Fgd4
Trim30a	8.2073786879674e-107	-0.610696	0.135	0.59	2.64991635698403e-102	1	Trim30a
Lhfpl2.1	1.10904143423743e-106	-0.622686	0.095	0.524	3.58076207872239e-102	1	Lhfpl2
Dnajc1	1.23883806158356e-106	-0.608642	0.161	0.619	3.99983644943485e-102	1	Dnajc1
Ube3c.1	1.25489773788787e-106	-0.559097	0.108	0.557	4.05168832631858e-102	1	Ube3c
Ttc17.1	1.32988352084758e-106	-0.56587	0.071	0.492	4.29379492376058e-102	1	Ttc17
Elf4.1	1.35832547301881e-106	-0.565802	0.074	0.492	4.38562545473582e-102	1	Elf4
Lncpint.1	1.53646336335303e-106	-0.553425	0.072	0.499	4.96077926125793e-102	1	Lncpint
Dido1.1	1.72984248104412e-106	-0.529295	0.093	0.532	5.58514241854714e-102	1	Dido1
Peli1	1.82064578033903e-106	-0.581727	0.179	0.651	5.87831903098061e-102	1	Peli1
Cd33	2.23740015369063e-106	-0.591981	0.209	0.688	7.22389387622095e-102	1	Cd33
Rnpep	2.33667065337415e-106	-0.567084	0.146	0.602	7.54440853854911e-102	1	Rnpep
Arhgap4.1	4.04759965059413e-106	-0.541414	0.081	0.505	1.30684849918733e-101	1	Arhgap4
Rapgef6.1	9.40126990731906e-106	-0.578485	0.138	0.596	3.03538801497611e-101	1	Rapgef6
Evl.1	1.05239960892385e-105	-0.578857	0.238	0.723	3.39788261733242e-101	1	Evl
Zfp36l1	1.91849921578494e-105	-0.621558	0.214	0.683	6.19425841800483e-101	1	Zfp36l1
Gna12.1	2.8687205436057e-105	-0.579308	0.21	0.692	9.26223801913971e-101	1	Gna12
Lrp5.1	3.1076533175631e-105	-0.528288	0.064	0.482	1.0033680266416e-100	1	Lrp5
Spire1.1	4.26093518641489e-105	-0.582222	0.234	0.718	1.37572814363777e-100	1	Spire1
Rbm25.1	4.84160522335941e-105	-0.585403	0.308	0.792	1.56320907846605e-100	1	Rbm25
Med13.1	4.9826606318472e-105	-0.545304	0.157	0.62	1.60875163820451e-100	1	Med13
Tcf12.1	5.14408715327615e-105	-0.596676	0.3	0.775	1.66087141917827e-100	1	Tcf12
Cop1.1	6.03422757664537e-105	-0.54423	0.136	0.597	1.94827105767149e-100	1	Cop1
Wsb1	6.30407145193985e-105	-0.536756	0.136	0.59	2.03539554968782e-100	1	Wsb1
Gpatch8.1	7.67215268264295e-105	-0.569283	0.181	0.654	2.47710793664493e-100	1	Gpatch8
Fbrsl1	8.53146053607233e-105	-0.554609	0.138	0.593	2.75455266328167e-100	1	Fbrsl1
Tut4.1	9.85809200145363e-105	-0.586599	0.173	0.641	3.18288216450933e-100	1	Tut4
F11r	1.00378559590508e-104	-0.609588	0.225	0.698	3.24092255349873e-100	1	F11r
Tbck.1	1.29738299328272e-104	-0.54296	0.075	0.501	4.18886047041193e-100	1	Tbck
Tet2.1	1.43785805951733e-104	-0.524865	0.078	0.506	4.6424123167636e-100	1	Tet2
Ranbp10.1	2.29693238277747e-104	-0.533646	0.053	0.465	7.41610558427362e-100	1	Ranbp10
Gm47664.1	3.50730445120276e-104	-0.546348	0.028	0.423	1.13240338815984e-99	1	Gm47664
Tia1.1	4.20101443441221e-104	-0.548762	0.112	0.556	1.35638153043867e-99	1	Tia1
Abcc3	4.55501240407876e-104	-0.553231	0.077	0.497	1.47067685490491e-99	1	Abcc3
Gm37494.1	4.59450362389903e-104	-0.542976	0.081	0.507	1.48342738504828e-99	1	Gm37494
4632427E13Rik.1	5.99815260714703e-104	-0.524763	0.063	0.476	1.93662353226956e-99	1	4632427E13Rik
Tnrc6a.1	6.28134763118364e-104	-0.543886	0.154	0.629	2.02805870968026e-99	1	Tnrc6a
AW554918.1	8.34085110095563e-104	-0.605437	0.075	0.495	2.69301059496554e-99	1	AW554918
Ccdc93.1	8.56543009260102e-104	-0.531446	0.071	0.491	2.76552041399809e-99	1	Ccdc93
Slc29a3	1.11658667577855e-103	-0.559555	0.157	0.611	3.60512340008622e-99	1	Slc29a3
Rabgap1.1	1.25457006151187e-103	-0.557479	0.135	0.588	4.05063035760338e-99	1	Rabgap1
Sesn1	1.55540780919932e-103	-0.564199	0.138	0.588	5.02194519356185e-99	1	Sesn1
Rtn3.1	1.58415996713855e-103	-0.582869	0.335	0.781	5.11477728590025e-99	1	Rtn3
Mark2.1	1.58789259987299e-103	-0.540238	0.134	0.592	5.12682883720993e-99	1	Mark2
Cdk12.1	1.81800263356938e-103	-0.560608	0.13	0.579	5.86978510300544e-99	1	Cdk12
Adcy7.1	1.82921368929417e-103	-0.542212	0.074	0.491	5.90598223862409e-99	1	Adcy7
Resf1	3.70983719665703e-103	-0.547167	0.09	0.516	1.19779513568466e-98	1	Resf1
Nlk.1	3.77191341183734e-103	-0.571527	0.153	0.612	1.21783768327992e-98	1	Nlk
Zfx.1	3.90430579733233e-103	-0.534185	0.096	0.531	1.26058321278469e-98	1	Zfx
Stxbp5.1	4.76239341591499e-103	-0.55035	0.12	0.567	1.53763396219647e-98	1	Stxbp5
Rel	6.41134476839922e-103	-0.528578	0.062	0.475	2.07003088537306e-98	1	Rel
Rabep1.1	6.67707426844986e-103	-0.573894	0.174	0.638	2.15582696905441e-98	1	Rabep1
Babam2.1	8.3373087117189e-103	-0.589653	0.145	0.589	2.69186686375268e-98	1	Babam2
Gm40645.1	9.57234436906495e-103	-0.561974	0.031	0.422	3.09062282644e-98	1	Gm40645
Tmem245	1.17262458148358e-102	-0.533791	0.062	0.471	3.78605298623604e-98	1	Tmem245
Fndc3b	1.18140349288085e-102	-0.555561	0.094	0.517	3.8143974574644e-98	1	Fndc3b
Hps4	1.81322785254168e-102	-0.503989	0.082	0.505	5.85436876750131e-98	1	Hps4
Apc.1	2.90866425542286e-102	-0.577811	0.253	0.738	9.3912042814838e-98	1	Apc
Casp8.1	2.927682897902e-102	-0.545532	0.176	0.639	9.4526097724562e-98	1	Casp8
Tec	4.45572301242536e-102	-0.538528	0.074	0.484	1.43861928902178e-97	1	Tec
Pum1	5.08965510375013e-102	-0.535486	0.168	0.638	1.6432969433478e-97	1	Pum1
Notch2	5.79151344006309e-102	-0.526327	0.089	0.515	1.86990594439317e-97	1	Notch2
Eef2k.1	7.1016985923417e-102	-0.543952	0.104	0.541	2.29292542450936e-97	1	Eef2k
Tmem131l.1	8.38727459402381e-102	-0.526854	0.072	0.488	2.70799934817247e-97	1	Tmem131l
Slf2	9.94911521388463e-102	-0.518913	0.076	0.492	3.21227082910693e-97	1	Slf2
Apobec3	1.02216157340481e-101	-0.568613	0.164	0.615	3.30025307205211e-97	1	Apobec3
Pik3r5.1	1.54732541777082e-101	-0.540991	0.064	0.472	4.99584957635665e-97	1	Pik3r5
Prpf38b	1.90454598092859e-101	-0.530214	0.138	0.593	6.14920760862415e-97	1	Prpf38b
Epc1.1	2.05786074868067e-101	-0.518948	0.109	0.548	6.6442149992653e-97	1	Epc1
Map4.1	2.40279454724881e-101	-0.577456	0.21	0.672	7.75790275470223e-97	1	Map4
Ip6k1	2.6149852118435e-101	-0.509299	0.084	0.507	8.4430027534791e-97	1	Ip6k1
Rp2	3.33915836988423e-101	-0.555173	0.133	0.576	1.07811406288452e-96	1	Rp2
Ddx5	3.69171541030201e-101	-0.498901	0.521	0.877	1.19194415452421e-96	1	Ddx5
E2f3.1	3.96574964978673e-101	-0.562383	0.094	0.514	1.28042158942664e-96	1	E2f3
Nt5c2.1	4.40431598734614e-101	-0.527736	0.112	0.551	1.42202150283445e-96	1	Nt5c2
Lcorl.1	4.6677067902438e-101	-0.596683	0.204	0.666	1.50706249136602e-96	1	Lcorl
Fryl.1	6.29309376627856e-101	-0.533897	0.132	0.574	2.03185118431836e-96	1	Fryl
Capn3.1	6.52603295848457e-101	-0.574108	0.085	0.501	2.10706026130591e-96	1	Capn3
Cfap74.1	8.19736957188291e-101	-0.551444	0.038	0.43	2.64668471367384e-96	1	Cfap74
Zfc3h1	1.18289029315546e-100	-0.514924	0.109	0.544	3.81919788951104e-96	1	Zfc3h1
Tcirg1	1.26200624061004e-100	-0.498982	0.095	0.518	4.07463954905765e-96	1	Tcirg1
E330020D12Rik	1.26270304992611e-100	-0.550342	0.045	0.435	4.07688933729643e-96	1	E330020D12Rik
Xrn1	1.4603992280978e-100	-0.531085	0.103	0.534	4.71519098775938e-96	1	Xrn1
Rsbn1l	1.53859655317195e-100	-0.516515	0.108	0.54	4.96766669122628e-96	1	Rsbn1l
Lims1.1	1.56103829653391e-100	-0.579752	0.255	0.716	5.04012434801904e-96	1	Lims1
Rnf38.1	2.75508811958793e-100	-0.534829	0.089	0.516	8.89535301171356e-96	1	Rnf38
Btk	2.90328626307116e-100	-0.531455	0.115	0.545	9.37384035757786e-96	1	Btk
Acin1	3.84056547885874e-100	-0.533091	0.174	0.648	1.24000337615912e-95	1	Acin1
Cox7a2l.1	4.09254297372356e-100	0.598444	0.658	0.46	1.32135934992613e-95	1	Cox7a2l
Arnt.1	4.51388725582931e-100	-0.517545	0.095	0.521	1.45739877828961e-95	1	Arnt
Pald1.1	4.93127392905654e-100	-0.524766	0.094	0.517	1.59216041347448e-95	1	Pald1
Ecpas	5.75590392902942e-100	-0.532525	0.135	0.578	1.85840870156573e-95	1	Ecpas
Mtdh	5.84404886408058e-100	-0.581452	0.375	0.812	1.8868680567457e-95	1	Mtdh
Peli2.1	8.50905962544749e-100	-0.552299	0.089	0.513	2.74732008126823e-95	1	Peli2
Tnfrsf1b	1.07505985710458e-99	-0.506486	0.076	0.484	3.47104576063355e-95	1	Tnfrsf1b
Xiap.1	1.47534155799141e-99	-0.553848	0.174	0.636	4.76343528828687e-95	1	Xiap
Kif13a.1	1.71733889478271e-99	-0.542552	0.107	0.535	5.54477208958494e-95	1	Kif13a
Pnn.1	1.81623964357552e-99	-0.537093	0.177	0.635	5.86409293721229e-95	1	Pnn
Iffo1.1	1.97454639410137e-99	-0.490777	0.063	0.476	6.37521794263511e-95	1	Iffo1
Znrf1.1	3.6278437608734e-99	-0.534865	0.091	0.509	1.1713219150732e-94	1	Znrf1
Lsamp	4.35336287798885e-99	0.473053	0.884	0.828	1.40557027241626e-94	1	Lsamp
Stat3	5.13037944969197e-99	-0.539515	0.139	0.577	1.65644561292205e-94	1	Stat3
Gng5.1	5.85016775384038e-99	0.632696	0.651	0.448	1.88884366268244e-94	1	Gng5
Dmtf1	5.85666173448121e-99	-0.510667	0.081	0.497	1.89094037421195e-94	1	Dmtf1
Slc43a2	6.28882720601867e-99	-0.539309	0.088	0.501	2.03047364000725e-94	1	Slc43a2
Galnt10.1	7.61971352047213e-99	-0.542462	0.07	0.47	2.46017690435484e-94	1	Galnt10
Wac	8.13658624248236e-99	-0.535174	0.18	0.65	2.62705960011028e-94	1	Wac
Bcas3.1	8.31423601575006e-99	-0.596411	0.145	0.583	2.68441738240522e-94	1	Bcas3
Dlg1.1	8.69158355277095e-99	-0.528358	0.13	0.571	2.80625158168316e-94	1	Dlg1
Plxdc1	1.09039322158009e-98	-0.538577	0.044	0.433	3.52055259451562e-94	1	Plxdc1
Dpp8.1	1.3725786223229e-98	-0.514096	0.085	0.501	4.43164459789393e-94	1	Dpp8
Ppp4r1.1	1.90630767931901e-98	-0.507958	0.078	0.488	6.15489560421727e-94	1	Ppp4r1
Atrx.1	2.39080614917273e-98	-0.566793	0.262	0.748	7.719195813834e-94	1	Atrx
Armh3.1	2.53669043285043e-98	-0.542657	0.082	0.494	8.19021240054417e-94	1	Armh3
Zmym2.1	2.59779635923538e-98	-0.516141	0.094	0.511	8.38750510506327e-94	1	Zmym2
Pacsin2	2.75827800375724e-98	-0.548167	0.171	0.625	8.90565219073099e-94	1	Pacsin2
Ccny.1	3.67174440575033e-98	-0.526011	0.125	0.564	1.18549611628461e-93	1	Ccny
Actg1.1	3.85008136873803e-98	0.526432	0.738	0.59	1.24307577152445e-93	1	Actg1
Erbin.1	3.8621288912459e-98	-0.550289	0.228	0.708	1.24696555511656e-93	1	Erbin
Maf	4.99789439786144e-98	-0.539447	0.464	0.839	1.61367016423752e-93	1	Maf
Tmem87b.1	7.09861037192635e-98	-0.527899	0.057	0.451	2.29192833078386e-93	1	Tmem87b
Nfatc2.1	7.76688403867936e-98	-0.521718	0.046	0.439	2.50769384956841e-93	1	Nfatc2
Fbxw11.1	8.03367053257724e-98	-0.511474	0.115	0.552	2.59383120485321e-93	1	Fbxw11
Aff1.1	9.16073579585471e-98	-0.517708	0.082	0.494	2.95772676640761e-93	1	Aff1
Arhgef6	9.63948104940536e-98	-0.532696	0.103	0.525	3.11229924642151e-93	1	Arhgef6
9930021J03Rik.1	1.44378052901902e-97	-0.570606	0.119	0.545	4.66153419404371e-93	1	9930021J03Rik
Ddi2	1.91490425483892e-97	-0.507738	0.077	0.486	6.18265136759844e-93	1	Ddi2
Jak1	1.97248472121762e-97	-0.542483	0.203	0.668	6.36856141939534e-93	1	Jak1
Exoc6b.1	2.56504376716927e-97	-0.568943	0.17	0.62	8.28175681105942e-93	1	Exoc6b
Nr2c2.1	2.93238047039388e-97	-0.529999	0.087	0.501	9.46777682476072e-93	1	Nr2c2
Taok1	4.02628136846537e-97	-0.547206	0.21	0.678	1.29996546543641e-92	1	Taok1
Bclaf1	4.4547829329694e-97	-0.523045	0.187	0.645	1.43831576556783e-92	1	Bclaf1
Ago3.1	4.77200495981265e-97	-0.546562	0.141	0.583	1.54073724137471e-92	1	Ago3
Mfap3	5.04374259345567e-97	-0.492789	0.078	0.482	1.62847317114903e-92	1	Mfap3
Cradd.1	5.52643753424042e-97	-0.589086	0.078	0.482	1.7843208866802e-92	1	Cradd
Atp13a3.1	6.01810491324873e-97	-0.519265	0.123	0.553	1.94306553334062e-92	1	Atp13a3
Map3k2	6.08713974368287e-97	-0.499948	0.084	0.498	1.96535480904289e-92	1	Map3k2
Mtus1.1	1.3409418948863e-96	-0.538613	0.173	0.623	4.32949909601941e-92	1	Mtus1
Kif13b	1.86255282952783e-96	-0.516404	0.079	0.482	6.0136243206965e-92	1	Kif13b
Tnpo1.1	1.91057619772635e-96	-0.518332	0.17	0.62	6.16867736959906e-92	1	Tnpo1
March7.1	2.11772267093369e-96	-0.498263	0.109	0.537	6.83749118764362e-92	1	March7
Rsbn1	3.06969473703068e-96	-0.506595	0.089	0.5	9.91112339745094e-92	1	Rsbn1
Tor1aip1	3.08028364524476e-96	-0.544321	0.183	0.639	9.94531180540175e-92	1	Tor1aip1
R3hdm1.1	3.13426703425984e-96	-0.526164	0.142	0.586	1.01196079735148e-91	1	R3hdm1
Klf3	3.6205745166228e-96	-0.539009	0.189	0.648	1.168974894182e-91	1	Klf3
Supt20	3.63010733807972e-96	-0.488484	0.088	0.499	1.1720527562458e-91	1	Supt20
Pign.1	3.81394605486898e-96	-0.526877	0.085	0.491	1.23140876273555e-91	1	Pign
Tcf7l2.1	4.09180936318697e-96	-0.557106	0.17	0.616	1.32112248909218e-91	1	Tcf7l2
Rlf.1	4.11097229131796e-96	-0.508624	0.085	0.494	1.32730962369783e-91	1	Rlf
Mef2d	4.11417159840394e-96	-0.498346	0.079	0.48	1.32834258397668e-91	1	Mef2d
Rbm33.1	4.35396750297789e-96	-0.504202	0.106	0.523	1.40576548768647e-91	1	Rbm33
Atp7a	6.63444667822447e-96	-0.518189	0.075	0.471	2.14206379899833e-91	1	Atp7a
Fry.1	6.92012226108617e-96	-0.587586	0.189	0.632	2.23429987443689e-91	1	Fry
Peak1.1	7.11654836653348e-96	-0.571582	0.1	0.516	2.29771997110266e-91	1	Peak1
Arhgef2	7.97232156177605e-96	-0.484224	0.1	0.515	2.57402346265063e-91	1	Arhgef2
Fam117b.1	8.36440916314578e-96	-0.533401	0.133	0.564	2.70061678650488e-91	1	Fam117b
Rtn1.1	8.39049456748538e-96	-0.589799	0.13	0.557	2.70903898100401e-91	1	Rtn1
Cstf3.1	9.36529696254863e-96	-0.529586	0.083	0.488	3.02377343029808e-91	1	Cstf3
Gbf1.1	1.21425126273587e-95	-0.54159	0.116	0.534	3.92045305199531e-91	1	Gbf1
Sort1	1.22129942577835e-95	-0.519719	0.119	0.543	3.94320945601056e-91	1	Sort1
Fam102b.1	1.30174050879305e-95	-0.573836	0.206	0.651	4.20292958074013e-91	1	Fam102b
Rc3h1.1	1.62363945575814e-95	-0.510059	0.129	0.561	5.2422447108063e-91	1	Rc3h1
Nufip2	1.80290362837149e-95	-0.504931	0.129	0.565	5.82103494492304e-91	1	Nufip2
Cep350.1	1.92454826968323e-95	-0.519994	0.139	0.578	6.21378899832624e-91	1	Cep350
Tm6sf1	2.0327863361594e-95	-0.544849	0.171	0.617	6.56325724355785e-91	1	Tm6sf1
Thoc2	2.43836440093822e-95	-0.515938	0.171	0.627	7.87274714130923e-91	1	Thoc2
1810026B05Rik	3.17398539354617e-95	-0.482148	0.09	0.506	1.02478466401425e-90	1	1810026B05Rik
Dis3l2.1	4.23339839865282e-95	-0.536848	0.1	0.506	1.36683734097304e-90	1	Dis3l2
Lpp.1	4.39090078155729e-95	-0.558189	0.163	0.61	1.4176901353414e-90	1	Lpp
Tnks.1	4.56815953817003e-95	-0.499785	0.103	0.516	1.47492167008896e-90	1	Tnks
Hnrnph1.1	4.7892502326233e-95	-0.509994	0.181	0.635	1.54630522260708e-90	1	Hnrnph1
Stk10.1	4.83805599975232e-95	-0.506363	0.093	0.496	1.56206314064003e-90	1	Stk10
Trappc9.1	5.02769695250994e-95	-0.547746	0.091	0.503	1.62329251505688e-90	1	Trappc9
Mark3.1	5.12509075230816e-95	-0.507628	0.152	0.593	1.65473805119774e-90	1	Mark3
Prpsap2.1	5.47244413270135e-95	-0.506676	0.098	0.507	1.76688803712528e-90	1	Prpsap2
Ythdc1	5.5075516038652e-95	-0.499138	0.136	0.574	1.77822318633996e-90	1	Ythdc1
Ube3a.1	5.68260612368903e-95	-0.533272	0.196	0.654	1.83474303915548e-90	1	Ube3a
Chchd2.1	6.73419626525058e-95	0.603941	0.662	0.468	2.17426994816146e-90	1	Chchd2
Frrs1	7.85483833127972e-95	-0.5189	0.07	0.46	2.53609165202028e-90	1	Frrs1
Wdr37.1	8.76263374994265e-95	-0.489793	0.083	0.487	2.82919155884398e-90	1	Wdr37
Zfp532.1	1.08885479312716e-94	-0.516109	0.093	0.504	3.51558547056966e-90	1	Zfp532
Aak1.1	1.17739363233153e-94	-0.533746	0.119	0.538	3.80145082070881e-90	1	Aak1
Papola.1	2.13746305471038e-94	-0.526343	0.219	0.68	6.90122696474341e-90	1	Papola
Lrrc8d	2.19859268558267e-94	-0.519234	0.082	0.482	7.09859620394077e-90	1	Lrrc8d
Trim12a	2.25031281282865e-94	-0.514668	0.058	0.448	7.26558497877986e-90	1	Trim12a
Eif1.1	2.52231164110736e-94	0.505264	0.732	0.599	8.14378759564334e-90	1	Eif1
Pik3cb.1	2.66148738093787e-94	-0.496509	0.075	0.468	8.5931443068341e-90	1	Pik3cb
Xpo7.1	3.30023637057336e-94	-0.517354	0.09	0.489	1.06554731696702e-89	1	Xpo7
Wwox.1	3.3451956565965e-94	-0.656759	0.161	0.572	1.08006332164531e-89	1	Wwox
Ankfy1	3.51829667571066e-94	-0.499146	0.117	0.544	1.1359524476867e-89	1	Ankfy1
Kat2b.1	3.8557473732743e-94	-0.518005	0.074	0.47	1.24490515440907e-89	1	Kat2b
Igf1r.1	3.90870115387373e-94	-0.56268	0.219	0.666	1.26200234155121e-89	1	Igf1r
Tasor.1	3.94442115719827e-94	-0.508287	0.126	0.56	1.2735352590246e-89	1	Tasor
Oma1.1	4.28742989695842e-94	-0.501057	0.071	0.465	1.38428249083096e-89	1	Oma1
Relch	5.05580370924707e-94	-0.504816	0.116	0.544	1.6323673436046e-89	1	Relch
Eif3f.1	5.54992892710608e-94	0.60364	0.628	0.432	1.79190555269474e-89	1	Eif3f
Snx30	6.82285215083775e-94	-0.503428	0.088	0.49	2.20289427394099e-89	1	Snx30
Memo1.1	6.85592482130401e-94	-0.522823	0.123	0.544	2.21357244705443e-89	1	Memo1
Nr3c1	6.94793913016217e-94	-0.541581	0.212	0.672	2.24328110695546e-89	1	Nr3c1
Rapgef2.1	7.146712854487e-94	-0.531655	0.14	0.567	2.30745917932822e-89	1	Rapgef2
Rnf13	7.28141036054421e-94	-0.541512	0.221	0.682	2.35094896310891e-89	1	Rnf13
Stk4	7.68179686600867e-94	-0.498954	0.129	0.554	2.48022175412822e-89	1	Stk4
Kdm6a.1	8.02106911948447e-94	-0.516476	0.091	0.503	2.58976258660795e-89	1	Kdm6a
Fnbp4	8.54982995919364e-94	-0.482761	0.077	0.473	2.76048359892485e-89	1	Fnbp4
Snx18	9.26396495144677e-94	-0.518161	0.17	0.611	2.99105636387362e-89	1	Snx18
Zfp608.1	1.07991048155727e-93	-0.534585	0.123	0.551	3.48670697180394e-89	1	Zfp608
Tpst2	1.14887904913997e-93	-0.504902	0.155	0.594	3.70938578595824e-89	1	Tpst2
Cdk17.1	1.34770088706529e-93	-0.505625	0.089	0.493	4.3513218540677e-89	1	Cdk17
Ppp6r3.1	1.52601462525627e-93	-0.485481	0.133	0.565	4.92704342056492e-89	1	Ppp6r3
Faf1.1	1.85958206414708e-93	-0.5187	0.147	0.575	6.00403261051167e-89	1	Faf1
Fkbp15.1	2.20474075969694e-93	-0.511015	0.158	0.59	7.11844649083351e-89	1	Fkbp15
Atf6	2.21020268760895e-93	-0.519054	0.091	0.485	7.13608141748303e-89	1	Atf6
Ano6	2.25164652493882e-93	-0.51377	0.053	0.434	7.26989113506998e-89	1	Ano6
Pxn	3.439993386729e-93	-0.498419	0.096	0.496	1.11067066477319e-88	1	Pxn
Daglb	4.32316352316897e-93	-0.518475	0.168	0.61	1.39581980672557e-88	1	Daglb
Gigyf2.1	4.64656842554303e-93	-0.498	0.126	0.556	1.50023754755508e-88	1	Gigyf2
Mlxipl	9.10675881586382e-93	-0.484749	0.068	0.46	2.94029921887795e-88	1	Mlxipl
Rab43	1.12832325162093e-92	-0.505262	0.075	0.463	3.64301728250848e-88	1	Rab43
Nfatc1.1	1.15691009803906e-92	-0.480606	0.065	0.452	3.73531563353871e-88	1	Nfatc1
Smad7	1.15834320692112e-92	-0.502399	0.1	0.505	3.73994271218623e-88	1	Smad7
Ehmt1.1	1.21116315613184e-92	-0.492307	0.12	0.549	3.91048248220286e-88	1	Ehmt1
Cmklr1	1.36780842415867e-92	-0.501021	0.07	0.454	4.4162430590811e-88	1	Cmklr1
Tbc1d9b	1.39063175347981e-92	-0.477343	0.082	0.482	4.48993274246027e-88	1	Tbc1d9b
Arap3.1	1.4467131339031e-92	-0.48251	0.06	0.455	4.67100269543293e-88	1	Arap3
Wapl	1.59437298263858e-92	-0.519529	0.197	0.656	5.14775204904518e-88	1	Wapl
Tnpo3	2.50522974163348e-92	-0.478319	0.071	0.465	8.08863526681202e-88	1	Tnpo3
Vps13d.1	2.79705047174159e-92	-0.485896	0.101	0.512	9.03083685811206e-88	1	Vps13d
Zfp90	2.81160174750189e-92	-0.476895	0.085	0.484	9.07781856215935e-88	1	Zfp90
Atp6v0a2	3.1466374909834e-92	-0.505602	0.141	0.574	1.01595484671381e-87	1	Atp6v0a2
Cpsf6.1	3.43030820226937e-92	-0.498271	0.164	0.606	1.10754360926671e-87	1	Cpsf6
Rb1cc1	5.56034614272076e-92	-0.514435	0.122	0.542	1.79526895910025e-87	1	Rb1cc1
Nme2.1	7.06205159912408e-92	0.647363	0.62	0.419	2.28012459980919e-87	1	Nme2
Kdm2b.1	8.33711164502599e-92	-0.510713	0.113	0.515	2.69180323682954e-87	1	Kdm2b
Abi3	8.70213514513741e-92	-0.538192	0.23	0.683	2.80965837431051e-87	1	Abi3
Rbbp6	1.01774604763578e-91	-0.478491	0.133	0.565	3.28599666400164e-87	1	Rbbp6
Setdb1.1	1.35574118545751e-91	-0.503065	0.096	0.493	4.37728156548668e-87	1	Setdb1
Senp7.1	1.37691632997882e-91	-0.510449	0.107	0.519	4.44564975460262e-87	1	Senp7
Gm26917	1.48551015364843e-91	-0.521151	0.058	0.439	4.79626663308469e-87	1	Gm26917
Wls	1.63186059906981e-91	-0.513763	0.129	0.551	5.2687883162167e-87	1	Wls
Phf20	1.74816233912545e-91	-0.498394	0.117	0.535	5.64429174433435e-87	1	Phf20
Slc36a1	1.78901428538432e-91	-0.461999	0.056	0.434	5.77619042322035e-87	1	Slc36a1
Uqcrh.1	2.13956986327728e-91	0.599189	0.642	0.459	6.90802921756337e-87	1	Uqcrh
Mms19	2.38536566682811e-91	-0.481578	0.07	0.453	7.70163012848792e-87	1	Mms19
Mecp2.1	2.75569172188133e-91	-0.50219	0.083	0.48	8.89730186243826e-87	1	Mecp2
Dcaf5.1	3.15973912986115e-91	-0.486036	0.069	0.456	1.02018497285827e-86	1	Dcaf5
Ptprm.1	3.44014564163682e-91	-0.625924	0.178	0.583	1.11071982331528e-86	1	Ptprm
Ppp2r5e.1	4.68367592284063e-91	-0.493071	0.108	0.515	1.51221844520755e-86	1	Ppp2r5e
Dock1.1	5.02489901679356e-91	-0.521027	0.144	0.569	1.62238914555214e-86	1	Dock1
Prcp	5.04292736279819e-91	-0.510831	0.139	0.566	1.62820995762665e-86	1	Prcp
Dennd5a	5.22073815003096e-91	-0.503388	0.183	0.631	1.68561972650049e-86	1	Dennd5a
Pik3ca.1	5.25285676708071e-91	-0.499372	0.109	0.521	1.69598986438735e-86	1	Pik3ca
Havcr2	6.08635133356812e-91	-0.521846	0.103	0.507	1.96510025506914e-86	1	Havcr2
Larp1	6.20010903304765e-91	-0.48184	0.134	0.559	2.0018292035001e-86	1	Larp1
Ep400	6.42638095296791e-91	-0.473573	0.107	0.51	2.07488561828475e-86	1	Ep400
Tsc22d2.1	6.58688109175798e-91	-0.527742	0.116	0.524	2.1267062980959e-86	1	Tsc22d2
Ccnt2	6.87320102581598e-91	-0.458245	0.093	0.494	2.21915041520521e-86	1	Ccnt2
Gna15	7.27882830853345e-91	-0.495043	0.16	0.594	2.35011529597619e-86	1	Gna15
Snta1.1	8.56282129659555e-91	-0.525195	0.196	0.634	2.76467811203181e-86	1	Snta1
Sptlc2	9.69413182451655e-91	-0.496201	0.13	0.549	3.12994434218166e-86	1	Sptlc2
Khdrbs1	1.91584765782428e-90	-0.498463	0.185	0.629	6.18569733281726e-86	1	Khdrbs1
Apobec1	1.93289398604252e-90	-0.516331	0.088	0.475	6.24073481273547e-86	1	Apobec1
Zmynd11.1	1.98471864876949e-90	-0.504658	0.166	0.601	6.40806110128205e-86	1	Zmynd11
Arhgap30	2.51468370853583e-90	-0.488542	0.141	0.568	8.11915928974965e-86	1	Arhgap30
Fbxw7.1	3.02259858949103e-90	-0.492428	0.083	0.473	9.75906406588968e-86	1	Fbxw7
Pcmtd1	3.08982369895698e-90	-0.49264	0.123	0.544	9.97611377682239e-86	1	Pcmtd1
Bmt2	3.38074184478217e-90	-0.485365	0.072	0.461	1.09154011942482e-85	1	Bmt2
Prdm2	3.447443928006e-90	-0.468679	0.076	0.471	1.1130762210353e-85	1	Prdm2
Rhoq	5.49476575186269e-90	-0.502463	0.134	0.545	1.77409501830391e-85	1	Rhoq
Tnfrsf21	5.86779231209411e-90	-0.485214	0.106	0.502	1.89453410380583e-85	1	Tnfrsf21
Senp6.1	6.41259159413623e-90	-0.505169	0.195	0.645	2.07043344799876e-85	1	Senp6
Iqsec2.1	6.43915843059698e-90	-0.514544	0.06	0.436	2.07901108248685e-85	1	Iqsec2
Rsf1.1	8.87083828276756e-90	-0.506527	0.189	0.644	2.86412755635716e-85	1	Rsf1
Susd6	9.3145441910849e-90	-0.508902	0.121	0.536	3.00738688297558e-85	1	Susd6
Fermt3	1.00689053009127e-89	-0.53695	0.281	0.739	3.25094745450569e-85	1	Fermt3
Rsrc2	1.01272493306033e-89	-0.480649	0.16	0.596	3.26978499137189e-85	1	Rsrc2
Bcl9.1	1.05610806863674e-89	-0.520511	0.072	0.455	3.40985612120745e-85	1	Bcl9
Npepps	1.15725809782455e-89	-0.491883	0.126	0.54	3.73643922044612e-85	1	Npepps
Abcc5	1.17116207751529e-89	-0.47093	0.078	0.465	3.78133099967361e-85	1	Abcc5
Gtf2i.1	1.35536404491282e-89	-0.506947	0.2	0.642	4.37606389181001e-85	1	Gtf2i
Zfp950.1	1.79229802939851e-89	-0.493851	0.055	0.425	5.78679264751896e-85	1	Zfp950
Tlk2.1	2.04927047901948e-89	-0.490123	0.094	0.482	6.61647959561021e-85	1	Tlk2
Numa1	2.19316775729763e-89	-0.457294	0.088	0.484	7.08108073798686e-85	1	Numa1
Srcap.1	2.5109232337205e-89	-0.47796	0.093	0.488	8.10701784471336e-85	1	Srcap
Abl2.1	2.5575447822229e-89	-0.523921	0.113	0.512	8.25754483836308e-85	1	Abl2
Hsp90ab1.1	3.10815151810403e-89	0.433772	0.783	0.693	1.00352888065025e-84	1	Hsp90ab1
Foxo3.1	3.27389224187672e-89	-0.494897	0.09	0.484	1.05704158813474e-84	1	Foxo3
Gsk3b	4.73326836614662e-89	-0.518017	0.233	0.696	1.52823035737776e-84	1	Gsk3b
Garnl3.1	5.15222709720471e-89	-0.522422	0.082	0.468	1.66349956287448e-84	1	Garnl3
Rab3gap1	5.27991442713662e-89	-0.478879	0.112	0.51	1.7047259710896e-84	1	Rab3gap1
Rngtt.1	7.71723075431094e-89	-0.500378	0.097	0.492	2.49166229364437e-84	1	Rngtt
Cept1	9.14312486252961e-89	-0.497005	0.133	0.554	2.95204072436493e-84	1	Cept1
Gabarap.1	1.32255556727327e-88	0.561822	0.663	0.499	4.2701351600552e-84	1	Gabarap
Baz1a	1.47463951298304e-88	-0.496326	0.116	0.517	4.76116859556834e-84	1	Baz1a
Trpm7	1.80967641772627e-88	-0.482961	0.157	0.592	5.8429022499128e-84	1	Trpm7
Rhot1	2.17678600838309e-88	-0.471483	0.079	0.466	7.02818898526648e-84	1	Rhot1
Cwf19l2	2.4784044774458e-88	-0.493229	0.093	0.481	8.00202453632925e-84	1	Cwf19l2
Ptbp2.1	3.06713000240214e-88	-0.481033	0.115	0.521	9.90284263875579e-84	1	Ptbp2
Spag9	4.5524464306604e-88	-0.499525	0.224	0.676	1.46984837906732e-83	1	Spag9
Ptgs1	4.61380297087427e-88	-0.54769	0.289	0.729	1.48965856520618e-83	1	Ptgs1
Ap1b1	4.67951134607349e-88	-0.480224	0.112	0.511	1.51087382830675e-83	1	Ap1b1
Tmem131	4.95043834320784e-88	-0.46574	0.12	0.531	1.59834802787152e-83	1	Tmem131
Ktn1	5.82992809674065e-88	-0.488004	0.16	0.594	1.88230888459465e-83	1	Ktn1
Lyst	8.00961355934402e-88	-0.48151	0.091	0.483	2.5860639299054e-83	1	Lyst
Zyg11b.1	9.92505927451235e-88	-0.473713	0.097	0.491	3.2045038879618e-83	1	Zyg11b
Dock7.1	1.03469764297393e-87	-0.494513	0.091	0.486	3.34072827986994e-83	1	Dock7
Apbb2	1.44265567193958e-87	-0.535432	0.107	0.5	4.65790236799133e-83	1	Apbb2
Spopl.1	1.7862113680979e-87	-0.467493	0.055	0.424	5.76714064417769e-83	1	Spopl
Ncor1	1.83435924274482e-87	-0.523251	0.297	0.764	5.92259568705019e-83	1	Ncor1
Arhgef11.1	1.9383660851267e-87	-0.482402	0.077	0.459	6.25840257904857e-83	1	Arhgef11
Tent4b	2.04291588230415e-87	-0.491187	0.062	0.427	6.5959625091954e-83	1	Tent4b
Hmg20a.1	2.08148135002709e-87	-0.487621	0.095	0.487	6.72047883483246e-83	1	Hmg20a
Fndc3a	2.23141636030769e-87	-0.503953	0.166	0.591	7.20457400252545e-83	1	Fndc3a
Pik3cg	2.3864672778608e-87	-0.471069	0.081	0.462	7.70518690002915e-83	1	Pik3cg
Braf	2.45282089284952e-87	-0.498512	0.112	0.516	7.91942281674323e-83	1	Braf
Fam91a1	2.66162561955705e-87	-0.478554	0.152	0.577	8.59359063786385e-83	1	Fam91a1
Smurf1.1	2.72070987693544e-87	-0.483773	0.072	0.46	8.78435597966146e-83	1	Smurf1
Ewsr1	3.72568909506594e-87	-0.472477	0.179	0.618	1.20291323812394e-82	1	Ewsr1
Nfatc3	4.24233582126599e-87	-0.466122	0.07	0.443	1.36972296661215e-82	1	Nfatc3
Eif4a2	5.02528654424829e-87	-0.45023	0.122	0.541	1.62251426654145e-82	1	Eif4a2
Frs2.1	5.60822040438154e-87	-0.460571	0.068	0.441	1.81072612196267e-82	1	Frs2
Rab39	5.90093456786471e-87	-0.484342	0.042	0.398	1.90523474392648e-82	1	Rab39
Dclre1c	7.6607563466742e-87	-0.489641	0.062	0.428	2.4734284016507e-82	1	Dclre1c
Creb1.1	8.47706495000293e-87	-0.513106	0.123	0.52	2.73698996040745e-82	1	Creb1
Supt3.1	1.71034320117711e-86	-0.525327	0.079	0.459	5.52218509364053e-82	1	Supt3
Kmt2a	1.87522898248223e-86	-0.463403	0.116	0.52	6.05455181574039e-82	1	Kmt2a
Gm47283.1	1.93561420761509e-86	-0.510198	0.16	0.573	6.24951759212683e-82	1	Gm47283
Phc3	2.13320556275806e-86	-0.467018	0.075	0.448	6.88748080047696e-82	1	Phc3
Sfi1	2.1929359610774e-86	-0.454986	0.037	0.392	7.08033233753059e-82	1	Sfi1
Sgk3	2.60368617012522e-86	-0.488431	0.108	0.503	8.40652153748331e-82	1	Sgk3
Cables1.1	2.62079540820658e-86	-0.501092	0.107	0.503	8.46176213447658e-82	1	Cables1
Dcaf8	2.69491354686468e-86	-0.444003	0.107	0.508	8.701067368762e-82	1	Dcaf8
Itgam	3.08142328034123e-86	-0.519896	0.438	0.822	9.94899134523773e-82	1	Itgam
Eef2.1	4.18289930633665e-86	0.503863	0.677	0.561	1.35053269903692e-81	1	Eef2
Usp9x.1	4.24446167387753e-86	-0.485188	0.184	0.614	1.37040934064484e-81	1	Usp9x
Cers6	4.30701206878739e-86	-0.51699	0.06	0.426	1.39060498664938e-81	1	Cers6
Ext1.1	5.07253245701015e-86	-0.567552	0.151	0.547	1.63776855439487e-81	1	Ext1
Krit1	5.30563510287502e-86	-0.474269	0.093	0.478	1.71303040566526e-81	1	Krit1
Hmbox1.1	6.1056725121077e-86	-0.463025	0.096	0.48	1.97133848398421e-81	1	Hmbox1
Cnot1	6.41038488196249e-86	-0.452332	0.12	0.522	2.06972096683923e-81	1	Cnot1
Nfam1	7.33890193916691e-86	-0.444834	0.094	0.478	2.36951126909882e-81	1	Nfam1
Itpkb.1	9.16827315435586e-86	-0.493208	0.069	0.437	2.96016035334687e-81	1	Itpkb
Myl6.1	9.28429659304646e-86	0.588304	0.662	0.505	2.99762084099691e-81	1	Myl6
Gsap	9.29164772828531e-86	-0.479446	0.055	0.419	2.99999430203148e-81	1	Gsap
Pkn2	1.39195532827853e-85	-0.463499	0.102	0.496	4.49420616841289e-81	1	Pkn2
Tra2b	1.5112588621378e-85	-0.463299	0.159	0.585	4.87940148818433e-81	1	Tra2b
Lifr	1.73186061045237e-85	-0.505087	0.102	0.489	5.59165835296758e-81	1	Lifr
Gpbp1l1	1.93697964946855e-85	-0.444222	0.077	0.452	6.25392619423912e-81	1	Gpbp1l1
Exoc5.1	2.13492876374238e-85	-0.480627	0.145	0.554	6.89304449949502e-81	1	Exoc5
Selplg	2.33982595454311e-85	-0.508617	0.479	0.818	7.55459605943333e-81	1	Selplg
Gm37240	2.51450811522047e-85	-0.462172	0.038	0.387	8.11859235161234e-81	1	Gm37240
Wipf1	2.62049654617236e-85	-0.502773	0.157	0.57	8.4607971986267e-81	1	Wipf1
Galnt1	3.2257855093679e-85	-0.495074	0.196	0.632	1.04150936740961e-80	1	Galnt1
Eps15l1	3.32497285047903e-85	-0.444594	0.065	0.432	1.07353398423417e-80	1	Eps15l1
Phf12	3.46176523387159e-85	-0.451231	0.082	0.457	1.11770014106012e-80	1	Phf12
Slc25a5.1	4.44544950715598e-85	0.547099	0.636	0.455	1.43530228237545e-80	1	Slc25a5
Cbfa2t2	4.72744659567831e-85	-0.471747	0.056	0.421	1.52635068234666e-80	1	Cbfa2t2
Adgrl2.1	4.96324783043925e-85	-0.51867	0.078	0.456	1.60248382701392e-80	1	Adgrl2
Nsmce2.1	5.53858507092987e-85	-0.513435	0.14	0.541	1.78824296185113e-80	1	Nsmce2
Copg2.1	6.03022288996387e-85	-0.515124	0.106	0.483	1.94697806448264e-80	1	Copg2
Casd1	6.12354845347716e-85	-0.463689	0.083	0.46	1.97711008917417e-80	1	Casd1
Pla2g4a.1	6.78898849339462e-85	-0.509261	0.108	0.49	2.19196071486232e-80	1	Pla2g4a
Slc38a6	7.75150472244199e-85	-0.503528	0.052	0.41	2.50272832973484e-80	1	Slc38a6
Map3k14	8.51262314851563e-85	-0.453426	0.044	0.396	2.74847063596124e-80	1	Map3k14
Map2k4	1.16734125445105e-84	-0.459906	0.079	0.455	3.76899470824611e-80	1	Map2k4
Stau1.1	1.22175465922075e-84	-0.45652	0.101	0.49	3.94467926822603e-80	1	Stau1
Sec24b	1.34163349935696e-84	-0.451209	0.074	0.445	4.33173207937382e-80	1	Sec24b
Kmt5b.1	1.69913831547981e-84	-0.45821	0.095	0.488	5.48600787918966e-80	1	Kmt5b
Upf2	1.82807321108506e-84	-0.457396	0.083	0.463	5.90229997663033e-80	1	Upf2
Stxbp3	1.84383722237268e-84	-0.453914	0.1	0.487	5.95319723987467e-80	1	Stxbp3
Fyco1.1	1.90898048463938e-84	-0.466191	0.068	0.432	6.16352529075515e-80	1	Fyco1
Ranbp9	2.10545960972462e-84	-0.467837	0.151	0.565	6.79789744191789e-80	1	Ranbp9
Crebrf	2.67541924081417e-84	-0.479482	0.103	0.49	8.63812610281672e-80	1	Crebrf
Trpc4ap	2.74130973427599e-84	-0.447932	0.141	0.552	8.85086673905688e-80	1	Trpc4ap
Nedd4l.1	3.06990393436637e-84	-0.503803	0.112	0.504	9.91179883288871e-80	1	Nedd4l
Sema4d	3.13981972137976e-84	-0.471741	0.147	0.56	1.01375359344188e-79	1	Sema4d
Gm40841.1	3.52061259967069e-84	-0.484758	0.024	0.367	1.13670019005568e-79	1	Gm40841
Trip11	3.53629510804737e-84	-0.475052	0.121	0.516	1.14176360153525e-79	1	Trip11
Tasor2	3.60571901818725e-84	-0.46591	0.065	0.431	1.16417849940212e-79	1	Tasor2
Hook3	3.95388988045777e-84	-0.48091	0.179	0.606	1.2765924257034e-79	1	Hook3
Elf2	5.3491951146649e-84	-0.487828	0.13	0.534	1.72709462667186e-79	1	Elf2
Dennd1c	6.20001359002297e-84	-0.436074	0.042	0.389	2.00179838781072e-79	1	Dennd1c
Zfp609.1	1.31419116311e-83	-0.493836	0.096	0.478	4.24312900833325e-79	1	Zfp609
Mafg	1.41750269796764e-83	-0.456663	0.104	0.491	4.57669096092813e-79	1	Mafg
Ccnl2	1.45982039741125e-83	-0.431865	0.13	0.537	4.71332211712171e-79	1	Ccnl2
Arhgef40	1.94615613877604e-83	-0.453194	0.082	0.457	6.2835543252662e-79	1	Arhgef40
Gm10076.1	2.02217326287166e-83	0.618104	0.497	0.262	6.52899081383372e-79	1	Gm10076
Atxn2	2.057270390839e-83	-0.458809	0.123	0.524	6.64230891090189e-79	1	Atxn2
Gmeb1.1	2.23648828550027e-83	-0.477469	0.055	0.407	7.22094972739473e-79	1	Gmeb1
Rock1.1	2.62945825026837e-83	-0.495539	0.229	0.676	8.4897318526415e-79	1	Rock1
Epc2	2.76260126637356e-83	-0.435277	0.085	0.472	8.9196107087403e-79	1	Epc2
Ttr.1	2.95807191308634e-83	0.485874	0.359	0.116	9.55072678578187e-79	1	Ttr
Htt	2.95861593087851e-83	-0.45818	0.084	0.455	9.55248325602743e-79	1	Htt
Rubcnl	2.98813114327587e-83	-0.451835	0.043	0.386	9.64777902229481e-79	1	Rubcnl
Csnk1g1.1	3.05559803624619e-83	-0.479688	0.101	0.48	9.86560937962808e-79	1	Csnk1g1
Oga.1	3.19820518810058e-83	-0.451626	0.115	0.511	1.03260450908204e-78	1	Oga
Smad2	3.23389064249753e-83	-0.454426	0.094	0.471	1.04412627174318e-78	1	Smad2
Ino80	3.49163539409444e-83	-0.454956	0.087	0.464	1.12734431969127e-78	1	Ino80
Lpar6	3.62788755129481e-83	-0.44672	0.055	0.415	1.17133605368655e-78	1	Lpar6
Ppp2r5c.1	4.3986037654172e-83	-0.483283	0.208	0.642	1.42017719774025e-78	1	Ppp2r5c
Mgll	4.42148767362156e-83	-0.506501	0.168	0.575	1.42756572518219e-78	1	Mgll
Slc23a2	5.29924417707877e-83	-0.460404	0.081	0.447	1.71096696745342e-78	1	Slc23a2
Ptpro	5.37317827269208e-83	-0.451363	0.098	0.49	1.73483806890409e-78	1	Ptpro
Il6st	6.32784710694671e-83	-0.482512	0.134	0.528	2.04307199541988e-78	1	Il6st
Abhd12	6.64016233427553e-83	-0.501236	0.45	0.831	2.14390921286754e-78	1	Abhd12
Csmd3	6.65707259762303e-83	-0.665333	0.327	0.663	2.14936902959455e-78	1	Csmd3
Zzef1	7.69059900561083e-83	-0.439556	0.075	0.444	2.48306370094157e-78	1	Zzef1
Brwd1.1	8.96498043142124e-83	-0.458127	0.112	0.497	2.89452323189297e-78	1	Brwd1
Cspp1	1.14772165509235e-82	-0.484852	0.087	0.465	3.70564890779666e-78	1	Cspp1
Arhgef1	1.172196008812e-82	-0.428794	0.075	0.444	3.7846692536513e-78	1	Arhgef1
Lrrfip1	1.21988698005535e-82	-0.468599	0.117	0.507	3.93864909250471e-78	1	Lrrfip1
Cnot6l	1.51424651833231e-82	-0.459665	0.133	0.539	4.88904773373954e-78	1	Cnot6l
Pard3b.1	1.72155930785444e-82	-0.562667	0.142	0.534	5.55839853726964e-78	1	Pard3b
Arid4b.1	1.85395108393544e-82	-0.470233	0.172	0.593	5.98585186470235e-78	1	Arid4b
Usp12	1.96062086848531e-82	-0.441311	0.103	0.486	6.33025659807852e-78	1	Usp12
Tmem104	2.01694462221323e-82	-0.443746	0.069	0.429	6.51210910173987e-78	1	Tmem104
Glg1	2.0489410179971e-82	-0.466347	0.13	0.532	6.61541586480725e-78	1	Glg1
Arih2	2.06040419148233e-82	-0.441253	0.062	0.421	6.65242701303901e-78	1	Arih2
Gpbp1	2.88845892412416e-82	-0.441552	0.11	0.497	9.32596732831967e-78	1	Gpbp1
Ctnnd1	3.69344024920242e-82	-0.48413	0.112	0.492	1.19250105325999e-77	1	Ctnnd1
Tm9sf2	4.00835528832279e-82	-0.452445	0.136	0.537	1.29417767194078e-77	1	Tm9sf2
Zfp871	5.24097873196705e-82	-0.422801	0.071	0.435	1.6921548031902e-77	1	Zfp871
Ttc7	5.42668584852485e-82	-0.447157	0.068	0.425	1.75211405991322e-77	1	Ttc7
Usp47.1	6.09201641141316e-82	-0.45813	0.112	0.498	1.96692933875297e-77	1	Usp47
Urgcp	6.26618797107643e-82	-0.474597	0.065	0.42	2.02316411022145e-77	1	Urgcp
Osbpl9	7.56796385199412e-82	-0.486741	0.167	0.579	2.44346848889334e-77	1	Osbpl9
B2m.1	8.74159891804907e-82	0.410734	0.887	0.737	2.8224000426705e-77	1	B2m
Epb41	1.10685950732931e-81	-0.489826	0.117	0.501	3.57371729131415e-77	1	Epb41
Ap1g1.1	1.15317619173664e-81	-0.44655	0.127	0.518	3.72325997026009e-77	1	Ap1g1
Ccdc50.1	1.28021894503486e-81	-0.508392	0.288	0.736	4.13344290783406e-77	1	Ccdc50
Srsf7	1.36426579305504e-81	-0.456816	0.172	0.596	4.40480496603682e-77	1	Srsf7
Stag2	1.38870519796746e-81	-0.476634	0.184	0.615	4.48371247267753e-77	1	Stag2
Ppp4r3b	1.43015411133637e-81	-0.452976	0.13	0.527	4.61753857927173e-77	1	Ppp4r3b
Atg10.1	1.70772177410789e-81	-0.517762	0.087	0.447	5.51372129206214e-77	1	Atg10
Znrf2.1	1.9547854409264e-81	-0.469734	0.145	0.544	6.31141575311905e-77	1	Znrf2
Usp3	2.08979731265203e-81	-0.462528	0.101	0.474	6.74732858335959e-77	1	Usp3
Pot1b.1	2.18236811121826e-81	-0.463357	0.039	0.377	7.04621192069039e-77	1	Pot1b
Arid3b.1	3.04895116637222e-81	-0.441616	0.039	0.381	9.844148630866e-77	1	Arid3b
Slc6a6	3.2443805072576e-81	-0.451518	0.154	0.562	1.04751313437826e-76	1	Slc6a6
Serinc3	3.3639251674412e-81	-0.346431	0.721	0.913	1.08611051881174e-76	1	Serinc3
Trim30d	4.22482936513871e-81	-0.471824	0.078	0.44	1.36407065712233e-76	1	Trim30d
Hipk2.1	4.23074850611129e-81	-0.486336	0.198	0.625	1.36598177016815e-76	1	Hipk2
Col4a3bp	7.03964689123171e-81	-0.445758	0.106	0.486	2.27289079177198e-76	1	Col4a3bp
Atf2.1	8.35577961228713e-81	-0.452508	0.091	0.462	2.69783056341915e-76	1	Atf2
Casc3	1.55751300374698e-80	-0.42307	0.074	0.433	5.02874223519788e-76	1	Casc3
Map4k5.1	1.87963925206992e-80	-0.436352	0.091	0.467	6.06879125315815e-76	1	Map4k5
Qrich1	1.99539012959051e-80	-0.451732	0.093	0.459	6.44251611140886e-76	1	Qrich1
Lpcat3	2.26425286365228e-80	-0.458646	0.13	0.523	7.31059322087411e-76	1	Lpcat3
Zfp36l2	2.40521856345992e-80	-0.487173	0.189	0.597	7.76572917584303e-76	1	Zfp36l2
Ptpre	2.42218071152521e-80	-0.453485	0.115	0.497	7.82049486330145e-76	1	Ptpre
Rps6kb1	2.49986223080508e-80	-0.436612	0.106	0.486	8.07130518460036e-76	1	Rps6kb1
Sltm	3.3423209598133e-80	-0.479357	0.187	0.604	1.07913516829492e-75	1	Sltm
Wwp2	3.56833005637394e-80	-0.445676	0.07	0.42	1.15210672530146e-75	1	Wwp2
Usp8	4.02131812326512e-80	-0.464592	0.193	0.61	1.29836298245861e-75	1	Usp8
Nrd1	5.72924483057018e-80	-0.450929	0.163	0.57	1.8498012784462e-75	1	Nrd1
Zmynd8	7.24536703208855e-80	-0.445829	0.11	0.492	2.33931165365043e-75	1	Zmynd8
Wdr20	8.99687374006272e-80	-0.432481	0.064	0.413	2.90482062445405e-75	1	Wdr20
Gpcpd1	1.16238506560893e-79	-0.451182	0.16	0.57	3.75299266133155e-75	1	Gpcpd1
Mau2	1.34797537567045e-79	-0.417976	0.065	0.416	4.35220809542718e-75	1	Mau2
Trim26	1.60002720313356e-79	-0.428141	0.065	0.41	5.16600783075731e-75	1	Trim26
Gm15503.1	1.70491329505345e-79	-0.415134	0.034	0.373	5.50465355573907e-75	1	Gm15503
Abr	2.51015453124924e-79	-0.4846	0.126	0.507	8.10453593504442e-75	1	Abr
Sbno1	2.58724026867326e-79	-0.445259	0.139	0.535	8.35342265546535e-75	1	Sbno1
Tmem170b	2.65549038437837e-79	-0.422995	0.069	0.426	8.57378180404245e-75	1	Tmem170b
Mib1.1	3.06342586949847e-79	-0.451052	0.152	0.555	9.89088310484971e-75	1	Mib1
Tln2.1	3.15320484427955e-79	-0.45801	0.089	0.451	1.01807524807254e-74	1	Tln2
Gm32036	3.20545326234338e-79	-0.409902	0.013	0.333	1.03494469481281e-74	1	Gm32036
Cask.1	3.2238946289492e-79	-0.497585	0.217	0.643	1.04089885884883e-74	1	Cask
Clint1	3.37147093242552e-79	-0.48765	0.222	0.644	1.08854681995223e-74	1	Clint1
Dym	3.44901412103337e-79	-0.438457	0.062	0.413	1.11358318925804e-74	1	Dym
Bicral.1	3.97641350990827e-79	-0.434003	0.076	0.432	1.28386462994408e-74	1	Bicral
Kif21b.1	5.11820400387778e-79	-0.434532	0.127	0.516	1.65251452673202e-74	1	Kif21b
Plekhm2	5.48565295294441e-79	-0.446915	0.059	0.404	1.77115276891716e-74	1	Plekhm2
Dcakd.1	5.78574710215255e-79	-0.44497	0.081	0.435	1.86804416687199e-74	1	Dcakd
Chic2	7.22405566694394e-79	-0.439797	0.126	0.51	2.33243085318619e-74	1	Chic2
Cd2ap	7.32943464820058e-79	-0.476895	0.248	0.684	2.36645456486452e-74	1	Cd2ap
Atp11c.1	7.50147857597192e-79	-0.48493	0.081	0.443	2.42200238782405e-74	1	Atp11c
Evi5.1	7.71741530190278e-79	-0.458369	0.145	0.541	2.49172187852535e-74	1	Evi5
Ppm1l.1	1.12761363016216e-78	-0.54585	0.095	0.46	3.64072612770457e-74	1	Ppm1l
Ccar1	1.30573954365296e-78	-0.435043	0.145	0.547	4.21584126459232e-74	1	Ccar1
Ogdh	1.74109925268679e-78	-0.429972	0.097	0.462	5.62148715714985e-74	1	Ogdh
Arfgef1	1.89168105911371e-78	-0.436974	0.138	0.531	6.10767063556043e-74	1	Arfgef1
Ino80d	2.04539642574794e-78	-0.426511	0.096	0.469	6.60397143981238e-74	1	Ino80d
Aff4	2.38043377248918e-78	-0.45171	0.16	0.559	7.6857065212358e-74	1	Aff4
Map2k6	2.47108542604608e-78	-0.460946	0.065	0.417	7.97839351507498e-74	1	Map2k6
Rgl1.1	2.82147293646465e-78	-0.452399	0.096	0.461	9.1096896699634e-74	1	Rgl1
Ptpn1	2.90875461408004e-78	-0.496365	0.262	0.711	9.39149602248022e-74	1	Ptpn1
Ccm2	3.15018893992113e-78	-0.443584	0.085	0.448	1.01710150303234e-73	1	Ccm2
Brd1	3.48952552939121e-78	-0.425698	0.139	0.531	1.12666310767454e-73	1	Brd1
Zfand6	3.64129337449416e-78	-0.468085	0.208	0.625	1.17566439182293e-73	1	Zfand6
Rai1.1	3.67994489026719e-78	-0.433973	0.06	0.411	1.18814380672057e-73	1	Rai1
Sfswap	3.96553870267786e-78	-0.42568	0.085	0.441	1.2803534809336e-73	1	Sfswap
Akap9	4.69242144342564e-78	-0.453327	0.148	0.55	1.51504211143884e-73	1	Akap9
Pibf1.1	4.93898544663868e-78	-0.462113	0.097	0.467	1.59465023115623e-73	1	Pibf1
Chsy1	4.94319995120131e-78	-0.439305	0.053	0.398	1.59601096824437e-73	1	Chsy1
Parp14	5.72188572972915e-78	-0.498655	0.059	0.396	1.84742524555765e-73	1	Parp14
Phactr2.1	7.47528926229712e-78	-0.497402	0.07	0.416	2.41354664411787e-73	1	Phactr2
Pdpk1	1.06043921890521e-77	-0.425915	0.065	0.409	3.42384010607926e-73	1	Pdpk1
Fbxw4	1.13424006061267e-77	-0.45041	0.153	0.542	3.66212088370012e-73	1	Fbxw4
Psen1	1.22357036346639e-77	-0.420019	0.077	0.431	3.95054163252393e-73	1	Psen1
Slc30a9	1.23425011018214e-77	-0.428196	0.096	0.467	3.98502333074507e-73	1	Slc30a9
Ube2g1	1.3151294924463e-77	-0.455958	0.103	0.47	4.24615859226137e-73	1	Ube2g1
Traf5	1.37820575145068e-77	-0.424409	0.047	0.383	4.44981290970881e-73	1	Traf5
Gpatch2l.1	1.71846741904477e-77	-0.425837	0.059	0.402	5.54841575586986e-73	1	Gpatch2l
Hk2	1.72516859849817e-77	-0.470625	0.199	0.625	5.57005185397105e-73	1	Hk2
Exoc6	1.76969030503356e-77	-0.446494	0.071	0.415	5.71379908786185e-73	1	Exoc6
N4bp1	2.12417057955715e-77	-0.41526	0.075	0.429	6.85830955021618e-73	1	N4bp1
Kdm4c.1	3.83612216218025e-77	-0.428012	0.103	0.473	1.23856876250314e-72	1	Kdm4c
Kcmf1	3.89547290828719e-77	-0.447083	0.155	0.547	1.25773133789869e-72	1	Kcmf1
Mier1	4.01262294243035e-77	-0.452674	0.173	0.577	1.29555556942249e-72	1	Mier1
Map2k1	4.01780881334259e-77	-0.439529	0.129	0.51	1.29722993156392e-72	1	Map2k1
Gtpbp2	5.6239653091253e-77	-0.410145	0.047	0.378	1.81580967935729e-72	1	Gtpbp2
Ylpm1	6.5607004519276e-77	-0.423571	0.106	0.477	2.11825335491386e-72	1	Ylpm1
Bod1l	7.76975755246506e-77	-0.442736	0.151	0.55	2.50862162096439e-72	1	Bod1l
C1qb.1	8.43882992684373e-77	0.347919	0.983	0.891	2.72464501848004e-72	1	C1qb
Tlk1	9.06451498130954e-77	-0.439256	0.121	0.501	2.92665995201541e-72	1	Tlk1
P2ry12	1.06009548417488e-76	-0.347612	0.722	0.897	3.42273028975542e-72	1	P2ry12
Btrc.1	1.08166678673204e-76	-0.448493	0.074	0.423	3.49237755432174e-72	1	Btrc
Ptk2b	1.4813888888415e-76	-0.449383	0.051	0.38	4.78296030540254e-72	1	Ptk2b
Pik3r6	1.48297697417112e-76	-0.42205	0.055	0.385	4.78808775650629e-72	1	Pik3r6
Cep152	1.51469591490194e-76	-0.424708	0.046	0.378	4.89049870044389e-72	1	Cep152
Tut7	1.69074481705212e-76	-0.437883	0.159	0.558	5.45890779081618e-72	1	Tut7
Luc7l3	1.80156675170493e-76	-0.449543	0.223	0.661	5.81671857122971e-72	1	Luc7l3
Btf3.1	1.88129248293075e-76	0.546041	0.613	0.455	6.07412903963852e-72	1	Btf3
Sec63	1.94074954942601e-76	-0.434573	0.12	0.493	6.26609807023177e-72	1	Sec63
Crk	2.40859758604977e-76	-0.409587	0.096	0.459	7.7766390260789e-72	1	Crk
H3f3b.1	2.4493071974746e-76	0.386231	0.777	0.691	7.90807814848625e-72	1	H3f3b
4732471J01Rik.1	2.72845245290334e-76	-0.459032	0.036	0.362	8.80935443468901e-72	1	4732471J01Rik
Pxk	2.77609132595918e-76	-0.432407	0.104	0.467	8.96316606412439e-72	1	Pxk
Safb2	3.00742792981859e-76	-0.403243	0.112	0.484	9.71008255700527e-72	1	Safb2
Gm4258.1	3.01823016383492e-76	-0.481052	0.163	0.564	9.7449597299738e-72	1	Gm4258
Gls	4.14770659977212e-76	-0.438875	0.13	0.51	1.33917002986842e-71	1	Gls
Tmem184b	4.25756189645801e-76	-0.408503	0.046	0.375	1.3746390095094e-71	1	Tmem184b
Hs2st1	4.36779213532212e-76	-0.470952	0.106	0.464	1.41022904673145e-71	1	Hs2st1
Clock	4.9506209934171e-76	-0.447306	0.081	0.43	1.59840700014458e-71	1	Clock
Fars2.1	5.51561637045516e-76	-0.463296	0.172	0.577	1.78082705752886e-71	1	Fars2
Hectd1	5.86619382158178e-76	-0.425193	0.173	0.582	1.89401799917411e-71	1	Hectd1
Ubr2	8.2279997281775e-76	-0.414836	0.103	0.466	2.65657427223667e-71	1	Ubr2
Tle4	8.99979714129585e-76	-0.444875	0.146	0.534	2.90576450301019e-71	1	Tle4
Ankrd12	9.7841695180368e-76	-0.488442	0.122	0.491	3.15901481228854e-71	1	Ankrd12
Gpr107	9.88423223037383e-76	-0.396564	0.068	0.405	3.1913220602208e-71	1	Gpr107
Ppp3cb	1.04304746964707e-75	-0.429686	0.116	0.489	3.36768736524949e-71	1	Ppp3cb
Raf1	1.09219782668455e-75	-0.40572	0.09	0.447	3.52637912301639e-71	1	Raf1
Myo9b	1.19722792863835e-75	-0.420769	0.093	0.445	3.86548981319465e-71	1	Myo9b
Zfp280d.1	1.42160330964156e-75	-0.438407	0.139	0.527	4.58993060583971e-71	1	Zfp280d
Ccnt1	1.43439008897652e-75	-0.40821	0.066	0.405	4.63121528027849e-71	1	Ccnt1
Leng8	1.52174207900678e-75	-0.380368	0.089	0.451	4.9132486504892e-71	1	Leng8
Eri3.1	1.69388054594054e-75	-0.43217	0.106	0.467	5.46903211867821e-71	1	Eri3
Ubap2l	1.71309182237204e-75	-0.440815	0.197	0.608	5.53105956689259e-71	1	Ubap2l
Fnip2	1.82418201866714e-75	-0.468875	0.069	0.41	5.88973648367059e-71	1	Fnip2
Ppard	1.84838822463862e-75	-0.434551	0.059	0.394	5.96789106089072e-71	1	Ppard
Cul3	2.36489246369119e-75	-0.426312	0.152	0.543	7.63552829751973e-71	1	Cul3
Kcnk6	2.52640941541189e-75	-0.413602	0.107	0.473	8.15701807954036e-71	1	Kcnk6
Prpf39.1	3.14690852757839e-75	-0.40715	0.09	0.443	1.01604235629923e-70	1	Prpf39
Rcor1	3.25037181898277e-75	-0.436405	0.101	0.458	1.04944754919497e-70	1	Rcor1
Impact	3.80581103317218e-75	-0.415123	0.071	0.409	1.2287822082803e-70	1	Impact
Srrm1	4.0473286117647e-75	-0.434011	0.196	0.63	1.30676098888047e-70	1	Srrm1
Rps6ka5.1	5.54306234765467e-75	-0.478757	0.095	0.448	1.78968854018726e-70	1	Rps6ka5
Pip4p1	6.25663563218997e-75	-0.418946	0.158	0.553	2.02007994656518e-70	1	Pip4p1
Nup98	6.41133834958111e-75	-0.423177	0.101	0.46	2.07002881292925e-70	1	Nup98
Sf3b1	6.43675155759172e-75	-0.471368	0.279	0.732	2.07823397539964e-70	1	Sf3b1
Zkscan3	6.44062119864157e-75	-0.407867	0.09	0.443	2.0794833664054e-70	1	Zkscan3
Sipa1	6.81893841097348e-75	-0.412134	0.154	0.555	2.20163064475101e-70	1	Sipa1
Trim33.1	7.34913553337566e-75	-0.432514	0.127	0.507	2.372815389661e-70	1	Trim33
Ddx6	7.95238897128267e-75	-0.465396	0.253	0.686	2.56758782715804e-70	1	Ddx6
Tgfa	8.60635760300121e-75	-0.438522	0.098	0.452	2.778734679281e-70	1	Tgfa
Lacc1	1.04211657244868e-74	-0.42623	0.09	0.443	3.36468177746506e-70	1	Lacc1
Smchd1	1.14558267791774e-74	-0.43665	0.173	0.577	3.69874279219299e-70	1	Smchd1
Trim14	1.26254826091785e-74	-0.444665	0.05	0.375	4.07638957002547e-70	1	Trim14
Sppl2a	1.33587967148047e-74	-0.452578	0.163	0.551	4.31315469530899e-70	1	Sppl2a
1700017B05Rik	1.37494098880133e-74	-0.41502	0.1	0.456	4.43927197054286e-70	1	1700017B05Rik
Cntrl	1.84877396227405e-74	-0.412994	0.091	0.446	5.96913649199421e-70	1	Cntrl
Klf7.1	2.72384043355122e-74	-0.44902	0.133	0.512	8.79446360780681e-70	1	Klf7
Kdm5a	4.13249769537917e-74	-0.406863	0.101	0.457	1.33425953090707e-69	1	Kdm5a
Rnf150	4.20457983811008e-74	-0.527501	0.071	0.405	1.3575326923306e-69	1	Rnf150
Slc10a7	4.27182066725022e-74	-0.434383	0.078	0.423	1.37924273883508e-69	1	Slc10a7
Rnf145	4.90339789250311e-74	-0.393533	0.056	0.39	1.58316007755248e-69	1	Rnf145
Tiam1	5.17589961052195e-74	-0.453611	0.047	0.37	1.67114270724922e-69	1	Tiam1
Ubr1	5.48117918431634e-74	-0.408238	0.085	0.438	1.76970832324022e-69	1	Ubr1
Nt5dc1.1	6.25890837314973e-74	-0.448842	0.04	0.359	2.02081374643885e-69	1	Nt5dc1
Ralgps2.1	6.61899844114841e-74	-0.44971	0.117	0.482	2.13707602669359e-69	1	Ralgps2
Slc25a36	7.03840390878356e-74	-0.396103	0.07	0.411	2.27248947002895e-69	1	Slc25a36
Exoc2.1	8.04841520531982e-74	-0.414221	0.079	0.424	2.59859181734161e-69	1	Exoc2
Gm26510	9.02919627464352e-74	-0.42682	0.025	0.336	2.91525660119415e-69	1	Gm26510
Klf12.1	9.55895242420646e-74	-0.522325	0.193	0.575	3.08629896920354e-69	1	Klf12
Slc46a3	1.13691327277316e-73	-0.400437	0.05	0.375	3.67075188380269e-69	1	Slc46a3
Il15	1.33806774875633e-73	-0.430694	0.047	0.373	4.32021934040955e-69	1	Il15
Foxk2	1.45104253830699e-73	-0.403609	0.076	0.413	4.68498104343177e-69	1	Foxk2
N4bp2l2	1.70499599621102e-73	-0.422099	0.153	0.545	5.50492057296651e-69	1	N4bp2l2
Huwe1.1	1.99080602362957e-73	-0.445231	0.215	0.633	6.4277154084928e-69	1	Huwe1
Arrb2	2.01218962820428e-73	-0.416888	0.183	0.586	6.49675665258315e-69	1	Arrb2
Traf3.1	2.09342274816235e-73	-0.458606	0.07	0.404	6.75903402699179e-69	1	Traf3
Plekho1	2.35626654645995e-73	-0.470005	0.286	0.712	7.60767779855524e-69	1	Plekho1
Pcca.1	2.42226115182276e-73	-0.433014	0.122	0.492	7.82075458089014e-69	1	Pcca
Ncoa6	2.62755668189422e-73	-0.418108	0.096	0.444	8.48359225883185e-69	1	Ncoa6
Xrn2	3.10822732902545e-73	-0.428613	0.18	0.583	1.00355335772245e-68	1	Xrn2
Trit1	3.52561330832771e-73	-0.40059	0.058	0.386	1.13831476885977e-68	1	Trit1
Nckap5l	9.41793755974126e-73	-0.418466	0.076	0.411	3.04076949991366e-68	1	Nckap5l
Adnp	9.70454274966154e-73	-0.406755	0.14	0.517	3.13330571758322e-68	1	Adnp
Aopep	1.3074692877645e-72	-0.446348	0.083	0.426	4.22142608940524e-68	1	Aopep
Pkig.1	1.52441416894816e-72	-0.477821	0.307	0.728	4.92187602728294e-68	1	Pkig
Far1	1.55943957771957e-72	-0.41567	0.133	0.504	5.03496256458319e-68	1	Far1
Slc16a7	1.82653970389979e-72	-0.438345	0.055	0.379	5.89734874198126e-68	1	Slc16a7
Gpr183	1.85999115311982e-72	-0.449891	0.12	0.482	6.00535343607797e-68	1	Gpr183
Hnrnph3	2.05916839210185e-72	-0.384242	0.093	0.443	6.64843698757923e-68	1	Hnrnph3
Plekha2	2.11946722395998e-72	-0.401481	0.063	0.392	6.84312382599958e-68	1	Plekha2
Pcdh9	2.13031861791355e-72	0.449163	0.8	0.76	6.87815972165747e-68	1	Pcdh9
Gm42477	2.35589197051874e-72	-0.38842	0.011	0.307	7.60646840521387e-68	1	Gm42477
Stat5b	3.27251989736659e-72	-0.427691	0.077	0.411	1.05659849926275e-67	1	Stat5b
Snx9	3.54726852130828e-72	-0.410911	0.091	0.434	1.1453065874748e-67	1	Snx9
Usp25	3.59983353008913e-72	-0.427005	0.153	0.529	1.16227825185988e-67	1	Usp25
Trak1	3.73475647723694e-72	-0.395033	0.085	0.434	1.20584082380549e-67	1	Trak1
Mapkap1.1	4.00950639654832e-72	-0.42662	0.133	0.498	1.29454933025356e-67	1	Mapkap1
Phka2	5.07320794505681e-72	-0.401863	0.047	0.367	1.63798664922049e-67	1	Phka2
Chst11.1	5.29666286487743e-72	-0.439293	0.075	0.414	1.71013353918297e-67	1	Chst11
Slc30a7	6.12295916582662e-72	-0.393258	0.058	0.383	1.97691982587044e-67	1	Slc30a7
Slfn8	7.50089082324468e-72	-0.437403	0.063	0.385	2.42181262010101e-67	1	Slfn8
Itfg1	8.56225242161055e-72	-0.428177	0.101	0.455	2.7644944393654e-67	1	Itfg1
Dnajc7	9.11341194833165e-72	-0.425778	0.205	0.606	2.94244731575784e-67	1	Dnajc7
Chd8	9.20380214954059e-72	-0.402291	0.103	0.454	2.97163160002217e-67	1	Chd8
Gpatch2.1	9.55747754413989e-72	-0.410346	0.069	0.396	3.08582277467645e-67	1	Gpatch2
Plekhm3	9.87037506475801e-72	-0.427548	0.059	0.384	3.18684799715842e-67	1	Plekhm3
Dnajc5	1.24339874933296e-71	-0.403744	0.122	0.486	4.01456154197131e-67	1	Dnajc5
Wwc2	1.39590520901967e-71	-0.420354	0.072	0.408	4.50695914836181e-67	1	Wwc2
Camsap1	1.73950664181487e-71	-0.393026	0.05	0.37	5.61634509442769e-67	1	Camsap1
Pspc1	2.03998956334358e-71	-0.397933	0.082	0.423	6.58651430316741e-67	1	Pspc1
Umad1.1	2.11123663946962e-71	-0.450021	0.081	0.419	6.81654973785556e-67	1	Umad1
Marf1	2.34239786551334e-71	-0.392141	0.094	0.44	7.56289998838292e-67	1	Marf1
Ubtd1	2.53633575258106e-71	-0.425138	0.115	0.463	8.18906724435846e-67	1	Ubtd1
Tmem273	2.71978186492251e-71	-0.397837	0.053	0.371	8.78135970727531e-67	1	Tmem273
Pds5b	3.27265448528124e-71	-0.420559	0.109	0.463	1.05664195366275e-66	1	Pds5b
Kdm5c	3.37315773259518e-71	-0.407803	0.084	0.424	1.089091437123e-66	1	Kdm5c
Lyzl4.1	3.46784040513041e-71	-0.420375	0.045	0.36	1.11966163160446e-66	1	Lyzl4
Srsf11	3.49621036868411e-71	-0.431856	0.231	0.652	1.12882144173704e-66	1	Srsf11
Sh2b2	3.8359823827447e-71	-0.409145	0.045	0.359	1.23852363191678e-66	1	Sh2b2
Stk38	4.40036325762677e-71	-0.393282	0.091	0.44	1.42074528498995e-66	1	Stk38
Fubp1	4.53804156517545e-71	-0.422726	0.204	0.617	1.4651974801482e-66	1	Fubp1
Nol4l.1	4.79918604591392e-71	-0.453691	0.045	0.354	1.54951319864423e-66	1	Nol4l
Pcm1	5.33377540115213e-71	-0.43567	0.205	0.617	1.72211606376999e-66	1	Pcm1
Phyhd1.1	6.62493940322738e-71	-0.466907	0.32	0.739	2.13899418512002e-66	1	Phyhd1
Zfp740	8.03308060576273e-71	-0.375466	0.064	0.394	2.59364073518261e-66	1	Zfp740
Phtf2	9.97816271639251e-71	-0.415908	0.044	0.353	3.22164939624165e-66	1	Phtf2
Srek1.1	1.07046788759374e-70	-0.424788	0.177	0.573	3.4562196686739e-66	1	Srek1
Gfm2	1.10723039602712e-70	-0.382878	0.052	0.37	3.57491477965276e-66	1	Gfm2
Lonp2	1.11716406807119e-70	-0.411521	0.106	0.45	3.60698762658146e-66	1	Lonp2
Tial1	1.2839943749555e-70	-0.396533	0.133	0.497	4.14563263841881e-66	1	Tial1
Ubr5	1.30007243815275e-70	-0.415665	0.184	0.586	4.19754388106377e-66	1	Ubr5
Elmsan1	1.44371896182077e-70	-0.395247	0.039	0.344	4.66133541203072e-66	1	Elmsan1
Ankrd10	1.54947063933521e-70	-0.383409	0.079	0.415	5.00277585322159e-66	1	Ankrd10
Ireb2.1	1.55375313300906e-70	-0.393948	0.096	0.439	5.01660274054634e-66	1	Ireb2
Rab40c	1.69087474907144e-70	-0.406042	0.055	0.373	5.45932730232695e-66	1	Rab40c
Etnk1	2.00298604430033e-70	-0.416473	0.146	0.52	6.46704104123246e-66	1	Etnk1
Zfp182	2.04248701371246e-70	-0.413926	0.051	0.371	6.59457782117341e-66	1	Zfp182
Zfp207	2.07655116400066e-70	-0.398557	0.166	0.552	6.70456074320893e-66	1	Zfp207
Ddx50	2.11592910144596e-70	-0.396026	0.13	0.497	6.83170028983858e-66	1	Ddx50
Traf3ip3	2.29241480450437e-70	-0.387224	0.078	0.405	7.40151967930325e-66	1	Traf3ip3
Wbp1l	2.92337440202037e-70	-0.379755	0.053	0.366	9.43869893180318e-66	1	Wbp1l
Trim2.1	3.32269605522727e-70	-0.434958	0.094	0.438	1.07279887535123e-65	1	Trim2
Acvr2a	3.5050991567398e-70	-0.416317	0.046	0.358	1.13169136473658e-65	1	Acvr2a
Usp33	4.01062770809067e-70	-0.385807	0.059	0.383	1.29491136811123e-65	1	Usp33
Rps6ka1	4.78780587985742e-70	-0.448721	0.242	0.657	1.54583888442957e-65	1	Rps6ka1
Irf2bp2	5.01013622099801e-70	-0.418103	0.149	0.516	1.61762268167363e-65	1	Irf2bp2
Malt1	6.20649812739895e-70	-0.404547	0.04	0.35	2.0038920503933e-65	1	Malt1
Rgs7bp.1	6.33883388316536e-70	-0.497219	0.114	0.453	2.0466192958576e-65	1	Rgs7bp
Gak	6.93075485655728e-70	-0.381381	0.097	0.439	2.23773282053665e-65	1	Gak
Zfp62	7.33365252545725e-70	-0.38399	0.064	0.391	2.36781639089438e-65	1	Zfp62
Sipa1l3	7.37252226368998e-70	-0.402929	0.039	0.345	2.38036626327758e-65	1	Sipa1l3
Klhl18	8.76039561316392e-70	-0.388839	0.049	0.36	2.82846893162224e-65	1	Klhl18
Wasl	9.82543820610785e-70	-0.382148	0.074	0.402	3.17233923360604e-65	1	Wasl
Clk4	9.92416006474219e-70	-0.37449	0.055	0.373	3.20421356010331e-65	1	Clk4
Pik3c2a	1.04050702381168e-69	-0.412275	0.114	0.467	3.35948502778076e-65	1	Pik3c2a
Scarb2	1.12827088353011e-69	-0.410074	0.173	0.558	3.64284820165367e-65	1	Scarb2
Nsmaf	1.13061307319587e-69	-0.401364	0.071	0.394	3.6504104294275e-65	1	Nsmaf
Smap2	1.19974911763126e-69	-0.465873	0.419	0.807	3.87362997609604e-65	1	Smap2
Pex14	1.29224128063158e-69	-0.39635	0.056	0.372	4.17225942277518e-65	1	Pex14
Rps6kc1.1	1.50959132523634e-69	-0.403449	0.065	0.389	4.87401751179059e-65	1	Rps6kc1
Usp32	1.64040482885883e-69	-0.40495	0.112	0.467	5.29637507093649e-65	1	Usp32
Ranbp2	1.68474766761864e-69	-0.399303	0.117	0.463	5.4395447944403e-65	1	Ranbp2
Mysm1	1.83907523327406e-69	-0.38875	0.094	0.431	5.93782220567196e-65	1	Mysm1
Dglucy.1	1.90533521694607e-69	-0.405374	0.03	0.326	6.15175581495377e-65	1	Dglucy
Sik3	2.09425453153808e-69	-0.444475	0.181	0.568	6.76171960597699e-65	1	Sik3
Arpc1b.1	2.66736957471891e-69	0.36524	0.709	0.687	8.61213614589496e-65	1	Arpc1b
Acsl4	2.66926651621865e-69	-0.422507	0.097	0.435	8.61826080091516e-65	1	Acsl4
Yes1	2.69816007652552e-69	-0.434362	0.089	0.423	8.71154943907795e-65	1	Yes1
Prpf4b	3.48965853164709e-69	-0.416557	0.179	0.574	1.1267060501129e-64	1	Prpf4b
Tango2	3.49797856385188e-69	-0.419679	0.081	0.403	1.12939233891086e-64	1	Tango2
Skil	3.839500302101e-69	-0.419477	0.146	0.514	1.23965946253935e-64	1	Skil
Pla2g15	4.41266569593398e-69	-0.382546	0.11	0.459	1.42471737324621e-64	1	Pla2g15
Elp4	4.63316414379537e-69	-0.464039	0.071	0.393	1.49590970710721e-64	1	Elp4
Zfp697.1	4.94126094638677e-69	-0.393888	0.04	0.351	1.5953849217599e-64	1	Zfp697
Cd300a	5.46043817493269e-69	-0.417185	0.113	0.462	1.76301167354052e-64	1	Cd300a
Depdc5	5.65099832633021e-69	-0.399449	0.07	0.392	1.82453782962223e-64	1	Depdc5
Rc3h2	6.98174225951821e-69	-0.384627	0.09	0.428	2.25419512333064e-64	1	Rc3h2
St6gal1	7.29066724052937e-69	-0.440531	0.076	0.402	2.35393773194972e-64	1	St6gal1
Spop	7.30087221117118e-69	-0.443967	0.209	0.603	2.35723261082084e-64	1	Spop
Nova1	7.38904019159186e-69	-0.43236	0.102	0.44	2.38569940665926e-64	1	Nova1
Synrg	1.11592936341443e-68	-0.387063	0.107	0.451	3.60300113565618e-64	1	Synrg
Rasa3	1.24599190360937e-68	-0.39207	0.098	0.442	4.02293405918356e-64	1	Rasa3
Eed	1.32032335914972e-68	-0.394894	0.093	0.426	4.26292802968669e-64	1	Eed
March6	1.35197471647669e-68	-0.378474	0.106	0.452	4.3651207670883e-64	1	March6
Npc1	1.8627679821296e-68	-0.375397	0.089	0.425	6.01431898390182e-64	1	Npc1
Lrba.1	1.96305083810576e-68	-0.452403	0.155	0.524	6.33810224099206e-64	1	Lrba
Usp48	1.96662520789388e-68	-0.370846	0.089	0.427	6.34964280872698e-64	1	Usp48
Csf1r	2.03975623270142e-68	-0.317157	0.745	0.924	6.58576094852308e-64	1	Csf1r
Stim1	2.11889341162317e-68	-0.4269	0.077	0.401	6.84127115810775e-64	1	Stim1
2510009E07Rik	2.13962357426167e-68	-0.426088	0.127	0.48	6.90820263421865e-64	1	2510009E07Rik
Rprd2	2.2043361055358e-68	-0.379994	0.066	0.386	7.11713998394345e-64	1	Rprd2
Cdk14	2.22432800613543e-68	-0.458471	0.209	0.6	7.18168783340948e-64	1	Cdk14
Mthfs	2.33854293679608e-68	-0.434651	0.09	0.418	7.55045358003351e-64	1	Mthfs
Xpr1.1	2.3416324071251e-68	-0.420182	0.141	0.502	7.5604285528848e-64	1	Xpr1
Ppp4r3a	2.63968839895869e-68	-0.382385	0.1	0.435	8.52276193371792e-64	1	Ppp4r3a
Trmt1l	2.83711491491677e-68	-0.383052	0.042	0.341	9.16019292579177e-64	1	Trmt1l
Sgms1	3.34746274229463e-68	-0.41671	0.132	0.488	1.08079529560467e-63	1	Sgms1
Eif4g1	3.58015221815724e-68	-0.388134	0.158	0.535	1.15592374667643e-63	1	Eif4g1
Tmem44	4.08590014356133e-68	-0.40143	0.063	0.381	1.31921457935165e-63	1	Tmem44
Gm35154.1	4.21643591362959e-68	-0.443352	0.024	0.317	1.36136066343359e-63	1	Gm35154
Ss18	4.48752961361374e-68	-0.381635	0.114	0.462	1.44888868634747e-63	1	Ss18
Smarcc2	4.69196223425286e-68	-0.386356	0.128	0.485	1.51489384657322e-63	1	Smarcc2
Zranb1	4.74629700468386e-68	-0.390099	0.075	0.4	1.53243691390228e-63	1	Zranb1
Rgl2	5.161672018069e-68	-0.362843	0.045	0.354	1.66654904447394e-63	1	Rgl2
Jarid2.1	5.25572571780319e-68	-0.412705	0.16	0.53	1.69691616250712e-63	1	Jarid2
Ube2k	7.1984951679072e-68	-0.439093	0.235	0.635	2.3241781348622e-63	1	Ube2k
AU040320	7.22102524327085e-68	-0.37464	0.045	0.354	2.33145242029486e-63	1	AU040320
Btbd1	7.55689823339556e-68	-0.418023	0.179	0.557	2.43989573261643e-63	1	Btbd1
Tnks2	7.86526144105415e-68	-0.415615	0.185	0.576	2.53945696147315e-63	1	Tnks2
Gm50035	8.01047959361923e-68	-0.362893	0.017	0.301	2.58634354639184e-63	1	Gm50035
Zfp810	8.21770186993985e-68	-0.378435	0.024	0.312	2.65324940274748e-63	1	Zfp810
Heca	8.55084211409095e-68	-0.388082	0.069	0.389	2.76081039337654e-63	1	Heca
Ralgapb	9.5200479309979e-68	-0.387304	0.064	0.381	3.07373787548129e-63	1	Ralgapb
Stard3	1.25655027732953e-67	-0.383514	0.11	0.451	4.05702388041384e-63	1	Stard3
Tsix.1	1.35569418841273e-67	-0.418565	0.023	0.318	4.3771298261282e-63	1	Tsix
Usp2	1.4087556269125e-67	-0.396257	0.112	0.454	4.5484492926124e-63	1	Usp2
Brf1	1.45048642794299e-67	-0.372883	0.05	0.357	4.68318552989953e-63	1	Brf1
Chfr	1.60551397718901e-67	-0.378832	0.068	0.384	5.18372297815016e-63	1	Chfr
Sla	1.79813388357729e-67	-0.409679	0.174	0.559	5.805634869906e-63	1	Sla
Epsti1	1.86081509895202e-67	-0.491249	0.189	0.548	6.00801370998637e-63	1	Epsti1
Tmem87a	2.07973012902715e-67	-0.387388	0.064	0.382	6.71482466758997e-63	1	Tmem87a
Orai1	2.32992037970398e-67	-0.401161	0.146	0.518	7.52261392995024e-63	1	Orai1
Larp4	2.49321281903329e-67	-0.386166	0.093	0.423	8.04983622881278e-63	1	Larp4
Nrxn1	2.66431162077433e-67	0.45775	0.772	0.702	8.60226292999408e-63	1	Nrxn1
Tlr4	2.6674221512276e-67	-0.39053	0.05	0.354	8.61230589966855e-63	1	Tlr4
Rasal2.1	2.69308457155756e-67	-0.46925	0.164	0.52	8.69516215618791e-63	1	Rasal2
Esco1	2.82161048275135e-67	-0.382667	0.065	0.376	9.11013376565929e-63	1	Esco1
Ifnar2	3.21773089235091e-67	-0.427928	0.187	0.575	1.03890877321334e-62	1	Ifnar2
Khdc4	3.28761373413806e-67	-0.36648	0.063	0.383	1.06147184634116e-62	1	Khdc4
Lrmp	3.39065921563161e-67	-0.374952	0.075	0.397	1.09474214095098e-62	1	Lrmp
Fam76b	3.5364813770497e-67	-0.373528	0.103	0.442	1.14182374220804e-62	1	Fam76b
Ctps2	3.69394359733233e-67	-0.402384	0.077	0.399	1.19266356927069e-62	1	Ctps2
Spata5	4.4278422892027e-67	-0.424613	0.076	0.397	1.42961743991488e-62	1	Spata5
Rmdn1	4.68639403184396e-67	-0.408893	0.085	0.41	1.51309604106146e-62	1	Rmdn1
8030462N17Rik	4.86012495469373e-67	-0.380896	0.045	0.346	1.56918854412196e-62	1	8030462N17Rik
Pbrm1	5.02626395806222e-67	-0.417486	0.205	0.606	1.62282984413955e-62	1	Pbrm1
Ube4b	5.21870470469433e-67	-0.380368	0.077	0.401	1.68496318800466e-62	1	Ube4b
Golgb1	5.78640387503502e-67	-0.3974	0.119	0.464	1.86825621913256e-62	1	Golgb1
Slc40a1	6.86542392974837e-67	-0.406576	0.103	0.439	2.21663942419785e-62	1	Slc40a1
Gm46224	7.31786552334162e-67	-0.394914	0.049	0.347	2.36271924152131e-62	1	Gm46224
Riok3	7.80724575980774e-67	-0.380233	0.127	0.477	2.52072543846913e-62	1	Riok3
Gm2245	9.62099977056178e-67	-0.401024	0.023	0.305	3.10633219592128e-62	1	Gm2245
Enox2	1.00117700956001e-66	-0.485751	0.072	0.383	3.23250021076639e-62	1	Enox2
Ppp6r2	1.08273704568377e-66	-0.381849	0.071	0.394	3.49583309939919e-62	1	Ppp6r2
Aatf	1.10474804675932e-66	-0.403483	0.082	0.402	3.56690001857181e-62	1	Aatf
Pak1	1.18179711295754e-66	-0.389071	0.116	0.461	3.81566833860601e-62	1	Pak1
Eif2ak4	1.19599699772829e-66	-0.373732	0.046	0.352	3.86151550656532e-62	1	Eif2ak4
Cep85l.1	1.34741028420575e-66	-0.397023	0.11	0.454	4.35038358461512e-62	1	Cep85l
Ggnbp2	1.44454849225092e-66	-0.382597	0.136	0.493	4.66401371693056e-62	1	Ggnbp2
Scaf4	1.5920775947139e-66	-0.375467	0.072	0.39	5.14034093005276e-62	1	Scaf4
Zc3hav1	1.64843663329391e-66	-0.401668	0.089	0.413	5.32230735791606e-62	1	Zc3hav1
Cpeb4	1.78378590068242e-66	-0.389122	0.141	0.505	5.75930953753334e-62	1	Cpeb4
Atox1.1	1.79924518240185e-66	0.554173	0.585	0.441	5.80922292042085e-62	1	Atox1
Baz1b	1.94111716563195e-66	-0.38553	0.126	0.481	6.26728499267587e-62	1	Baz1b
Coro2a	2.22269353355105e-66	-0.408286	0.039	0.333	7.17641061177629e-62	1	Coro2a
Ifngr1	2.27870253638658e-66	-0.475682	0.314	0.697	7.35724687923135e-62	1	Ifngr1
Gon4l	2.62357401329711e-66	-0.375964	0.083	0.405	8.47073341673239e-62	1	Gon4l
Swt1	2.74949549548925e-66	-0.389674	0.072	0.39	8.87729610628615e-62	1	Swt1
Mgrn1	3.42703913055966e-66	-0.367238	0.079	0.394	1.1064881240838e-61	1	Mgrn1
Kpna3	3.49739874279072e-66	-0.394586	0.146	0.507	1.12920513208484e-61	1	Kpna3
Fmnl1	3.70156613380578e-66	-0.3688	0.081	0.399	1.19512465762187e-61	1	Fmnl1
R3hcc1l	3.76443891844523e-66	-0.392783	0.047	0.348	1.21542439359841e-61	1	R3hcc1l
Maml1	3.92767988778733e-66	-0.361778	0.037	0.33	1.26813000536989e-61	1	Maml1
Gramd1a	4.01503512734899e-66	-0.362314	0.064	0.374	1.29633439156717e-61	1	Gramd1a
Cbfb	4.90274540558625e-66	-0.404338	0.141	0.489	1.58294940910163e-61	1	Cbfb
Sp3	5.11965847524374e-66	-0.389147	0.12	0.464	1.65298413190195e-61	1	Sp3
Chd1	5.38096585614354e-66	-0.373351	0.102	0.439	1.73735244597306e-61	1	Chd1
Scaper.1	5.45286543143113e-66	-0.449696	0.122	0.462	1.76056666184617e-61	1	Scaper
Cab39	5.55379018713275e-66	-0.385173	0.153	0.516	1.79315223771955e-61	1	Cab39
Nhlrc2	6.0842575021338e-66	-0.391423	0.064	0.371	1.96442421971394e-61	1	Nhlrc2
D5Ertd579e	6.22647308101518e-66	-0.388407	0.096	0.424	2.01034136366737e-61	1	D5Ertd579e
Klhl24	6.62493606316352e-66	-0.371367	0.091	0.429	2.13899310671361e-61	1	Klhl24
Lemd3	6.66073360970385e-66	-0.374598	0.058	0.367	2.15055106056508e-61	1	Lemd3
Naip2	8.95288420300168e-66	-0.383075	0.042	0.329	2.89061772262315e-61	1	Naip2
Eif2ak2	9.15508118773729e-66	-0.426323	0.108	0.438	2.95590106308474e-61	1	Eif2ak2
I830077J02Rik	9.2948441961657e-66	-0.364609	0.077	0.394	3.00102634561602e-61	1	I830077J02Rik
Abcb7	1.11872532095939e-65	-0.408732	0.075	0.386	3.61202844378157e-61	1	Abcb7
Zfp592	1.14804046346741e-65	-0.365643	0.058	0.363	3.70667824439722e-61	1	Zfp592
Kidins220	1.25140023171765e-65	-0.38555	0.145	0.505	4.04039592814678e-61	1	Kidins220
Lamp2	1.43227526257633e-65	-0.451736	0.287	0.686	4.62438714028021e-61	1	Lamp2
Prrc2c	2.35728319859016e-65	-0.428331	0.279	0.706	7.61096026328805e-61	1	Prrc2c
Vps41	2.38748335960505e-65	-0.376583	0.117	0.462	7.70846752315682e-61	1	Vps41
Ncf1	2.41044326390851e-65	-0.416194	0.246	0.642	7.78259816618139e-61	1	Ncf1
Ttc39b	2.44446250260606e-65	-0.373729	0.057	0.36	7.89243608216418e-61	1	Ttc39b
Rif1	2.45048590168145e-65	-0.37879	0.065	0.377	7.9118838307589e-61	1	Rif1
U2surp	2.79952492609938e-65	-0.382301	0.149	0.516	9.03882612889708e-61	1	U2surp
Lrp6	2.95810209578969e-65	-0.39584	0.147	0.502	9.55082423667617e-61	1	Lrp6
Atg16l1	2.98759331059648e-65	-0.359137	0.042	0.336	9.64604252192285e-61	1	Atg16l1
Cd37	3.14213815677183e-65	-0.456672	0.282	0.688	1.01450214667692e-60	1	Cd37
Smad4	3.2678218356844e-65	-0.361265	0.096	0.43	1.05508163608742e-60	1	Smad4
BC005561	3.82165127945094e-65	-0.381735	0.042	0.336	1.23389654859633e-60	1	BC005561
E130307A14Rik.1	3.96207894881164e-65	-0.412571	0.085	0.413	1.27923643020281e-60	1	E130307A14Rik
Pdlim5	4.66334362138403e-65	-0.40577	0.129	0.473	1.50565375503626e-60	1	Pdlim5
Ubxn7	5.88618133307091e-65	-0.37465	0.059	0.366	1.90047136700861e-60	1	Ubxn7
Zscan26	6.18993594503811e-65	-0.353265	0.066	0.371	1.99854461857445e-60	1	Zscan26
Gcnt1	7.11433666992787e-65	-0.374133	0.059	0.361	2.29700588061961e-60	1	Gcnt1
Map3k1	7.81534515382974e-65	-0.367232	0.095	0.421	2.52334048981701e-60	1	Map3k1
Dram2	8.40000546773982e-65	-0.398774	0.159	0.518	2.71210976536916e-60	1	Dram2
Vps8	9.25200164763856e-65	-0.374165	0.081	0.394	2.98719377197306e-60	1	Vps8
Wdr7	9.67293618713444e-65	-0.396549	0.091	0.411	3.1231009067401e-60	1	Wdr7
Il21r	9.87327720183969e-65	-0.371802	0.094	0.415	3.18778501015798e-60	1	Il21r
Samhd1	1.07663339777893e-64	-0.396745	0.093	0.416	3.47612625140882e-60	1	Samhd1
Creb3l2	1.14517696461056e-64	-0.373428	0.069	0.381	3.69743286563812e-60	1	Creb3l2
Ankle2	1.32059342035948e-64	-0.361921	0.085	0.404	4.26379997631466e-60	1	Ankle2
Slc38a1	1.32983458777351e-64	-0.386767	0.11	0.445	4.29363693354434e-60	1	Slc38a1
Zzz3	1.62953549118117e-64	-0.380522	0.106	0.437	5.26128124037664e-60	1	Zzz3
Hdac8.1	1.71381750670963e-64	-0.459427	0.184	0.541	5.53340258391339e-60	1	Hdac8
Cyld	1.72336749745489e-64	-0.365441	0.104	0.437	5.56423663903262e-60	1	Cyld
Ncor2	1.92923112397986e-64	-0.363599	0.103	0.432	6.22890852999376e-60	1	Ncor2
Cacul1	2.1975873394957e-64	-0.368835	0.065	0.375	7.09535024302978e-60	1	Cacul1
Asb2	2.23867986281294e-64	-0.369188	0.076	0.393	7.22802567306415e-60	1	Asb2
Ppp1r12b	2.27322125184605e-64	-0.409399	0.088	0.406	7.33954945583533e-60	1	Ppp1r12b
Gnas.1	3.43240904162006e-64	0.355436	0.73	0.707	1.10822190726787e-59	1	Gnas
Arid5b	3.53441740919849e-64	-0.430429	0.093	0.412	1.14115734890792e-59	1	Arid5b
Gabpb2	3.83148519940849e-64	-0.388058	0.051	0.35	1.23707162633302e-59	1	Gabpb2
Rfx7	3.96254629163073e-64	-0.41242	0.098	0.424	1.27938732117881e-59	1	Rfx7
Sgce	4.14138806343027e-64	-0.409643	0.115	0.448	1.33712996403973e-59	1	Sgce
Akap8	4.30486852020155e-64	-0.347322	0.082	0.402	1.38991289911748e-59	1	Akap8
Smo	4.98790143616087e-64	-0.383253	0.069	0.371	1.61044373669326e-59	1	Smo
Nck1	5.12955917993895e-64	-0.378088	0.104	0.432	1.65618077242689e-59	1	Nck1
Cep192	5.92614057510415e-64	-0.361696	0.058	0.361	1.91337300748388e-59	1	Cep192
Msl2	6.23443054191419e-64	-0.342775	0.065	0.37	2.01291058906783e-59	1	Msl2
Orc4	1.06380760474621e-63	-0.351266	0.06	0.361	3.43471561344409e-59	1	Orc4
BC035044	1.18992130919266e-63	-0.4002	0.139	0.477	3.84189893099035e-59	1	BC035044
Gtf3c2	1.25463037509636e-63	-0.346632	0.063	0.372	4.0508250920736e-59	1	Gtf3c2
Plekha1	1.31981596905029e-63	-0.367195	0.102	0.435	4.26128981927267e-59	1	Plekha1
Odf2	1.35410595332226e-63	-0.381686	0.06	0.358	4.37200189149157e-59	1	Odf2
Thap3	1.95952438793232e-63	-0.357669	0.062	0.364	6.32671639131707e-59	1	Thap3
Spsb1	2.00517027872349e-63	-0.369041	0.047	0.341	6.47409327891454e-59	1	Spsb1
Piezo1	2.16665344692114e-63	-0.356451	0.04	0.326	6.99547398407427e-59	1	Piezo1
Ralgapa1	2.1990276603998e-63	-0.39111	0.152	0.51	7.10000060713284e-59	1	Ralgapa1
3110082I17Rik	2.4015683130253e-63	-0.367263	0.055	0.349	7.7539436122648e-59	1	3110082I17Rik
Ppp4r2	2.56750330184003e-63	-0.363447	0.125	0.465	8.28969791065091e-59	1	Ppp4r2
Grb2	2.84616769316262e-63	-0.431541	0.304	0.725	9.18942163091414e-59	1	Grb2
Acox3	3.24214511680759e-63	-0.344443	0.063	0.363	1.04679139386367e-58	1	Acox3
Cdc42se2	3.80930661480728e-63	-0.367131	0.126	0.467	1.22991082672283e-58	1	Cdc42se2
Abhd15	4.69389832972029e-63	-0.362996	0.065	0.361	1.51551895371679e-58	1	Abhd15
Vps13c	4.99061431299283e-63	-0.374974	0.083	0.395	1.611319643236e-58	1	Vps13c
4932438A13Rik	5.40503704129815e-63	-0.372402	0.132	0.478	1.74512430952393e-58	1	4932438A13Rik
Cdk11b	5.63051477676917e-63	-0.368764	0.12	0.448	1.81792430597546e-58	1	Cdk11b
Uso1	6.58812453231769e-63	-0.362062	0.089	0.402	2.12710776774941e-58	1	Uso1
Spast	6.8482747134092e-63	-0.363336	0.089	0.409	2.21110245671843e-58	1	Spast
Manba	7.44973309907366e-63	-0.366708	0.04	0.322	2.40529532569791e-58	1	Manba
Vps50	7.60603618497283e-63	-0.367058	0.069	0.37	2.45576090304218e-58	1	Vps50
Ddhd2	8.08465861138005e-63	-0.366308	0.072	0.378	2.61029372585628e-58	1	Ddhd2
Msl1	8.21694013510783e-63	-0.353109	0.085	0.394	2.65300346142227e-58	1	Msl1
Zfp326	9.0359066512701e-63	-0.359641	0.093	0.408	2.91742318049558e-58	1	Zfp326
Zmym5	9.25238726345815e-63	-0.360364	0.065	0.366	2.98731827575273e-58	1	Zmym5
Thrap3	9.28819152281021e-63	-0.375768	0.185	0.564	2.99887839696973e-58	1	Thrap3
Cox6b1.1	9.47678706371657e-63	0.5506	0.561	0.41	3.05977023926217e-58	1	Cox6b1
Kdm3a	9.84132958608282e-63	-0.361741	0.079	0.396	3.17747008345856e-58	1	Kdm3a
Tfe3	1.06275035925646e-62	-0.357851	0.082	0.391	3.43130208493132e-58	1	Tfe3
Eya3	1.06798415887235e-62	-0.369777	0.056	0.35	3.44820045375115e-58	1	Eya3
Spen	1.45187278415113e-62	-0.353324	0.057	0.351	4.68766165818875e-58	1	Spen
Pafah1b1	1.62388085810218e-62	-0.432858	0.325	0.742	5.24302412655449e-58	1	Pafah1b1
Mfhas1	1.71959275440327e-62	-0.392855	0.062	0.361	5.55204912614183e-58	1	Mfhas1
Myo18b.1	1.84598901021822e-62	-0.386352	0.03	0.312	5.96014471729157e-58	1	Myo18b
Asb3	1.90482127668406e-62	-0.375903	0.059	0.358	6.15009645602982e-58	1	Asb3
Golm1	2.14028562515598e-62	-0.451179	0.301	0.692	6.91034019794111e-58	1	Golm1
N4bp2l1	2.28481306125852e-62	-0.37999	0.084	0.395	7.37697593088537e-58	1	N4bp2l1
Arrb1	2.77097780885849e-62	-0.350602	0.068	0.373	8.94665605146142e-58	1	Arrb1
Abcg2	2.83148524515725e-62	-0.38363	0.079	0.386	9.1420164110392e-58	1	Abcg2
Tpcn1	3.04723494348294e-62	-0.342966	0.066	0.367	9.83860746202336e-58	1	Tpcn1
Sec14l1	3.06786255016793e-62	-0.354561	0.133	0.473	9.9052078157272e-58	1	Sec14l1
Stx5a	3.13420202798533e-62	-0.34741	0.07	0.375	1.01193980877562e-57	1	Stx5a
Ubxn4	3.20360647645908e-62	-0.379979	0.167	0.527	1.03434842305434e-57	1	Ubxn4
Pmepa1	3.89653348637087e-62	-0.458424	0.389	0.748	1.25807376674456e-57	1	Pmepa1
Neurl1a	5.55829848436472e-62	-0.353877	0.038	0.321	1.79460783164684e-57	1	Neurl1a
Avl9	6.71329877049871e-62	-0.354488	0.062	0.359	2.16752277403092e-57	1	Avl9
Dennd4c	8.14659229146792e-62	-0.373807	0.07	0.371	2.63029025314625e-57	1	Dennd4c
Senp5	8.25787591709759e-62	-0.364473	0.076	0.376	2.6662203973533e-57	1	Senp5
Gm48678	8.74049042485494e-62	-0.356605	0.019	0.284	2.82204214347292e-57	1	Gm48678
Eefsec	1.0103003726873e-61	-0.371764	0.045	0.327	3.2619568132955e-57	1	Eefsec
Tal1	1.01532758566545e-61	-0.348682	0.055	0.346	3.27818817583804e-57	1	Tal1
Cdyl	1.15283703238458e-61	-0.370836	0.052	0.34	3.7221649264601e-57	1	Cdyl
Ythdf2	1.25761598922671e-61	-0.36053	0.126	0.462	4.06046474441627e-57	1	Ythdf2
Ube4a	1.29847511992258e-61	-0.350757	0.065	0.363	4.19238661969403e-57	1	Ube4a
Cul5	1.32988096151123e-61	-0.367373	0.098	0.417	4.29378666043131e-57	1	Cul5
Appbp2	1.36419363532767e-61	-0.356618	0.089	0.402	4.40457199038244e-57	1	Appbp2
Uimc1	1.36838102054075e-61	-0.361061	0.084	0.392	4.41809180101993e-57	1	Uimc1
Rassf4	1.39062827977275e-61	-0.369097	0.116	0.442	4.48992152690227e-57	1	Rassf4
Txndc11	1.45855195318178e-61	-0.360841	0.062	0.354	4.709226691238e-57	1	Txndc11
Tcerg1	1.64406146346288e-61	-0.366269	0.103	0.426	5.30818124708259e-57	1	Tcerg1
Med1	1.66145821405533e-61	-0.337786	0.076	0.383	5.36435013572045e-57	1	Med1
Snapc3.1	1.73268257972344e-61	-0.348955	0.063	0.365	5.59431224515306e-57	1	Snapc3
Safb	1.79251289348094e-61	-0.337876	0.098	0.411	5.78748637918191e-57	1	Safb
Arl10	1.91094727429625e-61	-0.336635	0.03	0.299	6.16987546452032e-57	1	Arl10
Jak2	1.99691287716094e-61	-0.351562	0.062	0.359	6.44743260648952e-57	1	Jak2
Bdp1	2.36376654859119e-61	-0.350167	0.074	0.377	7.63189305543638e-57	1	Bdp1
Orc3	2.50957922483546e-61	-0.348297	0.068	0.366	8.10267844322624e-57	1	Orc3
Plod1	2.54271516785936e-61	-0.350571	0.11	0.435	8.20966446246752e-57	1	Plod1
Narf	2.6451671789919e-61	-0.343027	0.045	0.329	8.54045127081115e-57	1	Narf
Prrc2b	2.85829130069716e-61	-0.34423	0.082	0.389	9.22856512256091e-57	1	Prrc2b
Slc38a2	3.14262669878881e-61	-0.350805	0.083	0.393	1.01465988223794e-56	1	Slc38a2
Hectd4	4.02419539136384e-61	-0.347396	0.072	0.374	1.29929196600964e-56	1	Hectd4
Pogz	4.29575985743817e-61	-0.363158	0.063	0.356	1.38697198517106e-56	1	Pogz
Txnip	4.51368774330865e-61	-0.405413	0.206	0.568	1.45733436168206e-56	1	Txnip
Cr1l	4.84112074494987e-61	-0.35559	0.117	0.445	1.56305265492197e-56	1	Cr1l
Arpc3.1	5.18180567144929e-61	0.469929	0.611	0.516	1.67304959714083e-56	1	Arpc3
Sel1l	7.2448291836974e-61	-0.338962	0.079	0.384	2.33913799854038e-56	1	Sel1l
Vps35l	1.03039893331218e-60	-0.357083	0.11	0.43	3.32684903598504e-56	1	Vps35l
Rabl6	1.06576914614351e-60	-0.355511	0.117	0.441	3.44104884215355e-56	1	Rabl6
Chchd3	1.18889034368175e-60	-0.392529	0.18	0.537	3.83857025264526e-56	1	Chchd3
Comt	1.2041982206763e-60	-0.428602	0.321	0.719	3.88799479509758e-56	1	Comt
Lrp1	1.25467158255651e-60	-0.438082	0.335	0.746	4.0509581386002e-56	1	Lrp1
Dlc1.1	1.35680493893835e-60	-0.476177	0.088	0.388	4.38071610635026e-56	1	Dlc1
Golga4	1.59189496694794e-60	-0.360284	0.107	0.424	5.13975127978482e-56	1	Golga4
Bcor	1.80529723587518e-60	-0.402569	0.091	0.395	5.8287631854702e-56	1	Bcor
Tfeb	1.91195659257363e-60	-0.364921	0.063	0.354	6.17313425044248e-56	1	Tfeb
Tcf4	2.00941930661431e-60	-0.397111	0.565	0.901	6.48781211526563e-56	1	Tcf4
AU020206	2.23602191070758e-60	-0.399635	0.126	0.452	7.21944394310157e-56	1	AU020206
Zbtb7a	2.31026634946623e-60	-0.347892	0.115	0.439	7.45915696252161e-56	1	Zbtb7a
Rfx3.1	2.51744831913982e-60	-0.409155	0.133	0.467	8.12808538800673e-56	1	Rfx3
Madd	2.5248738281348e-60	-0.355423	0.05	0.331	8.15206012889882e-56	1	Madd
Aagab	2.63045525566958e-60	-0.338757	0.101	0.421	8.49295088398037e-56	1	Aagab
Cryl1.1	3.26601139150857e-60	-0.399767	0.151	0.486	1.05449709797637e-55	1	Cryl1
Cox7c.1	4.30030768350185e-60	0.463068	0.633	0.559	1.38844034177224e-55	1	Cox7c
Gpr155	4.32152228502921e-60	-0.363241	0.101	0.414	1.39528990016738e-55	1	Gpr155
Sap130	4.65598908319929e-60	-0.351635	0.063	0.354	1.50327919529255e-55	1	Sap130
Tbc1d8	4.94304344647377e-60	-0.373823	0.049	0.327	1.59596043756298e-55	1	Tbc1d8
4833420G17Rik	4.98444788643231e-60	-0.332468	0.072	0.37	1.6093286890924e-55	1	4833420G17Rik
Rnf213	5.20819728534682e-60	-0.436409	0.079	0.375	1.68157065751993e-55	1	Rnf213
Cox6c.1	5.36151737990485e-60	0.542683	0.585	0.459	1.73107311644988e-55	1	Cox6c
Cdc42bpb	5.39496592712369e-60	-0.347015	0.066	0.356	1.74187264889043e-55	1	Cdc42bpb
Kif3b	5.46656278975761e-60	-0.356984	0.056	0.341	1.76498912792904e-55	1	Kif3b
Snx25	5.4815656721786e-60	-0.38827	0.078	0.378	1.7698331085763e-55	1	Snx25
Lpxn	7.41051140182788e-60	-0.365097	0.081	0.379	2.39263181630817e-55	1	Lpxn
Nbeal1	7.84789981372433e-60	-0.355727	0.121	0.454	2.53385141285717e-55	1	Nbeal1
Ubn1	8.3621554880976e-60	-0.352145	0.151	0.494	2.69988914244207e-55	1	Ubn1
Fam120b	8.42115345337642e-60	-0.342106	0.051	0.334	2.71893781549165e-55	1	Fam120b
Zfp236	8.93598123022913e-60	-0.351518	0.062	0.347	2.88516025980408e-55	1	Zfp236
Ncstn	1.12256316506356e-59	-0.336319	0.075	0.369	3.62441969104072e-55	1	Ncstn
Ifngr2	1.28526547700356e-59	-0.380553	0.204	0.577	4.1497366456014e-55	1	Ifngr2
Trmt13	1.37772508635139e-59	-0.347756	0.043	0.318	4.44826098630273e-55	1	Trmt13
Acp2	1.4117635092639e-59	-0.335221	0.101	0.415	4.55816084236035e-55	1	Acp2
Rab3ip	1.42904925981954e-59	-0.361629	0.05	0.335	4.61397134517934e-55	1	Rab3ip
Cxxc5	1.53895685718612e-59	-0.37008	0.179	0.539	4.96883000479682e-55	1	Cxxc5
Nipa2	1.77940751574449e-59	-0.38351	0.165	0.51	5.74517304608424e-55	1	Nipa2
Pde1b	1.85718526599868e-59	-0.337234	0.011	0.265	5.99629406832993e-55	1	Pde1b
Mcmbp	1.94981714164175e-59	-0.352679	0.096	0.401	6.29537460521872e-55	1	Mcmbp
Pou2f1	1.98402271082542e-59	-0.371321	0.122	0.452	6.40581412644203e-55	1	Pou2f1
Nemf	2.05243613971387e-59	-0.350015	0.104	0.42	6.62670056429416e-55	1	Nemf
Ank2.1	2.28365774065604e-59	-0.431805	0.372	0.753	7.37324574725616e-55	1	Ank2
Lsm14a	2.37371797203487e-59	-0.353882	0.134	0.459	7.66402321630897e-55	1	Lsm14a
Pdss2.1	2.94493618687705e-59	-0.390274	0.071	0.364	9.50831546656992e-55	1	Pdss2
Abcb4	3.30560350836902e-59	-0.373418	0.045	0.326	1.06728020474711e-54	1	Abcb4
Naa35	4.10774484201012e-59	-0.334662	0.113	0.43	1.32626757713981e-54	1	Naa35
Scamp2	4.87479270226043e-59	-0.43779	0.355	0.742	1.57392431977883e-54	1	Scamp2
Tgfbrap1	4.97186948963767e-59	-0.332282	0.068	0.355	1.60526750211932e-54	1	Tgfbrap1
Dip2c.1	5.07991002014245e-59	-0.438368	0.208	0.55	1.64015054820339e-54	1	Dip2c
Pcf11	5.5271424967638e-59	-0.331887	0.081	0.38	1.78454849793013e-54	1	Pcf11
Irf8	5.55579813739638e-59	-0.406267	0.262	0.657	1.79380054462117e-54	1	Irf8
Hnrnpl	5.74992144817204e-59	-0.340425	0.171	0.53	1.85647713797131e-54	1	Hnrnpl
Capza1	6.93974941909294e-59	-0.388579	0.241	0.627	2.24063689494254e-54	1	Capza1
Usp40	7.65481935431598e-59	-0.334005	0.064	0.353	2.471511524928e-54	1	Usp40
B4galt6	7.76405454809798e-59	-0.34341	0.064	0.349	2.5067802919444e-54	1	B4galt6
Spred1	8.5258592840496e-59	-0.374064	0.187	0.549	2.7527441870411e-54	1	Spred1
Mtif2	8.63223543526659e-59	-0.350927	0.081	0.376	2.78708985498452e-54	1	Mtif2
Adcy9	9.44299541898374e-59	-0.383376	0.081	0.379	3.04885993092728e-54	1	Adcy9
Zfyve1	1.00516427849235e-58	-0.341791	0.053	0.336	3.24537390596826e-54	1	Zfyve1
Mga	1.28830691809788e-58	-0.350986	0.109	0.426	4.15955654646261e-54	1	Mga
Ldhb.1	1.33490651640347e-58	0.375336	0.681	0.625	4.3100126695119e-54	1	Ldhb
Ankib1	1.46552289516188e-58	-0.366487	0.106	0.415	4.73173377160915e-54	1	Ankib1
Clasp1.1	1.47971617891508e-58	-0.335903	0.113	0.437	4.77755962686312e-54	1	Clasp1
Hira	1.52892547876947e-58	-0.363337	0.07	0.358	4.93644169330299e-54	1	Hira
2610020C07Rik	1.77963104347653e-58	-0.332769	0.021	0.28	5.74589475007267e-54	1	2610020C07Rik
Ahcyl2	2.05080067887963e-58	-0.413538	0.085	0.384	6.62142015189867e-54	1	Ahcyl2
Pdgfb	2.46410587308323e-58	-0.339718	0.072	0.363	7.95585863242382e-54	1	Pdgfb
Nsf	2.47068580046322e-58	-0.368429	0.1	0.411	7.97710324395559e-54	1	Nsf
Naa15	2.53850932443936e-58	-0.351814	0.123	0.446	8.19608505581737e-54	1	Naa15
Akr1b10	2.55620713232033e-58	-0.327904	0.079	0.379	8.25322596812265e-54	1	Akr1b10
Usp4	2.73417098988861e-58	-0.317093	0.063	0.354	8.82781787505336e-54	1	Usp4
Paxbp1	2.83481886363066e-58	-0.326702	0.075	0.37	9.15277966500431e-54	1	Paxbp1
Svil	2.88134588534933e-58	-0.376346	0.09	0.393	9.30300146002739e-54	1	Svil
Nf2	3.01992156157681e-58	-0.345517	0.066	0.355	9.75042074586305e-54	1	Nf2
Ap2b1	3.11929220173548e-58	-0.356088	0.152	0.49	1.00712587317433e-53	1	Ap2b1
Acbd3	3.40493847781008e-58	-0.342973	0.112	0.422	1.09935248633054e-53	1	Acbd3
Ppp1r10	3.66943615204441e-58	-0.319445	0.059	0.341	1.18475085041058e-53	1	Ppp1r10
Smad1	3.8674387195922e-58	-0.343491	0.098	0.408	1.24867993939473e-53	1	Smad1
Hmgb1.1	3.93167077622131e-58	0.383878	0.677	0.624	1.26941854351857e-53	1	Hmgb1
Lgals8	4.25153148654052e-58	-0.335596	0.089	0.386	1.37269197105934e-53	1	Lgals8
Nfx1	4.32681975051893e-58	-0.326677	0.075	0.366	1.39700029285005e-53	1	Nfx1
Cpsf7	4.42807637402259e-58	-0.314024	0.052	0.332	1.42969301888067e-53	1	Cpsf7
Stard8	4.52285062792338e-58	-0.370973	0.066	0.352	1.46029278223762e-53	1	Stard8
Hs6st1	4.77509406628709e-58	-0.321195	0.045	0.323	1.54173462118211e-53	1	Hs6st1
Lactb2	5.13940905081432e-58	-0.342814	0.076	0.368	1.65936100023642e-53	1	Lactb2
Gm12185	5.1738143498191e-58	-0.343725	0.052	0.333	1.67046943912609e-53	1	Gm12185
Map11	5.73458475271734e-58	-0.320316	0.043	0.312	1.85152537910985e-53	1	Map11
Gm17231	5.78450075025491e-58	-0.337287	0.014	0.265	1.8676417572348e-53	1	Gm17231
Pdk1	6.08527497370333e-58	-0.338942	0.071	0.359	1.96475273075959e-53	1	Pdk1
Atrn	7.26815700764873e-58	-0.358208	0.084	0.383	2.34666985305955e-53	1	Atrn
Zfp398	8.66334011011919e-58	-0.352756	0.043	0.31	2.79713262135418e-53	1	Zfp398
Klhdc10	9.07610734910045e-58	-0.375245	0.091	0.388	2.93040277980406e-53	1	Klhdc10
Nfe2l2	9.13320544006731e-58	-0.375025	0.184	0.541	2.94883804043453e-53	1	Nfe2l2
Csnk1g3	9.13498920171531e-58	-0.335383	0.083	0.383	2.94941396355782e-53	1	Csnk1g3
Nbea.1	9.504597523368e-58	-0.4619	0.168	0.489	3.06874940236983e-53	1	Nbea
Usp50	9.71949449635404e-58	-0.327729	0.034	0.296	3.13813318803783e-53	1	Usp50
B430010I23Rik	9.92410751786886e-58	-0.3381	0.021	0.274	3.20419659429432e-53	1	B430010I23Rik
Immp2l	1.03925875968092e-57	-0.518419	0.102	0.386	3.35545475738177e-53	1	Immp2l
Cpne1	1.1420953983463e-57	-0.326401	0.113	0.432	3.68748341264069e-53	1	Cpne1
Akna	1.1487959417249e-57	-0.314755	0.047	0.317	3.70911745704718e-53	1	Akna
Taf3	1.30335866938768e-57	-0.394677	0.09	0.381	4.20815413585201e-53	1	Taf3
4930444A19Rik	1.31147860611023e-57	-0.326668	0.015	0.267	4.23437097554809e-53	1	4930444A19Rik
Pip5k1a	1.42391675527858e-57	-0.347922	0.064	0.343	4.59740002776795e-53	1	Pip5k1a
Kcnk12.1	1.5128788415693e-57	-0.352287	0.058	0.342	4.8846319157748e-53	1	Kcnk12
5031425E22Rik.1	1.55607360272177e-57	-0.336158	0.089	0.395	5.02409484110777e-53	1	5031425E22Rik
Dhx57	1.63998882748607e-57	-0.333004	0.063	0.35	5.29503192730427e-53	1	Dhx57
Npc2.1	1.78984800900921e-57	0.364787	0.709	0.632	5.77888226668805e-53	1	Npc2
Opa1	1.82917203035361e-57	-0.337013	0.094	0.394	5.9058477344027e-53	1	Opa1
Mapk8	2.12421241436242e-57	-0.33372	0.062	0.342	6.85844462225193e-53	1	Mapk8
Slx4ip	2.16666356173866e-57	-0.362248	0.046	0.315	6.99550664178563e-53	1	Slx4ip
Crybb1	2.29396375345367e-57	0.33485	0.764	0.717	7.40652077077585e-53	1	Crybb1
Anks3	2.3852992319134e-57	-0.324492	0.034	0.294	7.70141563007881e-53	1	Anks3
Cysltr1	2.59139092772435e-57	-0.367165	0.082	0.37	8.36682388834361e-53	1	Cysltr1
Banp	2.67943477604926e-57	-0.332511	0.057	0.336	8.65109106143025e-53	1	Banp
Suclg2	2.68257211309437e-57	-0.366652	0.153	0.487	8.66122058154779e-53	1	Suclg2
Wwp1	2.97536668641742e-57	-0.359315	0.112	0.423	9.60656642043592e-53	1	Wwp1
Ppip5k2	4.06654957432467e-57	-0.337922	0.068	0.353	1.31296686106221e-52	1	Ppip5k2
Dgkz	5.37561310946059e-57	-0.345473	0.096	0.396	1.73562420465154e-52	1	Dgkz
Fut8	5.49803792346951e-57	-0.376367	0.136	0.461	1.7751515043506e-52	1	Fut8
Gcn1	5.75513383514172e-57	-0.326389	0.085	0.383	1.85816006135221e-52	1	Gcn1
Tbc1d4	7.1962234101088e-57	-0.414719	0.069	0.35	2.32344465242183e-52	1	Tbc1d4
Stx8	9.26834591062404e-57	-0.384614	0.168	0.495	2.99247084416318e-52	1	Stx8
Gm34589	9.45504026226775e-57	-0.329846	0.009	0.256	3.05274884947839e-52	1	Gm34589
Suco	9.47242291529148e-57	-0.335721	0.065	0.347	3.05836118666016e-52	1	Suco
Mapk1	9.93849425347622e-57	-0.344617	0.161	0.502	3.20884163961987e-52	1	Mapk1
Scaf11	1.01950016499563e-56	-0.377126	0.234	0.612	3.29166018272138e-52	1	Scaf11
Herc6	1.18932180089992e-56	-0.390354	0.066	0.344	3.83996329856557e-52	1	Herc6
Terf1	1.55802552706558e-56	-0.332324	0.049	0.317	5.03039701923665e-52	1	Terf1
Sbno2	1.69824283641156e-56	-0.328292	0.056	0.329	5.483116645922e-52	1	Sbno2
Zfp654	1.85450555119904e-56	-0.355953	0.051	0.32	5.98764207315633e-52	1	Zfp654
Cdc73	1.87285774628099e-56	-0.329717	0.102	0.412	6.04689580541743e-52	1	Cdc73
Rspry1	1.922320182829e-56	-0.345658	0.089	0.388	6.2065951743e-52	1	Rspry1
A930015D03Rik	2.90415563055805e-56	-0.329632	0.038	0.299	9.37664728438279e-52	1	A930015D03Rik
Gpc5	2.94900109171165e-56	0.464599	0.693	0.613	9.5214398248094e-52	1	Gpc5
Gm16599	3.05379099742693e-56	-0.319478	0.015	0.259	9.85977499339231e-52	1	Gm16599
Rufy3	3.68769908736576e-56	-0.357292	0.089	0.381	1.19064740433778e-51	1	Rufy3
Spata13	4.04582465112668e-56	-0.332372	0.087	0.383	1.30627540510927e-51	1	Spata13
Zc3h13	4.38935159649783e-56	-0.350732	0.097	0.394	1.41718994996125e-51	1	Zc3h13
2610037D02Rik	5.30186280798152e-56	-0.334779	0.044	0.311	1.71181244481299e-51	1	2610037D02Rik
Tm9sf4	5.43647786889259e-56	-0.318804	0.068	0.349	1.75527560952935e-51	1	Tm9sf4
Fam120a	5.55951474734289e-56	-0.32841	0.132	0.45	1.7950005264746e-51	1	Fam120a
Rab1a	5.96560537859223e-56	-0.355747	0.193	0.552	1.92611500858607e-51	1	Rab1a
Sec24a	6.05640678872387e-56	-0.345826	0.053	0.325	1.95543205987527e-51	1	Sec24a
Mindy2	6.08674087528037e-56	-0.34202	0.134	0.459	1.96522602640177e-51	1	Mindy2
Uggt1	6.66527152377211e-56	-0.319133	0.098	0.397	2.1520162168803e-51	1	Uggt1
Rmnd5a	6.72940099475161e-56	-0.344365	0.085	0.379	2.17272169917545e-51	1	Rmnd5a
Dcaf17	6.76283496442719e-56	-0.322903	0.044	0.311	2.18351652496461e-51	1	Dcaf17
Trrap	6.7923479219202e-56	-0.318549	0.06	0.334	2.19304537355038e-51	1	Trrap
P2rx4	7.08547518189678e-56	-0.365764	0.07	0.343	2.28768737197901e-51	1	P2rx4
Pbx3.1	7.47212419483036e-56	-0.435165	0.16	0.476	2.41252473878488e-51	1	Pbx3
Brip1os	7.6044307777812e-56	-0.357907	0.069	0.345	2.45524256522222e-51	1	Brip1os
Mxi1	8.83336497615008e-56	-0.35717	0.125	0.433	2.85202854984958e-51	1	Mxi1
Clcn3	9.12783267290453e-56	-0.328865	0.113	0.424	2.94710333510069e-51	1	Clcn3
Spidr	9.15311393025645e-56	-0.373708	0.049	0.313	2.9552658946619e-51	1	Spidr
Mgat1	9.21453414183225e-56	-0.323454	0.116	0.426	2.97509663837338e-51	1	Mgat1
Kat6b	9.50312072864615e-56	-0.364727	0.122	0.435	3.06827258965798e-51	1	Kat6b
Gm20275	9.64805592874181e-56	-0.335571	0.023	0.27	3.11506781771287e-51	1	Gm20275
Il7r	1.01081115712671e-55	-0.350849	0.034	0.297	3.26360598301501e-51	1	Il7r
Trafd1	1.06635280312448e-55	-0.328823	0.082	0.367	3.44293329544799e-51	1	Trafd1
Shoc2	1.09107443535547e-55	-0.339622	0.096	0.391	3.5227520294322e-51	1	Shoc2
Tardbp	1.09690831681195e-55	-0.324365	0.142	0.469	3.54158788249075e-51	1	Tardbp
Pdzd8	1.13929523797476e-55	-0.329314	0.075	0.36	3.6784425348491e-51	1	Pdzd8
Bmpr1a	1.16526359465647e-55	-0.343225	0.115	0.425	3.76228656806733e-51	1	Bmpr1a
C1qc.1	1.24548316881387e-55	0.326304	0.975	0.857	4.02129150714934e-51	1	C1qc
Tmx3	1.56244811494139e-55	-0.321798	0.109	0.414	5.04467622871127e-51	1	Tmx3
Nptn	1.58157216130926e-55	-0.381807	0.243	0.617	5.10642203721921e-51	1	Nptn
Phactr4	1.70355682187131e-55	-0.335374	0.063	0.337	5.50027391077589e-51	1	Phactr4
Ddx42	1.84725524248004e-55	-0.326971	0.135	0.454	5.9642330013953e-51	1	Ddx42
Liph	1.87676666119589e-55	-0.341322	0.055	0.325	6.05951651900316e-51	1	Liph
Pfkfb3	1.93756821199942e-55	-0.351651	0.065	0.34	6.25582648608251e-51	1	Pfkfb3
Parp9	2.12280506328308e-55	-0.350016	0.071	0.349	6.85390070782207e-51	1	Parp9
[truncated: 930 more rows]

## Sheet: cluster 2
	p_val	avg_log2FC	pct.1	pct.2	p_val_adj	cluster	gene
[truncated: 314 more rows]

[truncated: 13 more sheets: cluster 3, cluster 4, cluster 5, cluster 6, cluster 7, cluster 8, cluster 9, cluster 10, cluster 11, cluster 12, cluster 13, cluster 14, cluster 15]
