# Supplementary material for: CRISPR/CasRx suppresses KRAS-induced brain arteriovenous malformation developed in postnatal brain endothelial cells in mice
Source: JCI Insight. 2024 Nov 22;9(22):e179729. doi: 10.1172/jci.insight.179729 (PMC11601911; doi:10.1172/jci.insight.179729)
Supplement: Supplemental table 8 [file jciinsight-9-179729-s247.xlsx]

## Sheet: cluster 0
p_val	avg_log2FC	pct.1	pct.2	p_val_adj	genes
9.94266e-53	0.454121	0.262	0	3.21019e-48	Uty
8.43104e-27	0.412832	0.407	0.163	2.72213e-22	Apoe
2.33962e-23	0.369964	0.559	0.336	7.55393e-19	Fth1
1.98452e-39	0.321486	0.2	0	6.40743e-35	Eif2s3y
2.44742e-35	0.300348	0.181	0	7.90197e-31	Ddx3y
2.6017e-14	0.25557	0.681	0.519	8.4001e-10	Tpt1
2.82649e-15	0.245683	0.62	0.422	9.12587e-11	Rplp1
1.3821e-12	0.234696	0.474	0.319	4.4624e-08	Rps10
1.02266e-12	0.234498	0.668	0.535	3.30185e-08	Gm26740
4.01074e-20	0.218993	0.401	0.194	1.29495e-15	Cox8a
6.43065e-12	0.218771	0.501	0.37	2.07626e-07	Lrrc4c
3.38692e-10	0.218113	0.667	0.537	1.09354e-05	Rps29
8.96492e-11	0.216936	0.437	0.306	2.8945e-06	Rpl24
2.96163e-10	0.215282	0.621	0.497	9.56223e-06	Rps12
5.5882e-08	0.214262	0.403	0.291	0.00180426	Arhgap24
2.68758e-11	0.211881	0.523	0.377	8.6774e-07	Rps20
3.78545e-10	0.209479	0.551	0.443	1.22221e-05	Opcml
2.31435e-09	0.208264	0.52	0.411	7.47235e-05	Rpl17
1.70469e-10	0.207689	0.53	0.385	5.50393e-06	Rpl35a
4.37566e-09	0.20682	0.542	0.417	0.000141277	Rps27a
1.05529e-13	0.205563	0.538	0.36	3.40722e-09	Rpl41
1.09425e-08	0.204901	0.614	0.494	0.0003533	Fau
7.35635e-11	0.202826	0.485	0.341	2.37514e-06	Rps15a
8.39435e-11	0.201811	0.533	0.386	2.71028e-06	Rpsa
1.64421e-09	0.19842	0.54	0.43	5.30865e-05	Hsp90ab1
9.36334e-11	0.198028	0.514	0.362	3.02314e-06	Rps14
7.89409e-11	0.197008	0.53	0.37	2.54877e-06	Rpl23
2.78584e-26	0.196529	0.205	0.031	8.99465e-22	Mt1
2.09784e-13	0.196352	0.748	0.669	6.7733e-09	mt-Nd4l
1.43319e-08	0.194747	0.584	0.463	0.000462733	Rpl27a
7.53065e-09	0.191635	0.51	0.388	0.000243142	Rps3a1
2.55784e-13	0.191343	0.446	0.275	8.25849e-09	Cox4i1
1.40821e-09	0.191218	0.509	0.37	4.54668e-05	Rps11
1.87785e-09	0.190633	0.474	0.341	6.06302e-05	Rps16
4.22978e-08	0.189316	0.45	0.337	0.00136567	Rpl28
5.45661e-09	0.187805	0.318	0.212	0.000176178	Cox6c
1.13963e-28	0.187523	0.29	0.071	3.67952e-24	Bsg
1.19365e-09	0.185672	0.583	0.444	3.85395e-05	Rpl13a
1.88816e-08	0.18552	0.506	0.39	0.000609632	Rps7
1.98413e-10	0.184158	0.505	0.351	6.40616e-06	Rpl37a
8.6227e-10	0.183423	0.494	0.358	2.78401e-05	Rps19
2.17301e-09	0.179462	0.472	0.342	7.016e-05	Rpl9
4.84103e-09	0.178856	0.416	0.296	0.000156302	Ubb
3.84671e-10	0.178516	0.448	0.313	1.24199e-05	Rps2
9.38527e-22	0.17827	0.112	0	3.03022e-17	Kdm5d
9.41283e-09	0.178107	0.407	0.283	0.000303912	Rpl18
1.68542e-07	0.177149	0.5	0.393	0.00544171	Rpl26
2.07233e-11	0.17601	0.908	0.804	6.69094e-07	Plp1
2.29847e-13	0.174458	0.265	0.124	7.42107e-09	Dbi
5.50815e-07	0.173865	0.498	0.391	0.0177842	Rpl19
1.21222e-06	0.173106	0.579	0.501	0.039139	Cpe
9.81971e-07	0.170304	0.615	0.514	0.0317049	Rpl13
1.07578e-06	0.169251	0.466	0.364	0.0347337	Rpl32
3.74636e-14	0.168919	0.128	0.027	1.20959e-09	Map3k19
9.71263e-08	0.167912	0.564	0.457	0.00313592	Rbpj
6.13678e-07	0.165467	0.635	0.534	0.0198138	Rps24
2.69718e-07	0.165326	0.396	0.295	0.00870838	Calm1
3.2089e-07	0.163134	0.564	0.463	0.0103606	Rpl6
5.67815e-09	0.163088	0.393	0.265	0.000183331	Rpl14
7.19662e-13	0.161755	0.899	0.844	2.32357e-08	mt-Nd5
8.35894e-07	0.161289	0.404	0.306	0.0269885	Rps27
1.09416e-07	0.161238	0.549	0.444	0.00353272	H3f3a
1.85684e-07	0.160649	0.587	0.477	0.00599516	Rpl21
1.03127e-07	0.159573	0.497	0.377	0.00332966	Ppia
1.14352e-06	0.158977	0.429	0.329	0.0369208	Rpl34
4.77632e-07	0.158085	0.379	0.274	0.0154213	Rpl7
1.32813e-06	0.153457	0.364	0.267	0.0428814	Rps5
5.89768e-07	0.153223	0.422	0.318	0.0190418	Rps18
8.73752e-08	0.152027	0.317	0.212	0.00282108	Selenow
1.70316e-07	0.151927	0.411	0.293	0.00549899	Rps28
3.2303e-08	0.151533	0.24	0.141	0.00104297	Mobp
8.46792e-08	0.150376	0.305	0.198	0.00273404	Rps17
1.27446e-06	0.1502	0.445	0.34	0.0411485	Rplp0
1.28708e-06	0.149864	0.467	0.36	0.0415559	Rpl11
1.01877e-06	0.148647	0.35	0.245	0.0328931	Rpl23a
1.38033e-06	0.147713	0.467	0.364	0.0445666	Rps15
2.55757e-07	0.142333	0.517	0.39	0.00825761	Rps21
6.4639e-07	0.140444	0.89	0.849	0.02087	Actb
9.79551e-08	0.138692	0.209	0.118	0.00316267	Uqcrq
1.17874e-06	0.137752	0.389	0.283	0.038058	Rpl38
2.21808e-07	0.136835	0.901	0.889	0.00716152	Tmsb4x
1.56802e-20	0.133878	0.122	0.006	5.06267e-16	Mt3
1.63099e-07	0.131065	0.256	0.158	0.00526597	Pcdh15
1.20975e-07	0.128735	0.145	0.065	0.00390592	Ccl12
1.04549e-06	0.124872	0.227	0.138	0.0337557	Rpl36a
3.66589e-11	0.123228	0.911	0.881	1.18361e-06	mt-Co1
1.03074e-06	0.121058	0.217	0.13	0.0332794	Cox7a2
1.65404e-07	0.1174	0.93	0.881	0.00534041	Fkbp5
6.90209e-07	0.116988	0.214	0.128	0.0222848	Ndufb9
1.56422e-10	0.116191	0.211	0.096	5.05041e-06	Uqcr11
6.2071e-20	0.115709	0.122	0.008	2.00409e-15	Ttr
2.96507e-09	0.111455	0.161	0.068	9.57332e-05	Fabp5
7.85487e-08	0.10735	0.907	0.876	0.0025361	mt-Atp6
4.23825e-12	0.101179	0.11	0.023	1.3684e-07	Mt2
1.10439e-08	0.0919192	0.914	0.906	0.000356573	mt-Co2
2.04165e-08	0.0902694	0.901	0.893	0.000659186	mt-Co3
8.23791e-12	0.0883825	0.12	0.03	2.65977e-07	Gm10076
1.24426e-06	0.0873463	0.124	0.057	0.0401736	Atp5k
9.78356e-08	0.0870717	0.11	0.04	0.00315882	Lyz2
2.11787e-09	0.0696249	0.143	0.053	6.83798e-05	Tmsb10
2.30284e-09	-0.0379041	1	1	7.43519e-05	Elmo1
3.52165e-09	-0.0556063	0.998	0.996	0.000113703	Maml3
2.07004e-18	-0.0583386	0.999	1	6.68353e-14	Plxdc2
9.85362e-07	-0.0591403	0.997	0.992	0.0318144	Cmss1
1.57033e-07	-0.0727523	0.97	0.99	0.00507013	Snx29
9.71391e-07	-0.0868721	0.904	0.925	0.0313633	St3gal6
4.24751e-11	-0.0919118	0.96	0.978	1.37139e-06	Ivns1abp
2.75357e-08	-0.0982158	0.922	0.947	0.000889045	Selplg
4.19647e-07	-0.108509	0.807	0.846	0.0135491	Cdk8
4.53858e-07	-0.148746	0.586	0.689	0.0146537	Whrn
3.13102e-14	-0.151418	0.857	0.928	1.01091e-09	AC149090.1
1.16697e-07	-0.15533	0.365	0.487	0.00376779	Ppfia4
4.45904e-27	-0.261476	0.045	0.221	1.43969e-22	Slc15a2
1.0248e-38	-0.427613	0.294	0.594	3.30876e-34	Tsix
7.93036e-54	-0.576202	0.55	0.997	2.56048e-49	Xist

## Sheet: cluster 1
p_val	avg_log2FC	pct.1	pct.2	p_val_adj	genes
1.46751e-18	0.640043	0.387	0.126	4.73814e-14	Ccl12
1.35554e-19	0.516556	0.344	0.079	4.37662e-15	Tspo
5.99027e-15	0.501069	0.348	0.113	1.93408e-10	Ifi27l2a
1.70307e-16	0.47359	0.409	0.142	5.49869e-12	Nme1
2.68362e-14	0.445914	0.641	0.349	8.66459e-10	H2afz
6.58428e-14	0.432699	0.548	0.257	2.12587e-09	Selenow
1.34338e-14	0.432333	0.643	0.32	4.33738e-10	Gm10076
2.66936e-15	0.431206	0.333	0.094	8.61856e-11	Lyz2
9.73299e-17	0.430364	0.712	0.444	3.14249e-12	Rbm3
9.40036e-13	0.429358	0.413	0.176	3.0351e-08	Mif
2.38308e-15	0.426635	0.374	0.121	7.69426e-11	Ldha
1.3766e-12	0.420795	0.39	0.157	4.44463e-08	Ifi30
5.01439e-12	0.413266	0.602	0.336	1.619e-07	Cd52
2.51756e-13	0.400668	0.587	0.283	8.12845e-09	Mt1
1.23575e-12	0.399113	0.372	0.147	3.98988e-08	Cstb
8.4658e-19	0.398232	0.212	0.01	2.73335e-14	Ifitm2
5.65673e-13	0.396594	0.647	0.391	1.82639e-08	Hint1
2.77104e-12	0.393077	0.561	0.27	8.94686e-08	Sec61g
1.0518e-11	0.37774	0.654	0.409	3.39595e-07	Pycard
5.15632e-11	0.377263	0.591	0.349	1.66482e-06	Prdx1
4.79153e-14	0.377003	0.723	0.496	1.54704e-09	Nme2
2.30988e-11	0.374732	0.498	0.241	7.4579e-07	Smdt1
2.5734e-11	0.374717	0.312	0.113	8.30872e-07	Ifitm3
1.40467e-09	0.367458	0.506	0.297	4.53524e-05	Cd63
6.48093e-11	0.366317	0.667	0.402	2.0925e-06	Atpif1
5.40394e-11	0.363712	0.481	0.226	1.74477e-06	Rps27l
2.41607e-10	0.35993	0.626	0.36	7.80076e-06	Ndufa4
2.80966e-10	0.356536	0.584	0.341	9.07156e-06	Eif5a
1.50037e-09	0.354356	0.47	0.255	4.84426e-05	Atp5g1
3.53263e-10	0.352736	0.662	0.438	1.14058e-05	Ctsz
1.71943e-12	0.352589	0.355	0.126	5.55153e-08	Bax
2.71651e-10	0.352459	0.541	0.297	8.77079e-06	Hsbp1
2.81988e-12	0.352441	0.374	0.139	9.10454e-08	Psmb4
7.34252e-10	0.35175	0.5	0.262	2.37068e-05	Cox5a
2.32987e-12	0.349831	0.206	0.039	7.52246e-08	Hmox1
6.00718e-09	0.349618	0.271	0.108	0.000193954	Fabp5
4.10386e-09	0.348739	0.63	0.365	0.000132501	Coro1a
5.74535e-11	0.348035	0.429	0.186	1.855e-06	Ube2l3
7.96643e-11	0.346849	0.478	0.231	2.57212e-06	Uqcr10
2.51144e-12	0.346834	0.335	0.115	8.10868e-08	Hnrnpab
1.13591e-09	0.344056	0.632	0.381	3.66751e-05	Prdx5
1.17713e-10	0.342293	0.29	0.105	3.8006e-06	Ctsc
1.12221e-09	0.341795	0.457	0.234	3.62328e-05	Ran
9.46549e-11	0.341605	0.45	0.207	3.05612e-06	Ndufb7
2.06577e-14	0.340747	0.775	0.593	6.66975e-10	Gapdh
2.79583e-11	0.338006	0.719	0.48	9.02691e-07	Arpc3
3.29157e-10	0.335859	0.318	0.126	1.06275e-05	Cebpb
4.50841e-09	0.334075	0.684	0.42	0.000145563	Atp5l
2.81667e-12	0.333505	0.335	0.113	9.09417e-08	Psmc5
3.18883e-08	0.331622	0.556	0.333	0.00102958	Ncl
3.50286e-10	0.328117	0.39	0.168	1.13097e-05	Ranbp1
5.94046e-09	0.327731	0.522	0.283	0.000191799	Cox5b
1.01947e-09	0.323548	0.405	0.184	3.29156e-05	Psme2
2.11834e-08	0.321268	0.582	0.333	0.000683949	Hspe1
1.10271e-08	0.32063	0.615	0.396	0.000356033	Atp6v0c
9.90835e-10	0.317635	0.398	0.184	3.19911e-05	Psmb6
4.36037e-08	0.317071	0.416	0.223	0.00140783	Bst2
9.91617e-10	0.315899	0.372	0.163	3.20163e-05	Tpd52
2.45237e-13	0.315084	0.827	0.625	7.91795e-09	Sh3bgrl3
1.86763e-08	0.314782	0.455	0.236	0.000603002	Cox7b
1.1908e-10	0.314035	0.357	0.136	3.84474e-06	Pgam1
5.24348e-12	0.311697	0.307	0.097	1.69296e-07	Mrpl20
4.55703e-09	0.310762	0.723	0.533	0.000147133	Ctsl
7.12331e-09	0.310706	0.693	0.472	0.00022999	Ybx1
4.61115e-11	0.309925	0.81	0.588	1.4888e-06	Arpc1b
2.41881e-10	0.308339	0.301	0.11	7.80962e-06	Stmn1
1.20959e-08	0.306273	0.459	0.239	0.000390541	Atp5o
2.11613e-09	0.306187	0.368	0.165	6.83234e-05	Txn1
8.55372e-13	0.303607	0.232	0.05	2.76174e-08	Aprt
2.8597e-10	0.30224	0.292	0.105	9.2331e-06	Tpi1
5.82405e-08	0.300159	0.684	0.472	0.00188041	Calm1
9.20445e-09	0.297558	0.351	0.16	0.000297184	Rab5if
1.08912e-07	0.295557	0.485	0.27	0.00351643	Pkm
1.95276e-09	0.295539	0.346	0.147	6.30486e-05	Cct8
1.0996e-10	0.295352	0.266	0.084	3.55029e-06	Tkt
1.70321e-07	0.295197	0.532	0.312	0.00549914	Uqcrq
6.67131e-07	0.291609	0.578	0.375	0.0215397	Cotl1
2.75586e-07	0.291528	0.511	0.281	0.00889785	Arhgdia
4.43304e-08	0.291105	0.701	0.491	0.00143129	Arhgdib
1.28137e-09	0.289997	0.82	0.604	4.13716e-05	Cox8a
1.55216e-08	0.289964	0.372	0.173	0.000501145	Timm10b
2.55008e-09	0.289281	0.342	0.142	8.23344e-05	C1qbp
1.49166e-07	0.288878	0.47	0.265	0.00481613	Ndufb8
1.34953e-09	0.288799	0.294	0.113	4.35723e-05	Eno1
5.34036e-07	0.28837	0.539	0.333	0.0172424	Atp5b
5.98797e-08	0.288319	0.379	0.186	0.00193334	Tmem176a
2.27593e-07	0.287143	0.779	0.541	0.00734829	Rpl36al
2.99306e-07	0.285695	0.6	0.388	0.0096637	Atp5j
1.03914e-07	0.285461	0.405	0.215	0.00335507	Hspa5
1.15119e-07	0.284604	0.444	0.234	0.00371686	Tomm20
1.51873e-08	0.284018	0.364	0.163	0.000490353	Phgdh
7.92059e-07	0.283934	0.567	0.344	0.0255732	Atp5f1
4.31195e-07	0.283367	0.55	0.323	0.013922	Bri3
4.48008e-07	0.282793	0.506	0.294	0.0144648	Park7
6.68e-07	0.281132	0.565	0.352	0.0215677	Psme1
1.06079e-07	0.279876	0.442	0.234	0.00342498	Swi5
1.60055e-08	0.27846	0.403	0.192	0.00051677	Ndufs5
1.53146e-06	0.278205	0.532	0.349	0.0494463	Eif4a1
1.89277e-07	0.277738	0.338	0.171	0.00611118	Fcgr1
9.09164e-07	0.27693	0.623	0.42	0.0293542	Ppp1r14b
3.8393e-07	0.27614	0.541	0.312	0.0123959	Atp5mpl
8.97518e-08	0.275661	0.405	0.202	0.00289782	Timm13
1.27007e-10	0.274257	0.299	0.102	4.10069e-06	Txnl1
1.94251e-07	0.274103	0.387	0.202	0.00627178	Atp5g3
9.07227e-08	0.273113	0.368	0.181	0.00292916	Ndufc1
3.88268e-07	0.273031	0.494	0.27	0.012536	Hnrnpa1
1.72473e-07	0.271819	0.329	0.157	0.00556863	H2-K1
1.66093e-07	0.271436	0.727	0.528	0.00536264	Cyba
6.82581e-07	0.271333	0.403	0.22	0.0220385	Anp32b
4.54103e-10	0.27112	0.238	0.073	1.46616e-05	Apobec3
9.12741e-09	0.270763	0.784	0.58	0.000294697	Atp5g2
1.56164e-10	0.269903	0.102	0	5.04205e-06	Spp1
1.37841e-06	0.269475	0.45	0.257	0.0445046	Rac2
2.17448e-09	0.268777	0.331	0.136	7.02076e-05	Adh5
1.37835e-06	0.268364	0.591	0.378	0.0445028	Elob
2.98928e-07	0.268281	0.468	0.255	0.00965149	Atp5md
2.8482e-07	0.267645	0.398	0.207	0.00919597	Tmem14c
2.39102e-10	0.267574	0.219	0.058	7.7199e-06	Emp3
1.15812e-06	0.267193	0.541	0.323	0.0373921	Taldo1
9.95355e-07	0.266271	0.446	0.252	0.032137	Srsf3
4.99056e-09	0.265582	0.883	0.772	0.00016113	Apoe
1.44349e-10	0.265225	0.277	0.089	4.6606e-06	Snrpd1
1.41188e-08	0.264641	0.316	0.134	0.000455854	Hmgn2
1.70668e-08	0.263745	0.342	0.152	0.000551035	Ndufa11
1.59865e-07	0.262213	0.353	0.171	0.00516156	Etfb
6.52912e-07	0.261561	0.442	0.239	0.0210806	Ndufb1-ps
2.47887e-07	0.26104	0.39	0.202	0.00800354	Cebpzos
3.5318e-08	0.260245	0.366	0.168	0.00114031	Snrpd2
1.91448e-07	0.25986	0.695	0.514	0.00618127	Btf3
9.56531e-10	0.259733	0.268	0.092	3.08835e-05	Timm23
4.03515e-07	0.259694	0.396	0.21	0.0130283	Psma2
4.40225e-07	0.259338	0.615	0.381	0.0142135	mt-Nd4l
7.24632e-08	0.257979	0.396	0.197	0.00233962	Rab7
1.52922e-10	0.257841	0.255	0.076	4.93741e-06	Chchd1
8.74475e-11	0.257682	0.859	0.69	2.82342e-06	Hsp90ab1
7.58895e-08	0.255994	0.338	0.16	0.00245024	Cope
8.4219e-07	0.255931	0.442	0.244	0.0271918	Lamtor4
5.30141e-08	0.255894	0.338	0.15	0.00171167	Lsm6
9.77131e-07	0.25537	0.474	0.268	0.0315486	Snrpe
1.55491e-11	0.255302	0.903	0.732	5.02032e-07	Pfn1
2.70803e-07	0.255209	0.335	0.163	0.00874341	Uqcc2
2.70443e-08	0.253695	0.255	0.1	0.00087318	Bola2
6.17957e-08	0.253565	0.344	0.155	0.0019952	Serp1
8.02382e-09	0.252363	0.288	0.113	0.000259065	Rbm8a
1.02612e-09	0.2522	0.281	0.1	3.31303e-05	Akr1b3
2.823e-10	0.251649	0.212	0.055	9.11462e-06	Eif2s1
2.44654e-07	0.250516	0.366	0.176	0.00789914	Psma1
1.24007e-06	0.249835	0.338	0.171	0.0400381	Ptpn1
8.9501e-08	0.249766	0.357	0.168	0.00288972	Txndc17
2.65434e-08	0.248903	0.325	0.142	0.000857008	Ube2n
3.00384e-07	0.247318	0.305	0.136	0.0096985	Ndufs8
9.70671e-08	0.246262	0.316	0.142	0.00313401	Cox17
1.10905e-08	0.245847	0.288	0.113	0.000358079	Nop10
1.34069e-06	0.245812	0.377	0.202	0.0432869	Krtcap2
4.2536e-08	0.2453	0.318	0.139	0.00137336	Psmd4
1.30175e-10	0.244126	0.203	0.047	4.20295e-06	Ms4a6c
3.30888e-07	0.243769	0.435	0.223	0.0106834	Srp14
6.66996e-12	0.243587	0.171	0.024	2.15353e-07	Pop5
2.29876e-09	0.243495	0.212	0.063	7.42199e-05	Srgn
1.3578e-07	0.243105	0.351	0.163	0.00438393	Psmb2
1.26306e-06	0.242972	0.39	0.207	0.0407806	Prdx2
5.42868e-07	0.242727	0.312	0.147	0.0175276	Ehd4
1.02254e-07	0.242703	0.299	0.129	0.00330146	Pgk1
4.82386e-07	0.241928	0.372	0.186	0.0155748	Taf10
9.45036e-07	0.23865	0.325	0.155	0.0305124	Snx2
1.30992e-08	0.238098	0.286	0.11	0.000422933	Mrpl33
1.45283e-07	0.236988	0.314	0.139	0.00469077	Sdhb
9.37082e-07	0.23659	0.355	0.178	0.0302556	Ap2m1
5.76178e-07	0.236393	0.357	0.176	0.0186031	Eif3i
2.62292e-08	0.236118	0.294	0.118	0.000846862	Banf1
1.33436e-06	0.23402	0.333	0.168	0.0430825	Cuta
9.37612e-08	0.233915	0.31	0.136	0.00302727	Cycs
4.07759e-08	0.233792	0.281	0.115	0.00131653	Mrps24
1.76757e-07	0.23343	0.812	0.648	0.00570694	Actg1
4.12505e-07	0.233303	0.314	0.144	0.0133185	Hspd1
6.36486e-10	0.233296	0.21	0.055	2.05502e-05	Psmg4
3.32993e-08	0.23259	0.253	0.097	0.00107514	Aurkaip1
5.20535e-08	0.232546	0.284	0.115	0.00168065	Prmt1
1.04246e-09	0.23209	0.193	0.047	3.3658e-05	Tagln2
1.2338e-08	0.231991	0.227	0.076	0.000398359	Dram2
4.59968e-07	0.231005	0.312	0.139	0.014851	Ciao2a
2.96938e-09	0.230573	0.195	0.052	9.58723e-05	Gadd45gip1
1.33099e-07	0.230058	0.277	0.115	0.00429738	Gusb
1.55536e-11	0.228035	0.173	0.026	5.02179e-07	Prelid3b
1.31924e-07	0.227475	0.31	0.139	0.00425942	Cuedc2
1.03378e-06	0.22706	0.385	0.199	0.0333776	Trir
3.24555e-08	0.226942	0.234	0.084	0.00104789	Psmd7
9.80416e-09	0.225563	0.203	0.06	0.000316547	Nhp2
5.72497e-07	0.225315	0.314	0.147	0.0184842	Glrx3
7.0209e-07	0.224746	0.344	0.171	0.0226684	Ndufb4
1.6781e-09	0.222991	0.214	0.06	5.41808e-05	Hebp1
2.42062e-08	0.222845	0.892	0.745	0.000781547	Ly86
2.14329e-07	0.222052	0.227	0.084	0.00692005	Ms4a6d
1.28469e-08	0.221591	0.21	0.066	0.000414789	Shisa5
1.20336e-06	0.221288	0.325	0.16	0.038853	Sf3b6
6.53061e-07	0.220078	0.323	0.15	0.0210854	Phb2
1.31022e-06	0.219752	0.348	0.176	0.0423032	Snhg8
9.81058e-08	0.219478	0.255	0.102	0.00316754	Cdk4
3.2708e-07	0.21938	0.242	0.097	0.0105604	Sdf2l1
4.9086e-10	0.218256	0.154	0.026	1.58484e-05	Snhg3
1.00976e-07	0.217894	0.268	0.108	0.00326023	Pa2g4
1.70881e-09	0.21755	0.203	0.055	5.51725e-05	Grpel1
2.6658e-07	0.21686	0.292	0.129	0.00860705	Ssu72
1.44608e-07	0.214509	0.284	0.121	0.00466895	Ndufb2
1.31058e-06	0.213962	0.29	0.136	0.0423148	Ndufs4
2.59401e-11	0.21392	0.935	0.806	8.37528e-07	Cfl1
5.03549e-07	0.213869	0.294	0.131	0.0162581	Cct3
2.43744e-10	0.213726	0.933	0.795	7.86975e-06	Rpl35
8.16382e-07	0.213512	0.305	0.142	0.0263585	Sfr1
2.69981e-07	0.212198	0.206	0.073	0.00871687	Slfn2
5.62944e-08	0.210624	0.24	0.087	0.00181758	Atp6v1e1
3.28229e-11	0.210198	0.158	0.021	1.05975e-06	Parl
1.54784e-06	0.209948	0.353	0.178	0.0499753	Anapc13
1.36736e-06	0.209486	0.344	0.168	0.0441481	Psma4
5.21985e-08	0.20943	0.275	0.108	0.00168533	Higd1a
1.13233e-06	0.208422	0.255	0.11	0.0365594	P4hb
8.96372e-09	0.208359	0.193	0.055	0.000289412	Dnajc15
1.2155e-06	0.207898	0.314	0.152	0.0392447	H2afj
2.96942e-08	0.207842	0.26	0.097	0.000958738	Sod2
8.26619e-07	0.207723	0.26	0.113	0.0266891	Ddost
5.48992e-11	0.206962	0.935	0.806	1.77253e-06	Rpl14
3.75872e-07	0.206746	0.271	0.115	0.0121358	Mrpl42
7.68137e-10	0.206299	0.195	0.047	2.48009e-05	Psmc1
1.28833e-06	0.206078	0.277	0.129	0.0415962	0610012G03Rik
2.84803e-08	0.20401	0.214	0.071	0.000919543	Mrps16
2.37579e-08	0.203415	0.156	0.037	0.000767071	Naaa
1.28074e-06	0.202665	0.294	0.134	0.0413512	Mrps14
2.4968e-07	0.202499	0.279	0.118	0.00806142	Dnajc19
1.00554e-07	0.202228	0.225	0.081	0.00324658	Hfe
1.29912e-06	0.201695	0.338	0.165	0.0419447	Dynll2
7.55965e-07	0.201178	0.251	0.108	0.0244078	Commd3
4.96026e-08	0.200422	0.24	0.087	0.00160152	Mrpl57
3.2587e-07	0.199973	0.212	0.079	0.0105214	Cnih4
6.9207e-09	0.198984	0.162	0.037	0.000223449	Gsto1
1.93266e-07	0.198579	0.251	0.097	0.00623997	Tomm5
5.52552e-07	0.198185	0.188	0.066	0.0178402	Cept1
7.45844e-07	0.197419	0.29	0.131	0.0240811	Sri
3.94087e-07	0.197222	0.268	0.113	0.0127239	Eif4e2
1.64445e-16	0.196238	0.983	0.937	5.30945e-12	Ftl1
1.5298e-06	0.196017	0.29	0.134	0.0493926	Tcp1
8.15039e-09	0.193059	0.186	0.05	0.000263152	Twf1
7.74627e-08	0.192528	0.167	0.047	0.00250104	Stx4a
1.2431e-21	0.191385	0.994	0.963	4.0136e-17	Fth1
1.53592e-06	0.19094	0.253	0.108	0.0495902	Dcxr
6.23848e-07	0.189222	0.268	0.115	0.0201422	Polr2e
1.12419e-09	0.188768	0.169	0.034	3.62967e-05	Tomm40
4.20231e-07	0.188246	0.221	0.084	0.013568	Psmd12
1.73552e-07	0.187625	0.212	0.076	0.00560349	Eif6
8.33513e-09	0.187621	0.145	0.029	0.000269116	Cd48
3.85124e-07	0.18745	0.236	0.094	0.0124345	Eif3g
4.50749e-07	0.187414	0.175	0.058	0.0145533	Mrpl28
5.28509e-07	0.186382	0.206	0.076	0.017064	Alyref
5.01124e-08	0.185932	0.193	0.058	0.00161798	Prxl2b
1.27192e-07	0.185783	0.208	0.071	0.00410666	Mrps15
1.59803e-07	0.184965	0.216	0.076	0.00515958	March5
6.0087e-07	0.184927	0.219	0.084	0.0194003	Mrpl51
1.46265e-08	0.184829	0.154	0.034	0.000472245	Pigx
3.25776e-07	0.184712	0.234	0.089	0.0105183	Mrpl18
5.49092e-07	0.182664	0.279	0.121	0.0177285	Cct7
7.14756e-08	0.182219	0.175	0.05	0.00230773	Eif1ad
2.7836e-08	0.182193	0.149	0.034	0.00089874	Mrps7
1.01396e-06	0.181987	0.255	0.108	0.0327376	Rex1bd
2.16667e-12	0.181582	0.121	0	6.99552e-08	Eif2s3y
4.45411e-08	0.180953	0.177	0.05	0.0014381	Ufm1
7.10185e-07	0.180355	0.18	0.06	0.0229297	AU020206
1.14299e-06	0.179941	0.203	0.079	0.0369036	Rgs19
1.33497e-09	0.17989	0.145	0.024	4.31021e-05	Mrpl41
1.23143e-06	0.179822	0.203	0.079	0.0397593	Ptpmt1
9.39255e-07	0.179735	0.236	0.097	0.0303257	Ndufb6
6.4661e-14	0.179686	0.931	0.866	2.08771e-09	Ppia
7.40789e-12	0.179431	0.965	0.877	2.39179e-07	Rps2
3.39868e-08	0.17868	0.18	0.05	0.00109733	Glrx2
6.1476e-07	0.178212	0.104	0.018	0.0198488	Lgals1
7.13991e-07	0.177884	0.249	0.102	0.0230526	Trappc3
7.13359e-08	0.177321	0.216	0.073	0.00230322	Trappc1
3.23409e-08	0.177305	0.16	0.039	0.00104419	Naa10
6.01887e-09	0.17688	0.139	0.024	0.000194331	Ccdc86
4.31486e-08	0.176216	0.186	0.055	0.00139314	Psmd3
1.02712e-07	0.176213	0.177	0.052	0.00331627	Wbp2
1.41874e-06	0.176014	0.242	0.102	0.0458068	Cyc1
1.34689e-06	0.175762	0.262	0.113	0.043487	Srp19
4.36027e-07	0.175106	0.162	0.05	0.014078	Hdac1
9.81931e-08	0.174093	0.959	0.84	0.00317036	Rack1
4.3266e-08	0.173936	0.139	0.029	0.00139693	C3ar1
9.41794e-07	0.173596	0.232	0.092	0.0304077	Selenoh
5.85739e-07	0.172761	0.212	0.079	0.0189118	Rexo2
6.57011e-07	0.172092	0.193	0.068	0.0212129	Cdc123
2.88239e-08	0.171961	0.126	0.021	0.000930638	Oat
8.99441e-08	0.171385	0.149	0.037	0.00290403	Mybbp1a
1.59725e-15	0.170407	0.983	0.916	5.15703e-11	Rpsa
6.7765e-08	0.169098	0.136	0.029	0.00218793	Uap1l1
1.33284e-06	0.166535	0.201	0.076	0.0430333	Psmd13
7.18685e-07	0.16641	0.169	0.055	0.0232042	Cr1l
3.73579e-07	0.165575	0.199	0.068	0.0120618	Cltb
4.6023e-07	0.165511	0.132	0.031	0.0148594	Anxa5
8.77733e-08	0.16541	0.152	0.037	0.00283394	Dtymk
3.60817e-07	0.165213	0.957	0.85	0.0116497	Rpl27
4.4994e-09	0.164295	0.123	0.016	0.000145272	Ifi204
5.23811e-08	0.16419	0.162	0.042	0.00169123	Churc1
2.92332e-07	0.163982	0.171	0.052	0.00943852	Prpf19
1.52707e-08	0.163932	0.134	0.024	0.000493045	Ifi35
2.41943e-07	0.163915	0.177	0.055	0.00781162	Nt5c
1.52265e-06	0.163133	0.238	0.1	0.0491618	Psmd6
3.91421e-08	0.161289	0.119	0.018	0.00126378	Tipin
5.34773e-07	0.158294	0.171	0.055	0.0172662	Bccip
1.71223e-08	0.157258	0.1	0.008	0.000552828	C5ar1
1.37646e-07	0.157079	0.162	0.045	0.00444416	Tmem126a
8.28506e-13	0.15677	0.996	0.929	2.675e-08	Rps19
1.54871e-08	0.156585	0.123	0.018	0.000500032	Bak1
9.39076e-08	0.156415	0.126	0.024	0.00303199	Cops3
7.87112e-08	0.156218	0.152	0.037	0.00254135	Eif4ebp1
3.40931e-08	0.154696	0.108	0.013	0.00110076	Fcgr4
3.81965e-07	0.154602	0.132	0.031	0.0123325	Sf3a3
3.27205e-07	0.154577	0.152	0.042	0.0105645	Swap70
7.80755e-08	0.153606	0.136	0.029	0.00252082	Anapc15
1.46268e-06	0.153043	0.18	0.063	0.0472254	Gipc1
2.84011e-07	0.150743	0.119	0.024	0.00916986	Hacd1
8.35124e-07	0.150435	0.193	0.068	0.0269636	Mrpl12
1.32892e-07	0.149787	0.143	0.034	0.00429068	Psmd9
1.40483e-06	0.148702	0.143	0.042	0.0453578	Ppp1r12c
5.23114e-07	0.148497	0.141	0.037	0.0168898	Plin2
8.56612e-10	0.147507	0.978	0.911	2.76574e-05	Rpl10a
3.2048e-08	0.146953	0.136	0.026	0.00103473	Gtf2f1
1.4645e-06	0.145702	0.167	0.055	0.0472845	Ccdc115
9.94704e-07	0.14549	0.147	0.042	0.032116	2310009A05Rik
2.68609e-07	0.142367	0.145	0.037	0.00867257	Mrpl2
5.27658e-07	0.141741	0.132	0.031	0.0170365	Nudcd2
8.97317e-07	0.141546	0.132	0.034	0.0289717	Apobec1
8.58107e-07	0.1415	0.167	0.052	0.0277057	Rab32
1.36671e-07	0.140052	0.102	0.013	0.0044127	Timm8a1
2.18675e-07	0.139127	0.11	0.018	0.00706036	AI506816
6.16961e-08	0.138755	0.106	0.013	0.00199198	Tuba1c
1.26407e-07	0.138243	0.102	0.013	0.00408129	Myg1
4.50501e-07	0.136969	0.121	0.026	0.0145453	Cxcl16
1.35806e-06	0.136225	0.136	0.037	0.0438476	0610009B22Rik
1.32502e-06	0.135492	0.106	0.021	0.0427809	Xaf1
7.13179e-07	0.135041	0.115	0.024	0.0230264	Galk1
2.99755e-07	0.131975	0.108	0.018	0.00967818	Il4ra
5.42848e-07	0.129058	0.136	0.034	0.0175269	Mrpl16
1.01855e-06	0.127849	0.139	0.037	0.032886	Larp4
1.33828e-06	0.12625	0.121	0.029	0.0432091	Fh1
1.04118e-06	0.125361	0.119	0.026	0.0336165	Milr1
3.60749e-07	0.123305	0.119	0.024	0.0116475	Smn1
7.89781e-08	0.119342	0.11	0.016	0.00254996	Snap29
7.33362e-07	0.118934	0.121	0.026	0.0236781	Nudt5
1.34656e-07	0.117494	0.102	0.013	0.00434763	B4galnt1
1.02534e-06	0.113318	0.108	0.021	0.0331053	Pno1
8.08873e-07	0.107582	0.145	0.039	0.0261161	Pigyl
2.50779e-07	0.10547	0.981	0.934	0.00809689	Rps18
5.5376e-07	0.101341	0.106	0.018	0.0178793	Mrpl49
4.39089e-09	0.0876323	0.996	0.982	0.000141769	Rpl32
1.22816e-07	0.0869642	0.998	0.974	0.00396536	Rpl19
6.08797e-09	0.0782106	0.998	0.987	0.000196562	Rps27a
1.65524e-07	0.0703219	0.998	0.99	0.00534429	Rps8
6.02713e-08	0.0611031	1	1	0.00194598	Actb
1.51572e-09	0.0357657	1	1	4.89381e-05	Tmsb4x
5.62158e-15	-0.0744868	1	1	1.81504e-10	Gm42418
1.01467e-07	-0.0812398	0.985	0.982	0.00327608	Hexb
3.47264e-17	-0.0989988	1	1	1.12121e-12	Cst3
1.1433e-14	-0.113921	0.989	0.997	3.69136e-10	Malat1
5.78083e-27	-0.142312	0.996	1	1.86646e-22	Cmss1
1.38223e-11	-0.163878	0.905	0.913	4.46281e-07	Sparc
1.1581e-32	-0.210626	0.981	0.982	3.73914e-28	Camk1d
7.47746e-09	-0.211152	0.695	0.756	0.000241425	P2ry12
1.68808e-13	-0.223967	0.866	0.929	5.45031e-09	Plp1
1.95176e-10	-0.238757	0.766	0.84	6.30166e-06	Pcdh9
1.11299e-08	-0.240011	0.732	0.827	0.00035935	Slc1a2
4.62991e-07	-0.251395	0.494	0.567	0.0149486	Macf1
1.5898e-11	-0.256842	0.84	0.937	5.133e-07	Lsamp
4.00885e-10	-0.277862	0.636	0.761	1.29434e-05	Gpc5
5.44217e-09	-0.289849	0.554	0.656	0.000175711	Zbtb20
5.43042e-07	-0.304438	0.387	0.507	0.0175332	Rora
1.9456e-07	-0.327411	0.16	0.291	0.00628176	Xist
1.0143e-15	-0.330863	0.701	0.858	3.27487e-11	Nrxn1
1.92049e-12	-0.339032	0.569	0.717	6.20068e-08	Cadm2
9.0239e-13	-0.348367	0.5	0.633	2.91355e-08	Cdk8
2.59179e-18	-0.433223	0.519	0.69	8.36812e-14	Nrxn3

## Sheet: cluster 2
p_val	avg_log2FC	pct.1	pct.2	p_val_adj	genes
1.16815e-37	0.565469	0.4	0	3.77161e-33	Uty
5.81589e-13	0.441721	0.451	0.232	1.87778e-08	Ccl12
1.13894e-31	0.436876	0.345	0	3.6773e-27	Eif2s3y
6.31375e-29	0.428566	0.319	0	2.03852e-24	Ddx3y
1.5076e-13	0.31264	0.837	0.622	4.86759e-09	Plp1
2.6847e-10	0.260768	0.901	0.774	8.66808e-06	mt-Atp6
1.70144e-07	0.251358	0.514	0.356	0.00549344	Ifi30
2.06365e-12	0.24621	0.923	0.827	6.66292e-08	mt-Co2
1.89526e-10	0.244162	0.903	0.811	6.11924e-06	mt-Co3
6.90122e-08	0.238909	0.563	0.421	0.0022282	Tmem176a
8.48094e-08	0.234186	0.284	0.13	0.00273824	Ripor2
3.55623e-16	0.23185	0.185	0	1.1482e-11	Kdm5d
1.80441e-07	0.225912	0.486	0.359	0.00582591	Spint1
2.31599e-07	0.224861	0.321	0.176	0.00747762	Naaa
1.11455e-06	0.211937	0.497	0.378	0.0359856	Cebpb
1.80021e-07	0.204142	0.837	0.693	0.00581233	Cox4i1
8.96319e-07	0.202848	0.888	0.802	0.0289394	Fth1
1.59744e-10	0.201091	0.947	0.87	5.15764e-06	mt-Cytb
4.33901e-08	0.19945	0.451	0.282	0.00140094	Selenow
7.58258e-09	0.185708	0.895	0.848	0.000244819	mt-Co1
8.93062e-09	0.181679	0.312	0.136	0.000288343	Mt1
1.07843e-07	0.178893	0.899	0.858	0.00348194	Hsp90ab1
7.55036e-09	0.176948	0.954	0.907	0.000243778	mt-Nd1
4.13476e-11	0.17601	0.967	0.926	1.33499e-06	Fkbp5
5.98259e-07	0.167645	0.901	0.861	0.019316	Rpsa
1.84074e-08	0.144905	0.978	0.941	0.000594318	Atp8a1
1.38335e-07	0.141442	0.943	0.932	0.00446642	Ctsl
7.36855e-07	0.137028	0.947	0.929	0.0237908	mt-Nd4
1.28772e-06	0.13284	0.237	0.099	0.0415767	Mobp
4.21786e-08	0.0934634	0.993	0.988	0.00136182	Fyb
2.12017e-10	0.0865484	1	1	6.84539e-06	C1qb
3.81558e-09	0.0803308	1	0.997	0.000123194	C1qa
6.60829e-07	0.0683112	1	0.997	0.0213362	Actb
3.70381e-07	-0.0508795	1	1	0.0119585	Tanc2
4.51091e-07	-0.0556979	1	1	0.0145644	Qk
1.97762e-07	-0.0661929	0.998	1	0.00638513	Epb41l2
5.95422e-12	-0.0689532	1	1	1.92244e-07	Elmo1
5.57439e-08	-0.0754247	0.991	1	0.0017998	Chd9
1.75783e-08	-0.0807783	0.996	1	0.00056755	Cmss1
8.08377e-08	-0.0816768	1	1	0.00261001	Tgfbr1
1.34164e-06	-0.0818333	0.989	0.997	0.0433175	Mir99ahg
1.52253e-06	-0.0880837	0.062	0.173	0.0491579	Rpl10-ps3
1.41424e-19	-0.0957241	1	1	4.56614e-15	Plxdc2
1.40541e-09	-0.0979925	0.985	0.981	4.53765e-05	Selplg
9.08083e-07	-0.104514	0.958	0.997	0.0293193	Vsir
8.2981e-07	-0.107958	0.965	0.988	0.0267921	Gpr34
2.21684e-07	-0.114214	0.952	0.985	0.00715752	Ivns1abp
3.41739e-07	-0.116996	0.035	0.133	0.0110337	Asb5
2.48494e-08	-0.144018	0.932	0.988	0.000802311	Gm10790
3.92574e-09	-0.155471	0.945	0.988	0.00012675	Inpp4b
3.55134e-08	-0.188681	0.8	0.923	0.00114662	Fam102b
4.11237e-07	-0.190189	0.457	0.635	0.0132776	Rab6b
6.64518e-07	-0.193447	0.615	0.762	0.0214553	Whrn
3.87511e-09	-0.216312	0.521	0.728	0.000125116	Ppfia4
7.93991e-09	-0.218074	0.723	0.873	0.000256356	8030442B05Rik
1.41264e-07	-0.218385	0.495	0.663	0.004561	Lag3
1.63823e-08	-0.237856	0.413	0.616	0.000528934	Gm40841
1.70946e-10	-0.245291	0.593	0.78	5.51935e-06	Kdm6a
4.35648e-08	-0.248886	0.648	0.805	0.00140658	Ptprm
1.57358e-18	-0.250358	0.044	0.26	5.08063e-14	Slc15a2
1.33994e-42	-0.565356	0.213	0.709	4.32625e-38	Tsix
3.23523e-58	-0.952457	0.33	0.997	1.04456e-53	Xist

## Sheet: cluster 3
p_val	avg_log2FC	pct.1	pct.2	p_val_adj	genes
3.63526e-53	0.603569	0.485	0.003	1.17372e-48	Uty
8.61302e-19	0.532798	0.596	0.325	2.78089e-14	Ccl12
2.26425e-49	0.499258	0.452	0	7.31059e-45	Eif2s3y
4.14988e-45	0.474104	0.419	0	1.33987e-40	Ddx3y
4.29484e-14	0.337798	0.678	0.48	1.38668e-09	Ifi30
2.3113e-13	0.297413	0.751	0.591	7.46249e-09	Fcgr2b
1.83841e-10	0.295423	0.711	0.512	5.93568e-06	Plp1
1.60027e-07	0.290427	0.807	0.69	0.00516678	Apoe
2.06374e-16	0.266532	0.855	0.727	6.66319e-12	Rbm3
2.32076e-11	0.264302	0.437	0.228	7.49304e-07	Naaa
1.62718e-08	0.257317	0.766	0.638	0.000525368	Cd63
3.27934e-11	0.25553	0.609	0.425	1.0588e-06	Spint1
6.21941e-12	0.252618	0.772	0.627	2.00806e-07	Tmem176a
4.98531e-12	0.251459	0.906	0.827	1.60961e-07	mt-Atp6
4.45107e-12	0.240399	0.602	0.386	1.43712e-07	Selenow
3.99124e-22	0.237399	0.226	0.003	1.28865e-17	Kdm5d
1.68094e-15	0.232515	0.944	0.85	5.42724e-11	Coro1a
1.6743e-09	0.219722	0.904	0.832	5.40582e-05	mt-Co3
1.37251e-06	0.212652	0.673	0.525	0.0443144	Gm26740
1.38448e-09	0.212438	0.629	0.425	4.47007e-05	Cox5a
1.57266e-08	0.211488	0.393	0.215	0.000507765	Mt1
5.4833e-08	0.204411	0.754	0.661	0.00177039	Nme2
1.42565e-06	0.201577	0.683	0.567	0.0460299	Rbpj
1.15678e-08	0.199209	0.383	0.197	0.000373491	Lyz2
1.80066e-07	0.196953	0.579	0.423	0.00581378	Atp5g1
1.894e-07	0.195506	0.817	0.698	0.00611516	Cox8a
1.95246e-11	0.192608	0.929	0.903	6.30391e-07	mt-Co2
3.08134e-07	0.191639	0.764	0.69	0.00994871	mt-Nd4l
2.44475e-14	0.191215	0.942	0.911	7.89337e-10	Ptpn1
1.78751e-07	0.190055	0.518	0.375	0.00577133	Ldha
7.23166e-23	0.18666	0.99	0.987	2.33489e-18	Ctsl
3.08924e-10	0.184404	0.929	0.89	9.97421e-06	mt-Co1
8.43643e-08	0.184289	0.886	0.801	0.00272387	Bsg
1.1874e-10	0.174287	0.975	0.963	3.83377e-06	Fth1
1.83315e-10	0.17208	0.944	0.908	5.91869e-06	mt-Cytb
3.95079e-11	0.171017	0.972	0.927	1.27559e-06	Rps2
1.03475e-06	0.17	0.706	0.596	0.0334088	Npl
1.04958e-11	0.169959	0.198	0.039	3.38876e-07	Map3k19
1.53206e-08	0.165662	0.203	0.063	0.000494657	Gcnt2
7.10112e-07	0.162888	0.264	0.126	0.0229274	Mthfd2
8.90466e-07	0.162101	0.832	0.732	0.0287505	H2afz
2.08154e-07	0.160985	0.853	0.793	0.00672066	Ntpcr
2.19176e-08	0.159399	0.957	0.916	0.000707654	mt-Nd1
8.13618e-07	0.159368	0.817	0.714	0.0262693	Btf3
6.53121e-07	0.15566	0.896	0.829	0.0210873	Rpl35
1.35585e-06	0.153498	0.863	0.777	0.0437765	Ssr4
7.41041e-12	0.149834	0.982	0.958	2.3926e-07	Rpsa
4.43815e-07	0.147336	0.906	0.864	0.0143295	Prkcb
1.34135e-07	0.145319	0.924	0.864	0.00433081	Ppib
4.98174e-07	0.139127	0.962	0.937	0.0160845	Hsp90ab1
4.59725e-07	0.138939	0.972	0.913	0.0148432	Hspa8
9.18906e-08	0.138881	0.911	0.858	0.00296687	Selenof
4.8481e-09	0.135543	0.228	0.076	0.000156531	Mal
2.76143e-09	0.135136	0.977	0.966	8.91583e-05	Ckb
6.58622e-08	0.134977	0.114	0.018	0.00212649	Cd72
1.1403e-06	0.134604	0.944	0.9	0.0368168	Rpl14
2.69982e-07	0.13366	0.104	0.016	0.00871692	Ccl2
1.60828e-08	0.133565	0.964	0.948	0.000519266	Atp8a1
6.15219e-08	0.130752	0.975	0.937	0.00198636	Rpl15
1.21361e-07	0.127437	0.944	0.934	0.00391839	Rack1
8.32971e-10	0.127078	1	0.963	2.68941e-05	Rpl11
2.46591e-09	0.126317	0.975	0.955	7.96167e-05	Rpl8
8.4374e-07	0.123277	0.964	0.932	0.0272418	Rpl10a
1.18896e-07	0.122278	0.147	0.037	0.00383881	Fcgr4
2.21877e-09	0.120268	0.985	0.979	7.16375e-05	Rpl19
4.30887e-09	0.119153	0.982	0.953	0.000139121	Rpl18
1.11429e-06	0.116842	0.972	0.966	0.0359771	Ftl1
5.47137e-07	0.116496	0.977	0.95	0.0176654	Ctsz
2.88829e-08	0.11344	0.967	0.958	0.000932542	Rps13
3.2484e-07	0.112555	0.964	0.948	0.0104881	Cfl1
5.04474e-08	0.107587	0.99	0.982	0.0016288	Rps16
9.09128e-07	0.102295	0.997	0.976	0.029353	Rps7
3.56024e-07	0.101654	0.231	0.089	0.0114949	Hmox1
3.54366e-09	0.101502	0.992	0.99	0.000114414	Fyb
3.81902e-07	0.100934	0.977	0.974	0.0123305	Rplp0
2.65393e-07	0.0978028	0.964	0.971	0.00856876	Pdia3
6.78627e-07	0.0967699	0.972	0.969	0.0219108	Clta
3.85476e-07	0.0956998	0.982	0.971	0.0124459	Ppia
1.17194e-08	0.0940761	0.997	0.987	0.000378385	Rpl13
3.12209e-07	0.0934936	0.99	0.99	0.0100803	Rps4x
1.22606e-07	0.0931687	0.99	0.982	0.00395858	Rps11
1.21692e-08	0.093045	0.997	0.992	0.000392908	Rps9
2.10394e-09	0.0912088	1	0.984	6.79298e-05	Fcer1g
5.35143e-07	0.0905016	0.975	0.971	0.0172782	Rps19
4.58415e-08	0.0879684	1	0.992	0.00148009	Cd81
9.53389e-28	0.0876472	1	1	3.07821e-23	C1qb
6.67586e-07	0.0873426	0.975	0.976	0.0215543	Rps10
8.1824e-08	0.0869129	1	0.995	0.00264185	Ly86
1.21967e-07	0.0827797	0.992	0.995	0.00393794	Rps8
1.00843e-07	0.0816896	0.987	0.979	0.00325591	Rps24
7.45364e-25	0.0803806	1	1	2.40656e-20	C1qa
2.95561e-09	0.0781921	1	0.997	9.54277e-05	Tyrobp
5.35524e-23	0.0773386	1	1	1.72905e-18	C1qc
2.49561e-13	0.0752381	0.997	0.997	8.05756e-09	Tmsb4x
3.12927e-10	0.0632976	1	1	1.01035e-05	Ctss
4.37026e-09	0.0532087	1	1	0.000141103	Actb
1.85613e-10	0.0464553	1	1	5.99289e-06	Lgmn
6.35011e-09	-0.0360584	1	1	0.000205026	Malat1
3.85228e-12	-0.0712264	1	1	1.24379e-07	Tanc2
3.02352e-08	-0.0766982	0.992	0.992	0.000976203	Pde3b
5.05169e-09	-0.0768559	0.997	1	0.000163104	Dock4
2.06273e-07	-0.0827635	0.99	1	0.00665994	Mir99ahg
1.4825e-06	-0.0833	0.985	0.995	0.0478653	Mtdh
1.83914e-12	-0.0850067	0.997	1	5.93802e-08	Epb41l2
4.70366e-10	-0.0895365	1	0.997	1.51867e-05	Chd9
1.0798e-14	-0.0898473	1	1	3.48635e-10	Qk
1.8016e-19	-0.0941107	0.997	0.997	5.81684e-15	Elmo1
4.30173e-11	-0.0955879	1	1	1.3889e-06	Tgfbr1
3.00986e-14	-0.0964992	0.995	1	9.71794e-10	P2ry12
1.52233e-18	-0.0972293	1	0.997	4.91513e-14	Mef2a
8.3806e-08	-0.0989488	0.982	0.987	0.00270584	Arhgap5
6.48626e-07	-0.102847	0.982	0.997	0.0209422	Maf
4.43219e-20	-0.102965	1	1	1.43102e-15	Srgap2
4.43434e-12	-0.106398	0.99	1	1.43171e-07	Ldlrad4
1.66086e-10	-0.109658	0.98	0.992	5.36242e-06	Maml3
8.35786e-08	-0.113806	0.972	0.99	0.0026985	Snx29
1.4665e-12	-0.114577	0.992	1	4.73489e-08	Selplg
3.36435e-07	-0.115528	0.924	0.95	0.0108625	Adam10
5.50756e-08	-0.116475	0.954	0.979	0.00177823	Entpd1
1.14179e-08	-0.11805	0.949	0.984	0.000368649	Smap2
4.3323e-08	-0.119006	0.964	0.979	0.00139877	Tmcc3
4.40183e-13	-0.119148	0.995	0.997	1.42122e-08	Pag1
6.91915e-08	-0.119557	0.964	0.992	0.00223399	Nav2
8.26126e-10	-0.130997	0.964	0.987	2.66731e-05	Ivns1abp
1.62121e-32	-0.131596	1	1	5.23442e-28	Plxdc2
4.5835e-07	-0.132615	0.937	0.974	0.0147987	Pmepa1
5.41122e-07	-0.13645	0.914	0.95	0.0174712	Ubash3b
7.25945e-11	-0.138323	0.962	0.987	2.34386e-06	Inpp4b
1.59079e-11	-0.138984	0.97	0.987	5.13619e-07	Numb
3.90553e-17	-0.144455	0.985	0.997	1.26098e-12	Gpr34
1.79851e-09	-0.145208	0.911	0.955	5.80684e-05	Mgat4a
5.21969e-07	-0.145875	0.868	0.94	0.0168528	P2ry13
2.76121e-07	-0.149124	0.825	0.9	0.00891513	Adap2os
2.6059e-09	-0.152901	0.924	0.974	8.41366e-05	Gm10790
1.35088e-06	-0.154116	0.838	0.913	0.0436158	Foxp1
1.06809e-08	-0.1586	0.904	0.963	0.000344856	Agmo
1.07074e-07	-0.16093	0.216	0.399	0.00345709	Sema4b
6.78898e-08	-0.163121	0.794	0.908	0.00219196	Dgkd
3.81057e-08	-0.163423	0.234	0.423	0.00123032	Gm2000
2.92289e-07	-0.166647	0.183	0.344	0.00943715	Gm43462
1.47501e-06	-0.167034	0.16	0.304	0.0476236	Ccdc162
3.57213e-09	-0.169317	0.845	0.916	0.000115334	Rasgrp3
8.5365e-07	-0.175515	0.546	0.696	0.0275618	Kdm6a
1.4431e-08	-0.176189	0.195	0.37	0.000465932	Rps27rt
2.1878e-12	-0.179558	0.934	0.992	7.06377e-08	St3gal6
1.11317e-06	-0.184865	0.439	0.612	0.0359409	Gm47664
3.32056e-11	-0.186544	0.863	0.945	1.07211e-06	Clasp2
1.21226e-06	-0.195608	0.67	0.798	0.0391403	Prkce
4.60097e-08	-0.202254	0.391	0.567	0.00148552	Gm32036
4.19724e-07	-0.202647	0.589	0.751	0.0135516	Lrba
9.33588e-11	-0.20431	0.81	0.927	3.01428e-06	Fam102b
2.07787e-09	-0.226626	0.561	0.772	6.70881e-05	Gm47283
3.00671e-08	-0.227362	0.411	0.593	0.000970776	Gm40841
8.46639e-11	-0.230344	0.632	0.798	2.73354e-06	Lysmd4
7.49535e-12	-0.238232	0.594	0.79	2.42002e-07	Ppfia4
4.00264e-21	-0.243059	0.02	0.249	1.29233e-16	Slc15a2
9.84284e-09	-0.244794	0.711	0.814	0.000317796	Hdac9
1.11775e-08	-0.245301	0.637	0.772	0.000360889	Ptprm
3.84833e-12	-0.257709	0.685	0.879	1.24251e-07	8030442B05Rik
1.81433e-53	-0.609865	0.114	0.685	5.85793e-49	Tsix
5.49321e-87	-1.25735	0.19	0.992	1.77359e-82	Xist

## Sheet: cluster 4
p_val	avg_log2FC	pct.1	pct.2	p_val_adj	genes
6.75755e-23	0.579187	0.318	0	2.18181e-18	Uty
1.9789e-11	0.497991	0.489	0.24	6.38929e-07	Arhgap24
1.19251e-12	0.426537	0.19	0.004	3.85026e-08	Hmox1
6.9794e-11	0.42584	0.692	0.492	2.25344e-06	Fth1
3.49272e-15	0.407052	0.218	0	1.12769e-10	Eif2s3y
1.27321e-08	0.372274	0.459	0.248	0.000411081	Apobec1
6.40843e-08	0.364708	0.4	0.199	0.00206909	Pvt1
2.29501e-10	0.354327	0.545	0.289	7.40989e-06	Rpl41
1.73624e-09	0.353209	0.267	0.077	5.60581e-05	Ripor2
2.08745e-08	0.350992	0.423	0.211	0.000673974	Tnfaip8
9.99394e-10	0.343718	0.462	0.215	3.22674e-05	Rps3a1
3.51932e-08	0.341705	0.483	0.285	0.00113628	Vps13c
1.27242e-12	0.338739	0.182	0	4.10825e-08	Ddx3y
1.9324e-07	0.336801	0.274	0.106	0.00623913	Morrbid
4.03141e-07	0.323985	0.476	0.28	0.0130162	Ftl1
6.48251e-08	0.314597	0.346	0.146	0.00209301	Rab27a
1.44516e-06	0.309814	0.359	0.187	0.04666	Fam219a
9.51993e-08	0.300572	0.141	0.016	0.0030737	Igf1
1.98771e-09	0.299488	0.791	0.589	6.41773e-05	Skap2
4.64532e-08	0.298955	0.741	0.533	0.00149984	Man1a
1.51091e-07	0.294944	0.444	0.236	0.00487828	Ncoa6
3.19116e-08	0.293041	0.259	0.081	0.00103033	Cep128
1.87716e-07	0.291528	0.688	0.484	0.00606079	Ptpn1
3.36869e-07	0.287325	0.286	0.118	0.0108765	Ola1
9.37541e-07	0.286226	0.639	0.443	0.0302704	Mir142hg
3.09969e-08	0.27765	0.165	0.024	0.0010008	Cd300lf
8.84838e-09	0.266959	0.868	0.699	0.000285688	Atp8a1
9.77937e-07	0.261901	0.205	0.065	0.0315746	Epb41l3
7.71526e-07	0.261564	0.177	0.045	0.0249103	Ccl12
2.1326e-07	0.261286	0.12	0.008	0.00688552	Lilrb4a
7.95767e-07	0.259658	0.329	0.154	0.0256929	Rpl14
1.35609e-06	0.245525	0.222	0.077	0.0437839	Sept9
4.23511e-07	0.244796	0.831	0.695	0.0136739	Ly86
1.25789e-06	0.244368	0.331	0.154	0.0406134	Actg1
2.78938e-07	0.239814	0.158	0.028	0.00900608	Tfec
2.07802e-07	0.236248	0.15	0.024	0.00670931	C5ar1
1.25035e-06	0.233945	0.165	0.041	0.0403699	Plin2
5.3265e-08	0.202929	0.122	0.004	0.00171977	Kdm5d
1.20834e-06	0.197103	0.169	0.041	0.0390137	Adap1
1.29825e-06	0.190179	0.139	0.024	0.0419165	Gcnt2
1.29284e-07	-0.0608807	1	1	0.00417421	Gm42418
4.84637e-08	-0.0981533	0.976	0.98	0.00156475	Hexb
1.48022e-06	-0.098189	0.938	0.935	0.0477918	Foxn3
1.02733e-06	-0.105584	0.957	0.976	0.0331695	Plxdc2
6.12249e-10	-0.116517	0.957	0.963	1.97677e-05	Epb41l2
2.69519e-10	-0.136881	0.974	0.98	8.70196e-06	Cmss1
5.13304e-08	-0.166159	0.863	0.898	0.0016573	Cx3cr1
8.93271e-07	-0.177884	0.874	0.931	0.0288411	Nav2
1.39071e-09	-0.184703	0.906	0.963	4.49017e-05	Tgfbr1
8.50274e-07	-0.186124	0.034	0.13	0.0274528	Slc15a2
1.045e-10	-0.270858	0.724	0.809	3.37399e-06	Ivns1abp
1.5309e-06	-0.275271	0.547	0.642	0.0494283	Pmepa1
1.10865e-07	-0.314592	0.44	0.606	0.0035795	Klf12
1.33511e-08	-0.316455	0.558	0.715	0.000431066	Selplg
1.03282e-06	-0.31751	0.15	0.293	0.0333466	Ttr
1.07307e-07	-0.324497	0.382	0.549	0.00346461	Ntm
4.85541e-17	-0.470378	0.105	0.354	1.56767e-12	Tsix
1.33229e-54	-1.08005	0.271	0.927	4.30156e-50	Xist

## Sheet: cluster 5
p_val	avg_log2FC	pct.1	pct.2	p_val_adj	genes
1.88821e-07	-0.0791579	0.995	0.995	0.00609648	Cmss1
1.32688e-06	-0.11287	0.938	0.947	0.0428409	Plp1
7.67153e-26	-0.167242	0.987	0.989	2.47691e-21	Camk1d
8.02033e-12	-0.322852	0.675	0.824	2.58952e-07	Nrxn3

## Sheet: cluster 6
p_val	avg_log2FC	pct.1	pct.2	p_val_adj	genes
1.85582e-46	0.564398	0.493	0	5.99188e-42	Uty
1.76464e-45	0.533254	0.484	0	5.69748e-41	Eif2s3y
4.58959e-36	0.461802	0.395	0	1.48184e-31	Ddx3y
9.87862e-08	0.364733	0.605	0.432	0.00318951	Ccl12
1.4386e-10	0.288949	0.7	0.494	4.6448e-06	Spint1
3.03158e-08	0.285375	0.758	0.591	0.000978805	Ifi30
3.59253e-09	0.252658	0.623	0.391	0.000115992	Eid1
7.17683e-20	0.248846	0.224	0	2.31718e-15	Kdm5d
5.59455e-08	0.224427	0.951	0.85	0.00180631	mt-Atp6
3.36804e-13	0.221491	0.982	0.926	1.08744e-08	Cox4i1
9.07661e-08	0.217777	0.655	0.476	0.00293056	Wdr83os
2.18108e-07	0.215034	0.543	0.341	0.00704205	Mif
2.61844e-08	0.209833	0.874	0.774	0.000845417	Nme2
3.09906e-07	0.207857	0.798	0.697	0.0100059	Ndufa4
1.04425e-06	0.193879	0.879	0.721	0.0337157	Manf
9.4756e-11	0.187972	0.229	0.047	3.05939e-06	Map3k19
4.53781e-07	0.187771	0.52	0.303	0.0146512	Nme1
3.81297e-07	0.179207	0.404	0.215	0.0123109	Nenf
7.24074e-08	0.17766	0.937	0.856	0.00233782	Gng10
4.59872e-11	0.173767	0.987	0.959	1.48479e-06	Hsp90ab1
3.48816e-07	0.17046	0.305	0.126	0.0112622	Hebp1
6.19463e-07	0.156343	0.951	0.921	0.0200006	Rpl35
4.36952e-07	0.15098	0.928	0.897	0.0141079	Sh3bgrl3
1.5999e-09	0.148353	1	0.979	5.16561e-05	Fth1
5.4395e-07	0.13444	0.973	0.953	0.0175625	Rpl14
3.17145e-11	0.12291	1	0.994	1.02397e-06	Ctsl
3.30648e-08	0.118171	0.991	0.968	0.00106756	Rpl12
2.66948e-10	0.11748	0.973	0.988	8.61897e-06	Ppia
5.58e-07	0.116893	1	0.976	0.0180161	Rps2
9.41127e-07	0.115376	0.978	0.965	0.0303862	Pfn1
4.46558e-08	0.114939	1	0.991	0.0014418	Rpsa
4.913e-08	0.109976	1	0.976	0.00158626	Rplp0
1.38999e-06	0.102921	0.987	0.979	0.0448786	Rps5
2.24086e-10	0.102332	0.996	0.982	7.23506e-06	Rps27a
7.32874e-08	0.0997751	0.987	0.982	0.00236623	Rpl9
7.51548e-07	0.0991816	0.973	0.965	0.0242652	Rpl10a
1.47956e-06	0.0981532	0.996	0.982	0.0477705	Rpl8
9.02107e-09	0.0962956	0.996	0.974	0.000291263	Rps24
1.51876e-08	0.0944383	1	0.991	0.000490361	Rpl13
1.43696e-06	0.0933917	0.987	0.982	0.046395	Rps7
1.25785e-06	0.0914772	0.991	0.976	0.0406123	Rps3a1
4.90882e-07	0.0890303	0.996	0.985	0.0158491	Rpl11
3.32353e-09	0.0866218	1	0.991	0.000107307	Rps8
6.22769e-07	0.0858457	0.996	0.988	0.0201073	Rps14
1.35041e-08	0.078133	1	1	0.000436008	Cd81
1.311e-06	0.0769478	0.996	0.985	0.0423284	Rpl19
5.3251e-07	0.0729694	1	0.991	0.0171931	Tpt1
3.84901e-11	0.0720773	1	0.997	1.24273e-06	Tyrobp
1.1128e-24	0.0716007	1	1	3.59291e-20	C1qb
4.23145e-08	0.0711081	1	0.997	0.00136621	Fcer1g
1.5396e-06	0.0708424	1	1	0.0497089	Ly86
1.00977e-06	0.0618414	1	1	0.0326025	Trem2
2.27311e-12	0.0612808	1	1	7.33918e-08	Tmsb4x
2.76931e-17	0.0594735	1	1	8.94128e-13	C1qa
2.51409e-15	0.055402	1	1	8.11724e-11	C1qc
5.91161e-07	0.0416507	1	1	0.0190868	Lgmn
3.94286e-17	-0.0592134	1	1	1.27303e-12	Malat1
3.0389e-08	-0.0764496	1	1	0.00098117	Cmss1
1.87817e-11	-0.0812009	1	0.997	6.06403e-07	Tanc2
1.00486e-10	-0.0826921	1	1	3.2444e-06	Qk
6.77532e-11	-0.0846028	1	1	2.18755e-06	Elmo1
1.05167e-10	-0.086315	1	1	3.39551e-06	Epb41l2
6.02623e-07	-0.0895857	0.987	1	0.0194569	Vsir
2.71212e-09	-0.0918864	1	1	8.75664e-05	Tgfbr1
7.55528e-09	-0.0939965	1	1	0.000243937	Selplg
1.36661e-14	-0.0940473	1	1	4.41238e-10	P2ry12
3.27459e-07	-0.0991222	1	1	0.0105727	Mir99ahg
4.63422e-10	-0.107769	0.996	1	1.49625e-05	Pde3b
1.76909e-13	-0.111216	0.996	1	5.71186e-09	Srgap2
1.79457e-15	-0.113291	1	1	5.79414e-11	Mef2a
3.29994e-10	-0.113662	0.996	1	1.06545e-05	Chd9
2.43059e-20	-0.120792	1	1	7.84765e-16	Plxdc2
7.41583e-07	-0.121331	0.973	0.979	0.0239435	Luc7l2
6.87821e-08	-0.129912	0.969	0.985	0.00222077	Mbnl1
4.34627e-11	-0.133412	1	1	1.40328e-06	Gpr34
1.06053e-07	-0.135642	0.946	0.947	0.00342415	Inpp4b
7.62355e-08	-0.146598	0.951	0.985	0.00246142	4933406I18Rik
3.61087e-07	-0.161149	0.865	0.9	0.0116584	Clasp2
3.22507e-08	-0.16326	0.901	0.938	0.00104128	AC149090.1
1.09444e-08	-0.168034	0.919	0.971	0.000353361	Ivns1abp
5.33047e-08	-0.178002	0.883	0.944	0.00172105	Cdk8
9.16854e-07	-0.178439	0.821	0.929	0.0296025	Tra2a
4.22704e-09	-0.18288	0.973	0.985	0.000136478	AY036118
2.0307e-11	-0.185886	0.946	0.965	6.55652e-07	Gm10790
4.11874e-08	-0.192988	0.879	0.941	0.00132982	Agmo
3.3381e-07	-0.197279	0.686	0.835	0.0107777	Rnaset2b
6.14972e-08	-0.207968	0.74	0.871	0.00198556	Ccni
5.73808e-08	-0.227687	0.251	0.474	0.00185265	Gm2000
1.7424e-13	-0.244889	0.009	0.232	5.6257e-09	Slc15a2
1.2559e-08	-0.251391	0.623	0.782	0.000405493	Lrba
2.79683e-08	-0.253332	0.646	0.821	0.000903013	8030442B05Rik
3.43557e-10	-0.273367	0.614	0.806	1.10924e-05	Ppfia4
3.02271e-33	-0.578851	0.076	0.603	9.75942e-29	Tsix
2.69712e-61	-1.26421	0.188	0.988	8.7082e-57	Xist

## Sheet: cluster 7
p_val	avg_log2FC	pct.1	pct.2	p_val_adj	genes
5.29283e-12	0.589171	0.617	0.387	1.7089e-07	Ccl12
4.97401e-15	0.521599	0.706	0.487	1.60596e-10	Ifi30
3.07816e-13	0.500804	0.487	0.21	9.93847e-09	Tspo
5.08251e-14	0.43483	0.706	0.408	1.64099e-09	Gm10076
1.01032e-08	0.422595	0.372	0.147	0.000326202	Hmox1
1.10908e-10	0.393489	0.61	0.387	3.5809e-06	Ldha
8.08264e-08	0.389153	0.55	0.349	0.00260964	Lyz2
3.16708e-10	0.37334	0.368	0.126	1.02256e-05	Lpl
2.2538e-10	0.373227	0.506	0.248	7.27686e-06	Txn1
3.10526e-08	0.360007	0.338	0.126	0.00100259	Fabp5
1.3424e-09	0.358552	0.651	0.424	4.33421e-05	Selenow
1.86787e-10	0.347369	0.736	0.605	6.03079e-06	Hint1
9.54282e-07	0.331505	0.446	0.252	0.0308109	Ifitm3
1.47511e-19	0.326509	0.294	0	4.76268e-15	Eif2s3y
6.34658e-09	0.326274	0.714	0.521	0.000204912	Pkm
7.47781e-09	0.324558	0.665	0.479	0.000241436	Cox5a
7.64311e-08	0.316193	0.632	0.445	0.00246773	Cox7b
7.66403e-08	0.316081	0.643	0.5	0.00247448	Ran
3.86452e-07	0.313415	0.554	0.382	0.0124774	Nme1
5.52383e-08	0.312305	0.613	0.429	0.00178348	Micos10
3.05632e-11	0.310861	0.814	0.714	9.86793e-07	Nme2
7.62895e-12	0.297516	0.253	0.034	2.46316e-07	Ifitm2
6.03651e-08	0.292701	0.743	0.622	0.00194901	Prdx1
1.05415e-08	0.29134	0.413	0.185	0.000340352	Naaa
1.31857e-07	0.281713	0.706	0.546	0.00425727	Sec61b
5.18071e-08	0.281634	0.502	0.269	0.0016727	Romo1
6.14196e-09	0.278938	0.829	0.718	0.000198306	Calm1
1.4557e-07	0.278742	0.729	0.597	0.00470001	Atp5j
7.41351e-07	0.277244	0.628	0.45	0.023936	Atp5mpl
2.99411e-08	0.276759	0.777	0.634	0.000966709	Atpif1
7.22922e-07	0.276475	0.602	0.42	0.023341	Ndufb1-ps
3.5862e-07	0.275664	0.569	0.37	0.0115788	Ndufs5
2.86336e-08	0.27443	0.361	0.155	0.000924493	Hebp1
4.81916e-12	0.274222	0.907	0.786	1.55596e-07	Sh3bgrl3
9.2403e-07	0.262993	0.628	0.462	0.0298341	Psma3
3.39369e-16	0.261454	0.245	0	1.09572e-11	Ddx3y
6.91945e-12	0.260854	0.926	0.836	2.23408e-07	Rpl35
1.69473e-09	0.25981	0.792	0.714	5.47177e-05	Ssr4
7.23378e-07	0.258954	0.576	0.382	0.0233557	Tomm7
2.15797e-09	0.256602	0.23	0.046	6.96745e-05	C4b
3.02196e-08	0.255731	0.803	0.714	0.0009757	Gpx1
6.5146e-09	0.255629	0.204	0.034	0.000210337	Ccl2
5.67678e-08	0.254767	0.401	0.185	0.00183286	Slirp
1.05094e-09	0.250026	0.814	0.739	3.39318e-05	Rbm3
1.44688e-06	0.249793	0.416	0.214	0.0467154	Hmgn2
2.5529e-09	0.247704	0.186	0.021	8.24255e-05	Cd72
6.17854e-07	0.247267	0.755	0.613	0.0199487	Atp5h
6.13061e-09	0.245244	0.877	0.819	0.000197939	Gapdh
1.0804e-15	0.245231	0.238	0	3.48829e-11	Uty
1.34743e-09	0.242051	0.822	0.744	4.35044e-05	Npm1
2.81332e-08	0.24176	0.814	0.706	0.000908337	Ybx1
3.32209e-07	0.241371	0.874	0.735	0.010726	Cox8a
1.9886e-09	0.232917	0.212	0.034	6.42058e-05	Ifi207
4.51182e-07	0.231743	0.803	0.714	0.0145673	Pycard
7.62565e-08	0.229211	0.145	0.013	0.00246209	Lgals3
5.466e-11	0.223067	0.937	0.891	1.76481e-06	Hsp90ab1
3.87394e-07	0.222852	0.818	0.714	0.0125078	Arhgdib
2.35921e-08	0.222772	0.257	0.071	0.000761717	Socs3
9.92032e-14	0.221261	0.929	0.861	3.20297e-09	Rpl14
1.05537e-09	0.220828	0.145	0	3.40747e-05	Wfdc17
1.29085e-06	0.219511	0.193	0.05	0.0416775	Lgals1
8.11879e-08	0.207576	0.26	0.076	0.00262131	Ripor2
1.16083e-06	0.207169	0.167	0.034	0.0374798	Apoc1
4.74759e-07	0.204848	0.9	0.786	0.0153285	Arpc2
2.14556e-12	0.203795	0.985	0.954	6.92737e-08	Ftl1
9.51798e-07	0.185843	0.249	0.084	0.0307307	Bola3
1.05918e-06	0.184175	0.223	0.067	0.0341976	Fcgr4
3.2531e-07	0.182873	0.286	0.101	0.0105033	Tagln2
7.64771e-09	0.18249	0.929	0.878	0.000246922	Pfn1
5.08494e-07	0.179089	0.881	0.815	0.0164178	Arpc1b
3.33011e-07	0.1781	0.16	0.025	0.0107519	Cfb
3.20397e-07	0.176057	0.268	0.088	0.0103447	Milr1
1.73649e-14	0.174321	0.996	0.979	5.60662e-10	Fth1
1.33704e-06	0.173619	0.914	0.84	0.0431691	Rps17
2.0675e-10	0.171509	0.97	0.924	6.67535e-06	Cfl1
3.28088e-11	0.16927	0.941	0.916	1.0593e-06	Ctsl
3.19116e-08	0.168493	0.193	0.034	0.00103033	Klf2
6.04731e-07	0.164853	0.208	0.055	0.019525	Psat1
3.71851e-11	0.162507	0.955	0.912	1.20059e-06	Rps6
4.079e-09	0.161997	0.944	0.887	0.000131699	Rack1
1.27292e-07	0.161517	0.212	0.05	0.00410988	Sept9
3.46303e-08	0.161496	0.13	0.004	0.00111811	Lilrb4a
1.54614e-11	0.158167	0.974	0.92	4.99201e-07	Rpl8
8.82374e-11	0.157082	0.974	0.929	2.84892e-06	Ppia
1.43042e-07	0.153469	0.981	0.958	0.00461841	mt-Nd1
4.35535e-07	0.151323	0.212	0.055	0.0140621	Atad2
1.25816e-06	0.1492	0.963	0.916	0.0406223	Rps26
3.506e-11	0.148916	0.959	0.933	1.13198e-06	Rps2
1.51451e-07	0.14452	0.959	0.924	0.0048899	Rpl10a
4.22631e-07	0.144416	0.149	0.021	0.0136455	Msr1
7.00092e-12	0.142945	0.978	0.962	2.26039e-07	Rpsa
1.56785e-07	0.139347	0.985	0.929	0.00506213	Rps18
6.80038e-10	0.1324	0.985	0.945	2.19564e-05	Rps16
1.86116e-10	0.132386	0.974	0.95	6.00912e-06	Rps19
1.67016e-08	0.127382	0.944	0.929	0.000539246	Rpl27
8.28412e-07	0.126244	0.186	0.042	0.026747	Zbp1
1.48203e-09	0.125651	0.963	0.945	4.78504e-05	Rps5
1.6056e-07	0.123959	0.967	0.929	0.00518401	Rpl15
4.94544e-10	0.120898	0.955	0.937	1.59673e-05	Rpl18
3.98089e-08	0.115866	0.13	0.004	0.00128531	Gpr65
8.60778e-09	0.115834	0.13	0	0.000277919	Kdm5d
1.01915e-06	0.115611	0.152	0.025	0.0329052	AB124611
1.4834e-08	0.113851	0.978	0.95	0.000478945	Rplp0
9.11861e-10	0.109735	0.981	0.971	2.94413e-05	Rpl32
3.96202e-11	0.109105	0.985	0.975	1.27922e-06	Rps27a
7.90712e-07	0.107539	0.978	0.937	0.0255297	Rpl12
4.40459e-07	0.105706	0.978	0.945	0.0142211	Rpl9
1.53212e-06	0.105405	0.97	0.954	0.0494675	Rpl41
6.77324e-11	0.102687	0.989	0.987	2.18688e-06	Rps8
2.63135e-07	0.102211	0.967	0.954	0.00849585	Rpl11
5.6787e-10	0.101816	0.993	0.987	1.83348e-05	Rps12
2.19587e-09	0.0997598	0.981	0.962	7.08982e-05	Rpl19
8.26438e-09	0.0993232	0.993	0.975	0.000266832	Rpl13
2.36215e-09	0.0965723	0.985	0.983	7.62666e-05	Rpl13a
1.44237e-06	0.0884518	0.134	0.017	0.0465699	Lmna
1.33406e-10	0.0741626	1	0.996	4.30728e-06	Actb
3.57898e-13	0.0713196	1	1	1.15555e-08	Tmsb4x
2.44658e-11	-0.0645159	1	1	7.89928e-07	Hexb
1.50612e-13	-0.0938921	1	1	4.8628e-09	Cst3
1.80238e-10	-0.102471	0.97	0.945	5.81935e-06	Marcks
2.26567e-12	-0.108001	0.974	0.971	7.31518e-08	Csf1r
5.08486e-08	-0.119867	1	1	0.00164175	Cmss1
8.04267e-09	-0.120035	0.955	0.945	0.000259674	Qk
4.26563e-11	-0.128884	0.978	0.992	1.37724e-06	Malat1
6.25847e-09	-0.142387	0.937	0.929	0.000202067	Cx3cr1
5.63148e-13	-0.150757	0.933	0.933	1.81823e-08	Serinc3
1.5599e-08	-0.155724	0.848	0.832	0.000503647	Epb41l2
9.91815e-07	-0.157763	0.796	0.836	0.0320227	Itgb5
1.4049e-08	-0.169877	0.019	0.16	0.000453599	Slc15a2
3.89348e-07	-0.170461	0.896	0.929	0.0125709	Siglech
1.26543e-06	-0.195687	0.825	0.878	0.040857	Frmd4a
8.57281e-07	-0.233518	0.736	0.828	0.027679	Maf
5.86204e-07	-0.242504	0.647	0.71	0.0189268	Chd9
1.08412e-06	-0.24385	0.71	0.748	0.0350029	Pmepa1
1.27387e-13	-0.248705	0.866	0.895	4.11294e-09	Gpr34
2.75637e-18	-0.249475	0.948	0.954	8.89948e-14	P2ry12
2.80305e-08	-0.249988	0.691	0.756	0.000905019	Rsrp1
1.37754e-10	-0.25623	0.758	0.786	4.44765e-06	Plxdc2
4.23374e-08	-0.262223	0.695	0.773	0.00136695	Mir99ahg
8.10166e-10	-0.266728	0.68	0.756	2.61578e-05	Mef2a
4.01906e-08	-0.269232	0.643	0.723	0.00129763	Foxn3
6.60957e-09	-0.278074	0.74	0.832	0.000213403	Tmem119
5.70712e-08	-0.281262	0.662	0.756	0.00184266	Tanc2
6.73894e-09	-0.283938	0.688	0.794	0.00021758	Arhgap5
5.95267e-07	-0.301265	0.461	0.626	0.0192194	Ppfia4
3.82445e-07	-0.302544	0.405	0.563	0.012348	Adap2os
1.39082e-09	-0.314483	0.658	0.777	4.49055e-05	Elmo1
4.29571e-12	-0.314865	0.74	0.807	1.38696e-07	Tgfbr1
2.58139e-08	-0.338417	0.502	0.676	0.000833454	Dleu2
2.72928e-07	-0.347413	0.283	0.466	0.00881203	Bank1
2.49834e-20	-0.348744	0.022	0.332	8.06638e-16	Tsix
1.54387e-17	-0.352201	0.81	0.895	4.9847e-13	Selplg
2.0531e-09	-0.387169	0.472	0.622	6.62884e-05	Gm10790
1.65553e-35	-0.983998	0.141	0.664	5.34522e-31	Xist

## Sheet: cluster 8
p_val	avg_log2FC	pct.1	pct.2	p_val_adj	genes
1.32369e-25	0.711175	0.432	0	4.27379e-21	Uty
2.8254e-16	0.461179	0.284	0	9.12236e-12	Eif2s3y
1.34014e-16	0.430913	0.29	0	4.32691e-12	Ddx3y
1.35944e-07	0.399553	0.579	0.32	0.00438923	Fth1
1.05915e-07	0.316791	0.902	0.718	0.00341967	Plp1
9.78881e-08	0.263782	0.197	0.029	0.00316051	Map3k19
5.6224e-07	0.22532	0.29	0.097	0.018153	Atp5e
4.60678e-07	0.225155	0.399	0.16	0.0148739	Cox8a
8.32835e-07	0.184292	0.126	0.005	0.0268897	Kdm5d
6.85381e-08	0.151748	0.251	0.053	0.00221289	Bsg
4.31073e-08	-0.291455	0.038	0.228	0.00139181	Slc15a2
1.53117e-16	-0.57805	0.18	0.602	4.94369e-12	Tsix
1.07985e-33	-1.11286	0.279	0.976	3.48652e-29	Xist

## Sheet: cluster 9
p_val	avg_log2FC	pct.1	pct.2	p_val_adj	genes
1.87742e-09	1.2985	0.775	0.162	6.06162e-05	Hmox1
9.01951e-11	0.9864	0.91	0.351	2.91213e-06	Gapdh
7.16444e-07	0.927081	0.649	0.162	0.0231318	Creg1
1.3331e-07	0.924114	0.613	0.081	0.00430417	Tspo
4.38226e-07	0.891498	0.829	0.27	0.014149	Ctsz
1.66651e-07	0.875659	0.667	0.108	0.00538067	Esd
2.3751e-07	0.87097	0.568	0.054	0.00766849	Bcl2a1b
1.10818e-06	0.829632	0.622	0.108	0.0357797	Ifi30
7.05922e-07	0.829229	0.757	0.297	0.0227921	Cstb
2.67056e-07	0.82417	0.64	0.135	0.00862243	Pgam1
2.20116e-07	0.805802	0.622	0.081	0.00710689	Pgk1
1.54212e-06	0.803738	0.676	0.189	0.0497903	Cd52
7.15242e-07	0.798471	0.757	0.189	0.023093	Eif5a
4.19075e-07	0.765971	0.477	0	0.0135307	Slc48a1
5.50994e-08	0.754353	0.712	0.108	0.00177899	Tomm20
1.01442e-07	0.730773	0.667	0.081	0.00327526	Mrpl52
1.43622e-07	0.702584	0.505	0	0.00463713	Cycs
2.24866e-07	0.637356	0.91	0.649	0.00726025	Ctsd
1.17568e-06	0.591431	0.45	0	0.0379591	Itgb2
1.49361e-06	0.58361	0.604	0.081	0.0482243	Ndufs8
1.17568e-06	0.565449	0.45	0	0.0379591	Rwdd1
1.17568e-06	0.55819	0.45	0	0.0379591	Acp1
4.41595e-08	0.370525	1	0.973	0.00142578	Fth1
1.00284e-06	0.363706	0.991	0.919	0.0323786	Ftl1
9.49785e-08	-0.21692	1	1	0.00306657	Gm42418
3.76862e-09	-0.259397	1	1	0.000121678	Cmss1
2.8811e-12	-0.44513	0.982	1	9.30221e-08	Camk1d
1.51271e-06	-0.548412	0.703	0.973	0.0488408	Plp1
6.44396e-07	-0.624671	0.649	0.946	0.0208056	Nrxn1
2.17057e-07	-0.699456	0.505	0.892	0.00700811	Gpc5
1.76573e-07	-0.787109	0.441	0.811	0.00570101	Nrxn3
2.20861e-07	-0.856738	0.288	0.676	0.00713094	Auts2

[truncated: 6 more sheets: cluster 10, cluster 11, cluster 12, cluster 13, cluster 14, cluster 15]
