# Supplementary material for: CRISPR/CasRx suppresses KRAS-induced brain arteriovenous malformation developed in postnatal brain endothelial cells in mice
Source: JCI Insight. 2024 Nov 22;9(22):e179729. doi: 10.1172/jci.insight.179729 (PMC11601911; doi:10.1172/jci.insight.179729)
Supplement: Supplemental table 9 [file jciinsight-9-179729-s248.xlsx]

## Sheet: AS_subcluster
p_val	avg_log2FC	pct.1	pct.2	p_val_adj	cluster	gene
3.83631e-162	0.441508	1	0.912	1.23863e-157	0	Frmd4a
3.39078e-155	0.457567	1	0.845	1.09478e-150	0	Gnao1
2.85489e-143	0.52004	1	0.835	9.21759e-139	0	Grm3
1.07663e-130	0.623418	0.993	0.714	3.47612e-126	0	Rgs7
6.81809e-121	0.449795	1	0.795	2.20136e-116	0	Mertk
6.27855e-109	0.358775	1	0.879	2.02715e-104	0	Ctnnd2
7.2325e-106	0.507405	0.989	0.756	2.33516e-101	0	Eif4g3
2.38099e-104	0.456134	1	0.773	7.68749e-100	0	Dgkb
4.37385e-104	0.590598	0.972	0.665	1.41219e-99	0	Wnk2
6.51038e-104	0.458777	0.995	0.794	2.10201e-99	0	Ptprt
1.92751e-102	0.413834	1	0.832	6.22334e-98	0	Cadm1
1.28896e-97	0.487587	0.991	0.747	4.16167e-93	0	Daam2
1.88534e-96	0.349269	1	0.9	6.08719e-92	0	Ntm
3.61842e-96	0.343357	1	0.88	1.16828e-91	0	Msi2
3.2966e-95	0.469816	0.995	0.755	1.06437e-90	0	Sik3
1.25416e-90	0.459721	0.996	0.756	4.04929e-86	0	Stox2
5.21648e-90	0.356344	1	0.872	1.68425e-85	0	Auts2
6.09733e-90	0.326254	1	0.88	1.96865e-85	0	Macf1
2.05888e-88	0.331763	1	0.879	6.64751e-84	0	Ank2
3.15909e-87	0.396475	0.996	0.849	1.01998e-82	0	Prex2
1.00121e-86	0.40176	1	0.809	3.23261e-82	0	Rgs20
3.15057e-86	0.718253	0.883	0.473	1.01723e-81	0	Rgs6
4.57539e-86	0.517873	0.966	0.7	1.47726e-81	0	Hivep3
5.3971e-85	0.403244	0.998	0.837	1.74256e-80	0	Grid2
9.53258e-85	0.265718	1	0.922	3.07778e-80	0	Zbtb20
1.10236e-82	0.611266	0.908	0.544	3.55919e-78	0	Ephb1
4.51264e-81	0.604022	0.865	0.506	1.457e-76	0	4930488L21Rik
4.12778e-79	0.358667	1	0.889	1.33274e-74	0	Rora
7.56059e-79	0.379841	0.998	0.806	2.44109e-74	0	Dtna
1.48461e-78	0.420453	1	0.786	4.79337e-74	0	B3galt1
2.55109e-78	0.264904	1	0.94	8.23671e-74	0	Cadm2
3.87361e-78	0.63208	0.804	0.399	1.25067e-73	0	Taco1
4.69746e-78	0.443663	0.989	0.732	1.51667e-73	0	Nwd1
6.30638e-78	0.515582	0.977	0.666	2.03614e-73	0	Clmn
7.31314e-78	0.574915	0.933	0.611	2.36119e-73	0	Gm26917
5.8518e-77	0.301018	1	0.945	1.88937e-72	0	Gpc5
2.50897e-74	0.549156	0.874	0.536	8.10071e-70	0	Lncpint
5.43862e-74	0.455458	0.968	0.767	1.75597e-69	0	Tjp1
1.04908e-73	0.431815	0.993	0.757	3.38716e-69	0	Abr
1.24265e-73	0.424427	0.995	0.749	4.01215e-69	0	Dennd1a
1.44936e-71	0.433387	0.996	0.764	4.67956e-67	0	Negr1
2.49745e-71	0.486889	0.927	0.626	8.06353e-67	0	Gli2
3.07072e-71	0.371316	0.998	0.808	9.91442e-67	0	Tnik
3.77016e-70	0.430975	0.982	0.724	1.21727e-65	0	Gli3
1.73352e-68	0.743016	0.772	0.423	5.59703e-64	0	Unc13c
4.75185e-68	0.504665	0.958	0.658	1.53423e-63	0	Gabbr2
7.76136e-68	0.409641	0.995	0.738	2.50591e-63	0	Fmn2
9.13063e-68	0.493752	0.904	0.606	2.94801e-63	0	Garem1
1.39338e-66	0.411713	1	0.76	4.4988e-62	0	Gm3764
1.74201e-66	0.549751	0.919	0.622	5.62443e-62	0	Rmst
2.70711e-66	0.327738	1	0.842	8.74045e-62	0	Trim9
2.39077e-65	0.369783	0.998	0.808	7.71907e-61	0	Maml2
2.48014e-65	0.460855	0.965	0.702	8.00762e-61	0	Fam20a
5.29505e-65	0.331919	1	0.843	1.70961e-60	0	Mir99ahg
4.71256e-64	0.40536	1	0.767	1.52154e-59	0	Syne1
1.26731e-63	0.465311	0.933	0.653	4.09177e-59	0	Grin2c
3.68875e-62	0.327797	0.993	0.919	1.19099e-57	0	Luzp2
3.90099e-62	0.462536	0.938	0.713	1.25951e-57	0	Fars2
3.90872e-62	0.494783	0.959	0.713	1.26201e-57	0	Zswim6
7.51243e-62	0.462278	0.956	0.678	2.42554e-57	0	Glis3
8.48336e-62	0.441513	0.947	0.706	2.73902e-57	0	Prdm16
1.76256e-61	0.470555	0.933	0.639	5.69077e-57	0	Pde8b
2.10698e-61	0.373329	0.984	0.764	6.8028e-57	0	Fnbp1
4.15058e-61	0.430093	0.954	0.671	1.3401e-56	0	Mical2
4.51319e-61	0.414915	0.965	0.719	1.45717e-56	0	Fgfr2
6.88729e-61	0.415646	0.996	0.782	2.2237e-56	0	Kirrel3
1.47447e-60	0.441746	0.966	0.681	4.76063e-56	0	Znrf3
2.7404e-60	0.334242	0.996	0.832	8.84794e-56	0	Magi2
2.66092e-59	0.472012	0.906	0.616	8.59131e-55	0	Tnfrsf19
7.07964e-59	0.372415	0.993	0.757	2.2858e-54	0	Mir100hg
1.03673e-58	0.269788	1	0.89	3.3473e-54	0	Nfia
4.68847e-58	0.392726	0.984	0.774	1.51377e-53	0	Gpc6
1.48439e-57	0.458083	0.818	0.526	4.79265e-53	0	A330023F24Rik
2.68843e-57	0.44808	0.95	0.688	8.68015e-53	0	Pde7b
5.12864e-57	0.516142	0.873	0.593	1.65588e-52	0	Hdac9
4.90341e-56	0.470507	0.894	0.62	1.58316e-51	0	Irak2
1.76203e-55	0.417127	0.954	0.687	5.68906e-51	0	Sgip1
2.78228e-55	0.357886	0.973	0.766	8.98315e-51	0	Limch1
4.91068e-55	0.426738	0.917	0.657	1.58551e-50	0	Bach2
6.03453e-55	0.358086	0.991	0.753	1.94837e-50	0	Pnisr
6.61665e-54	0.352056	0.993	0.775	2.13632e-49	0	4930402H24Rik
7.02062e-53	0.405285	0.965	0.731	2.26675e-48	0	Dab1
8.41375e-53	0.435573	0.899	0.652	2.71655e-48	0	Efr3b
1.18134e-52	0.414784	0.915	0.648	3.81418e-48	0	Arhgap26
1.1966e-52	0.362248	0.984	0.759	3.86346e-48	0	Chd9
1.20886e-52	0.421645	0.908	0.669	3.90305e-48	0	Thrb
4.78373e-52	0.456969	0.873	0.589	1.54452e-47	0	Magi3
6.78214e-52	0.385414	0.92	0.66	2.18975e-47	0	Fgd6
7.06899e-52	0.362988	0.979	0.749	2.28236e-47	0	Dock1
1.31753e-51	0.359404	0.993	0.792	4.25391e-47	0	Zeb1
1.89195e-51	0.432401	0.857	0.585	6.10853e-47	0	Zfp532
4.90623e-51	0.396783	0.931	0.681	1.58408e-46	0	Nedd4l
7.54386e-51	0.622836	0.789	0.535	2.43569e-46	0	Dcc
7.77715e-51	0.376082	0.956	0.748	2.51101e-46	0	Meis2
9.66699e-51	0.348018	0.982	0.766	3.12118e-46	0	Clasp2
1.10376e-50	0.34731	0.984	0.764	3.56373e-46	0	Enah
2.08451e-50	0.34877	0.979	0.767	6.73025e-46	0	Arhgef12
2.91158e-50	0.29368	0.996	0.839	9.40061e-46	0	Celf2
1.90097e-49	0.323844	0.986	0.815	6.13767e-45	0	Dlgap1
1.91869e-49	0.389382	0.943	0.704	6.19489e-45	0	Mast4
1.92835e-49	0.372125	0.943	0.737	6.22606e-45	0	Psd3
4.24656e-49	0.401112	0.904	0.646	1.37109e-44	0	Rapgef3
1.30006e-48	0.438427	0.788	0.548	4.19751e-44	0	Hdac4
2.42435e-48	0.464608	0.665	0.347	7.82749e-44	0	Eogt
1.159e-47	0.395107	0.996	0.746	3.74208e-43	0	Hdac8
1.28962e-47	0.307507	0.998	0.849	4.16379e-43	0	Pbx1
2.33461e-47	0.383572	0.947	0.708	7.53777e-43	0	Srgap3
2.92039e-47	0.390366	0.908	0.675	9.42906e-43	0	Fbxl17
4.2074e-47	0.417691	0.812	0.545	1.35844e-42	0	Aff1
8.71385e-47	0.381581	0.943	0.716	2.81344e-42	0	Plekhg1
1.05343e-46	0.362268	0.973	0.772	3.40119e-42	0	Slco1c1
3.6321e-46	0.310126	0.996	0.829	1.1727e-41	0	Rorb
4.38896e-46	0.382047	0.966	0.695	1.41706e-41	0	Grk3
4.45233e-46	0.35976	0.996	0.764	1.43752e-41	0	Farp1
5.9889e-46	0.483923	0.619	0.326	1.93364e-41	0	Lypd6
1.89367e-45	0.352643	0.943	0.717	6.11408e-41	0	Apba2
2.46465e-45	0.405378	0.883	0.623	7.95761e-41	0	Hivep2
2.52638e-45	0.387106	0.887	0.629	8.15691e-41	0	Dpf3
2.7846e-45	0.383363	0.92	0.676	8.99063e-41	0	Fam13c
4.46307e-45	0.388108	0.924	0.688	1.44099e-40	0	Hip1
5.02693e-45	0.475944	0.66	0.374	1.62304e-40	0	Gfra1
5.68209e-45	0.34131	0.965	0.753	1.83458e-40	0	Sox5
2.35327e-44	0.286122	0.993	0.83	7.59801e-40	0	Sfxn5
4.35792e-44	0.387113	0.968	0.728	1.40704e-39	0	Cdh20
5.68218e-44	0.405341	0.885	0.621	1.8346e-39	0	Npas2
4.09384e-43	0.297898	1	0.805	1.32178e-38	0	Son
1.0349e-42	0.399268	0.883	0.645	3.34137e-38	0	Akap6
1.98117e-42	0.33795	0.965	0.742	6.39662e-38	0	Ddx17
2.2825e-42	0.3329	0.995	0.794	7.36949e-38	0	Pitpnc1
2.32544e-42	0.378446	0.952	0.7	7.50815e-38	0	Kcnn2
4.93344e-42	0.435997	0.867	0.563	1.59286e-37	0	Tox
7.49633e-42	0.328154	0.996	0.79	2.42034e-37	0	Trps1
9.39636e-42	0.349868	0.906	0.676	3.0338e-37	0	Daam1
9.73991e-42	0.329792	0.924	0.717	3.14473e-37	0	Mkln1
1.15665e-41	0.376383	0.573	0.283	3.73448e-37	0	Gm36988
1.31243e-41	0.388827	0.807	0.547	4.23744e-37	0	D130040H23Rik
2.44353e-41	0.369179	0.89	0.671	7.88941e-37	0	Foxo1
2.58398e-41	0.391675	0.913	0.664	8.34291e-37	0	Tmem164
2.59475e-41	0.315047	0.982	0.781	8.37767e-37	0	Phlpp1
2.69135e-41	0.387543	0.89	0.659	8.68956e-37	0	Nr3c2
5.25185e-41	0.330864	0.979	0.744	1.69567e-36	0	Snrnp70
5.59908e-41	0.373559	0.897	0.665	1.80777e-36	0	St3gal4
5.92533e-41	0.35323	0.881	0.655	1.91311e-36	0	Dnmt3a
7.37766e-41	0.394355	0.65	0.376	2.38203e-36	0	Pced1b
8.03169e-41	0.358982	0.986	0.732	2.59319e-36	0	Mapk4
1.03565e-40	0.326594	0.933	0.734	3.3438e-36	0	Rbm25
1.26518e-40	0.33504	0.933	0.71	4.08489e-36	0	Tnrc6a
1.33087e-40	0.361617	0.897	0.665	4.29697e-36	0	Vti1a
1.68776e-40	0.284363	0.989	0.804	5.44928e-36	0	Myo6
4.56394e-40	0.34965	0.903	0.683	1.47356e-35	0	Mbd5
9.07147e-40	0.288723	1	0.875	2.92891e-35	0	Npas3
9.39629e-40	0.334833	0.931	0.699	3.03378e-35	0	Ankrd11
1.02763e-39	0.288154	1	0.841	3.31792e-35	0	Pcdh7
1.08752e-39	0.316542	0.972	0.756	3.51129e-35	0	Phactr3
1.56238e-39	0.407544	0.612	0.345	5.04447e-35	0	Reck
1.78224e-39	0.333273	0.894	0.658	5.75432e-35	0	Huwe1
1.85918e-39	0.344281	0.91	0.702	6.00272e-35	0	Setd5
1.92142e-39	0.343004	0.981	0.79	6.20368e-35	0	Plcb1
2.13018e-39	0.339964	0.952	0.72	6.8777e-35	0	Lpp
2.23701e-39	0.363547	0.936	0.701	7.22262e-35	0	Grid1
3.66315e-39	0.347238	0.979	0.767	1.18272e-34	0	Nckap5
1.2594e-38	0.336276	0.926	0.696	4.06621e-34	0	Pou2f1
1.34514e-38	0.36922	0.901	0.673	4.34305e-34	0	Adcy2
1.91288e-38	0.361748	0.839	0.579	6.17613e-34	0	Shc3
2.58247e-38	0.401107	0.772	0.548	8.33801e-34	0	Bcar3
3.19095e-38	0.328368	0.972	0.793	1.03026e-33	0	Sema6d
5.33081e-38	0.372211	0.784	0.548	1.72116e-33	0	Slc22a23
7.43492e-38	0.368205	0.989	0.758	2.40051e-33	0	Nhsl1
8.4009e-38	0.355265	0.915	0.655	2.7124e-33	0	Arhgef4
1.79313e-37	0.35039	0.942	0.705	5.78948e-33	0	Pard3b
5.2348e-37	0.318491	0.996	0.801	1.69016e-32	0	Gria2
5.56865e-37	0.254013	0.998	0.887	1.79795e-32	0	Nlgn1
5.74068e-37	0.30277	0.998	0.809	1.85349e-32	0	Ppp2r2b
7.49742e-37	0.348956	0.949	0.71	2.42069e-32	0	Prkd1
1.03555e-36	0.331236	0.871	0.665	3.34347e-32	0	Arid1b
1.81147e-36	0.396183	0.867	0.652	5.8487e-32	0	Grip1
1.93527e-36	0.342108	0.94	0.699	6.2484e-32	0	Phkg1
1.95265e-36	0.355736	0.798	0.564	6.30453e-32	0	Atp2b2
2.42016e-36	0.349165	0.896	0.679	7.81397e-32	0	Egfr
2.79638e-36	0.356225	0.864	0.648	9.02867e-32	0	Wwc1
3.67222e-36	0.346422	0.841	0.614	1.18565e-31	0	Zhx2
6.38504e-36	0.325858	0.977	0.747	2.06154e-31	0	Phf21a
6.49755e-36	0.452188	0.708	0.434	2.09786e-31	0	Fgf13
7.08097e-36	0.285912	0.979	0.841	2.28623e-31	0	Lrrc4c
7.49133e-36	0.328018	0.878	0.62	2.41873e-31	0	Clasp1
8.96738e-36	0.320277	0.91	0.693	2.8953e-31	0	Mycbp2
9.36735e-36	0.356065	0.873	0.643	3.02444e-31	0	Ext1
9.91233e-36	0.35031	0.759	0.531	3.20039e-31	0	Psd2
1.61537e-35	0.396887	0.512	0.268	5.21554e-31	0	Colgalt2
1.86627e-35	0.389181	0.653	0.407	6.02564e-31	0	Ankrd6
3.3582e-35	0.491439	0.57	0.315	1.08426e-30	0	Cep128
5.02972e-35	0.339128	0.685	0.442	1.62395e-30	0	Nsmf
5.14351e-35	0.364117	0.777	0.544	1.66069e-30	0	Chst11
6.06201e-35	0.352117	0.901	0.676	1.95724e-30	0	Mapk10
1.22685e-34	0.326795	0.943	0.704	3.96114e-30	0	Phkb
1.94029e-34	0.312217	0.917	0.705	6.26461e-30	0	Ptk2
2.11967e-34	0.323228	0.887	0.672	6.84378e-30	0	Aak1
2.20809e-34	0.319984	0.998	0.813	7.12927e-30	0	Gabrb1
2.21087e-34	0.34106	0.805	0.58	7.13822e-30	0	Trappc9
2.28811e-34	0.39501	0.837	0.596	7.38761e-30	0	Mgat5
2.30599e-34	0.325156	0.823	0.612	7.44536e-30	0	Usp24
2.33015e-34	0.320815	0.917	0.676	7.52334e-30	0	Wasf3
2.35088e-34	0.337075	0.94	0.716	7.59028e-30	0	Bmpr1b
2.54372e-34	0.285318	0.986	0.795	8.21292e-30	0	Spire1
2.98628e-34	0.326678	0.853	0.632	9.6418e-30	0	Ambra1
3.31303e-34	0.325527	0.899	0.67	1.06968e-29	0	Tcf25
3.99453e-34	0.356648	0.75	0.505	1.28971e-29	0	Cnnm2
4.39754e-34	0.329097	0.855	0.628	1.41983e-29	0	Tom1l2
4.58537e-34	0.342452	0.712	0.481	1.48048e-29	0	St5
6.72426e-34	0.338265	0.761	0.564	2.17106e-29	0	Dyrk1a
7.07677e-34	0.273981	0.975	0.788	2.28488e-29	0	Spag9
9.00966e-34	0.44657	0.765	0.565	2.90895e-29	0	Kcnq3
9.37351e-34	0.304857	0.927	0.723	3.02643e-29	0	Crebbp
2.56541e-33	0.320498	0.899	0.69	8.28293e-29	0	Nfat5
2.72518e-33	0.444034	0.612	0.34	8.79878e-29	0	Eda
3.2276e-33	0.335682	0.72	0.513	1.0421e-28	0	Ctif
3.32858e-33	0.271434	0.991	0.831	1.0747e-28	0	Dock4
3.51267e-33	0.336374	0.952	0.716	1.13413e-28	0	Zhx3
4.34752e-33	0.301455	0.968	0.756	1.40368e-28	0	Kmt2c
4.62166e-33	0.312338	1	0.834	1.4922e-28	0	Adgrb3
7.79304e-33	0.320702	0.85	0.646	2.51614e-28	0	Herc1
9.62439e-33	0.330571	0.802	0.563	3.10743e-28	0	Itsn2
1.27427e-32	0.329185	0.726	0.5	4.11425e-28	0	Sema4d
1.37767e-32	0.340678	0.834	0.616	4.4481e-28	0	Slc9a9
1.61269e-32	0.280287	0.988	0.798	5.20688e-28	0	Nrcam
1.61517e-32	0.311416	0.86	0.661	5.2149e-28	0	Atad2b
2.11193e-32	0.309638	0.935	0.714	6.81879e-28	0	Atrx
2.13551e-32	0.309813	0.858	0.637	6.89492e-28	0	Fam193a
2.21631e-32	0.315874	0.864	0.635	7.15581e-28	0	Trpm7
2.36866e-32	0.290265	0.936	0.724	7.64771e-28	0	Usp34
2.54221e-32	0.336671	0.958	0.709	8.20804e-28	0	Phka1
2.58855e-32	0.311705	0.913	0.691	8.35765e-28	0	Chd4
3.45734e-32	0.333019	0.811	0.59	1.11627e-27	0	Map2k6
4.35971e-32	0.350012	0.788	0.573	1.40762e-27	0	9430041J12Rik
4.46845e-32	0.327509	0.834	0.602	1.44273e-27	0	Hif3a
5.03686e-32	0.320901	0.802	0.589	1.62625e-27	0	Dlg5
5.4529e-32	0.31694	0.943	0.735	1.76058e-27	0	Klf12
6.12405e-32	0.35501	0.703	0.478	1.97727e-27	0	Ttll8
7.05696e-32	0.32158	0.802	0.581	2.27848e-27	0	Jarid2
8.09623e-32	0.352173	0.69	0.47	2.61403e-27	0	Emx2os
8.58454e-32	0.302337	0.927	0.714	2.77169e-27	0	Cdc42bpa
9.22257e-32	0.306766	0.83	0.627	2.97769e-27	0	Trak1
9.86797e-32	0.276265	0.283	0.078	3.18607e-27	0	Gm10862
1.03122e-31	0.310256	0.825	0.621	3.32951e-27	0	Psme4
1.56705e-31	0.325439	0.619	0.376	5.05954e-27	0	Arhgap23
2.42395e-31	0.337634	0.726	0.518	7.8262e-27	0	Dzip1l
2.46089e-31	0.301675	0.908	0.688	7.94547e-27	0	Gramd3
3.12238e-31	0.313302	0.97	0.752	1.00812e-26	0	Cdh10
4.50109e-31	0.373744	0.577	0.347	1.45327e-26	0	Focad
8.18534e-31	0.352482	0.676	0.441	2.6428e-26	0	9630014M24Rik
9.08402e-31	0.30333	0.846	0.644	2.93296e-26	0	Fto
1.02803e-30	0.286536	0.91	0.708	3.3192e-26	0	Nsd1
1.08397e-30	0.307245	0.869	0.68	3.49982e-26	0	Rab31
1.09189e-30	0.278541	0.968	0.782	3.52539e-26	0	Paqr8
1.10844e-30	0.293892	0.961	0.753	3.57884e-26	0	Dst
1.14294e-30	0.326063	0.745	0.524	3.69021e-26	0	Raver2
2.34461e-30	0.310734	0.828	0.603	7.57003e-26	0	Tspan9
2.51171e-30	0.307748	0.855	0.652	8.10955e-26	0	Pdlim5
2.58908e-30	0.316805	0.869	0.658	8.35936e-26	0	Washc2
3.18475e-30	0.302478	0.91	0.698	1.02826e-25	0	Rb1
3.24336e-30	0.269102	0.956	0.77	1.04718e-25	0	Luc7l2
4.32062e-30	0.32309	0.947	0.688	1.395e-25	0	Gm6145
4.34978e-30	0.292794	0.874	0.66	1.40441e-25	0	Rbm5
4.59665e-30	0.328925	0.642	0.418	1.48412e-25	0	Ksr1
4.78969e-30	0.312105	0.791	0.583	1.54645e-25	0	Cachd1
5.65261e-30	0.301349	0.892	0.673	1.82506e-25	0	Prex1
5.72887e-30	0.311718	0.896	0.681	1.84968e-25	0	Vegfa
7.61042e-30	0.313859	0.278	0.078	2.45718e-25	0	Lama3
7.6387e-30	0.309397	0.885	0.684	2.46631e-25	0	Rfx3
8.66589e-30	0.319715	0.869	0.666	2.79796e-25	0	Fam49b
8.95279e-30	0.313595	0.89	0.688	2.89059e-25	0	Ccdc141
9.43308e-30	0.314897	0.814	0.609	3.04566e-25	0	Megf10
1.12788e-29	0.333821	0.853	0.635	3.64159e-25	0	Nol4
1.26023e-29	0.338295	0.772	0.552	4.06891e-25	0	Mllt3
1.30349e-29	0.306844	0.965	0.752	4.20859e-25	0	Fmnl2
1.32749e-29	0.29816	0.92	0.697	4.28608e-25	0	Jmjd1c
1.35002e-29	0.326416	0.789	0.565	4.3588e-25	0	Cpeb3
1.86402e-29	0.305263	0.848	0.65	6.01837e-25	0	Smarca2
1.8812e-29	0.333506	0.984	0.729	6.07384e-25	0	Lama2
2.59191e-29	0.32263	0.804	0.588	8.36849e-25	0	Ctdspl
2.82134e-29	0.278522	0.913	0.714	9.10926e-25	0	Kidins220
3.12659e-29	0.302871	0.92	0.712	1.00948e-24	0	Baz2b
3.57877e-29	0.321258	0.906	0.702	1.15548e-24	0	Prkn
3.83541e-29	0.2934	0.853	0.65	1.23834e-24	0	Srek1
4.10739e-29	0.342898	0.876	0.681	1.32615e-24	0	Macrod2
4.30513e-29	0.337108	0.793	0.571	1.39e-24	0	Zbtb16
4.31348e-29	0.295657	0.86	0.65	1.39269e-24	0	Rbm6
7.576e-29	0.311762	0.683	0.474	2.44606e-24	0	Arhgef10l
7.81103e-29	0.31018	0.841	0.615	2.52195e-24	0	Nrf1
1.05667e-28	0.307576	0.793	0.599	3.41168e-24	0	Tulp3
1.35974e-28	0.319741	0.883	0.656	4.3902e-24	0	Pid1
1.4001e-28	0.344387	0.782	0.573	4.52051e-24	0	Gm47283
1.6678e-28	0.367194	0.857	0.626	5.38481e-24	0	St6galnac5
1.73146e-28	0.287059	0.807	0.614	5.59037e-24	0	Ehmt1
1.78827e-28	0.288257	0.919	0.69	5.77379e-24	0	Gpatch8
1.9748e-28	0.28998	0.819	0.648	6.37603e-24	0	Rsf1
2.47671e-28	0.331939	0.75	0.547	7.99655e-24	0	Gm5089
3.11876e-28	0.311578	0.83	0.631	1.00695e-23	0	Mcu
4.69387e-28	0.285716	0.796	0.591	1.51551e-23	0	Ylpm1
4.95822e-28	0.3111	0.908	0.688	1.60086e-23	0	Ehbp1
6.07437e-28	0.309617	0.926	0.712	1.96123e-23	0	Rfx4
6.57834e-28	0.268313	0.894	0.7	2.12395e-23	0	Gtf2i
6.67944e-28	0.291168	0.878	0.681	2.15659e-23	0	Tead1
7.75955e-28	0.296264	0.942	0.733	2.50533e-23	0	Foxn3
8.07066e-28	0.286956	0.869	0.661	2.60577e-23	0	Nt5c2
9.59042e-28	0.360256	0.669	0.449	3.09646e-23	0	Ranbp3l
9.81059e-28	0.295157	0.8	0.613	3.16754e-23	0	Vps13b
1.03274e-27	0.295133	0.846	0.634	3.3344e-23	0	Cspp1
1.03487e-27	0.272597	0.887	0.683	3.34128e-23	0	Trip12
1.18378e-27	0.292249	0.896	0.703	3.82209e-23	0	Mboat2
1.36139e-27	0.274697	0.876	0.664	4.39551e-23	0	Ttc14
1.53927e-27	0.306181	0.885	0.684	4.96983e-23	0	Akt3
1.61635e-27	0.325941	0.819	0.618	5.21871e-23	0	Dio2
1.78523e-27	0.302043	0.754	0.56	5.76398e-23	0	Atxn7
1.79962e-27	0.308866	0.919	0.676	5.81044e-23	0	9330159F19Rik
2.16943e-27	0.329746	0.735	0.585	7.00443e-23	0	Xist
2.78165e-27	0.32585	0.827	0.617	8.98113e-23	0	Fam184a
3.3985e-27	0.310464	0.894	0.67	1.09727e-22	0	Mcc
3.94039e-27	0.297432	0.743	0.518	1.27223e-22	0	Ppp1r12b
4.06803e-27	0.307554	0.809	0.597	1.31344e-22	0	Crlf3
4.39806e-27	0.343112	0.811	0.6	1.42e-22	0	Asic2
4.66549e-27	0.303544	0.888	0.676	1.50635e-22	0	Ptprm
4.82757e-27	0.323979	0.871	0.646	1.55868e-22	0	Ghr
5.79581e-27	0.355463	0.837	0.589	1.87129e-22	0	Ptchd4
5.87767e-27	0.380195	0.46	0.236	1.89772e-22	0	Lef1
6.56225e-27	0.297521	0.763	0.561	2.11875e-22	0	Slc25a12
1.20948e-26	0.324061	0.434	0.21	3.90503e-22	0	Map3k5
1.25553e-26	0.268421	0.834	0.641	4.05372e-22	0	Thoc2
1.26891e-26	0.286088	0.901	0.692	4.09694e-22	0	Zcchc7
1.43709e-26	0.289717	0.903	0.693	4.63993e-22	0	Acss1
1.44957e-26	0.280592	0.761	0.567	4.68022e-22	0	Brwd1
2.00319e-26	0.280154	0.719	0.512	6.46769e-22	0	Rptor
2.45627e-26	0.327335	0.805	0.598	7.93056e-22	0	Stard13
2.56789e-26	0.276954	0.766	0.549	8.29094e-22	0	Sbno1
2.67156e-26	0.306706	0.66	0.441	8.62567e-22	0	Fam110b
2.7324e-26	0.299903	1	0.79	8.82209e-22	0	Dclk1
3.54215e-26	0.280837	0.812	0.612	1.14366e-21	0	Epc1
3.85958e-26	0.275856	0.727	0.512	1.24614e-21	0	Lncppara
4.31398e-26	0.341926	0.517	0.281	1.39286e-21	0	Mpped2
4.59152e-26	0.424751	0.524	0.313	1.48246e-21	0	Rbms3
6.09643e-26	0.395435	0.416	0.204	1.96836e-21	0	Rcan2
6.15071e-26	0.290051	0.809	0.614	1.98588e-21	0	Caskin1
6.75166e-26	0.273787	0.763	0.578	2.17991e-21	0	Arrb1
6.86278e-26	0.295425	0.754	0.547	2.21579e-21	0	Kcnn3
7.39359e-26	0.290332	0.936	0.724	2.38717e-21	0	Rasa2
7.67622e-26	0.287019	0.837	0.636	2.47842e-21	0	Myo18a
7.76684e-26	0.292566	0.657	0.473	2.50768e-21	0	Tbcel
7.84492e-26	0.292307	0.86	0.648	2.53289e-21	0	Acaca
1.04754e-25	0.280701	0.828	0.62	3.38219e-21	0	Dlg1
1.14785e-25	0.284175	0.846	0.651	3.70606e-21	0	Pan3
1.16506e-25	0.255236	0.888	0.731	3.76164e-21	0	Zfand3
1.35023e-25	0.45198	0.575	0.365	4.35948e-21	0	Pde10a
2.14989e-25	0.271095	0.931	0.718	6.94135e-21	0	Ubr5
2.55389e-25	0.267831	0.869	0.66	8.24574e-21	0	Ankrd17
2.83244e-25	0.325853	0.71	0.523	9.1451e-21	0	St6gal1
2.87083e-25	0.260844	0.97	0.772	9.26906e-21	0	Ncoa1
3.19502e-25	0.298482	0.782	0.573	1.03158e-20	0	Utp14b
3.31639e-25	0.330798	0.688	0.482	1.07076e-20	0	Vav3
3.35273e-25	0.280112	0.674	0.484	1.0825e-20	0	Dlg4
4.12129e-25	0.289681	0.719	0.531	1.33064e-20	0	Tle1
4.22541e-25	0.282371	0.94	0.71	1.36426e-20	0	Pabpn1
4.60374e-25	0.273029	0.927	0.736	1.48641e-20	0	Pik3r1
4.68783e-25	0.272502	0.793	0.582	1.51356e-20	0	Asxl2
4.68969e-25	0.304311	0.91	0.692	1.51416e-20	0	Zfpm2
8.59318e-25	0.275141	0.927	0.72	2.77448e-20	0	Kansl1
9.65216e-25	0.277489	0.912	0.707	3.11639e-20	0	Ssbp2
9.84147e-25	0.373829	0.678	0.451	3.17752e-20	0	Cdh19
1.17475e-24	0.309395	0.681	0.485	3.79291e-20	0	Zfp407
1.3247e-24	0.324717	0.641	0.47	4.27707e-20	0	Afg1l
1.4287e-24	0.275751	0.855	0.639	4.61284e-20	0	Exoc6b
1.60451e-24	0.305341	0.754	0.556	5.1805e-20	0	Phactr1
2.04377e-24	0.273137	0.873	0.671	6.59872e-20	0	Ralgapa1
2.38699e-24	0.283412	0.807	0.603	7.70687e-20	0	Ston2
2.61485e-24	0.290623	0.811	0.618	8.44257e-20	0	Sybu
2.74362e-24	0.267918	0.726	0.541	8.85833e-20	0	Zfc3h1
3.16442e-24	0.429981	0.435	0.234	1.0217e-19	0	4930544I03Rik
3.36481e-24	0.269687	0.818	0.616	1.0864e-19	0	Adgrl1
3.40112e-24	0.28736	0.692	0.523	1.09812e-19	0	Spred2
3.56154e-24	0.274004	0.851	0.669	1.14991e-19	0	Tbl1x
3.84612e-24	0.286263	0.906	0.697	1.2418e-19	0	Rabep1
4.16657e-24	0.278721	0.8	0.593	1.34526e-19	0	Kat6b
4.41487e-24	0.32062	0.869	0.642	1.42543e-19	0	Gabra2
4.72274e-24	0.295488	0.552	0.363	1.52483e-19	0	Lrrc49
4.79441e-24	0.28464	0.834	0.663	1.54797e-19	0	Zfp608
6.01078e-24	0.296392	0.743	0.551	1.9407e-19	0	Camta1
6.76175e-24	0.260483	0.793	0.578	2.18317e-19	0	Kdm2a
6.94456e-24	0.277256	0.908	0.698	2.24219e-19	0	Cep85l
7.83518e-24	0.253676	0.913	0.722	2.52974e-19	0	Nipbl
9.92296e-24	0.333627	0.678	0.477	3.20383e-19	0	Zc3h12b
1.15889e-23	0.2675	0.688	0.495	3.74171e-19	0	Map2k5
1.19202e-23	0.289383	0.862	0.665	3.84868e-19	0	Setbp1
1.46587e-23	0.307772	0.766	0.551	4.73284e-19	0	Eya1
1.49112e-23	0.271544	0.896	0.681	4.81439e-19	0	Ubn2
1.72091e-23	0.280246	0.763	0.602	5.5563e-19	0	Usp54
1.86177e-23	0.269256	0.963	0.746	6.01109e-19	0	Ddhd1
1.89115e-23	0.25846	0.779	0.59	6.10595e-19	0	Atp9b
1.98488e-23	0.260682	0.729	0.547	6.40859e-19	0	Mark2
2.01581e-23	0.278221	0.896	0.695	6.50845e-19	0	Eps8
2.13138e-23	0.264422	0.809	0.625	6.88158e-19	0	Ccnl2
2.44567e-23	0.270917	0.812	0.61	7.89634e-19	0	Cuedc1
2.5232e-23	0.299074	0.786	0.584	8.14666e-19	0	Gm973
2.94404e-23	0.263411	0.738	0.547	9.50541e-19	0	Rnf216
3.27195e-23	0.256752	0.881	0.701	1.05642e-18	0	Mllt10
3.67913e-23	0.28524	0.855	0.648	1.18788e-18	0	Frmpd1
3.88587e-23	0.277702	0.825	0.634	1.25463e-18	0	Utrn
3.98006e-23	0.257903	0.775	0.599	1.28504e-18	0	Kmt2a
4.10808e-23	0.269263	0.906	0.7	1.32638e-18	0	C130071C03Rik
4.3279e-23	0.264314	0.726	0.547	1.39735e-18	0	Nbeal1
4.75046e-23	0.283444	0.86	0.658	1.53378e-18	0	Large1
5.34629e-23	0.28973	0.712	0.543	1.72616e-18	0	Ppp2r3a
5.68521e-23	0.280352	0.807	0.618	1.83558e-18	0	Elp4
6.31864e-23	0.268844	0.747	0.564	2.0401e-18	0	Tet2
6.6177e-23	0.325812	0.559	0.362	2.13666e-18	0	2210408F21Rik
6.82575e-23	0.257243	0.963	0.774	2.20383e-18	0	Srrm2
7.92683e-23	0.333435	0.488	0.284	2.55934e-18	0	Gm28175
7.9351e-23	0.274012	0.747	0.549	2.56201e-18	0	Etv4
7.98805e-23	0.26558	0.704	0.537	2.5791e-18	0	Eps15l1
9.10594e-23	0.25671	0.736	0.557	2.94004e-18	0	Mdm4
9.15597e-23	0.282294	0.796	0.6	2.95619e-18	0	Scaper
9.95056e-23	0.25287	0.729	0.55	3.21274e-18	0	Tlk2
1.06228e-22	0.276332	0.835	0.628	3.42979e-18	0	Ppp1r9a
1.33184e-22	0.31176	0.646	0.441	4.3001e-18	0	Dgki
1.34783e-22	0.257946	0.919	0.751	4.35175e-18	0	Exoc4
1.43321e-22	0.276755	0.908	0.684	4.6274e-18	0	Kalrn
1.54075e-22	0.272683	0.796	0.617	4.97462e-18	0	Fam228b
1.86534e-22	0.256918	0.935	0.731	6.02262e-18	0	Luc7l3
2.1812e-22	0.375618	0.604	0.406	7.04243e-18	0	Neat1
2.96905e-22	0.268117	0.653	0.481	9.58616e-18	0	Wdr7
3.0443e-22	0.250105	0.782	0.592	9.82912e-18	0	Insr
3.11936e-22	0.28444	0.935	0.718	1.00715e-17	0	Nebl
3.16757e-22	0.25879	0.729	0.554	1.02271e-17	0	Zzef1
3.56443e-22	0.271269	0.873	0.65	1.15085e-17	0	Atp13a4
3.59055e-22	0.266642	0.857	0.664	1.15928e-17	0	Bcas3
3.65745e-22	0.299906	0.561	0.364	1.18088e-17	0	0610040J01Rik
3.74811e-22	0.263951	0.782	0.602	1.21015e-17	0	Gramd1b
3.84038e-22	0.265193	0.758	0.549	1.23994e-17	0	Rbfox2
3.86809e-22	0.275745	0.973	0.773	1.24889e-17	0	Dmd
3.96857e-22	0.270295	0.773	0.59	1.28133e-17	0	Celrr
3.96888e-22	0.342124	0.527	0.336	1.28143e-17	0	Pdzph1
4.19252e-22	0.263233	0.653	0.484	1.35364e-17	0	Safb2
5.51127e-22	0.26496	0.768	0.592	1.77942e-17	0	Cdkal1
5.75422e-22	0.257261	0.74	0.557	1.85787e-17	0	Xrn1
6.10485e-22	0.250898	0.788	0.601	1.97107e-17	0	Usp32
6.31514e-22	0.274624	0.903	0.697	2.03897e-17	0	Vcl
7.79276e-22	0.250797	0.793	0.622	2.51605e-17	0	Ubr3
7.87748e-22	0.254399	0.749	0.558	2.5434e-17	0	Eea1
8.09813e-22	0.251059	0.781	0.601	2.61464e-17	0	Chd7
8.72713e-22	0.262027	0.768	0.571	2.81773e-17	0	Arhgap32
9.05996e-22	0.30831	0.627	0.429	2.92519e-17	0	Lrrc8c
9.4839e-22	0.263652	0.966	0.74	3.06207e-17	0	Arglu1
1.1715e-21	0.305522	0.966	0.779	3.78242e-17	0	Trpm3
1.18066e-21	0.255567	0.66	0.485	3.812e-17	0	Ncor2
1.18691e-21	0.268147	0.888	0.685	3.83217e-17	0	Ptpn4
1.20209e-21	0.250555	0.844	0.646	3.8812e-17	0	Crtc3
1.30675e-21	0.254202	0.834	0.672	4.21911e-17	0	Ccdc50
1.3989e-21	0.259057	0.687	0.51	4.51663e-17	0	Sfswap
2.1084e-21	0.270736	0.699	0.528	6.80739e-17	0	Cog5
2.1289e-21	0.313962	0.492	0.316	6.87357e-17	0	Gse1
2.16998e-21	0.275448	0.701	0.505	7.00623e-17	0	Antxr1
2.23417e-21	0.266331	0.607	0.437	7.21346e-17	0	Arfgef2
2.45852e-21	0.275793	0.867	0.687	7.93783e-17	0	Magi1
2.83906e-21	0.265674	0.752	0.573	9.16648e-17	0	Btbd9
3.14578e-21	0.265985	0.437	0.24	1.01568e-16	0	Sned1
3.97933e-21	0.252281	0.754	0.565	1.28481e-16	0	Abl2
4.10738e-21	0.260126	0.814	0.634	1.32615e-16	0	Pard3
4.26983e-21	0.266916	0.584	0.397	1.3786e-16	0	Grhl1
5.09167e-21	0.255272	0.812	0.626	1.64395e-16	0	Rab30
6.13824e-21	0.267164	0.759	0.594	1.98185e-16	0	Erc1
6.41993e-21	0.291846	0.354	0.178	2.0728e-16	0	Gm26843
6.72619e-21	0.274608	0.869	0.666	2.17169e-16	0	Bcl2
6.81007e-21	0.295746	0.812	0.601	2.19877e-16	0	Kcnma1
7.74072e-21	0.309171	0.57	0.397	2.49925e-16	0	Alpk1
9.69697e-21	0.284693	0.708	0.516	3.13086e-16	0	Lrp4
1.00518e-20	0.259853	0.614	0.441	3.24542e-16	0	Fnbp4
1.10744e-20	0.297551	0.604	0.406	3.57561e-16	0	Meis1
1.77307e-20	0.264134	0.685	0.524	5.7247e-16	0	Extl3
2.10387e-20	0.258001	0.628	0.45	6.79277e-16	0	Senp1
2.25988e-20	0.253905	0.596	0.408	7.29647e-16	0	Pde9a
2.65371e-20	0.268406	0.425	0.239	8.56803e-16	0	Pak1
2.78123e-20	0.299314	0.547	0.364	8.97976e-16	0	Pam
2.9193e-20	0.260793	0.614	0.451	9.42554e-16	0	Gon4l
3.18239e-20	0.258452	0.779	0.606	1.0275e-15	0	Fgd4
3.56379e-20	0.272889	0.674	0.496	1.15064e-15	0	Trerf1
5.02767e-20	0.266994	0.658	0.479	1.62328e-15	0	Fam171a1
5.28635e-20	0.250679	0.917	0.73	1.7068e-15	0	Cpeb4
5.30899e-20	0.257585	0.66	0.504	1.71411e-15	0	Ccnl1
5.32876e-20	0.253563	0.8	0.605	1.7205e-15	0	Dclk2
5.34621e-20	0.275983	0.819	0.659	1.72613e-15	0	Ube2e2
6.107e-20	0.321683	0.556	0.365	1.97177e-15	0	Gm35552
6.60477e-20	0.251101	0.804	0.614	2.13248e-15	0	Ncoa2
7.99028e-20	0.254939	0.665	0.5	2.57982e-15	0	Pitpnm2
8.69448e-20	0.26087	0.669	0.484	2.80719e-15	0	Adcy9
1.12731e-19	0.256241	0.542	0.354	3.63975e-15	0	Slc39a14
1.19975e-19	0.262706	0.646	0.453	3.87362e-15	0	Cyp4f15
1.21857e-19	0.250072	0.71	0.555	3.9344e-15	0	Akap13
1.28883e-19	0.256587	0.894	0.67	4.16125e-15	0	Carmil1
1.55918e-19	0.258791	0.572	0.397	5.03413e-15	0	Rab11fip3
1.74032e-19	0.251582	0.809	0.642	5.61897e-15	0	Zfp521
2.00735e-19	0.265612	0.683	0.505	6.48113e-15	0	Prkce
2.31179e-19	0.273404	0.754	0.56	7.46408e-15	0	Ablim1
2.59492e-19	0.257892	0.745	0.579	8.37822e-15	0	1110051M20Rik
3.34683e-19	0.260095	0.671	0.497	1.08059e-14	0	Cecr2
3.55327e-19	0.28935	0.756	0.56	1.14724e-14	0	Ccdc85a
3.94939e-19	0.291624	0.358	0.176	1.27514e-14	0	Gm29260
4.44473e-19	0.261086	0.812	0.641	1.43507e-14	0	Cpq
5.88175e-19	0.253617	0.83	0.641	1.89904e-14	0	Rnf180
1.23956e-18	0.262828	0.784	0.607	4.00216e-14	0	Fam214a
1.38128e-18	0.285526	0.701	0.54	4.45975e-14	0	Oxr1
1.39949e-18	0.271561	0.605	0.446	4.51854e-14	0	Fam219a
1.79835e-18	0.309223	0.681	0.493	5.80632e-14	0	Kcnq1ot1
2.41931e-18	0.271576	0.724	0.555	7.81123e-14	0	Cacna1d
2.71506e-18	0.299746	0.658	0.484	8.7661e-14	0	Arhgap31
4.02353e-18	0.253554	0.719	0.547	1.29908e-13	0	Dock3
4.41226e-18	0.277441	0.526	0.361	1.42459e-13	0	Adamts6
5.06776e-18	0.259901	0.713	0.547	1.63623e-13	0	Pfkp
6.30049e-18	0.260433	0.772	0.59	2.03424e-13	0	Ntrk3
7.95006e-18	0.266405	0.441	0.274	2.56684e-13	0	Hunk
1.2087e-17	0.255204	0.664	0.512	3.90252e-13	0	E130307A14Rik
1.70551e-17	0.254385	0.535	0.374	5.50659e-13	0	Phf21b
1.77133e-17	0.252473	0.912	0.688	5.71909e-13	0	Csgalnact1
2.28412e-17	0.255553	0.577	0.418	7.37474e-13	0	Klhl2
6.99037e-17	0.279153	0.786	0.617	2.25698e-12	0	Wwox
1.16229e-16	0.284233	0.618	0.444	3.75269e-12	0	Shisa9
1.9293e-16	0.258323	0.655	0.491	6.22914e-12	0	AC149090.1
4.78221e-16	0.265472	0.55	0.394	1.54403e-11	0	Ldlr
5.04751e-16	0.296187	0.338	0.179	1.62969e-11	0	Alk
5.63881e-16	0.261204	0.455	0.29	1.8206e-11	0	Rbm20
5.99608e-16	0.252188	0.929	0.719	1.93595e-11	0	Astn2
9.53013e-16	0.252771	0.628	0.459	3.07699e-11	0	Samd4
5.44276e-15	0.25372	0.876	0.648	1.7573e-10	0	Tenm3
6.79364e-15	0.265525	0.763	0.596	2.19346e-10	0	Fhit
1.17318e-13	0.251741	0.46	0.306	3.78784e-09	0	Adam23
3.55628e-12	0.262294	0.616	0.465	1.14822e-07	0	Brinp3
1.59068e-11	0.253175	0.565	0.429	5.13583e-07	0	Gm9750
2.43416e-117	0.586863	0.985	0.835	7.85917e-113	1	Lrp1b
2.24098e-104	0.734607	0.607	0.107	7.23545e-100	1	Adcy8
1.42816e-102	0.373362	1	0.891	4.6111e-98	1	Npas3
7.8036e-100	0.837051	0.509	0.063	2.51955e-95	1	Gm29683
1.04928e-96	0.405307	1	0.856	3.3878e-92	1	Adgrb3
5.05978e-91	0.756304	0.932	0.652	1.63365e-86	1	Kcnd2
8.83873e-90	0.378076	1	0.89	2.85376e-85	1	Mdga2
1.56127e-89	0.68122	0.955	0.63	5.04086e-85	1	Fry
4.21585e-82	0.378593	0.997	0.859	1.36117e-77	1	Adgrl3
6.68791e-74	0.727824	0.884	0.491	2.15933e-69	1	Mgat4c
1.18556e-73	0.572244	0.985	0.719	3.8278e-69	1	Sorbs1
3.79515e-67	0.408557	0.99	0.81	1.22534e-62	1	Sox6
5.27302e-67	0.624042	0.683	0.257	1.7025e-62	1	Tenm4
1.53244e-65	0.453337	0.992	0.788	4.94778e-61	1	Nhsl1
2.5367e-64	0.324582	1	0.904	8.19025e-60	1	Rora
4.51226e-64	0.535313	0.932	0.672	1.45687e-59	1	Lhfp
2.57808e-63	0.304329	1	0.901	8.32386e-59	1	Nlgn1
4.70138e-63	0.394857	1	0.794	1.51793e-58	1	Farp1
1.36199e-61	0.539663	0.927	0.7	4.39747e-57	1	Fgf14
1.59855e-60	0.562583	0.768	0.393	5.16124e-56	1	Tiam2
3.59223e-60	0.415177	0.995	0.78	1.15982e-55	1	Hdac8
6.0978e-59	0.621779	0.814	0.494	1.9688e-54	1	Plce1
9.61587e-59	0.507741	0.942	0.668	3.10467e-54	1	Fat3
4.36441e-58	0.471282	0.94	0.658	1.40914e-53	1	Atp13a4
2.47993e-57	0.267953	1	0.952	8.00694e-53	1	Gpc5
1.46037e-56	0.553752	0.821	0.529	4.71508e-52	1	Lrig1
3.28446e-56	0.472071	0.94	0.65	1.06045e-51	1	Plcb4
3.60993e-55	0.443435	0.947	0.683	1.16554e-50	1	Carmil1
1.79133e-54	0.34322	0.995	0.839	5.78367e-50	1	Gabrb1
2.1638e-54	0.447372	0.955	0.699	6.98627e-50	1	Kalrn
5.97081e-54	0.555973	0.912	0.683	1.9278e-49	1	Csmd1
5.73654e-53	0.395418	0.992	0.791	1.85216e-48	1	Nckap5
9.82137e-52	0.415654	0.932	0.712	3.17103e-47	1	Csgalnact1
5.13589e-51	0.349278	1	0.826	1.65823e-46	1	Gria2
6.86845e-51	0.396334	0.987	0.762	2.21762e-46	1	Lama2
2.11955e-50	0.360326	0.995	0.8	6.8434e-46	1	Syne1
2.37625e-48	0.28331	1	0.913	7.67219e-44	1	Ntm
3.91562e-48	0.258196	1	0.905	1.26424e-43	1	Nfia
5.99881e-48	0.376223	0.987	0.796	1.93684e-43	1	Dmd
7.31177e-48	0.466443	0.914	0.666	2.36075e-43	1	Tenm3
1.07835e-47	0.322942	0.997	0.834	3.48168e-43	1	Tnik
1.68494e-47	0.502875	0.582	0.231	5.44016e-43	1	Gm38604
1.7888e-47	0.321939	0.997	0.82	5.7755e-43	1	Nrcam
5.97528e-47	0.418512	0.942	0.731	1.92924e-42	1	Xylt1
2.49823e-46	0.498609	0.821	0.503	8.06604e-42	1	Prkca
1.82801e-45	0.492137	0.829	0.527	5.90209e-41	1	Prickle2
1.94406e-45	0.469975	0.554	0.215	6.27679e-41	1	Gm33680
2.17835e-45	0.382493	0.972	0.733	7.03323e-41	1	Ubr5
1.75828e-44	0.402509	0.97	0.722	5.67696e-40	1	Grid1
3.4034e-44	0.406255	0.952	0.74	1.09886e-39	1	Astn2
4.1592e-44	0.287729	1	0.864	1.34288e-39	1	Mir99ahg
6.88908e-44	0.396142	0.955	0.808	2.22428e-39	1	Trpm3
1.01209e-43	0.484585	0.796	0.491	3.26773e-39	1	Csmd2
2.16923e-43	0.380031	0.98	0.754	7.0038e-39	1	Camk2g
2.33279e-43	0.371177	1	0.809	7.53188e-39	1	Kirrel3
4.63086e-43	0.360305	0.987	0.776	1.49517e-38	1	Cdh10
5.30011e-43	0.492135	0.756	0.431	1.71125e-38	1	Gm4876
7.75571e-43	0.322889	0.997	0.817	2.50409e-38	1	Trps1
2.22232e-42	0.341981	1	0.82	7.1752e-38	1	Pitpnc1
2.57424e-42	0.296797	0.995	0.87	8.31144e-38	1	Pbx1
3.50633e-42	0.4172	0.443	0.139	1.13209e-37	1	Dpp6
3.8887e-42	0.428934	0.879	0.599	1.25555e-37	1	Cables1
5.08713e-42	0.256685	1	0.896	1.64248e-37	1	Macf1
5.56883e-42	0.405877	0.945	0.71	1.79801e-37	1	Zfpm2
8.75958e-42	0.318563	0.997	0.835	2.82821e-37	1	Ppp2r2b
1.3368e-41	0.316769	0.997	0.834	4.31614e-37	1	Maml2
2.54761e-41	0.263299	1	0.896	8.22547e-37	1	Msi2
2.72408e-40	0.413335	0.914	0.686	8.79524e-36	1	Tmtc2
3.71926e-40	0.365301	0.962	0.744	1.20084e-35	1	Fut9
1.37026e-39	0.380728	0.937	0.709	4.42416e-35	1	Ehbp1
1.8262e-39	0.284257	0.99	0.853	5.89626e-35	1	Dock4
3.3373e-39	0.459199	0.866	0.612	1.07751e-34	1	Kcnma1
5.2819e-39	0.410254	0.866	0.625	1.70537e-34	1	Atxn1
2.43537e-38	0.293639	0.34	0.083	7.86308e-34	1	Runx1t1
2.77743e-38	0.446301	0.824	0.547	8.9675e-34	1	Palld
5.46773e-38	0.32875	0.977	0.777	1.76536e-33	1	Phf21a
6.58067e-38	0.301531	1	0.831	2.1247e-33	1	Dtna
9.78979e-38	0.363561	0.967	0.736	3.16083e-33	1	Prkd1
1.0063e-37	0.364824	0.952	0.733	3.24904e-33	1	Pard3b
1.09803e-37	0.428983	0.866	0.617	3.54522e-33	1	Cyp7b1
3.07026e-37	0.453571	0.703	0.38	9.91295e-33	1	Grin2b
3.596e-37	0.385987	0.909	0.69	1.16104e-32	1	Kank1
5.48527e-37	0.314614	0.995	0.818	1.77103e-32	1	Zeb1
7.11855e-37	0.462518	0.841	0.595	2.29837e-32	1	Ptprj
1.21467e-36	0.367897	0.924	0.698	3.9218e-32	1	Itsn1
4.62223e-36	0.337106	0.98	0.768	1.49238e-31	1	Mapk4
6.16568e-36	0.447994	0.725	0.468	1.99071e-31	1	Folh1
8.09671e-36	0.393037	0.927	0.739	2.61419e-31	1	Ncam2
8.653e-36	0.364772	0.879	0.638	2.79379e-31	1	Pard3
2.09495e-35	0.384633	0.924	0.722	6.76396e-31	1	Grik2
4.36907e-35	0.385003	0.917	0.656	1.41064e-30	1	Frmpd1
8.33168e-35	0.34945	0.972	0.753	2.69005e-30	1	Klf12
8.46334e-35	0.41215	0.698	0.41	2.73256e-30	1	Itpkb
1.52169e-34	0.338929	0.945	0.757	4.91309e-30	1	Alcam
1.65163e-34	0.350463	0.95	0.789	5.33261e-30	1	Pde4b
1.92587e-34	0.302897	0.995	0.854	6.21807e-30	1	Lrrc4c
2.56466e-34	0.383405	0.836	0.577	8.28051e-30	1	Kansl1l
2.65198e-34	0.349279	0.975	0.729	8.56245e-30	1	Grk3
3.84992e-34	0.308785	0.99	0.8	1.24302e-29	1	Paqr8
4.58648e-34	0.395807	0.829	0.588	1.48084e-29	1	Nxn
7.53282e-34	0.366457	0.917	0.678	2.43212e-29	1	Bcl2
2.32127e-33	0.349546	0.338	0.097	7.49468e-29	1	Ldb2
2.48667e-33	0.257368	1	0.895	8.02871e-29	1	Ctnnd2
2.86327e-33	0.380991	0.882	0.67	9.24463e-29	1	Ptch1
7.96858e-33	0.331864	0.995	0.765	2.57282e-28	1	Nwd1
1.92275e-32	0.332483	0.987	0.812	6.20799e-28	1	Sema6d
1.97034e-32	0.272099	1	0.853	6.36163e-28	1	Magi2
2.2259e-32	0.368698	0.851	0.61	7.18675e-28	1	Fam214a
3.72361e-32	0.330166	0.967	0.758	1.20224e-27	1	Exoc4
4.26787e-32	0.34142	0.972	0.741	1.37797e-27	1	Zhx3
4.481e-32	0.307576	0.992	0.817	1.44678e-27	1	B3galt1
4.99452e-32	0.350181	0.892	0.666	1.61258e-27	1	Acaca
6.94749e-32	0.367417	0.408	0.155	2.24313e-27	1	Sh3gl2
7.07343e-32	0.358836	0.816	0.558	2.2838e-27	1	Tafa5
7.64191e-32	0.354585	0.851	0.631	2.46734e-27	1	Sorcs2
9.471e-32	0.511638	0.501	0.223	3.0579e-27	1	Pdgfd
1.15785e-31	0.373005	0.854	0.581	3.73835e-27	1	Zbtb16
1.34042e-31	0.568971	0.597	0.319	4.32783e-27	1	Grm5
1.43585e-31	0.297336	0.995	0.804	4.63592e-27	1	4930402H24Rik
2.08141e-31	0.333766	0.924	0.714	6.72026e-27	1	Fam172a
2.09659e-31	0.343434	0.965	0.706	6.76925e-27	1	Mical2
2.13964e-31	0.318032	0.972	0.753	6.90827e-27	1	Arhgef26
2.20478e-31	0.361619	0.806	0.534	7.11856e-27	1	Rasal2
2.3579e-31	0.323251	0.997	0.793	7.61295e-27	1	Gm3764
2.4876e-31	0.425761	0.577	0.29	8.03173e-27	1	Angpt1
3.97935e-31	0.301884	0.977	0.781	1.28481e-26	1	Kmt2c
4.65902e-31	0.380303	0.809	0.569	1.50426e-26	1	Syn2
6.11563e-31	0.452019	0.718	0.464	1.97455e-26	1	Dok6
9.41529e-31	0.421285	0.647	0.374	3.03991e-26	1	March3
9.70564e-31	0.365374	0.756	0.492	3.13366e-26	1	Parp8
2.06555e-30	0.332567	0.945	0.723	6.66904e-26	1	Gm6145
2.10706e-30	0.410217	0.529	0.241	6.80308e-26	1	Lrrc7
2.8253e-30	0.345044	0.927	0.686	9.12204e-26	1	Arhgef4
2.84024e-30	0.372281	0.811	0.568	9.17027e-26	1	Ablim1
4.43206e-30	0.347526	0.831	0.621	1.43098e-25	1	Dclk2
5.58424e-30	0.290754	0.935	0.773	1.80299e-25	1	Tcf12
1.22869e-29	0.369105	0.605	0.328	3.96707e-25	1	Adamts9
2.13531e-29	0.307344	0.932	0.739	6.89427e-25	1	Tcf7l2
2.86197e-29	0.315104	0.947	0.741	9.24044e-25	1	Kansl1
3.32836e-29	0.50992	0.768	0.552	1.07463e-24	1	Erbb4
4.04278e-29	0.345264	0.912	0.694	1.30529e-24	1	Mcc
4.30278e-29	0.303569	0.962	0.781	1.38924e-24	1	Fmnl2
4.55249e-29	0.369136	0.509	0.234	1.46986e-24	1	Sncaip
4.75131e-29	0.351446	0.872	0.649	1.53406e-24	1	Rims2
4.8978e-29	0.34092	0.972	0.737	1.58135e-24	1	Phka1
5.80209e-29	0.309305	0.957	0.749	1.87332e-24	1	Lpp
7.31877e-29	0.353978	0.645	0.355	2.36301e-24	1	Frem2
7.7064e-29	0.312239	0.997	0.795	2.48816e-24	1	Negr1
9.08817e-29	0.329996	0.957	0.741	2.9343e-24	1	Bmpr1b
1.00437e-28	0.317148	0.945	0.714	3.2428e-24	1	Cep85l
1.02704e-28	0.354616	0.94	0.674	3.31601e-24	1	Nr3c2
1.10423e-28	0.338035	0.861	0.648	3.56523e-24	1	Zfp521
1.11063e-28	0.361664	0.781	0.53	3.58589e-24	1	Zfp462
1.59339e-28	0.329854	0.778	0.508	5.14458e-24	1	Tmem44
1.72574e-28	0.268068	1	0.831	5.57191e-24	1	Son
2.94274e-28	0.316173	0.929	0.707	9.50124e-24	1	Arap2
3.35331e-28	0.341641	0.982	0.756	1.08268e-23	1	Cdh20
3.45008e-28	0.27537	0.977	0.809	1.11393e-23	1	Phlpp1
4.30764e-28	0.351709	0.506	0.259	1.39081e-23	1	Gm41492
4.89521e-28	0.556444	0.443	0.203	1.58052e-23	1	Gria1
8.21143e-28	0.340178	0.929	0.722	2.65123e-23	1	Prkn
9.30958e-28	0.309035	0.937	0.738	3.00578e-23	1	Phkb
1.1397e-27	0.28717	0.97	0.783	3.67974e-23	1	Dock1
1.26847e-27	0.334169	0.95	0.742	4.09552e-23	1	Nebl
1.31401e-27	0.404202	0.761	0.493	4.24253e-23	1	Kcnq1ot1
1.77142e-27	0.37215	0.819	0.599	5.71938e-23	1	Ntrk3
1.77973e-27	0.35245	0.758	0.5	5.74621e-23	1	Tcf7l1
2.24962e-27	0.306178	0.287	0.081	7.26334e-23	1	Shisa6
2.26313e-27	0.348121	0.768	0.508	7.30697e-23	1	Nxpe4
2.52451e-27	0.295281	0.992	0.786	8.15089e-23	1	Chd9
5.04301e-27	0.356031	0.889	0.666	1.62824e-22	1	Gabra2
5.28825e-27	0.325788	0.839	0.61	1.70742e-22	1	Trio
5.67262e-27	0.348826	0.902	0.666	1.83152e-22	1	Ghr
5.81373e-27	0.316593	0.839	0.618	1.87708e-22	1	Vps13d
7.46755e-27	0.331022	0.771	0.552	2.41105e-22	1	Sh3pxd2b
1.04509e-26	0.3309	0.892	0.682	3.37428e-22	1	Setbp1
1.30318e-26	0.327713	0.821	0.583	4.20757e-22	1	Asap1
1.4506e-26	0.313414	0.836	0.629	4.68356e-22	1	Ncoa2
1.77244e-26	0.326968	0.957	0.715	5.72267e-22	1	Glis3
2.36405e-26	0.326356	0.899	0.658	7.63279e-22	1	Mpp6
2.37316e-26	0.327116	0.929	0.698	7.66222e-22	1	Mapk10
3.95637e-26	0.311705	0.476	0.227	1.27739e-21	1	Kcnt1
4.37605e-26	0.392914	0.683	0.436	1.4129e-21	1	Pacrg
1.06377e-25	0.31327	0.826	0.636	3.43459e-21	1	Rev3l
1.48249e-25	0.308864	0.826	0.594	4.78652e-21	1	Vwa8
1.66336e-25	0.307988	0.887	0.68	5.3705e-21	1	Bcas3
1.78623e-25	0.334552	0.751	0.516	5.76721e-21	1	Antxr1
1.80211e-25	0.360959	0.897	0.671	5.81847e-21	1	Grip1
1.94929e-25	0.350466	0.816	0.594	6.29366e-21	1	Tmcc3
2.06829e-25	0.304722	0.935	0.711	6.67789e-21	1	Acss1
2.15087e-25	0.31336	0.874	0.674	6.9445e-21	1	Ttc28
2.53458e-25	0.313975	0.866	0.637	8.18341e-21	1	Nrf1
3.29211e-25	0.287721	0.987	0.79	1.06292e-20	1	Mir100hg
4.22806e-25	0.296002	0.987	0.791	1.36511e-20	1	Stox2
4.26611e-25	0.270623	0.95	0.774	1.3774e-20	1	Apc
6.47391e-25	0.296699	0.877	0.662	2.09023e-20	1	Fto
6.64789e-25	0.299115	0.66	0.415	2.1464e-20	1	Rimklb
7.58904e-25	0.295588	0.94	0.733	2.45027e-20	1	Baz2b
1.07204e-24	0.305857	0.879	0.666	3.46131e-20	1	Pan3
1.73667e-24	0.272519	0.982	0.794	5.60718e-20	1	Fnbp1
1.75822e-24	0.301928	0.95	0.817	5.67676e-20	1	Ctnna2
2.93314e-24	0.309752	0.791	0.581	9.47021e-20	1	Lifr
3.27001e-24	0.308788	0.826	0.603	1.05579e-19	1	Lrba
3.31348e-24	0.334288	0.645	0.422	1.06982e-19	1	Tnfaip8
3.57784e-24	0.307388	0.897	0.702	1.15518e-19	1	Magi1
4.30194e-24	0.296455	0.577	0.33	1.38897e-19	1	Limk2
4.34246e-24	0.293467	0.917	0.703	1.40205e-19	1	Ptpn4
4.47598e-24	0.331532	0.594	0.342	1.44516e-19	1	Zswim5
5.56126e-24	0.309234	0.872	0.645	1.79556e-19	1	Utrn
6.01001e-24	0.367884	0.806	0.605	1.94045e-19	1	Fhit
7.39276e-24	0.302433	0.866	0.655	2.3869e-19	1	Dip2c
7.70404e-24	0.257546	0.977	0.796	2.4874e-19	1	Ncoa1
8.64106e-24	0.301755	0.869	0.641	2.78994e-19	1	Igsf11
9.46528e-24	0.299731	0.877	0.65	3.05606e-19	1	Myo18a
1.29472e-23	0.290991	0.864	0.696	4.18026e-19	1	Astn1
1.29858e-23	0.252054	0.995	0.835	4.19274e-19	1	Dlgap1
1.42693e-23	0.288935	0.73	0.503	4.60714e-19	1	B930095G15Rik
1.46262e-23	0.296258	0.839	0.604	4.72238e-19	1	Cmip
1.47193e-23	0.300417	0.801	0.565	4.75243e-19	1	Mbtd1
1.97145e-23	0.296345	0.907	0.734	6.36522e-19	1	Pde4d
2.37216e-23	0.296693	0.907	0.694	7.65899e-19	1	Vti1a
2.70447e-23	0.321701	0.879	0.733	8.73192e-19	1	Il1rapl1
2.82553e-23	0.295596	0.778	0.565	9.1228e-19	1	Fndc3b
3.44867e-23	0.306284	0.781	0.57	1.11347e-18	1	Rbfox2
3.52274e-23	0.345595	0.592	0.351	1.13739e-18	1	Sobp
3.90388e-23	0.347929	0.746	0.532	1.26045e-18	1	Slc24a3
5.78987e-23	0.264239	0.962	0.809	1.86937e-18	1	Gpc6
6.4115e-23	0.332783	0.806	0.617	2.07008e-18	1	Tspan5
7.00644e-23	0.291417	0.924	0.706	2.26217e-18	1	Mbd5
7.13756e-23	0.308804	0.579	0.354	2.3045e-18	1	Gtf2ird1
9.80046e-23	0.295332	0.894	0.702	3.16427e-18	1	Ptprm
1.01243e-22	0.284775	0.879	0.672	3.26885e-18	1	Rbm6
1.17006e-22	0.300424	0.922	0.699	3.77778e-18	1	Rfx3
1.22636e-22	0.281375	0.97	0.819	3.95954e-18	1	Plcb1
1.44501e-22	0.268245	0.945	0.745	4.66549e-18	1	Crebbp
1.62537e-22	0.383203	0.584	0.338	5.24782e-18	1	Grin3a
1.63153e-22	0.281876	0.854	0.668	5.26771e-18	1	Exoc6b
1.76647e-22	0.291039	0.841	0.607	5.70341e-18	1	Gramd1b
2.29342e-22	0.270761	0.872	0.682	7.40478e-18	1	Atxn2
2.32666e-22	0.267464	0.929	0.746	7.5121e-18	1	Gnaq
2.46866e-22	0.290422	0.665	0.434	7.97057e-18	1	Ccdc88c
3.13126e-22	0.278102	0.889	0.678	1.01099e-17	1	Atad2b
3.17487e-22	0.297217	0.544	0.312	1.02507e-17	1	Ano6
3.31478e-22	0.289619	0.874	0.651	1.07024e-17	1	Rabgap1l
4.02129e-22	0.288401	0.846	0.635	1.29835e-17	1	Chka
4.11034e-22	0.345297	0.791	0.575	1.3271e-17	1	Ccdc85a
5.21253e-22	0.318883	0.67	0.475	1.68297e-17	1	Gsap
5.92798e-22	0.27151	0.786	0.555	1.91397e-17	1	Med13l
5.93689e-22	0.277892	0.96	0.75	1.91684e-17	1	Luc7l3
6.32183e-22	0.320103	0.68	0.441	2.04113e-17	1	Pclo
6.73453e-22	0.336375	0.698	0.463	2.17438e-17	1	2610035D17Rik
7.45639e-22	0.282258	0.826	0.602	2.40744e-17	1	Tulp4
8.20925e-22	0.300922	0.829	0.598	2.65052e-17	1	Gm973
9.43852e-22	0.261929	0.982	0.794	3.04741e-17	1	Arhgef12
9.74097e-22	0.282418	0.811	0.59	3.14507e-17	1	Braf
1.05051e-21	0.269534	0.927	0.73	3.39178e-17	1	Ptk2
1.28242e-21	0.267038	0.97	0.79	4.14056e-17	1	Dennd1a
1.71634e-21	0.33173	0.317	0.123	5.54154e-17	1	Kcnip1
1.75653e-21	0.27088	0.892	0.692	5.6713e-17	1	Ralgapa1
1.76733e-21	0.283835	0.811	0.617	5.70618e-17	1	Kat6b
1.86296e-21	0.265646	0.914	0.778	6.01495e-17	1	Ptprg
1.97485e-21	0.286097	0.912	0.702	6.37619e-17	1	Akt3
2.01947e-21	0.273484	0.756	0.525	6.52027e-17	1	Arhgef11
2.11857e-21	0.257464	0.564	0.322	6.84023e-17	1	Tex9
2.21577e-21	0.291598	0.866	0.682	7.15406e-17	1	Mir9-3hg
3.91354e-21	0.259124	0.96	0.773	1.26356e-16	1	Itpr2
3.95975e-21	0.273839	0.945	0.72	1.27848e-16	1	Ppp1r12a
5.13982e-21	0.276244	0.861	0.659	1.65949e-16	1	Ambra1
5.50979e-21	0.265248	0.869	0.648	1.77895e-16	1	Arnt2
6.44452e-21	0.282464	0.907	0.673	2.08074e-16	1	Gli2
6.58464e-21	0.316242	0.471	0.258	2.12598e-16	1	Ppp1r14c
7.04876e-21	0.331235	0.713	0.516	2.27583e-16	1	Spon1
7.34461e-21	0.297187	0.705	0.479	2.37136e-16	1	Sh3rf1
7.94825e-21	0.268652	0.864	0.665	2.56625e-16	1	Fam193a
8.26991e-21	0.336836	0.594	0.393	2.6701e-16	1	Scfd2
8.94609e-21	0.324346	0.733	0.532	2.88842e-16	1	A230057D06Rik
9.11704e-21	0.269841	0.929	0.745	2.94362e-16	1	Srgap3
9.92964e-21	0.273825	0.99	0.822	3.20598e-16	1	Ptprt
1.21533e-20	0.3609	0.514	0.285	3.92395e-16	1	Otud7a
1.22773e-20	0.275564	0.914	0.716	3.96398e-16	1	Camk2d
1.26584e-20	0.280461	0.882	0.67	4.08701e-16	1	Zfp608
1.28081e-20	0.256648	0.945	0.739	4.13534e-16	1	Pabpn1
1.62378e-20	0.330778	0.816	0.63	5.2427e-16	1	Wwox
1.94616e-20	0.27791	0.741	0.53	6.28357e-16	1	Ptpn13
1.96028e-20	0.268143	0.738	0.499	6.32915e-16	1	Pitpnm2
2.10702e-20	0.283394	0.821	0.619	6.80292e-16	1	Scaper
2.55184e-20	0.277383	0.909	0.686	8.23913e-16	1	Arhgap26
2.61193e-20	0.29553	0.917	0.698	8.43314e-16	1	Adcy2
2.62789e-20	0.288189	0.683	0.48	8.48466e-16	1	Rnf144a
2.68211e-20	0.322441	0.771	0.594	8.65973e-16	1	Xist
2.73743e-20	0.403687	0.537	0.309	8.83835e-16	1	Tnc
2.74633e-20	0.273738	0.982	0.777	8.86706e-16	1	Fmn2
2.90178e-20	0.267223	0.919	0.713	9.36898e-16	1	Mllt10
3.13846e-20	0.272043	0.748	0.516	1.01332e-15	1	Cttnbp2
3.33637e-20	0.278848	0.688	0.455	1.07721e-15	1	Dis3l2
3.42611e-20	0.277194	0.761	0.467	1.10619e-15	1	Taco1
3.61446e-20	0.267767	0.771	0.577	1.167e-15	1	Bckdhb
3.8188e-20	0.266873	0.844	0.628	1.23298e-15	1	Tspan9
4.2233e-20	0.294768	0.602	0.388	1.36358e-15	1	Nos1ap
4.35351e-20	0.251471	0.96	0.776	1.40562e-15	1	Ddhd1
4.93388e-20	0.264587	0.809	0.612	1.593e-15	1	Klf7
5.29931e-20	0.282919	0.486	0.271	1.71099e-15	1	Myrip
6.14034e-20	0.258061	0.796	0.579	1.98253e-15	1	Scaf8
6.30576e-20	0.268883	0.647	0.425	2.03594e-15	1	Ralgps1
6.39241e-20	0.293332	0.811	0.615	2.06392e-15	1	Nbea
6.8517e-20	0.259235	0.907	0.736	2.21221e-15	1	Ssbp2
6.97927e-20	0.268429	0.889	0.706	2.2534e-15	1	Neo1
7.07385e-20	0.26113	0.831	0.607	2.28393e-15	1	Ap3b1
7.42929e-20	0.294778	0.786	0.579	2.3987e-15	1	Rgma
7.80591e-20	0.25801	0.788	0.559	2.5203e-15	1	Zzef1
8.74468e-20	0.357731	0.285	0.107	2.82339e-15	1	Car10
8.82123e-20	0.342032	0.438	0.225	2.84811e-15	1	Pde1c
9.27252e-20	0.26878	0.909	0.715	2.99382e-15	1	Nfat5
9.27545e-20	0.264257	0.922	0.72	2.99477e-15	1	Gpatch8
9.41943e-20	0.26541	0.826	0.624	3.04125e-15	1	Mib1
1.06289e-19	0.30985	0.685	0.488	3.43175e-15	1	Mid1
1.07867e-19	0.375248	0.602	0.413	3.48269e-15	1	Chl1
1.1289e-19	0.258129	0.781	0.562	3.64487e-15	1	Atf7ip
1.17346e-19	0.307867	0.703	0.513	3.78876e-15	1	Gulp1
1.19788e-19	0.288673	0.668	0.454	3.8676e-15	1	Scn8a
1.25933e-19	0.256234	0.947	0.761	4.06601e-15	1	Rere
1.38227e-19	0.270111	0.904	0.71	4.46293e-15	1	Ccdc141
1.42131e-19	0.317328	0.647	0.448	4.58899e-15	1	Megf9
1.71228e-19	0.258638	0.65	0.421	5.52843e-15	1	A330076H08Rik
1.83596e-19	0.276444	0.786	0.583	5.92778e-15	1	Prrx1
1.86248e-19	0.27201	0.788	0.592	6.01338e-15	1	Kdm3a
1.90937e-19	0.267034	0.783	0.594	6.16477e-15	1	Rfx7
2.02927e-19	0.25964	0.872	0.666	6.55191e-15	1	Pias1
2.06941e-19	0.26681	0.907	0.725	6.6815e-15	1	Stag1
2.49449e-19	0.295855	0.741	0.544	8.05395e-15	1	Fam120c
2.54931e-19	0.252324	0.819	0.611	8.23095e-15	1	Ylpm1
3.40182e-19	0.282865	0.902	0.701	1.09834e-14	1	Tmem164
4.83678e-19	0.26266	0.912	0.69	1.56165e-14	1	Xpr1
5.86427e-19	0.271031	0.841	0.63	1.8934e-14	1	Hif3a
5.88235e-19	0.273412	0.673	0.457	1.89923e-14	1	Apbb2
6.09967e-19	0.275661	0.796	0.585	1.9694e-14	1	1110051M20Rik
6.8528e-19	0.259212	0.861	0.638	2.21256e-14	1	Zhx2
7.16842e-19	0.276301	0.839	0.66	2.31447e-14	1	Igf1r
7.44054e-19	0.252588	0.874	0.65	2.40233e-14	1	Clk1
7.53058e-19	0.27558	0.955	0.726	2.4314e-14	1	Phkg1
7.59563e-19	0.254335	0.836	0.668	2.4524e-14	1	Clasp1
7.67638e-19	0.295905	0.441	0.234	2.47847e-14	1	Cacna1a
9.22353e-19	0.251461	0.884	0.713	2.978e-14	1	Ubn2
1.08536e-18	0.275219	0.511	0.299	3.50429e-14	1	Disc1
1.10699e-18	0.260551	0.892	0.686	3.57413e-14	1	Arid1b
1.1667e-18	0.256341	0.761	0.531	3.76693e-14	1	Lncppara
1.17563e-18	0.275359	0.854	0.65	3.79576e-14	1	Mcu
1.22287e-18	0.28484	0.861	0.664	3.94829e-14	1	Npas2
1.30141e-18	0.26351	0.804	0.638	4.20185e-14	1	Cdk14
1.38718e-18	0.261034	0.914	0.722	4.47878e-14	1	Rabep1
1.56602e-18	0.289535	0.826	0.619	5.05621e-14	1	Stard13
1.63406e-18	0.455216	0.496	0.301	5.27588e-14	1	Kcnip4
1.72055e-18	0.267389	0.463	0.25	5.55515e-14	1	Dapk1
1.9046e-18	0.263594	0.872	0.678	6.14938e-14	1	Tanc2
2.0839e-18	0.252631	0.811	0.61	6.72829e-14	1	Tnrc6c
2.24344e-18	0.263203	0.834	0.65	7.2434e-14	1	Chd2
2.25117e-18	0.252442	0.819	0.599	7.26836e-14	1	Cdkal1
2.2977e-18	0.267764	0.791	0.585	7.41857e-14	1	Btbd9
2.31793e-18	0.254914	0.927	0.716	7.48389e-14	1	Nedd4l
2.45746e-18	0.26268	0.872	0.682	7.9344e-14	1	Large1
2.62442e-18	0.275002	0.705	0.516	8.47346e-14	1	Ocrl
2.85169e-18	0.254074	0.909	0.698	9.20726e-14	1	Dnajc1
2.95862e-18	0.309956	0.479	0.265	9.55251e-14	1	Lgi1
3.33859e-18	0.284665	0.373	0.18	1.07793e-13	1	Eya4
3.36954e-18	0.275502	0.748	0.54	1.08792e-13	1	Scmh1
3.64144e-18	0.257666	0.806	0.604	1.17571e-13	1	Myo9a
4.34696e-18	0.269911	0.756	0.55	1.4035e-13	1	Ptpn9
4.50633e-18	0.261941	0.605	0.389	1.45496e-13	1	Gm26618
5.40395e-18	0.256773	0.814	0.631	1.74477e-13	1	Arhgap21
5.83015e-18	0.262698	0.509	0.31	1.88238e-13	1	Mid2
5.92373e-18	0.251409	0.705	0.496	1.9126e-13	1	Suz12
6.36089e-18	0.269847	0.866	0.676	2.05374e-13	1	Wwc1
7.24149e-18	0.250597	0.819	0.651	2.33806e-13	1	Dlg1
7.47082e-18	0.250921	0.695	0.509	2.4121e-13	1	Relch
8.1257e-18	0.282492	0.662	0.452	2.62355e-13	1	Wdpcp
1.00155e-17	0.255593	0.809	0.63	3.23371e-13	1	Ston2
1.28789e-17	0.273201	0.668	0.466	4.1582e-13	1	Foxp1
1.62163e-17	0.280157	0.685	0.496	5.23574e-13	1	Abtb2
1.72234e-17	0.252901	0.927	0.732	5.56093e-13	1	Znrf3
2.06831e-17	0.26612	0.826	0.658	6.67795e-13	1	Ppp1r9a
2.83056e-17	0.286728	0.68	0.484	9.13903e-13	1	Ppm1e
3.02405e-17	0.275684	0.632	0.44	9.76376e-13	1	Alms1
3.1627e-17	0.30769	0.766	0.547	1.02114e-12	1	Nav3
3.34477e-17	0.29719	0.461	0.264	1.07993e-12	1	Nkx2-2os
3.35092e-17	0.309091	0.814	0.63	1.08191e-12	1	Ptchd4
4.22256e-17	0.259376	0.796	0.605	1.36334e-12	1	Erc1
4.86256e-17	0.260137	0.315	0.133	1.56998e-12	1	Tshz2
5.13433e-17	0.262821	0.713	0.516	1.65772e-12	1	E130307A14Rik
5.82137e-17	0.258299	0.572	0.377	1.87955e-12	1	Clip1
6.91284e-17	0.262669	0.602	0.404	2.23195e-12	1	Traf3
7.68859e-17	0.267601	0.904	0.683	2.48241e-12	1	Efr3b
1.36986e-16	0.301641	0.65	0.447	4.42287e-12	1	Galnt18
1.40953e-16	0.307139	0.542	0.344	4.55096e-12	1	Cdh13
1.47436e-16	0.253846	0.31	0.136	4.76025e-12	1	Thsd7a
1.97305e-16	0.277226	0.94	0.727	6.3704e-12	1	Pde7b
2.61961e-16	0.300012	0.756	0.599	8.45794e-12	1	Fgf12
3.15808e-16	0.253546	0.94	0.748	1.01965e-11	1	Plekhg1
3.33233e-16	0.252369	0.73	0.531	1.07591e-11	1	Kif21a
3.52437e-16	0.27848	0.584	0.413	1.13791e-11	1	Xpo1
4.63541e-16	0.261271	0.773	0.591	1.49663e-11	1	Ahcyl2
8.8143e-16	0.253044	0.463	0.28	2.84587e-11	1	Zbtb7c
1.03426e-15	0.272445	0.71	0.513	3.33932e-11	1	Tmem178b
1.07468e-15	0.25163	0.859	0.694	3.46983e-11	1	Pid1
1.0751e-15	0.262232	0.723	0.544	3.47118e-11	1	Arl15
1.35733e-15	0.296612	0.748	0.576	4.38241e-11	1	Naaladl2
1.99387e-15	0.252453	0.524	0.322	6.43762e-11	1	Shroom4
2.81714e-15	0.282845	0.559	0.358	9.09569e-11	1	Robo1
3.13311e-15	0.272347	0.703	0.531	1.01159e-10	1	Stxbp6
4.06874e-15	0.257585	0.632	0.45	1.31367e-10	1	Atrnl1
4.19967e-15	0.250634	0.678	0.506	1.35595e-10	1	Adcy9
4.58751e-15	0.274628	0.856	0.699	1.48117e-10	1	Plcl1
4.78225e-15	0.26963	0.657	0.479	1.54404e-10	1	9630014M24Rik
6.71902e-15	0.251119	0.7	0.524	2.16937e-10	1	Prkce
2.47869e-14	0.29316	0.625	0.429	8.00294e-10	1	Gm9750
9.18902e-14	0.250414	0.428	0.248	2.96686e-09	1	Sntb1
1.11982e-13	0.266719	0.693	0.524	3.61556e-09	1	2210408I21Rik
1.69944e-13	0.296976	0.378	0.207	5.48699e-09	1	Gabrg3
2.77082e-13	0.253134	0.542	0.37	8.94615e-09	1	Svil
4.1884e-13	0.279355	0.32	0.166	1.35231e-08	1	Prr16
5.78024e-13	0.259245	0.668	0.508	1.86626e-08	1	Zc3h12b
2.30944e-12	0.265904	0.924	0.705	7.4565e-08	1	Wdr17
2.3176e-12	0.26088	0.345	0.189	7.48285e-08	1	Agbl4
2.45325e-11	0.304715	0.552	0.397	7.92081e-07	1	Sgcd
2.57946e-11	0.28047	0.683	0.511	8.32832e-07	1	Zfhx3
3.95254e-11	0.254461	0.433	0.27	1.27616e-06	1	Pdzrn3
6.28087e-08	0.260537	0.388	0.271	0.00202791	1	Egfem1
3.47057e-161	0.423538	1	1	1.12054e-156	2	Gm42418
1.26768e-150	0.564514	0.989	0.995	4.09296e-146	2	Cmss1
6.80412e-132	0.554332	0.994	0.993	2.19684e-127	2	Camk1d
2.38449e-131	1.08675	0.939	0.499	7.69881e-127	2	Actb
4.97286e-125	1.2168	0.997	0.408	1.60559e-120	2	Cst3
6.30327e-123	1.04561	0.964	0.667	2.03514e-118	2	Mt3
1.44159e-119	1.20284	0.774	0.204	4.65446e-115	2	Tmsb4x
3.55504e-115	1.0479	0.928	0.623	1.14781e-110	2	Dbi
3.96933e-114	0.788554	0.369	0	1.28158e-109	2	Ttr
1.56051e-108	1.02997	0.975	0.643	5.0384e-104	2	Mt1
1.02476e-106	1.07792	0.997	0.622	3.30864e-102	2	Apoe
1.36469e-106	1.01171	0.901	0.631	4.40619e-102	2	Plp1
2.12527e-101	0.649422	0.926	0.943	6.86187e-97	2	AY036118
2.60365e-92	0.715783	0.939	0.89	8.4064e-88	2	Ckb
9.25072e-92	0.97344	0.873	0.509	2.98678e-87	2	Fabp5
1.1327e-88	0.933097	0.86	0.476	3.65715e-84	2	Fth1
1.40353e-87	0.743605	0.884	0.766	4.53159e-83	2	Scd2
1.83585e-87	0.744319	0.926	0.831	5.92741e-83	2	Aldoc
3.76336e-85	0.913262	0.802	0.49	1.21508e-80	2	Tpt1
7.84593e-78	0.997202	0.713	0.346	2.53321e-73	2	Rplp1
2.22473e-76	0.887858	0.788	0.48	7.183e-72	2	Gapdh
2.36428e-76	0.896803	0.785	0.506	7.63354e-72	2	Ppia
7.19518e-76	0.712878	0.843	0.859	2.32311e-71	2	Lars2
1.51357e-73	0.402998	0.97	0.963	4.88685e-69	2	Ptn
1.08388e-70	0.872563	0.738	0.419	3.49952e-66	2	Ubb
2.10687e-68	0.39862	0.989	0.838	6.80244e-64	2	mt-Atp6
3.46718e-68	0.806369	0.466	0.085	1.11945e-63	2	Mbp
7.66914e-67	0.775011	0.826	0.661	2.47614e-62	2	Itm2b
1.19894e-65	0.392583	0.992	0.837	3.871e-61	2	mt-Co3
6.12333e-65	0.331	0.959	0.995	1.97704e-60	2	Sparcl1
6.82467e-63	0.891054	0.705	0.43	2.20348e-58	2	Rps29
1.72736e-61	0.806392	0.755	0.493	5.57712e-57	2	Cox8a
4.36828e-61	0.851208	0.722	0.472	1.41039e-56	2	Rpl13
1.09333e-59	0.901675	0.669	0.387	3.53004e-55	2	Rpl41
1.58631e-59	0.813993	0.689	0.402	5.12171e-55	2	Chchd2
8.81455e-58	0.794855	0.771	0.458	2.84595e-53	2	Gstm5
1.08873e-57	0.802706	0.694	0.416	3.51518e-53	2	Tubb2b
3.32305e-55	0.331103	0.915	0.984	1.07291e-50	2	Glul
9.70904e-55	0.354961	0.978	0.852	3.13476e-50	2	mt-Co1
5.38224e-54	0.308121	0.981	0.918	1.73776e-49	2	mt-Nd4
1.10451e-53	0.774629	0.711	0.46	3.56614e-49	2	Eif1
1.58505e-53	0.833049	0.749	0.642	5.11764e-49	2	Hexb
3.23982e-53	0.75392	0.774	0.514	1.04604e-48	2	Cd81
6.86071e-53	0.847595	0.606	0.301	2.21512e-48	2	Fau
7.93486e-53	0.700243	0.749	0.595	2.56193e-48	2	Prdx1
1.44291e-51	0.732552	0.73	0.637	4.65872e-47	2	Eef1a1
1.77674e-51	0.811251	0.672	0.438	5.73657e-47	2	Rps8
2.28724e-51	0.342924	0.964	0.859	7.38481e-47	2	mt-Co2
3.03606e-51	0.855433	0.68	0.451	9.80252e-47	2	Fabp7
1.68872e-50	0.319183	0.972	0.882	5.45237e-46	2	mt-Cytb
1.39746e-49	0.81493	0.625	0.367	4.51197e-45	2	Rps23
2.42033e-49	0.754931	0.653	0.434	7.81453e-45	2	Cfl1
2.34328e-48	0.818504	0.636	0.404	7.56574e-44	2	Rps21
3.96331e-48	0.718345	0.689	0.483	1.27963e-43	2	Hspa8
1.03725e-47	0.423356	0.193	0.008	3.34898e-43	2	Tmsb10
1.48307e-47	0.811166	0.639	0.413	4.7884e-43	2	Rps27a
2.15523e-47	0.372691	0.157	0	6.9586e-43	2	Ptgds
5.23416e-47	0.717734	0.843	0.687	1.68995e-42	2	Clu
3.34397e-46	0.779438	0.634	0.412	1.07967e-41	2	Rpl23
5.02459e-45	0.691922	0.702	0.559	1.62229e-40	2	Cox7c
1.41709e-44	0.772151	0.609	0.371	4.57537e-40	2	Rps10
1.6391e-44	0.687106	0.683	0.496	5.29217e-40	2	Slc25a4
1.65838e-44	0.695252	0.689	0.552	5.35442e-40	2	Calm1
1.67372e-44	0.332294	0.964	0.874	5.40393e-40	2	mt-Nd2
2.00294e-44	0.778095	0.57	0.311	6.46688e-40	2	Rpl18a
2.93305e-44	0.797783	0.576	0.315	9.46995e-40	2	Ftl1
3.15586e-44	0.728912	0.642	0.443	1.01893e-39	2	Actg1
4.48705e-44	0.709287	0.694	0.533	1.44873e-39	2	Cox4i1
5.1133e-43	0.879514	0.628	0.438	1.65093e-38	2	Opcml
6.92955e-42	0.734115	0.612	0.399	2.23734e-37	2	Rps14
2.78561e-40	0.765432	0.623	0.441	8.9939e-36	2	Rps12
4.11589e-40	0.781308	0.567	0.331	1.3289e-35	2	Rpl32
5.57445e-38	0.70741	0.612	0.44	1.79982e-33	2	Atp5h
7.55454e-38	0.700272	0.573	0.357	2.43913e-33	2	Uqcr11
1.8973e-37	0.740167	0.579	0.384	6.12581e-33	2	Rpl27
3.84462e-37	0.287395	0.138	0.003	1.24131e-32	2	Cldn5
6.21571e-37	0.723055	0.59	0.394	2.00686e-32	2	Rpl28
7.29386e-37	0.722259	0.612	0.462	2.35497e-32	2	Selenow
1.1828e-36	0.76401	0.554	0.345	3.81892e-32	2	Atp5e
3.10625e-36	0.650579	0.573	0.331	1.00292e-31	2	Bsg
3.61888e-36	0.438927	0.777	0.834	1.16843e-31	2	Prdx6
4.13107e-36	0.732101	0.565	0.361	1.3338e-31	2	Rpl34
4.8802e-36	0.758846	0.567	0.372	1.57567e-31	2	Rps4x
6.31449e-36	0.631284	0.65	0.57	2.03876e-31	2	Hsp90ab1
6.6242e-36	0.711677	0.587	0.402	2.13875e-31	2	Rpl11
1.16347e-35	0.634573	0.672	0.527	3.75649e-31	2	Mt2
3.49574e-35	0.28663	0.138	0.005	1.12867e-30	2	C1qb
3.86263e-35	0.698158	0.623	0.49	1.24713e-30	2	Rpl21
5.48927e-35	0.715473	0.603	0.443	1.77232e-30	2	Rpl19
5.77219e-35	0.680218	0.631	0.5	1.86367e-30	2	Cox6c
8.96046e-34	0.692358	0.59	0.436	2.89306e-29	2	Cox6b1
9.59993e-34	0.716734	0.545	0.34	3.09953e-29	2	Rpl37a
2.36042e-33	0.668709	0.567	0.389	7.62109e-29	2	Atp5j
4.04963e-33	0.630657	0.617	0.484	1.3075e-28	2	Lamp1
5.64769e-33	0.651437	0.556	0.357	1.82347e-28	2	Slc25a5
9.60831e-33	0.683526	0.554	0.375	3.10223e-28	2	Rpl15
1.31385e-32	0.704378	0.617	0.494	4.24204e-28	2	Rps24
1.51573e-32	0.677978	0.551	0.365	4.89383e-28	2	Uqcr10
2.11281e-32	0.749683	0.562	0.394	6.82164e-28	2	Rps20
2.59517e-32	0.757553	0.556	0.385	8.37903e-28	2	Rpsa
1.75911e-31	0.712165	0.559	0.395	5.67963e-27	2	Rps15a
2.77053e-31	0.636887	0.587	0.419	8.94521e-27	2	Ndufa4
3.66817e-31	0.693497	0.581	0.433	1.18434e-26	2	Rpl27a
4.06579e-31	0.717961	0.579	0.43	1.31272e-26	2	Rps9
4.57593e-31	0.310043	0.149	0.012	1.47743e-26	2	C1qa
1.70047e-30	0.66745	0.54	0.357	5.49031e-26	2	S100a1
2.63851e-30	0.526037	0.669	0.66	8.51896e-26	2	Ldhb
1.09589e-29	0.688443	0.551	0.402	3.53831e-25	2	Rpl24
1.96012e-29	0.710074	0.523	0.35	6.32863e-25	2	Rps16
4.17256e-29	0.70301	0.556	0.413	1.34719e-24	2	Rps3a1
4.675e-29	0.766013	0.534	0.366	1.50942e-24	2	Tmeff2
8.72381e-29	0.706592	0.54	0.379	2.81666e-24	2	Rpl35a
1.8146e-28	0.274984	0.945	0.871	5.85878e-24	2	mt-Nd1
3.13551e-28	0.685338	0.551	0.41	1.01236e-23	2	Rps13
3.73886e-28	0.644684	0.573	0.44	1.20717e-23	2	H3f3b
8.17584e-28	0.610667	0.554	0.405	2.63973e-23	2	Ndufb9
8.88833e-28	0.679189	0.532	0.368	2.86978e-23	2	Rps11
1.54605e-27	0.617145	0.507	0.312	4.99173e-23	2	Chchd10
2.69099e-27	0.597919	0.562	0.425	8.68838e-23	2	Aldoa
4.5173e-27	0.615769	0.565	0.419	1.4585e-22	2	Gstm1
4.58034e-27	0.633161	0.504	0.328	1.47885e-22	2	Gng5
5.62193e-27	0.612047	0.532	0.374	1.81515e-22	2	Ndufa13
6.05467e-27	0.665867	0.532	0.38	1.95487e-22	2	Rpl8
6.23214e-27	0.702037	0.504	0.338	2.01217e-22	2	Rpl38
8.56793e-27	0.64495	0.523	0.368	2.76633e-22	2	Uqcrq
8.68497e-27	0.446902	0.689	0.706	2.80412e-22	2	Tsc22d4
9.78946e-27	0.682713	0.551	0.425	3.16072e-22	2	Rpl13a
2.247e-26	0.687646	0.556	0.44	7.25487e-22	2	Rpl26
7.56227e-26	0.547702	0.603	0.468	2.44163e-21	2	Cd63
4.78929e-25	0.550121	0.606	0.578	1.54632e-20	2	Atp5b
9.87107e-25	0.313228	0.785	0.863	3.18707e-20	2	Scg3
1.56503e-24	0.646318	0.551	0.444	5.053e-20	2	Rps7
1.89102e-24	0.633445	0.499	0.35	6.10553e-20	2	Elob
2.5023e-24	0.691099	0.518	0.392	8.07917e-20	2	Rplp2
2.66375e-24	0.268066	0.791	0.871	8.60046e-20	2	mt-Nd5
4.04693e-24	0.639839	0.529	0.404	1.30663e-19	2	Rps15
4.74044e-24	0.550941	0.598	0.555	1.53055e-19	2	H3f3a
5.40208e-24	0.632051	0.515	0.382	1.74417e-19	2	Gpx4
1.3061e-23	0.692825	0.526	0.415	4.217e-19	2	Rps2
1.30969e-23	0.585908	0.518	0.382	4.2286e-19	2	Atp5d
9.47061e-23	0.632728	0.518	0.397	3.05778e-18	2	Rpl9
9.6653e-23	0.584394	0.601	0.588	3.12064e-18	2	Ptma
1.2186e-22	0.607341	0.499	0.361	3.93451e-18	2	Rpl18
1.30279e-22	0.568775	0.559	0.485	4.20633e-18	2	Uqcrh
2.73563e-22	0.557002	0.521	0.404	8.83254e-18	2	S100a16
2.87265e-22	0.598732	0.504	0.377	9.27492e-18	2	Prdx2
3.56891e-22	0.516162	0.587	0.542	1.1523e-17	2	Tspan3
1.01866e-21	0.691151	0.501	0.368	3.28893e-17	2	Tnr
1.41491e-21	0.671134	0.507	0.39	4.56831e-17	2	Rps19
1.55386e-21	0.627012	0.488	0.358	5.01696e-17	2	Rpl7
1.66482e-21	0.658812	0.485	0.357	5.37519e-17	2	Rps26
1.94143e-21	0.624923	0.504	0.382	6.2683e-17	2	Rpl36
2.46403e-21	0.630054	0.532	0.447	7.95561e-17	2	Serf2
2.60169e-21	0.63728	0.51	0.401	8.40007e-17	2	Rps18
3.35306e-21	0.416175	0.639	0.765	1.0826e-16	2	Ywhae
3.97126e-21	0.499869	0.603	0.591	1.2822e-16	2	Car2
4.62087e-21	0.520498	0.581	0.457	1.49194e-16	2	Tubb2a
4.71796e-21	0.618076	0.501	0.392	1.52329e-16	2	Atp5md
5.21286e-21	0.514076	0.507	0.363	1.68308e-16	2	Enho
5.30665e-21	0.346468	0.669	0.795	1.71336e-16	2	Gnas
1.50921e-20	0.640349	0.515	0.417	4.87278e-16	2	Rpl37
1.87009e-20	0.612301	0.51	0.406	6.03797e-16	2	Rps25
3.54006e-20	0.617668	0.51	0.412	1.14298e-15	2	Rpl30
4.81757e-20	0.605365	0.51	0.406	1.55545e-15	2	Rpl17
5.7019e-20	0.300163	0.705	0.897	1.84097e-15	2	Cdk8
6.50969e-20	0.607292	0.507	0.419	2.10178e-15	2	Rpl3
7.45935e-20	0.56426	0.482	0.363	2.4084e-15	2	Atp5mpl
7.48571e-20	0.6895	0.457	0.323	2.41691e-15	2	Tuba1a
8.64655e-20	0.475385	0.617	0.642	2.79171e-15	2	Selenop
1.24919e-19	0.580563	0.496	0.387	4.03325e-15	2	Cox5b
1.84932e-19	0.581943	0.493	0.378	5.97089e-15	2	Atp5o
1.87279e-19	0.643263	0.468	0.349	6.04667e-15	2	Myl6
2.84306e-19	0.473241	0.581	0.609	9.17938e-15	2	Eif4g2
4.45022e-19	0.538283	0.471	0.339	1.43684e-14	2	Hist1h2bc
5.3404e-19	0.541032	0.532	0.459	1.72426e-14	2	Oaz1
5.5454e-19	0.619174	0.466	0.344	1.79044e-14	2	Rps5
7.49195e-19	0.549022	0.532	0.469	2.41893e-14	2	Atp5l
1.40515e-18	0.531062	0.526	0.434	4.53681e-14	2	Ndufc2
3.07621e-18	0.641036	0.463	0.35	9.93216e-14	2	Rps28
3.09752e-18	0.628402	0.46	0.348	1.0001e-13	2	Rps3
3.6612e-18	0.556219	0.501	0.409	1.18209e-13	2	Cox5a
5.041e-18	0.284579	0.138	0.026	1.62759e-13	2	C1qc
6.1653e-18	0.498751	0.559	0.467	1.99059e-13	2	Ubc
1.15353e-17	0.636409	0.466	0.363	3.72439e-13	2	Rplp0
1.91788e-17	0.432221	0.587	0.617	6.19226e-13	2	Mpc1
1.92625e-17	0.532127	0.518	0.463	6.2193e-13	2	Tmbim6
4.18056e-17	0.576465	0.43	0.305	1.34978e-12	2	Nme2
1.41994e-16	0.53055	0.501	0.44	4.58455e-12	2	Atp5g2
2.473e-16	0.518538	0.438	0.315	7.98457e-12	2	Tubb4b
9.621e-16	0.5535	0.441	0.343	3.10633e-11	2	Gabarap
1.25114e-15	0.608244	0.463	0.377	4.03955e-11	2	Rpl39
1.87661e-15	0.51933	0.435	0.324	6.059e-11	2	Uqcrfs1
2.26322e-15	0.493475	0.554	0.567	7.30727e-11	2	Hmgcs1
5.7889e-15	0.536552	0.435	0.336	1.86906e-10	2	Ndufa2
9.21078e-15	0.4197	0.562	0.59	2.97389e-10	2	Rcn2
9.65943e-15	0.546939	0.471	0.406	3.11874e-10	2	Rpl7a
1.03928e-14	0.526153	0.413	0.308	3.35551e-10	2	1810037I17Rik
1.74405e-14	0.540396	0.463	0.398	5.63101e-10	2	Scp2
2.40309e-14	0.534522	0.529	0.536	7.75884e-10	2	Rpl6
2.60935e-14	0.353115	0.603	0.708	8.42482e-10	2	Slc25a3
2.70772e-14	0.498655	0.435	0.332	8.74241e-10	2	Tst
3.04922e-14	0.572315	0.466	0.404	9.84501e-10	2	Rpl5
3.51816e-14	0.521334	0.399	0.294	1.13591e-09	2	Pgam1
3.75864e-14	0.481466	0.452	0.375	1.21355e-09	2	Btf3
3.82144e-14	0.586573	0.433	0.352	1.23383e-09	2	Rpl14
4.81654e-14	0.496518	0.482	0.423	1.55512e-09	2	Cox7a2
8.19235e-14	0.515768	0.455	0.382	2.64506e-09	2	Atp5j2
9.71178e-14	0.521724	0.413	0.312	3.13564e-09	2	Atp5k
1.13683e-13	0.555766	0.482	0.449	3.67047e-09	2	Rpl23a
1.33838e-13	0.288283	0.146	0.042	4.32122e-09	2	Csf1r
1.80811e-13	0.496233	0.435	0.345	5.83783e-09	2	Eif1b
2.00992e-13	0.530198	0.433	0.358	6.48942e-09	2	Pebp1
2.20408e-13	0.414754	0.639	0.594	7.11632e-09	2	Erbb4
2.20662e-13	0.376318	0.576	0.604	7.12453e-09	2	Chst2
2.25039e-13	0.516729	0.421	0.333	7.26584e-09	2	Calm3
2.40369e-13	0.503977	0.416	0.322	7.76079e-09	2	Uqcrb
2.41382e-13	0.554471	0.449	0.388	7.79349e-09	2	Rpl29
5.48983e-13	0.375076	0.639	0.686	1.7725e-08	2	Atp1b2
7.51889e-13	0.481979	0.523	0.542	2.42763e-08	2	Hmgb1
9.12596e-13	0.449585	0.468	0.392	2.9465e-08	2	Atp6v0c
9.3432e-13	0.53783	0.435	0.366	3.01664e-08	2	Rps17
1.31931e-12	0.287703	0.171	0.059	4.25965e-08	2	Ctss
2.32846e-12	0.513916	0.402	0.309	7.51789e-08	2	Ndufc1
2.80922e-12	0.493547	0.427	0.349	9.07012e-08	2	Atp5g1
3.1409e-12	0.407633	0.529	0.56	1.0141e-07	2	Laptm4a
4.60939e-12	0.303142	0.168	0.062	1.48823e-07	2	Sh3bgrl3
4.88992e-12	0.495108	0.41	0.329	1.57881e-07	2	Ndufb11
5.67922e-12	0.463834	0.477	0.453	1.83365e-07	2	Selenof
6.89778e-12	0.466495	0.452	0.402	2.22709e-07	2	Metrn
7.51269e-12	0.433117	0.515	0.535	2.42562e-07	2	Atp5f1
9.18758e-12	0.509102	0.325	0.206	2.96639e-07	2	Elmo1
1.00004e-11	0.516571	0.452	0.401	3.22884e-07	2	Cox6a1
1.64879e-11	0.495398	0.405	0.329	5.32345e-07	2	Pfn1
1.66597e-11	0.40274	0.598	0.495	5.37891e-07	2	Gpr37l1
1.99741e-11	0.461165	0.383	0.287	6.44905e-07	2	Cycs
2.6108e-11	0.460786	0.49	0.484	8.42948e-07	2	Phgdh
2.81079e-11	0.447722	0.435	0.372	9.07519e-07	2	Ndufb10
2.9488e-11	0.418772	0.416	0.326	9.52078e-07	2	Mid1ip1
3.81664e-11	0.477285	0.416	0.342	1.23228e-06	2	Smdt1
4.59666e-11	0.312742	0.702	0.753	1.48412e-06	2	Gja1
5.02971e-11	0.447571	0.474	0.441	1.62394e-06	2	AW047730
7.72793e-11	0.495	0.391	0.313	2.49512e-06	2	Prdx5
1.57807e-10	0.430888	0.482	0.483	5.09512e-06	2	Ndufs5
1.65006e-10	0.57605	0.386	0.306	5.32755e-06	2	Lhfpl3
3.1405e-10	0.501702	0.441	0.381	1.01397e-05	2	Hopx
3.76075e-10	0.379318	0.501	0.509	1.21423e-05	2	Pmm1
6.07416e-10	0.424544	0.424	0.372	1.96116e-05	2	Atp5g3
6.91303e-10	0.520542	0.295	0.195	2.23201e-05	2	Pcdh15
7.05228e-10	0.347944	0.59	0.592	2.27697e-05	2	Prnp
9.29397e-10	0.308476	0.598	0.688	3.00074e-05	2	Aqp4
1.0203e-09	0.450827	0.488	0.52	3.29425e-05	2	Rhoa
1.29728e-09	0.450092	0.41	0.357	4.18854e-05	2	Ndufa6
1.73065e-09	0.54567	0.388	0.323	5.58775e-05	2	Anks1b
2.21296e-09	0.252248	0.124	0.044	7.14499e-05	2	Ly86
2.33134e-09	0.472401	0.446	0.442	7.52718e-05	2	Ptms
3.03706e-09	0.449485	0.452	0.443	9.80576e-05	2	Ndufa12
3.05402e-09	0.511022	0.399	0.352	9.8605e-05	2	Rps6
7.17864e-09	0.496192	0.416	0.38	0.000231777	2	Rps27
7.78716e-09	0.507931	0.292	0.202	0.000251424	2	Dscam
8.5423e-09	0.43774	0.419	0.389	0.000275805	2	Hint1
9.91479e-09	0.344405	0.529	0.556	0.000320119	2	Cxcl14
1.01208e-08	0.430637	0.369	0.305	0.00032677	2	Hspe1
1.02835e-08	0.483577	0.413	0.383	0.000332022	2	Ndufa7
1.03887e-08	0.393107	0.256	0.157	0.000335421	2	B2m
1.16876e-08	0.486943	0.322	0.238	0.000377359	2	Slc8a1
1.3344e-08	0.519351	0.421	0.409	0.000430837	2	Rpl10a
1.82238e-08	0.412752	0.548	0.639	0.000588392	2	Sparc
1.94209e-08	0.424747	0.477	0.514	0.000627042	2	Gnai2
2.03592e-08	0.391723	0.419	0.382	0.000657338	2	Selenok
2.13781e-08	0.452043	0.386	0.34	0.000690234	2	Ndufb4
2.80416e-08	0.452925	0.397	0.364	0.00090538	2	Skp1a
3.63548e-08	0.45195	0.446	0.463	0.00117379	2	Dnaja1
1.02566e-07	0.25469	0.606	0.72	0.00331156	2	mt-Nd3
1.13016e-07	0.420356	0.251	0.163	0.00364896	2	Pde3b
1.16036e-07	0.298931	0.152	0.071	0.00374647	2	Apbb1ip
2.11238e-07	0.39047	0.433	0.436	0.00682023	2	Cyb5a
2.56296e-07	0.303985	0.16	0.079	0.00827501	2	Inpp5d
3.10206e-07	0.347692	0.479	0.526	0.0100156	2	Eno1
3.16873e-07	0.353903	0.176	0.096	0.0102309	2	Slc24a2
3.31677e-07	0.416981	0.322	0.26	0.0107089	2	Mdk
3.53094e-07	0.41826	0.347	0.293	0.0114003	2	Ndufa11
3.54662e-07	0.353547	0.499	0.603	0.011451	2	Hnrnpk
3.86878e-07	0.412709	0.383	0.351	0.0124911	2	Lxn
4.29113e-07	0.429322	0.419	0.406	0.0138548	2	Ctsd
5.03752e-07	0.424385	0.377	0.343	0.0162646	2	Ndufb5
5.59127e-07	0.400349	0.446	0.461	0.0180525	2	Dynll1
7.41562e-07	0.415614	0.328	0.27	0.0239428	2	Cops9
8.90848e-07	0.40382	0.394	0.373	0.0287628	2	Map1lc3b
1.32033e-06	0.430179	0.405	0.407	0.0426294	2	Sub1
1.34837e-06	0.346753	0.499	0.601	0.0435347	2	Mlc1
1.99045e-190	0.693462	0.877	0.083	6.42656e-186	3	Omg
1.41844e-175	0.777333	0.942	0.139	4.57971e-171	3	Myorg
1.52685e-174	0.571477	0.84	0.081	4.92974e-170	3	Dnajb9
3.65177e-168	0.576009	0.815	0.08	1.17905e-163	3	Gas1
4.11202e-161	0.47538	0.766	0.066	1.32765e-156	3	B4gat1
1.84821e-159	0.81835	0.985	0.192	5.96731e-155	3	Selenos
9.95013e-156	0.773592	0.969	0.162	3.2126e-151	3	Fam181b
3.00998e-154	0.595942	0.846	0.108	9.71831e-150	3	Dhrs7
1.16935e-152	0.984417	0.985	0.253	3.77546e-148	3	Tril
4.33454e-152	0.757615	0.902	0.166	1.39949e-147	3	Fzd2
4.77744e-149	0.479299	0.794	0.089	1.54249e-144	3	Creg1
9.24746e-146	0.551662	0.858	0.111	2.98573e-141	3	Cavin3
4.05438e-145	0.921599	0.982	0.271	1.30904e-140	3	Btbd17
3.50828e-144	1.10789	0.991	0.309	1.13272e-139	3	Fjx1
8.18943e-144	0.508651	0.828	0.102	2.64412e-139	3	Ddt
1.99015e-142	0.427735	0.732	0.076	6.4256e-138	3	Tm2d2
5.14768e-142	0.593904	0.926	0.152	1.66203e-137	3	Cisd1
5.24032e-142	1.13922	1	0.399	1.69194e-137	3	Gpr37l1
5.65201e-142	0.522731	0.865	0.115	1.82486e-137	3	Spcs1
1.46889e-140	0.539931	0.803	0.102	4.7426e-136	3	Hspa2
1.91949e-140	0.455169	0.735	0.079	6.19744e-136	3	Smpd1
2.52292e-140	0.460693	0.794	0.101	8.14575e-136	3	Ssr2
6.72048e-139	0.508327	0.788	0.107	2.16984e-134	3	Gpr146
2.6213e-137	0.852492	0.988	0.287	8.4634e-133	3	Slc3a2
1.23814e-136	0.417464	0.742	0.083	3.99757e-132	3	Ddost
1.64026e-136	0.821569	0.929	0.228	5.29592e-132	3	Atp1b1
1.91055e-136	0.531289	0.84	0.118	6.1686e-132	3	Arxes2
3.95758e-136	0.489741	0.877	0.134	1.27778e-131	3	Ndufb6
2.3574e-135	0.780286	0.975	0.192	7.61132e-131	3	Mid1ip1
3.05001e-135	0.45453	0.84	0.117	9.84755e-131	3	Psmb6
1.50086e-134	0.523775	0.778	0.107	4.84582e-130	3	Mageh1
2.402e-134	0.505102	0.8	0.112	7.75534e-130	3	Ggh
4.3553e-134	0.415331	0.763	0.088	1.40619e-129	3	Rraga
7.1051e-134	0.653503	0.908	0.163	2.29402e-129	3	Tmem176b
2.50029e-133	0.35592	0.652	0.056	8.07267e-129	3	Rpp25l
2.70423e-133	0.483257	0.846	0.125	8.73113e-129	3	Psenen
6.62939e-133	0.731469	0.929	0.208	2.14043e-128	3	Nat8f1
1.22067e-132	0.547537	0.812	0.115	3.94117e-128	3	Tmem176a
1.76859e-132	0.42981	0.803	0.112	5.71023e-128	3	Mydgf
1.78014e-132	0.705057	0.828	0.147	5.74754e-128	3	Pmp22
3.34715e-132	0.527531	0.883	0.152	1.08069e-127	3	Pttg1ip
3.81246e-132	0.633237	0.957	0.196	1.23093e-127	3	Pgp
4.6929e-132	0.476872	0.785	0.112	1.5152e-127	3	Serpinh1
6.85388e-132	0.552765	0.923	0.153	2.21291e-127	3	Ndufa11
1.03832e-131	0.66214	0.862	0.154	3.35241e-127	3	Ppp1r3g
1.39201e-131	0.516341	0.858	0.145	4.49439e-127	3	Kdelr1
7.38935e-131	0.820252	0.985	0.251	2.3858e-126	3	Ctsl
1.64347e-130	0.650183	0.945	0.22	5.30627e-126	3	Atraid
2.089e-130	0.555623	0.926	0.185	6.74475e-126	3	Tomm20
6.83619e-130	0.449704	0.84	0.125	2.2072e-125	3	Rnasek
2.88753e-129	0.682963	0.978	0.223	9.32297e-125	3	Emc7
1.3554e-128	0.630111	0.957	0.196	4.37619e-124	3	Gm2a
8.78901e-128	0.593582	0.923	0.17	2.83771e-123	3	S100a13
1.33987e-127	0.417513	0.742	0.097	4.32605e-123	3	Unc50
2.36198e-127	0.918576	1	0.678	7.62612e-123	3	Gja1
2.44677e-127	0.539152	0.874	0.155	7.89987e-123	3	Rpn1
2.73972e-127	0.579006	0.905	0.18	8.84572e-123	3	Ctsf
3.10906e-127	0.607373	0.892	0.177	1.00382e-122	3	Tmco1
4.47319e-127	0.640604	0.975	0.187	1.44426e-122	3	Tubb4b
2.18272e-126	0.447768	0.843	0.127	7.04736e-122	3	Ndufs6
2.18708e-126	0.938632	0.994	0.398	7.06144e-122	3	Cldn10
7.72739e-126	0.553975	0.889	0.177	2.49494e-121	3	Pdia6
1.36378e-125	0.886397	1	0.581	4.40323e-121	3	S1pr1
1.48364e-125	0.452348	0.831	0.125	4.79023e-121	3	Fmc1
2.277e-125	0.376818	0.72	0.086	7.35174e-121	3	Glmp
3.25854e-125	0.737663	0.994	0.242	1.05208e-120	3	Selenok
4.84966e-125	0.581292	0.926	0.177	1.56581e-120	3	Etfb
5.56213e-125	0.422485	1	0.936	1.79585e-120	3	Plpp3
5.74486e-125	0.659243	0.982	0.205	1.85484e-120	3	Smdt1
7.46541e-125	0.783191	0.982	0.291	2.41036e-120	3	Ppib
3.92314e-124	0.46437	0.874	0.142	1.26667e-119	3	Micos13
6.52416e-124	0.50862	0.877	0.165	2.10645e-119	3	Tmbim4
2.7867e-123	0.700269	0.954	0.245	8.99741e-119	3	Smpdl3a
2.90052e-123	0.448833	0.763	0.107	9.36492e-119	3	Zfp703
3.91298e-123	0.618263	0.96	0.191	1.26338e-118	3	Uqcrb
3.94393e-123	0.595748	0.822	0.156	1.27338e-118	3	Tlr3
4.64913e-123	0.517848	0.902	0.166	1.50106e-118	3	Rabac1
5.6486e-123	0.76061	0.978	0.305	1.82376e-118	3	Serinc1
1.20916e-122	0.342297	0.686	0.074	3.90401e-118	3	Mrpl34
1.64673e-122	0.468295	0.862	0.139	5.31681e-118	3	Psmb5
2.17238e-122	0.52012	0.886	0.163	7.01397e-118	3	Ndufa5
3.48241e-122	0.445102	0.834	0.134	1.12437e-117	3	Cox14
5.95563e-122	0.664433	0.966	0.232	1.92289e-117	3	Spcs2
1.52778e-121	0.963859	1	0.445	4.93275e-117	3	Mfge8
1.70854e-121	0.382954	0.683	0.079	5.51637e-117	3	Mrps34
1.85947e-121	0.805467	0.997	0.264	6.00366e-117	3	Atp6v0c
3.88709e-121	0.356904	0.705	0.086	1.25502e-116	3	Tspan31
4.14327e-121	0.683438	0.957	0.207	1.33774e-116	3	Tst
5.24277e-121	0.739085	0.898	0.208	1.69273e-116	3	Hsd11b1
5.84872e-121	0.375441	0.775	0.112	1.88838e-116	3	Tomm22
1.92628e-120	0.788131	0.972	0.203	6.21938e-116	3	Chchd10
1.92888e-120	0.455703	0.874	0.155	6.22778e-116	3	D8Ertd738e
2.19475e-120	0.547981	0.898	0.176	7.0862e-116	3	Hnrnpa0
2.63311e-120	0.692379	0.982	0.24	8.50153e-116	3	Ndufb10
3.90691e-120	0.937268	1	0.491	1.26142e-115	3	Prnp
4.10971e-120	0.794471	0.978	0.317	1.3269e-115	3	Hspa5
4.58054e-120	0.614659	0.935	0.202	1.47892e-115	3	Bmyc
5.35923e-120	0.826413	0.997	0.343	1.73033e-115	3	Tmem59
1.03572e-119	0.56078	0.935	0.195	3.34403e-115	3	Ndufa8
1.52474e-119	0.485128	0.843	0.149	4.92293e-115	3	Zfyve21
1.78327e-119	0.564202	0.929	0.189	5.75766e-115	3	Ndufs7
2.31682e-119	0.368087	0.745	0.1	7.48033e-115	3	Csnk2b
2.64149e-119	0.719039	0.972	0.245	8.52857e-115	3	Arl6ip1
3.60637e-119	0.723228	0.988	0.309	1.16439e-114	3	Pdia3
3.84168e-119	0.408168	0.846	0.139	1.24036e-114	3	Map1lc3a
6.00729e-119	0.701471	0.96	0.219	1.93957e-114	3	Eif1b
7.52791e-119	0.724744	0.994	0.682	2.43054e-114	3	F3
1.29615e-118	0.389426	0.751	0.102	4.18486e-114	3	Mrpl17
5.44429e-118	0.419112	0.849	0.138	1.7578e-113	3	Mif
8.46212e-118	0.618472	0.942	0.201	2.73217e-113	3	Ndufb11
2.00906e-117	0.460775	0.8	0.126	6.48666e-113	3	Tuba4a
2.67251e-117	0.74903	0.966	0.309	8.62875e-113	3	Vcam1
4.53382e-117	0.474683	0.818	0.149	1.46384e-112	3	Atp6ap2
5.53479e-117	0.394298	0.732	0.103	1.78702e-112	3	Yipf3
6.30093e-117	0.465263	0.858	0.148	2.03438e-112	3	Oat
6.4235e-117	0.796889	0.978	0.251	2.07395e-112	3	Enho
8.32356e-117	0.404769	0.855	0.146	2.68743e-112	3	Psmb4
9.80346e-117	0.583693	0.926	0.199	3.16524e-112	3	Ndufb8
2.15342e-116	0.435329	0.822	0.138	6.95275e-112	3	Higd2a
3.02893e-116	0.417876	0.846	0.145	9.7795e-112	3	Atp6v1f
8.92535e-116	0.570016	0.957	0.199	2.88173e-111	3	Uqcrfs1
9.93261e-116	0.315415	0.658	0.073	3.20694e-111	3	Mien1
1.46573e-115	0.36818	0.695	0.091	4.73239e-111	3	Lamtor2
2.023e-115	0.361602	0.711	0.098	6.53165e-111	3	Tm2d3
2.58539e-115	0.452805	0.871	0.156	8.34744e-111	3	Timm13
3.0476e-115	0.70801	0.951	0.293	9.83979e-111	3	Tlcd1
4.3953e-115	0.372172	0.637	0.073	1.41911e-110	3	Adora2b
1.3617e-114	0.461544	0.843	0.154	4.39652e-110	3	Pnrc2
1.74338e-114	0.428795	0.868	0.164	5.62884e-110	3	Grcc10
1.78079e-114	0.305875	0.56	0.046	5.74964e-110	3	Rarres2
1.8138e-114	0.384481	0.643	0.073	5.85623e-110	3	Ubqln2
1.86079e-114	0.372856	0.723	0.102	6.00792e-110	3	Emc6
1.99766e-114	0.843609	0.997	0.481	6.44985e-110	3	Sox9
5.53602e-114	0.738315	0.994	0.328	1.78742e-109	3	Itm2c
7.91054e-114	0.909559	0.997	0.362	2.55407e-109	3	Ubc
8.40804e-114	0.357046	0.582	0.057	2.7147e-109	3	Fzd1
9.3697e-114	0.392419	0.772	0.122	3.0252e-109	3	Tmem14c
1.24811e-113	0.550078	0.926	0.211	4.02978e-109	3	Higd1a
2.39096e-113	0.514279	0.923	0.199	7.71968e-109	3	Edf1
2.98104e-113	0.527831	0.898	0.177	9.6249e-109	3	Hspe1
3.69941e-113	0.5095	0.855	0.171	1.19443e-108	3	Ift27
4.26946e-113	0.387608	0.748	0.115	1.37848e-108	3	Dctn3
5.74313e-113	0.498872	0.883	0.184	1.85429e-108	3	Lgalsl
8.27484e-113	0.402414	0.732	0.107	2.6717e-108	3	Degs1
1.0121e-112	0.652911	0.96	0.242	3.26777e-108	3	Atp5g3
1.1291e-112	0.491961	0.843	0.154	3.64554e-108	3	Fbxo2
1.76962e-112	0.512179	0.871	0.169	5.71357e-108	3	Pcbp1
1.82419e-112	0.410003	0.757	0.123	5.88977e-108	3	Ginm1
2.01434e-112	0.562189	0.905	0.189	6.50369e-108	3	Ndufc1
2.40371e-112	0.307081	0.634	0.07	7.76087e-108	3	Gadd45gip1
2.53196e-112	0.373895	0.6	0.063	8.17494e-108	3	Irf2bpl
4.67999e-112	0.576203	0.932	0.214	1.51103e-107	3	Fxyd1
4.91397e-112	0.399156	0.766	0.118	1.58657e-107	3	Timm8b
7.92216e-112	0.416602	0.803	0.139	2.55783e-107	3	Mrpl20
8.30701e-112	0.393351	0.742	0.115	2.68209e-107	3	Prkcsh
1.03479e-111	0.764756	0.985	0.338	3.34104e-107	3	Nkain4
1.21536e-111	0.37947	0.745	0.112	3.92403e-107	3	Ndufs8
1.37105e-111	0.439652	0.825	0.138	4.42672e-107	3	Mdk
1.53585e-111	0.412466	0.809	0.143	4.95881e-107	3	Rer1
1.57202e-111	0.380305	0.677	0.086	5.07557e-107	3	Timm8a1
1.86454e-111	0.357264	0.655	0.083	6.02004e-107	3	Cd320
1.94212e-111	0.451163	0.843	0.155	6.27051e-107	3	Mrps14
2.3089e-111	0.487646	0.757	0.124	7.45474e-107	3	Cbr3
2.7563e-111	0.520921	0.929	0.208	8.89927e-107	3	Ndufb4
2.7906e-111	0.381042	0.554	0.05	9.01002e-107	3	Lgals3bp
3.66711e-111	0.542108	0.92	0.19	1.184e-106	3	Atp5k
5.02671e-111	0.458333	0.997	0.875	1.62297e-106	3	Htra1
5.9845e-111	0.38375	0.76	0.122	1.93221e-106	3	Tmem128
9.33945e-111	0.657884	0.932	0.271	3.01543e-106	3	Adgrg1
1.0229e-110	0.349067	0.652	0.082	3.30263e-106	3	Pigyl
1.34929e-110	0.607413	0.932	0.217	4.35644e-106	3	Lxn
1.57381e-110	0.587696	0.948	0.223	5.08135e-106	3	Atp5g1
2.8072e-110	0.27678	0.505	0.036	9.06361e-106	3	Tmem115
3.06942e-110	0.422192	0.778	0.126	9.91023e-106	3	Krtcap2
3.07759e-110	0.437291	0.766	0.127	9.93663e-106	3	Sox21
3.3622e-110	0.591114	0.895	0.204	1.08555e-105	3	Dbp
5.25961e-110	0.468626	0.889	0.175	1.69817e-105	3	Ndufb7
8.54124e-110	0.40046	0.794	0.141	2.75771e-105	3	Cuta
1.55239e-109	0.406554	0.818	0.143	5.0122e-105	3	Drap1
2.32093e-109	0.376544	0.751	0.119	7.49359e-105	3	Rps27l
2.76869e-109	0.352144	0.705	0.1	8.93926e-105	3	Mrpl12
3.24709e-109	0.425885	0.815	0.146	1.04839e-104	3	Cd302
3.9918e-109	0.360544	0.726	0.109	1.28883e-104	3	Mrpl27
4.61552e-109	0.326589	0.668	0.089	1.49021e-104	3	Tmed4
6.91459e-109	0.527698	0.818	0.167	2.23252e-104	3	Lcat
9.21393e-109	0.331684	0.628	0.073	2.9749e-104	3	0610009B22Rik
1.10694e-108	0.513236	0.917	0.188	3.57397e-104	3	1810037I17Rik
1.44127e-108	0.436187	0.797	0.143	4.65344e-104	3	Cldnd1
2.37948e-108	0.316346	0.686	0.091	7.68262e-104	3	Tomm5
2.51882e-108	1.01573	1	0.653	8.13253e-104	3	Clu
2.93522e-108	0.557519	0.945	0.214	9.47694e-104	3	Ndufa2
5.3846e-108	0.358527	0.631	0.078	1.73853e-103	3	Jagn1
5.73281e-108	0.857761	1	0.596	1.85095e-103	3	Atp1b2
6.92218e-108	0.845608	0.991	0.442	2.23496e-103	3	Cxcl14
7.14467e-108	0.489453	0.846	0.168	2.3068e-103	3	Mrps33
8.71709e-108	0.429274	0.686	0.105	2.81449e-103	3	Slc35e4
9.41684e-108	0.380107	0.729	0.12	3.04042e-103	3	Lamtor5
1.05283e-107	0.661809	0.982	0.261	3.39926e-103	3	Atp5o
1.06728e-107	0.311281	0.628	0.075	3.44592e-103	3	Tmed3
1.35707e-107	0.420496	0.803	0.144	4.38157e-103	3	Ptpmt1
1.43407e-107	0.349162	0.689	0.092	4.63019e-103	3	Aurkaip1
3.57149e-107	0.880652	0.985	0.362	1.15313e-102	3	Tubb2a
3.85618e-107	0.749898	0.978	0.365	1.24505e-102	3	Fez1
5.17782e-107	0.337846	0.683	0.097	1.67176e-102	3	Cib1
6.64494e-107	0.885122	0.994	0.376	2.14545e-102	3	Cd63
7.9742e-107	0.380023	0.52	0.044	2.57463e-102	3	G0s2
8.34206e-107	0.386054	0.775	0.131	2.6934e-102	3	Tmem147
1.26763e-106	0.390693	0.745	0.122	4.09281e-102	3	Sdhd
1.83015e-106	0.372437	0.766	0.133	5.90901e-102	3	1810058I24Rik
2.20839e-106	0.73592	0.988	0.377	7.13022e-102	3	Timp4
2.53145e-106	0.312931	0.695	0.096	8.17331e-102	3	Hsd17b10
2.83528e-106	0.531318	0.917	0.217	9.15427e-102	3	Atp6v1g1
3.48983e-106	0.342338	0.686	0.099	1.12676e-101	3	Ss18l2
4.67296e-106	0.653231	0.972	0.291	1.50876e-101	3	Calr
6.50609e-106	0.622856	0.92	0.262	2.10062e-101	3	Lfng
9.63902e-106	0.615267	0.978	0.255	3.11215e-101	3	Atp5j2
1.00018e-105	0.509245	0.898	0.203	3.22928e-101	3	Crip2
1.26907e-105	0.352316	0.677	0.097	4.09745e-101	3	Trappc4
1.72417e-105	0.325176	0.671	0.093	5.56683e-101	3	Adprh
1.89192e-105	0.390113	0.806	0.155	6.10844e-101	3	Tmem208
2.47409e-105	0.570061	0.898	0.229	7.9881e-101	3	Emc3
2.5497e-105	0.519791	0.929	0.229	8.2322e-101	3	Ndufab1
2.67373e-105	0.450278	0.889	0.188	8.63268e-101	3	Dad1
2.75934e-105	0.311447	0.646	0.086	8.9091e-101	3	Tex264
3.43411e-105	0.509774	0.855	0.196	1.10877e-100	3	Ddit4
6.17315e-105	0.378176	0.714	0.111	1.99312e-100	3	Selenom
7.52156e-105	0.289226	0.557	0.056	2.42849e-100	3	Tor2a
2.40733e-104	0.412024	0.794	0.141	7.77253e-100	3	Mrpl51
3.05392e-104	0.791141	0.969	0.481	9.8602e-100	3	Kcnk1
4.50364e-104	0.394689	0.868	0.171	1.45409e-99	3	Rpl36al
4.54636e-104	0.41891	0.778	0.139	1.46788e-99	3	Jund
4.82063e-104	0.502587	0.88	0.202	1.55644e-99	3	Rab9
6.32912e-104	0.391435	0.803	0.159	2.04348e-99	3	Slc2a1
6.98171e-104	0.405821	0.754	0.135	2.25418e-99	3	Pigp
7.55913e-104	0.381448	0.791	0.144	2.44062e-99	3	Psmd8
8.71447e-104	0.762519	0.994	0.421	2.81364e-99	3	Sox2
8.82513e-104	0.319561	0.665	0.09	2.84937e-99	3	Nudt19
9.90443e-104	0.591077	0.972	0.25	3.19784e-99	3	Btf3
1.02961e-103	0.503092	0.871	0.203	3.32431e-99	3	Entpd2
1.68986e-103	0.835462	1	0.503	5.45605e-99	3	Id2
1.8318e-103	0.561221	0.957	0.262	5.91434e-99	3	Mpc2
1.94947e-103	0.712201	0.997	0.514	6.29426e-99	3	Sdc4
2.34424e-103	0.303529	0.652	0.085	7.56886e-99	3	Coa3
3.11259e-103	0.335692	0.692	0.104	1.00496e-98	3	Kdelr2
3.14314e-103	0.339448	0.686	0.103	1.01482e-98	3	Nt5c
3.80811e-103	0.345909	0.702	0.107	1.22952e-98	3	Mrpl43
4.2288e-103	0.490504	0.871	0.212	1.36535e-98	3	Tpp1
4.60737e-103	0.756645	0.982	0.325	1.48758e-98	3	Ndufc2
4.72375e-103	0.508943	0.855	0.174	1.52516e-98	3	Cycs
4.82206e-103	0.627166	0.938	0.228	1.5569e-98	3	Hist1h2bc
6.39927e-103	0.544156	0.914	0.229	2.06613e-98	3	Saraf
1.40687e-102	0.714872	0.975	0.26	4.54235e-98	3	Slc25a5
1.466e-102	0.410381	0.775	0.149	4.73326e-98	3	Jtb
1.55091e-102	0.426226	0.84	0.173	5.00743e-98	3	Tmem256
1.97345e-102	0.337922	0.643	0.089	6.37169e-98	3	Mrpl55
2.5841e-102	0.314571	0.714	0.114	8.34327e-98	3	Scand1
2.85441e-102	0.490332	0.855	0.203	9.21605e-98	3	Lrpap1
3.13641e-102	0.279791	0.557	0.055	1.01265e-97	3	Timm10
3.85912e-102	0.71449	0.975	0.296	1.24599e-97	3	Cox5a
6.85304e-102	0.653543	0.978	0.269	2.21264e-97	3	Ndufa13
9.17577e-102	0.343023	0.742	0.121	2.96258e-97	3	Nme1
9.26117e-102	0.328915	0.634	0.085	2.99015e-97	3	Fuom
1.18845e-101	0.478922	0.858	0.205	3.83715e-97	3	Tmed9
1.60632e-101	0.302192	0.652	0.091	5.18631e-97	3	Polr2j
1.90129e-101	0.552291	0.929	0.242	6.13871e-97	3	Map1lc3b
2.05213e-101	0.406972	0.818	0.162	6.62572e-97	3	0610012G03Rik
2.26793e-101	0.507185	0.874	0.214	7.32246e-97	3	Sc5d
2.3488e-101	0.272853	0.637	0.082	7.58358e-97	3	Rex1bd
2.76209e-101	0.660267	0.975	0.256	8.91797e-97	3	S100a1
2.81498e-101	0.396225	0.766	0.143	9.08871e-97	3	Ostc
2.82349e-101	0.362776	0.745	0.129	9.11622e-97	3	Cox17
3.54403e-101	0.291181	0.597	0.07	1.14426e-96	3	Polr2i
6.61762e-101	0.341327	0.775	0.137	2.13663e-96	3	Ost4
7.30201e-101	0.41691	0.8	0.158	2.3576e-96	3	Tmed7
7.56125e-101	0.417359	0.772	0.146	2.4413e-96	3	Ikbip
7.94617e-101	0.672944	1	0.724	2.56558e-96	3	Pla2g7
8.44624e-101	0.960995	0.997	0.412	2.72704e-96	3	Gstm5
1.03263e-100	0.412926	0.855	0.177	3.33406e-96	3	Ubl5
1.2228e-100	0.574553	0.972	0.238	3.94805e-96	3	Elob
1.23567e-100	0.380276	0.772	0.14	3.98959e-96	3	Syf2
1.32257e-100	0.354209	0.757	0.132	4.27017e-96	3	Txn1
1.3855e-100	0.448892	0.803	0.168	4.47336e-96	3	Pdcd6
1.56871e-100	0.329402	0.723	0.125	5.06489e-96	3	Timm10b
1.5981e-100	0.361879	0.723	0.123	5.15979e-96	3	Ech1
2.05204e-100	0.369421	0.84	0.164	6.62542e-96	3	Dynlrb1
2.89071e-100	0.689208	0.997	0.506	9.33324e-96	3	Agpat5
2.94241e-100	0.415799	0.834	0.173	9.50017e-96	3	Pdcd5
3.33927e-100	0.441138	0.883	0.199	1.07815e-95	3	Gabarapl2
3.78695e-100	0.356294	0.809	0.154	1.22269e-95	3	Tomm6
8.17521e-100	0.610402	0.886	0.254	2.63953e-95	3	Nrarp
8.94037e-100	0.441586	0.898	0.191	2.88658e-95	3	Prdx5
1.39307e-99	0.38572	0.745	0.133	4.49781e-95	3	Tmem223
1.50628e-99	0.62364	0.942	0.226	4.86331e-95	3	Gng5
1.91936e-99	0.287033	0.646	0.088	6.19703e-95	3	Grpel1
2.70381e-99	0.316942	0.711	0.113	8.72979e-95	3	Sec61b
3.54464e-99	0.445913	0.855	0.195	1.14446e-94	3	Sec11c
3.69901e-99	0.458942	0.911	0.22	1.1943e-94	3	Arf5
4.88866e-99	0.376489	0.769	0.143	1.5784e-94	3	Ufc1
5.46925e-99	0.331581	0.705	0.112	1.76586e-94	3	Ppdpf
6.97272e-99	0.313382	0.575	0.069	2.25128e-94	3	AI413582
8.74532e-99	0.283569	0.665	0.094	2.8236e-94	3	Tceal8
9.27635e-99	0.465305	0.905	0.214	2.99506e-94	3	Ndufb5
1.09797e-98	0.592632	0.957	0.25	3.54501e-94	3	Atp5mpl
1.21836e-98	0.482283	0.874	0.217	3.93371e-94	3	Jkamp
1.55193e-98	0.322283	0.643	0.091	5.01072e-94	3	Mtln
1.55498e-98	0.61458	0.975	0.272	5.02055e-94	3	Cox5b
1.56024e-98	0.256	0.492	0.042	5.03754e-94	3	Retsat
1.97377e-98	0.368911	0.732	0.132	6.3727e-94	3	Mrps24
2.58016e-98	0.699642	0.994	0.301	8.33057e-94	3	Ndufb9
2.69621e-98	0.298215	0.634	0.089	8.70526e-94	3	Pfdn6
3.16066e-98	0.305602	0.658	0.094	1.02048e-93	3	Hcfc1r1
3.29445e-98	0.584187	0.975	0.265	1.06368e-93	3	Prdx2
4.17807e-98	0.310867	0.711	0.115	1.34897e-93	3	Pcsk1n
4.36206e-98	0.290888	0.658	0.091	1.40838e-93	3	Mpst
4.85308e-98	0.461708	0.88	0.206	1.56691e-93	3	BC031181
5.26082e-98	0.937789	1	0.466	1.69856e-93	3	Cd81
5.35778e-98	0.270383	0.52	0.051	1.72987e-93	3	Arxes1
8.8856e-98	0.281937	0.695	0.109	2.86889e-93	3	Glrx5
9.32284e-98	0.289949	0.748	0.127	3.01007e-93	3	Lamtor4
9.87044e-98	0.306447	0.622	0.085	3.18687e-93	3	Smim11
1.44908e-97	0.357865	0.717	0.125	4.67865e-93	3	Tmx1
1.77054e-97	0.317431	0.68	0.109	5.71654e-93	3	Tbrg1
2.07165e-97	0.579565	0.926	0.279	6.68873e-93	3	Pfn2
3.71805e-97	0.552542	0.945	0.275	1.20045e-92	3	Mdh1
3.87021e-97	0.737844	0.991	0.599	1.24958e-92	3	Msmo1
4.10359e-97	0.391735	0.766	0.146	1.32493e-92	3	Adh5
4.19827e-97	0.284225	0.618	0.083	1.3555e-92	3	Pin1
4.27521e-97	0.348253	0.723	0.126	1.38034e-92	3	Cby1
4.43463e-97	0.379911	0.778	0.152	1.43181e-92	3	Commd3
4.68007e-97	0.634012	0.975	0.266	1.51106e-92	3	Uqcr10
4.77302e-97	0.489197	0.88	0.225	1.54106e-92	3	Rab5if
5.17379e-97	0.616537	0.978	0.273	1.67046e-92	3	Atp5d
7.96803e-97	0.532416	0.862	0.219	2.57264e-92	3	Oaf
9.38119e-97	0.277657	0.529	0.055	3.02891e-92	3	Mrpl35
1.0474e-96	0.564039	0.954	0.259	3.38173e-92	3	Hint1
1.23943e-96	0.296443	0.597	0.076	4.00176e-92	3	Mrps16
1.26761e-96	0.277115	0.625	0.086	4.09273e-92	3	Mrps12
1.27844e-96	0.365287	0.815	0.168	4.12768e-92	3	Bri3
1.75114e-96	0.401499	0.815	0.177	5.65389e-92	3	Orai1
2.09025e-96	0.423468	0.797	0.172	6.74879e-92	3	Erg28
2.17977e-96	0.281271	0.582	0.072	7.03783e-92	3	1700123O20Rik
2.23586e-96	0.393343	0.782	0.159	7.21894e-92	3	Ier3ip1
2.70211e-96	0.635251	0.985	0.391	8.72429e-92	3	Cd47
3.00977e-96	0.307498	0.585	0.077	9.71763e-92	3	Rdh14
3.14466e-96	0.466329	0.88	0.215	1.01532e-91	3	Slc48a1
3.38401e-96	0.494738	0.926	0.24	1.09259e-91	3	Cyc1
4.80625e-96	0.295148	0.618	0.085	1.5518e-91	3	Sf3b5
4.9682e-96	0.464695	0.862	0.208	1.60408e-91	3	Ndufb2
5.73563e-96	0.315576	0.677	0.106	1.85186e-91	3	Tmem205
6.47934e-96	0.335416	0.751	0.134	2.09199e-91	3	Uqcc2
7.90656e-96	0.344906	0.738	0.13	2.55279e-91	3	Ran
9.31625e-96	0.588628	0.972	0.315	3.00794e-91	3	Ndufa12
1.14582e-95	0.417726	0.803	0.173	3.6995e-91	3	Rpl22l1
1.23023e-95	0.40879	0.815	0.171	3.97205e-91	3	Zfp706
1.25855e-95	0.720908	0.991	0.318	4.06347e-91	3	Gstm1
1.28124e-95	0.508073	0.843	0.21	4.13675e-91	3	Slitrk2
1.37836e-95	0.340438	0.665	0.106	4.45032e-91	3	Lrp10
1.44719e-95	0.505682	0.917	0.234	4.67256e-91	3	Ndufa6
1.71797e-95	0.387348	0.76	0.149	5.54681e-91	3	Gtf2h5
1.99661e-95	0.672132	0.985	0.291	6.44646e-91	3	Atp5j
2.02709e-95	0.344135	0.686	0.117	6.54488e-91	3	Klhl9
2.09291e-95	0.650729	0.991	0.414	6.75737e-91	3	Tecr
2.11302e-95	0.651312	0.975	0.264	6.82231e-91	3	Uqcr11
2.26004e-95	0.336382	0.668	0.103	7.29701e-91	3	Cacybp
3.6082e-95	0.297652	0.603	0.084	1.16498e-90	3	Tmem60
4.06992e-95	0.437163	0.874	0.203	1.31405e-90	3	H2afz
4.07344e-95	0.279085	0.655	0.095	1.31519e-90	3	Ndufa1
4.27466e-95	0.481057	0.926	0.226	1.38016e-90	3	Gabarap
4.49181e-95	0.409109	0.822	0.168	1.45027e-90	3	Gcsh
5.14863e-95	0.435555	0.855	0.185	1.66234e-90	3	Pgam1
5.95952e-95	0.606887	1	0.808	1.92415e-90	3	Scg3
6.09099e-95	0.365528	0.794	0.155	1.9666e-90	3	Chmp2a
6.96969e-95	0.276379	0.585	0.073	2.2503e-90	3	Mcrip2
7.1717e-95	0.485506	0.877	0.211	2.31553e-90	3	Psph
7.43902e-95	0.489111	0.898	0.231	2.40184e-90	3	Manf
8.10723e-95	0.556514	0.969	0.249	2.61758e-90	3	Atp5e
8.81319e-95	0.326163	0.689	0.115	2.84552e-90	3	Cnpy2
1.39266e-94	0.427058	0.858	0.197	4.49648e-90	3	Hsbp1
2.47167e-94	0.341106	0.757	0.143	7.98028e-90	3	Sypl
2.60614e-94	0.667811	0.988	0.608	8.41446e-90	3	Gjb6
3.65712e-94	0.311601	0.643	0.101	1.18077e-89	3	Supt4a
3.66034e-94	0.26662	0.532	0.06	1.18181e-89	3	Alg2
3.78567e-94	0.273994	0.588	0.078	1.22228e-89	3	Surf4
4.03872e-94	0.613887	0.969	0.306	1.30398e-89	3	Cox7a2
4.8591e-94	0.288626	0.68	0.111	1.56886e-89	3	Ccdc85b
5.344e-94	0.261468	0.551	0.063	1.72542e-89	3	Tor1a
5.67158e-94	0.26213	0.655	0.099	1.83118e-89	3	Rhoc
1.0993e-93	0.42837	0.785	0.172	3.54932e-89	3	Tob1
1.12056e-93	0.421828	0.791	0.169	3.61796e-89	3	Impad1
1.13612e-93	0.565423	0.954	0.28	3.6682e-89	3	Metrn
1.14695e-93	0.369319	0.72	0.133	3.70314e-89	3	Psmd6
1.18866e-93	0.632127	0.972	0.331	3.83781e-89	3	Dynll1
1.19527e-93	0.308826	0.649	0.099	3.85915e-89	3	Rnf5
1.26531e-93	0.317516	0.658	0.103	4.08531e-89	3	Snu13
1.39072e-93	0.596399	0.889	0.288	4.49022e-89	3	Mfsd2a
1.42092e-93	0.732987	0.982	0.327	4.58771e-89	3	Ndufa4
1.72886e-93	0.318825	0.692	0.12	5.58198e-89	3	Otub1
1.74641e-93	0.537331	0.877	0.22	5.63864e-89	3	Mrpl41
2.06441e-93	0.260248	0.575	0.076	6.66537e-89	3	Slc50a1
2.36445e-93	0.626516	0.96	0.326	7.6341e-89	3	Cox7b
2.66699e-93	0.517032	0.929	0.282	8.61092e-89	3	Tm9sf2
2.69735e-93	0.364029	0.794	0.157	8.70893e-89	3	Cops9
2.95228e-93	0.37109	0.778	0.158	9.53202e-89	3	Tmem50a
4.59649e-93	0.407436	0.883	0.208	1.48407e-88	3	Rpl31
4.69351e-93	0.407198	0.843	0.189	1.51539e-88	3	Psma7
4.78361e-93	0.67939	0.988	0.325	1.54448e-88	3	Aldoa
5.32604e-93	0.369969	0.815	0.17	1.71962e-88	3	Mrfap1
5.8447e-93	0.411448	0.902	0.209	1.88708e-88	3	Pfn1
8.22742e-93	0.367332	0.772	0.166	2.65639e-88	3	Ssr4
1.11816e-92	0.456327	0.874	0.219	3.61021e-88	3	Ndufb3
1.16056e-92	0.322233	0.646	0.105	3.7471e-88	3	Naxe
1.23018e-92	0.400475	0.84	0.192	3.9719e-88	3	Ndufa3
1.40641e-92	0.260482	0.545	0.065	4.54087e-88	3	Slc35b2
1.43392e-92	0.381579	0.831	0.18	4.62969e-88	3	Park7
1.46345e-92	0.313328	0.702	0.123	4.72506e-88	3	Tprgl
2.92236e-92	0.491731	0.837	0.208	9.43543e-88	3	Nr1d1
2.94086e-92	0.360785	0.705	0.127	9.49517e-88	3	Pnrc1
3.03126e-92	0.423881	0.806	0.184	9.78705e-88	3	Yipf4
3.11635e-92	0.36059	0.732	0.141	1.00617e-87	3	Isca2
3.17711e-92	0.581047	0.96	0.266	1.02579e-87	3	Uqcrq
4.36706e-92	0.384045	0.794	0.173	1.40999e-87	3	Prpf19
4.41149e-92	0.576343	0.911	0.263	1.42434e-87	3	Idi1
4.5315e-92	0.25088	0.529	0.06	1.46308e-87	3	Mrpl22
5.45267e-92	0.29354	0.606	0.092	1.7605e-87	3	Mettl23
6.57941e-92	0.30026	0.658	0.106	2.12429e-87	3	1110065P20Rik
9.13891e-92	0.37571	0.8	0.163	2.95068e-87	3	Dazap2
9.52909e-92	0.364555	0.742	0.148	3.07666e-87	3	Tmem33
9.80987e-92	0.356554	0.763	0.155	3.16731e-87	3	Dnajb11
1.04127e-91	0.265938	0.551	0.067	3.36194e-87	3	Mrpl58
1.2382e-91	0.573125	0.96	0.318	3.99778e-87	3	Atxn7l3b
1.26481e-91	0.867664	1	0.396	4.0837e-87	3	Eif1
1.44988e-91	0.540041	0.889	0.252	4.68124e-87	3	Paqr7
1.92463e-91	0.392248	0.735	0.144	6.21405e-87	3	Sfr1
1.99996e-91	0.46677	0.865	0.215	6.45726e-87	3	Hsd17b11
2.1356e-91	0.376005	0.671	0.115	6.89522e-87	3	Sox1
2.17574e-91	0.485877	0.908	0.238	7.0248e-87	3	Tpi1
2.73344e-91	0.278887	0.606	0.086	8.82547e-87	3	Mrpl36
2.73788e-91	0.431653	1	0.849	8.8398e-87	3	Acsl3
2.79866e-91	0.356685	0.732	0.14	9.03604e-87	3	Sys1
3.19682e-91	0.661355	0.994	0.348	1.03216e-86	3	Oaz1
4.28195e-91	0.498117	0.948	0.288	1.38251e-86	3	Cnbp
4.2874e-91	0.366344	0.812	0.182	1.38427e-86	3	H2afj
5.08466e-91	0.403907	0.837	0.195	1.64168e-86	3	Ndufs2
5.40258e-91	0.450492	0.858	0.214	1.74433e-86	3	Snrpd1
7.22711e-91	0.271616	0.511	0.056	2.33342e-86	3	Sap30
8.1278e-91	0.645317	0.963	0.299	2.62422e-86	3	S100a16
8.83434e-91	0.341233	0.738	0.14	2.85234e-86	3	Snrpe
1.00588e-90	0.350263	0.815	0.175	3.24769e-86	3	Sec61g
1.08235e-90	0.622561	0.982	0.36	3.49459e-86	3	Ndufs5
1.10361e-90	0.335033	0.698	0.124	3.56321e-86	3	Pttg1
1.28756e-90	0.491301	0.926	0.275	4.15716e-86	3	Slc22a17
1.47316e-90	0.291045	0.652	0.107	4.75638e-86	3	Cnih1
1.53046e-90	0.499153	0.92	0.26	4.9414e-86	3	Ndufa7
2.1192e-90	0.374125	0.72	0.142	6.84225e-86	3	Pdia4
2.31012e-90	0.385161	0.825	0.192	7.45868e-86	3	Snrpb
2.49937e-90	0.265726	0.655	0.104	8.0697e-86	3	Tex261
2.67066e-90	0.334953	0.748	0.147	8.62276e-86	3	Tbcb
2.69558e-90	0.324817	0.612	0.093	8.70321e-86	3	Hexim1
3.86286e-90	0.357229	0.794	0.165	1.2472e-85	3	Mrpl30
7.23767e-90	0.504347	0.935	0.272	2.33683e-85	3	Mlf2
7.78616e-90	0.657284	0.994	0.388	2.51392e-85	3	Pmm1
8.07123e-90	0.383763	0.84	0.202	2.60596e-85	3	Ndufv3
8.47127e-90	0.318194	0.788	0.159	2.73512e-85	3	Eif5a
1.44538e-89	1.05869	1	0.632	4.66669e-85	3	Apoe
1.46183e-89	0.318566	0.717	0.132	4.7198e-85	3	Rnf7
1.5115e-89	0.637982	0.929	0.251	4.88019e-85	3	Bsg
2.3263e-89	0.343919	0.76	0.15	7.51094e-85	3	Tomm7
2.34035e-89	0.573658	0.988	0.352	7.5563e-85	3	Sumo2
2.35959e-89	0.761855	0.997	0.395	7.61841e-85	3	Lamp1
2.54209e-89	0.401866	0.778	0.173	8.20766e-85	3	Zmpste24
2.59993e-89	0.401817	0.865	0.211	8.3944e-85	3	Tmed2
3.10089e-89	0.255288	0.517	0.06	1.00118e-84	3	Alkbh7
3.47679e-89	0.448858	1	0.89	1.12255e-84	3	Cspg5
3.67596e-89	0.547336	0.926	0.272	1.18686e-84	3	Cd9
4.41094e-89	0.324011	0.68	0.122	1.42416e-84	3	Pak1ip1
6.81343e-89	0.551322	0.942	0.257	2.19985e-84	3	Rpl18
8.22009e-89	0.339812	0.6	0.088	2.65402e-84	3	Ddit4l
9.49476e-89	0.609782	0.988	0.427	3.06557e-84	3	Atp6v0e
1.05527e-88	0.359509	0.785	0.173	3.40716e-84	3	Mrps21
1.1367e-88	0.291379	0.548	0.072	3.67006e-84	3	Hspa13
1.25696e-88	0.365479	0.754	0.156	4.05836e-84	3	Acot13
1.93331e-88	0.264275	0.538	0.066	6.24209e-84	3	Gm15417
2.1243e-88	0.274189	0.6	0.088	6.85873e-84	3	Prelid3b
2.25829e-88	0.430575	0.806	0.197	7.29135e-84	3	Glrx2
3.44016e-88	0.70415	0.991	0.471	1.11073e-83	3	Ednrb
9.2057e-88	0.278796	0.563	0.078	2.97224e-83	3	Mrpl32
9.75457e-88	0.542895	0.978	0.338	3.14946e-83	3	Ctsb
1.17435e-87	0.484575	0.926	0.275	3.79163e-83	3	Arl8a
1.28852e-87	0.579061	0.908	0.289	4.16026e-83	3	Tmem100
1.42477e-87	0.514518	0.938	0.276	4.60015e-83	3	Sub1
1.53141e-87	0.259481	0.578	0.082	4.94445e-83	3	Ppp1r11
1.87082e-87	0.286811	0.665	0.109	6.04032e-83	3	Romo1
2.29032e-87	0.606972	0.982	0.421	7.39475e-83	3	Tmed10
2.31925e-87	0.440762	1	0.962	7.48818e-83	3	Glul
2.37963e-87	0.275613	0.634	0.105	7.68312e-83	3	Arl1
3.00361e-87	1.13253	1	0.424	9.69777e-83	3	Cst3
3.20506e-87	0.477542	0.892	0.251	1.03482e-82	3	Mdh2
3.24275e-87	0.594474	0.988	0.405	1.04699e-82	3	Cmtm5
3.82099e-87	0.622727	0.991	0.358	1.23368e-82	3	Atp5l
4.24927e-87	0.537527	0.954	0.339	1.37196e-82	3	Sdf2
6.82901e-87	0.275703	0.603	0.091	2.20488e-82	3	C1qbp
7.09898e-87	0.358868	0.803	0.183	2.29205e-82	3	Bax
7.19666e-87	0.311092	0.588	0.091	2.32359e-82	3	Pou3f4
7.50784e-87	0.328426	0.723	0.141	2.42406e-82	3	Mcee
7.95987e-87	0.276399	0.56	0.078	2.57e-82	3	Pam16
8.6754e-87	0.376293	0.745	0.159	2.80103e-82	3	Fam104a
1.06247e-86	0.453344	0.855	0.218	3.4304e-82	3	Ndufb1-ps
1.11906e-86	0.256042	0.572	0.082	3.61311e-82	3	Magoh
1.15847e-86	0.471778	0.88	0.248	3.74036e-82	3	Srebf1
1.34629e-86	0.301447	0.64	0.109	4.34678e-82	3	Med7
2.13571e-86	0.395229	0.794	0.181	6.89556e-82	3	Vegfb
2.14259e-86	0.772409	0.994	0.452	6.9178e-82	3	Mt2
2.36242e-86	0.394766	1	0.984	7.62755e-82	3	Sparcl1
2.50057e-86	0.297046	0.702	0.128	8.07358e-82	3	Cryab
2.93004e-86	0.324058	0.708	0.142	9.46022e-82	3	Cd164
2.95552e-86	0.255027	0.523	0.064	9.5425e-82	3	Uqcc3
3.99373e-86	0.295849	0.689	0.121	1.28946e-81	3	Dgcr6
4.0632e-86	0.291204	0.677	0.122	1.31188e-81	3	Rbm8a
4.59242e-86	0.413462	0.689	0.135	1.48276e-81	3	Jun
5.89271e-86	0.278461	0.612	0.097	1.90258e-81	3	Spag7
6.26744e-86	0.287731	0.542	0.072	2.02357e-81	3	Gm42067
6.27946e-86	0.288671	0.428	0.035	2.02745e-81	3	Fzd10
7.38468e-86	0.270651	0.646	0.109	2.38429e-81	3	Smim7
8.14259e-86	0.294539	0.708	0.136	2.629e-81	3	Esd
9.39652e-86	0.519049	0.892	0.297	3.03385e-81	3	Asah1
9.9711e-86	0.770354	0.994	0.425	3.21937e-81	3	Slc25a4
1.09319e-85	0.785226	0.994	0.414	3.52959e-81	3	Hspa8
1.117e-85	0.76244	0.997	0.335	3.60647e-81	3	Chchd2
1.15696e-85	0.586005	0.972	0.461	3.73548e-81	3	Atp6v0b
1.33643e-85	0.611558	0.978	0.405	4.31492e-81	3	Pon2
1.56119e-85	0.309236	0.72	0.141	5.04062e-81	3	Emc10
1.56698e-85	0.616295	0.972	0.366	5.0593e-81	3	Phgdh
1.78134e-85	0.405852	0.831	0.211	5.75141e-81	3	Bcap31
2.51462e-85	0.68812	1	0.629	8.11894e-81	3	Tsc22d4
2.52765e-85	0.62706	0.951	0.325	8.16101e-81	3	AW047730
2.61533e-85	0.683176	0.997	0.588	8.44413e-81	3	Aqp4
2.92477e-85	0.395332	0.837	0.209	9.44321e-81	3	Nedd8
3.11378e-85	0.642758	0.942	0.377	1.00535e-80	3	Aplp1
5.16157e-85	0.337135	0.714	0.142	1.66651e-80	3	Twf1
5.30931e-85	0.422908	0.735	0.162	1.71422e-80	3	Naaa
7.30981e-85	0.303602	0.649	0.114	2.36012e-80	3	Dynlt3
7.93633e-85	0.285682	0.711	0.135	2.5624e-80	3	Ap2s1
7.95813e-85	0.692039	0.997	0.443	2.56944e-80	3	Tspan3
8.37038e-85	0.409979	0.917	0.259	2.70254e-80	3	Sem1
8.57486e-85	0.42095	0.818	0.208	2.76857e-80	3	Txnl1
8.74772e-85	0.418694	0.797	0.189	2.82438e-80	3	Gt(ROSA)26Sor
1.14238e-84	0.269462	0.585	0.088	3.6884e-80	3	Phpt1
1.16578e-84	0.303076	0.637	0.105	3.76396e-80	3	Hey1
1.27823e-84	0.5751	0.969	0.398	4.12701e-80	3	Pou3f2
1.3447e-84	0.296613	0.64	0.11	4.34164e-80	3	Svbp
1.38926e-84	0.279856	0.631	0.106	4.4855e-80	3	Phf5a
1.47512e-84	0.327856	0.637	0.11	4.76272e-80	3	Fgfrl1
1.4982e-84	0.406744	0.858	0.203	4.83723e-80	3	Nme2
1.54559e-84	0.478706	0.889	0.247	4.99023e-80	3	Sf3b6
1.84012e-84	0.559743	0.963	0.334	5.94119e-80	3	Selenof
1.91103e-84	0.726865	1	0.349	6.17015e-80	3	Tubb2b
2.0469e-84	0.33252	0.775	0.171	6.60884e-80	3	Txndc9
2.25221e-84	0.259046	0.588	0.088	7.2717e-80	3	Abhd8
3.13424e-84	0.449014	0.88	0.262	1.01195e-79	3	Ssr3
3.55196e-84	0.398677	0.855	0.223	1.14682e-79	3	Pfdn5
3.75989e-84	0.260557	0.575	0.088	1.21395e-79	3	Eif6
4.31179e-84	0.288171	0.563	0.08	1.39215e-79	3	Acot1
4.96413e-84	0.34382	0.732	0.156	1.60277e-79	3	Cnih4
6.91242e-84	0.410847	0.895	0.245	2.23181e-79	3	Gde1
7.46718e-84	0.301412	0.705	0.137	2.41093e-79	3	Srp9
1.2343e-83	0.525041	0.929	0.29	3.98519e-79	3	Lmo4
1.39678e-83	0.621069	1	0.777	4.5098e-79	3	Prdx6
1.44418e-83	0.429727	0.917	0.263	4.66281e-79	3	Psma2
1.55003e-83	0.315332	0.658	0.125	5.00458e-79	3	Cggbp1
1.80202e-83	0.616814	0.985	0.391	5.81817e-79	3	Prxl2a
1.83754e-83	0.266721	0.634	0.106	5.93288e-79	3	Eif3d
1.97751e-83	0.583244	0.96	0.329	6.38478e-79	3	Atp5g2
2.09913e-83	0.305879	0.643	0.118	6.77747e-79	3	Aph1a
2.41957e-83	0.410418	0.88	0.228	7.81206e-79	3	Pgk1
2.71183e-83	0.294165	0.609	0.103	8.75568e-79	3	Sigmar1
3.00198e-83	0.276463	0.646	0.112	9.69249e-79	3	Chchd1
4.02537e-83	0.346165	0.8	0.191	1.29967e-78	3	Trir
4.32138e-83	0.32494	0.695	0.14	1.39524e-78	3	Tmx2
4.50449e-83	0.359378	0.772	0.175	1.45436e-78	3	Dhrs1
6.02173e-83	0.27565	0.686	0.128	1.94424e-78	3	Snrpd2
6.96471e-83	0.28102	0.686	0.126	2.2487e-78	3	Polr2f
8.01775e-83	0.451021	0.843	0.231	2.58869e-78	3	Tmem229a
8.17145e-83	0.626127	0.982	0.383	2.63832e-78	3	Uqcrh
8.94677e-83	0.336509	0.702	0.141	2.88864e-78	3	Mrps36
1.14399e-82	0.347815	0.665	0.129	3.69359e-78	3	Pcdh1
1.27629e-82	0.427354	0.898	0.254	4.12076e-78	3	Npc2
1.49745e-82	0.307961	0.692	0.139	4.83481e-78	3	Pigt
1.5628e-82	0.458885	0.945	0.282	5.04582e-78	3	Cox6a1
1.78688e-82	0.298242	0.674	0.128	5.7693e-78	3	Gabarapl1
1.92477e-82	0.299853	0.594	0.097	6.21449e-78	3	Smim15
2.05989e-82	0.641425	0.942	0.431	6.65078e-78	3	Hmgcr
2.35657e-82	0.299462	0.597	0.098	7.60866e-78	3	Prdx4
2.70964e-82	0.258135	0.545	0.078	8.74861e-78	3	1500011B03Rik
2.86385e-82	0.259889	0.569	0.087	9.24651e-78	3	Mpv17l2
2.94051e-82	0.386788	0.8	0.198	9.49403e-78	3	Hdhd2
3.59325e-82	0.629431	0.978	0.344	1.16015e-77	3	H3f3b
3.70324e-82	0.678801	0.982	0.505	1.19567e-77	3	Id4
3.71188e-82	0.426387	0.831	0.216	1.19845e-77	3	Lrrc8a
4.16094e-82	0.948232	1	0.647	1.34344e-77	3	Mt1
4.64483e-82	0.34356	0.757	0.174	1.49967e-77	3	Vps29
5.7723e-82	0.279188	0.594	0.095	1.8637e-77	3	Polr2k
9.04395e-82	0.331021	0.551	0.082	2.92002e-77	3	Ccn1
9.39032e-82	0.277096	0.511	0.067	3.03185e-77	3	Paqr4
9.649e-82	0.632763	0.988	0.352	3.11537e-77	3	Atp5h
1.26354e-81	0.32331	0.742	0.158	4.07959e-77	3	Srp14
1.38544e-81	0.795491	1	0.364	4.47317e-77	3	Ubb
1.54056e-81	0.443674	0.932	0.298	4.97402e-77	3	Psmb1
1.5544e-81	0.278587	0.582	0.091	5.01869e-77	3	Gm1673
1.64344e-81	0.437001	0.868	0.248	5.30619e-77	3	Pdlim4
1.71642e-81	0.287296	0.782	0.174	5.54179e-77	3	Taldo1
1.83421e-81	0.41696	0.868	0.248	5.92211e-77	3	Brk1
1.90819e-81	0.261088	0.597	0.099	6.16098e-77	3	Polr2g
2.2748e-81	0.255529	0.535	0.077	7.34465e-77	3	Cdipt
2.27895e-81	0.430656	0.871	0.247	7.35806e-77	3	Fuca1
2.4075e-81	0.420056	0.877	0.252	7.77311e-77	3	Cyhr1
2.50608e-81	0.566772	0.975	0.302	8.09139e-77	3	Rpl24
2.55309e-81	0.336399	0.803	0.186	8.24317e-77	3	Cct2
2.72605e-81	0.425553	0.898	0.246	8.80161e-77	3	Pebp1
2.73582e-81	0.494264	0.855	0.249	8.83314e-77	3	Btg1
2.96659e-81	0.326627	0.738	0.162	9.57823e-77	3	Rtraf
3.26871e-81	0.287197	0.637	0.115	1.05537e-76	3	Mrps17
3.35984e-81	0.28137	0.591	0.094	1.08479e-76	3	Commd6
3.55085e-81	0.259211	0.603	0.101	1.14646e-76	3	Asf1a
3.88277e-81	0.292149	0.665	0.125	1.25363e-76	3	Bola3
4.98701e-81	0.307994	0.742	0.158	1.61016e-76	3	Cct5
8.14358e-81	0.886156	1	0.488	2.62932e-76	3	Fabp5
8.84807e-81	0.449171	0.683	0.154	2.85678e-76	3	Gm49708
1.2244e-80	0.251024	0.686	0.132	3.95321e-76	3	Srsf9
1.31797e-80	0.348703	0.84	0.212	4.25533e-76	3	Psma4
1.80412e-80	0.338354	0.705	0.146	5.82495e-76	3	Hadh
1.80496e-80	0.591368	0.951	0.374	5.82768e-76	3	Rgcc
2.21818e-80	0.735965	1	0.816	7.16185e-76	3	Aldoc
2.25834e-80	0.617867	0.978	0.449	7.2915e-76	3	Laptm4a
2.52551e-80	0.283951	0.702	0.143	8.15413e-76	3	Iscu
2.68945e-80	0.599016	0.969	0.416	8.68344e-76	3	Hsp90b1
2.82979e-80	0.373308	0.788	0.199	9.13655e-76	3	Fibp
2.92768e-80	0.48448	0.929	0.306	9.4526e-76	3	Slc41a1
3.33797e-80	0.3296	0.738	0.16	1.07773e-75	3	Paics
3.50205e-80	0.29485	0.557	0.086	1.13071e-75	3	Rrs1
3.68003e-80	0.384907	0.511	0.071	1.18817e-75	3	Fos
3.84824e-80	0.272119	0.557	0.084	1.24248e-75	3	Cbr1
3.90169e-80	0.460988	0.902	0.276	1.25974e-75	3	Rhob
3.95363e-80	0.374014	0.794	0.191	1.27651e-75	3	Psmc5
4.13323e-80	0.384302	0.766	0.189	1.3345e-75	3	Txndc15
4.14461e-80	0.255075	0.578	0.091	1.33817e-75	3	Hint2
4.37301e-80	0.838697	1	0.437	1.41192e-75	3	Gapdh
5.61741e-80	0.392883	0.76	0.181	1.81369e-75	3	Lman1
5.70014e-80	0.376655	0.668	0.139	1.8404e-75	3	Gm11627
5.84828e-80	0.367527	0.778	0.192	1.88823e-75	3	Lsm12
6.29696e-80	0.59054	0.988	0.424	2.0331e-75	3	Ramp1
6.41598e-80	0.285142	0.615	0.11	2.07153e-75	3	Mrps7
6.64405e-80	0.346211	0.849	0.217	2.14517e-75	3	Ppp1r14b
7.55679e-80	0.413144	0.883	0.26	2.43986e-75	3	Os9
9.25966e-80	0.58065	0.985	0.42	2.98967e-75	3	Atp5f1
1.03086e-79	0.423884	0.84	0.23	3.32835e-75	3	Eci1
1.29449e-79	0.650381	0.994	0.5	4.17952e-75	3	Chst2
1.40844e-79	0.26042	0.529	0.075	4.54744e-75	3	Cyp4f14
1.60088e-79	0.283606	0.575	0.094	5.16877e-75	3	Tmem70
1.73819e-79	0.400558	0.914	0.251	5.61208e-75	3	Rps17
1.94819e-79	0.319061	0.729	0.165	6.29012e-75	3	P4hb
2.15694e-79	0.297039	0.702	0.145	6.96411e-75	3	Mpdu1
2.53e-79	0.275682	0.677	0.132	8.16861e-75	3	Slc25a11
3.01941e-79	0.369505	0.782	0.188	9.74877e-75	3	Fkbp3
3.59264e-79	0.494963	0.908	0.287	1.15996e-74	3	Ctsd
3.71489e-79	0.304104	0.677	0.138	1.19943e-74	3	Psmc4
6.57875e-79	0.270809	0.597	0.103	2.12408e-74	3	Alg5
6.77863e-79	0.469221	0.831	0.245	2.18862e-74	3	Insig1
7.03458e-79	0.538078	0.966	0.38	2.27125e-74	3	Reep5
7.23953e-79	0.252436	0.591	0.097	2.33743e-74	3	Mrpl28
8.35576e-79	0.407765	0.862	0.228	2.69783e-74	3	Calm3
8.39693e-79	0.449388	0.923	0.292	2.71112e-74	3	Sod2
9.41021e-79	0.257281	0.569	0.094	3.03827e-74	3	Mrps18c
9.94455e-79	0.251308	0.674	0.135	3.2108e-74	3	Arhgdia
1.58338e-78	0.522598	0.948	0.284	5.11226e-74	3	Rpl15
1.72621e-78	0.284135	0.705	0.144	5.57342e-74	3	Eif3i
2.44675e-78	0.395197	0.855	0.232	7.89983e-74	3	Cct6a
2.53e-78	0.693776	1	0.876	8.16861e-74	3	Ckb
2.57347e-78	0.569966	0.945	0.368	8.30898e-74	3	Tmed5
2.71884e-78	0.75845	0.908	0.346	8.77831e-74	3	Id3
2.82967e-78	0.264522	0.606	0.106	9.13615e-74	3	Slc39a7
2.95506e-78	0.309103	0.526	0.078	9.54101e-74	3	Mgst1
3.26174e-78	0.487494	0.935	0.289	1.05312e-73	3	Atp5md
3.93219e-78	0.417735	0.852	0.242	1.26959e-73	3	Sar1b
5.08555e-78	0.345434	0.812	0.205	1.64197e-73	3	Lamtor1
6.41363e-78	0.475461	0.938	0.293	2.07077e-73	3	Rpl7a
6.48108e-78	0.333345	0.782	0.188	2.09255e-73	3	Psmc3
6.4838e-78	0.532157	0.938	0.362	2.09342e-73	3	Chst1
7.39611e-78	0.266757	0.772	0.177	2.38798e-73	3	Pomp
8.63963e-78	0.360154	0.708	0.16	2.78948e-73	3	Cgrrf1
1.05919e-77	0.3644	0.732	0.17	3.4198e-73	3	Rwdd1
1.29327e-77	0.537433	0.677	0.149	4.17557e-73	3	Agt
1.30517e-77	0.506742	0.938	0.312	4.21399e-73	3	Cyb5a
1.35406e-77	0.3214	0.683	0.143	4.37185e-73	3	Gaa
1.5407e-77	0.485764	0.969	0.331	4.97446e-73	3	Rpl23a
1.72549e-77	0.28836	0.708	0.149	5.57107e-73	3	Ubxn1
1.79576e-77	0.779427	0.997	0.441	5.79799e-73	3	Cox8a
2.12525e-77	0.279834	0.658	0.131	6.86181e-73	3	Rpl7l1
2.34441e-77	0.585789	0.994	0.494	7.5694e-73	3	Atp5a1
2.35843e-77	0.292296	0.615	0.115	7.61467e-73	3	2300009A05Rik
3.41223e-77	0.4597	0.843	0.251	1.10171e-72	3	Sqle
3.45738e-77	0.280701	0.634	0.125	1.11628e-72	3	Rbis
3.95674e-77	0.354467	0.775	0.197	1.27751e-72	3	Psmc2
4.8237e-77	0.520264	0.911	0.312	1.55743e-72	3	Tagln3
5.27507e-77	0.561569	0.972	0.395	1.70316e-72	3	Dag1
5.28247e-77	0.372976	0.791	0.195	1.70555e-72	3	Cwc15
5.42903e-77	0.380689	0.855	0.238	1.75287e-72	3	Uqcrc1
5.67901e-77	0.299564	0.751	0.17	1.83358e-72	3	Psma5
5.93658e-77	0.259909	0.477	0.061	1.91674e-72	3	Dmrta2
6.00833e-77	0.485651	0.929	0.285	1.93991e-72	3	Gpx4
7.79437e-77	0.296009	0.729	0.165	2.51657e-72	3	Psmb3
8.32045e-77	0.661514	0.988	0.416	2.68642e-72	3	Cox6c
8.89641e-77	0.397162	0.886	0.261	2.87239e-72	3	Dstn
9.19731e-77	0.369648	0.849	0.231	2.96954e-72	3	H2afv
1.1241e-76	0.539008	0.963	0.386	3.6294e-72	3	Vdac2
1.20661e-76	0.28184	0.674	0.136	3.89578e-72	3	Snapin
1.35732e-76	0.566967	0.969	0.347	4.38239e-72	3	Cox6b1
1.46401e-76	0.365194	0.797	0.207	4.72686e-72	3	Psma6
2.04519e-76	0.475123	0.923	0.315	6.60331e-72	3	Naca
2.083e-76	0.304545	0.658	0.136	6.72537e-72	3	Sult1a1
2.32627e-76	0.258159	0.563	0.091	7.51083e-72	3	Snapc5
2.83718e-76	0.267468	0.588	0.103	9.16039e-72	3	Mrps31
3.03817e-76	0.416877	0.88	0.266	9.80933e-72	3	Tmem165
3.31978e-76	0.265594	0.569	0.098	1.07186e-71	3	Gm14325
7.41752e-76	0.338065	0.649	0.132	2.3949e-71	3	Cebpd
7.50919e-76	0.262759	0.588	0.102	2.42449e-71	3	Fdx1
9.16329e-76	0.500751	0.966	0.374	2.95855e-71	3	Shisa4
9.95486e-76	0.297995	0.689	0.144	3.21413e-71	3	Mrpl15
1.02214e-75	0.268167	0.597	0.108	3.30018e-71	3	Derl2
1.11042e-75	0.308236	0.714	0.158	3.58523e-71	3	Ranbp1
1.21674e-75	0.328585	0.72	0.168	3.92848e-71	3	Ssr1
1.49946e-75	0.690433	0.997	0.491	4.84131e-71	3	Cox7c
1.64078e-75	0.453803	0.843	0.253	5.2976e-71	3	Nfkbia
1.70343e-75	0.305421	0.717	0.162	5.49986e-71	3	Idh3g
2.05304e-75	0.633713	0.991	0.46	6.62865e-71	3	H3f3a
2.06371e-75	0.42753	0.932	0.305	6.66309e-71	3	Rbx1
2.18898e-75	0.267782	0.708	0.154	7.06756e-71	3	Lsm6
2.27287e-75	0.284435	0.566	0.098	7.33843e-71	3	Smim8
2.65792e-75	0.544792	0.929	0.371	8.58164e-71	3	Zfp36l1
2.86422e-75	0.750768	1	0.623	9.24772e-71	3	Itm2b
2.86945e-75	0.275268	0.631	0.122	9.26459e-71	3	C1d
3.29633e-75	0.343672	0.84	0.235	1.06429e-70	3	Erp29
3.29846e-75	0.32538	0.742	0.174	1.06497e-70	3	Acaa2
3.84142e-75	0.292953	0.665	0.135	1.24028e-70	3	Lamtor3
4.4587e-75	0.408929	0.877	0.271	1.43958e-70	3	Tmem30a
5.08329e-75	0.709158	0.994	0.464	1.64124e-70	3	Cox4i1
5.49451e-75	0.694824	0.994	0.54	1.77401e-70	3	Prdx1
6.32365e-75	0.367918	0.782	0.205	2.04172e-70	3	Srp19
8.51863e-75	0.321421	0.689	0.152	2.75041e-70	3	Atf4
1.14871e-74	0.433701	0.92	0.288	3.70884e-70	3	Scp2
[truncated: 641 more rows]

## Sheet: cluster 0
p_val	avg_log2FC	pct.1	pct.2	p_val_adj	cluster	gene
3.83631e-162	0.441508	1	0.912	1.23863e-157	0	Frmd4a
3.39078e-155	0.457567	1	0.845	1.09478e-150	0	Gnao1
2.85489e-143	0.52004	1	0.835	9.21759e-139	0	Grm3
1.07663e-130	0.623418	0.993	0.714	3.47612e-126	0	Rgs7
6.81809e-121	0.449795	1	0.795	2.20136e-116	0	Mertk
6.27855e-109	0.358775	1	0.879	2.02715e-104	0	Ctnnd2
7.2325e-106	0.507405	0.989	0.756	2.33516e-101	0	Eif4g3
2.38099e-104	0.456134	1	0.773	7.68749e-100	0	Dgkb
4.37385e-104	0.590598	0.972	0.665	1.41219e-99	0	Wnk2
6.51038e-104	0.458777	0.995	0.794	2.10201e-99	0	Ptprt
1.92751e-102	0.413834	1	0.832	6.22334e-98	0	Cadm1
1.28896e-97	0.487587	0.991	0.747	4.16167e-93	0	Daam2
1.88534e-96	0.349269	1	0.9	6.08719e-92	0	Ntm
3.61842e-96	0.343357	1	0.88	1.16828e-91	0	Msi2
3.2966e-95	0.469816	0.995	0.755	1.06437e-90	0	Sik3
1.25416e-90	0.459721	0.996	0.756	4.04929e-86	0	Stox2
5.21648e-90	0.356344	1	0.872	1.68425e-85	0	Auts2
6.09733e-90	0.326254	1	0.88	1.96865e-85	0	Macf1
2.05888e-88	0.331763	1	0.879	6.64751e-84	0	Ank2
3.15909e-87	0.396475	0.996	0.849	1.01998e-82	0	Prex2
1.00121e-86	0.40176	1	0.809	3.23261e-82	0	Rgs20
3.15057e-86	0.718253	0.883	0.473	1.01723e-81	0	Rgs6
4.57539e-86	0.517873	0.966	0.7	1.47726e-81	0	Hivep3
5.3971e-85	0.403244	0.998	0.837	1.74256e-80	0	Grid2
9.53258e-85	0.265718	1	0.922	3.07778e-80	0	Zbtb20
1.10236e-82	0.611266	0.908	0.544	3.55919e-78	0	Ephb1
4.51264e-81	0.604022	0.865	0.506	1.457e-76	0	4930488L21Rik
4.12778e-79	0.358667	1	0.889	1.33274e-74	0	Rora
7.56059e-79	0.379841	0.998	0.806	2.44109e-74	0	Dtna
1.48461e-78	0.420453	1	0.786	4.79337e-74	0	B3galt1
2.55109e-78	0.264904	1	0.94	8.23671e-74	0	Cadm2
3.87361e-78	0.63208	0.804	0.399	1.25067e-73	0	Taco1
4.69746e-78	0.443663	0.989	0.732	1.51667e-73	0	Nwd1
6.30638e-78	0.515582	0.977	0.666	2.03614e-73	0	Clmn
7.31314e-78	0.574915	0.933	0.611	2.36119e-73	0	Gm26917
5.8518e-77	0.301018	1	0.945	1.88937e-72	0	Gpc5
2.50897e-74	0.549156	0.874	0.536	8.10071e-70	0	Lncpint
5.43862e-74	0.455458	0.968	0.767	1.75597e-69	0	Tjp1
1.04908e-73	0.431815	0.993	0.757	3.38716e-69	0	Abr
1.24265e-73	0.424427	0.995	0.749	4.01215e-69	0	Dennd1a
1.44936e-71	0.433387	0.996	0.764	4.67956e-67	0	Negr1
2.49745e-71	0.486889	0.927	0.626	8.06353e-67	0	Gli2
3.07072e-71	0.371316	0.998	0.808	9.91442e-67	0	Tnik
3.77016e-70	0.430975	0.982	0.724	1.21727e-65	0	Gli3
1.73352e-68	0.743016	0.772	0.423	5.59703e-64	0	Unc13c
4.75185e-68	0.504665	0.958	0.658	1.53423e-63	0	Gabbr2
7.76136e-68	0.409641	0.995	0.738	2.50591e-63	0	Fmn2
9.13063e-68	0.493752	0.904	0.606	2.94801e-63	0	Garem1
1.39338e-66	0.411713	1	0.76	4.4988e-62	0	Gm3764
1.74201e-66	0.549751	0.919	0.622	5.62443e-62	0	Rmst
2.70711e-66	0.327738	1	0.842	8.74045e-62	0	Trim9
2.39077e-65	0.369783	0.998	0.808	7.71907e-61	0	Maml2
2.48014e-65	0.460855	0.965	0.702	8.00762e-61	0	Fam20a
5.29505e-65	0.331919	1	0.843	1.70961e-60	0	Mir99ahg
4.71256e-64	0.40536	1	0.767	1.52154e-59	0	Syne1
1.26731e-63	0.465311	0.933	0.653	4.09177e-59	0	Grin2c
3.68875e-62	0.327797	0.993	0.919	1.19099e-57	0	Luzp2
3.90099e-62	0.462536	0.938	0.713	1.25951e-57	0	Fars2
3.90872e-62	0.494783	0.959	0.713	1.26201e-57	0	Zswim6
7.51243e-62	0.462278	0.956	0.678	2.42554e-57	0	Glis3
8.48336e-62	0.441513	0.947	0.706	2.73902e-57	0	Prdm16
1.76256e-61	0.470555	0.933	0.639	5.69077e-57	0	Pde8b
2.10698e-61	0.373329	0.984	0.764	6.8028e-57	0	Fnbp1
4.15058e-61	0.430093	0.954	0.671	1.3401e-56	0	Mical2
4.51319e-61	0.414915	0.965	0.719	1.45717e-56	0	Fgfr2
6.88729e-61	0.415646	0.996	0.782	2.2237e-56	0	Kirrel3
1.47447e-60	0.441746	0.966	0.681	4.76063e-56	0	Znrf3
2.7404e-60	0.334242	0.996	0.832	8.84794e-56	0	Magi2
2.66092e-59	0.472012	0.906	0.616	8.59131e-55	0	Tnfrsf19
7.07964e-59	0.372415	0.993	0.757	2.2858e-54	0	Mir100hg
1.03673e-58	0.269788	1	0.89	3.3473e-54	0	Nfia
4.68847e-58	0.392726	0.984	0.774	1.51377e-53	0	Gpc6
1.48439e-57	0.458083	0.818	0.526	4.79265e-53	0	A330023F24Rik
2.68843e-57	0.44808	0.95	0.688	8.68015e-53	0	Pde7b
5.12864e-57	0.516142	0.873	0.593	1.65588e-52	0	Hdac9
4.90341e-56	0.470507	0.894	0.62	1.58316e-51	0	Irak2
1.76203e-55	0.417127	0.954	0.687	5.68906e-51	0	Sgip1
2.78228e-55	0.357886	0.973	0.766	8.98315e-51	0	Limch1
4.91068e-55	0.426738	0.917	0.657	1.58551e-50	0	Bach2
6.03453e-55	0.358086	0.991	0.753	1.94837e-50	0	Pnisr
6.61665e-54	0.352056	0.993	0.775	2.13632e-49	0	4930402H24Rik
7.02062e-53	0.405285	0.965	0.731	2.26675e-48	0	Dab1
8.41375e-53	0.435573	0.899	0.652	2.71655e-48	0	Efr3b
1.18134e-52	0.414784	0.915	0.648	3.81418e-48	0	Arhgap26
1.1966e-52	0.362248	0.984	0.759	3.86346e-48	0	Chd9
1.20886e-52	0.421645	0.908	0.669	3.90305e-48	0	Thrb
4.78373e-52	0.456969	0.873	0.589	1.54452e-47	0	Magi3
6.78214e-52	0.385414	0.92	0.66	2.18975e-47	0	Fgd6
7.06899e-52	0.362988	0.979	0.749	2.28236e-47	0	Dock1
1.31753e-51	0.359404	0.993	0.792	4.25391e-47	0	Zeb1
1.89195e-51	0.432401	0.857	0.585	6.10853e-47	0	Zfp532
4.90623e-51	0.396783	0.931	0.681	1.58408e-46	0	Nedd4l
7.54386e-51	0.622836	0.789	0.535	2.43569e-46	0	Dcc
7.77715e-51	0.376082	0.956	0.748	2.51101e-46	0	Meis2
9.66699e-51	0.348018	0.982	0.766	3.12118e-46	0	Clasp2
1.10376e-50	0.34731	0.984	0.764	3.56373e-46	0	Enah
2.08451e-50	0.34877	0.979	0.767	6.73025e-46	0	Arhgef12
2.91158e-50	0.29368	0.996	0.839	9.40061e-46	0	Celf2
1.90097e-49	0.323844	0.986	0.815	6.13767e-45	0	Dlgap1
1.91869e-49	0.389382	0.943	0.704	6.19489e-45	0	Mast4
1.92835e-49	0.372125	0.943	0.737	6.22606e-45	0	Psd3
4.24656e-49	0.401112	0.904	0.646	1.37109e-44	0	Rapgef3
1.30006e-48	0.438427	0.788	0.548	4.19751e-44	0	Hdac4
2.42435e-48	0.464608	0.665	0.347	7.82749e-44	0	Eogt
1.159e-47	0.395107	0.996	0.746	3.74208e-43	0	Hdac8
1.28962e-47	0.307507	0.998	0.849	4.16379e-43	0	Pbx1
2.33461e-47	0.383572	0.947	0.708	7.53777e-43	0	Srgap3
2.92039e-47	0.390366	0.908	0.675	9.42906e-43	0	Fbxl17
4.2074e-47	0.417691	0.812	0.545	1.35844e-42	0	Aff1
8.71385e-47	0.381581	0.943	0.716	2.81344e-42	0	Plekhg1
1.05343e-46	0.362268	0.973	0.772	3.40119e-42	0	Slco1c1
3.6321e-46	0.310126	0.996	0.829	1.1727e-41	0	Rorb
4.38896e-46	0.382047	0.966	0.695	1.41706e-41	0	Grk3
4.45233e-46	0.35976	0.996	0.764	1.43752e-41	0	Farp1
5.9889e-46	0.483923	0.619	0.326	1.93364e-41	0	Lypd6
1.89367e-45	0.352643	0.943	0.717	6.11408e-41	0	Apba2
2.46465e-45	0.405378	0.883	0.623	7.95761e-41	0	Hivep2
2.52638e-45	0.387106	0.887	0.629	8.15691e-41	0	Dpf3
2.7846e-45	0.383363	0.92	0.676	8.99063e-41	0	Fam13c
4.46307e-45	0.388108	0.924	0.688	1.44099e-40	0	Hip1
5.02693e-45	0.475944	0.66	0.374	1.62304e-40	0	Gfra1
5.68209e-45	0.34131	0.965	0.753	1.83458e-40	0	Sox5
2.35327e-44	0.286122	0.993	0.83	7.59801e-40	0	Sfxn5
4.35792e-44	0.387113	0.968	0.728	1.40704e-39	0	Cdh20
5.68218e-44	0.405341	0.885	0.621	1.8346e-39	0	Npas2
4.09384e-43	0.297898	1	0.805	1.32178e-38	0	Son
1.0349e-42	0.399268	0.883	0.645	3.34137e-38	0	Akap6
1.98117e-42	0.33795	0.965	0.742	6.39662e-38	0	Ddx17
2.2825e-42	0.3329	0.995	0.794	7.36949e-38	0	Pitpnc1
2.32544e-42	0.378446	0.952	0.7	7.50815e-38	0	Kcnn2
4.93344e-42	0.435997	0.867	0.563	1.59286e-37	0	Tox
7.49633e-42	0.328154	0.996	0.79	2.42034e-37	0	Trps1
9.39636e-42	0.349868	0.906	0.676	3.0338e-37	0	Daam1
9.73991e-42	0.329792	0.924	0.717	3.14473e-37	0	Mkln1
1.15665e-41	0.376383	0.573	0.283	3.73448e-37	0	Gm36988
1.31243e-41	0.388827	0.807	0.547	4.23744e-37	0	D130040H23Rik
2.44353e-41	0.369179	0.89	0.671	7.88941e-37	0	Foxo1
2.58398e-41	0.391675	0.913	0.664	8.34291e-37	0	Tmem164
2.59475e-41	0.315047	0.982	0.781	8.37767e-37	0	Phlpp1
2.69135e-41	0.387543	0.89	0.659	8.68956e-37	0	Nr3c2
5.25185e-41	0.330864	0.979	0.744	1.69567e-36	0	Snrnp70
5.59908e-41	0.373559	0.897	0.665	1.80777e-36	0	St3gal4
5.92533e-41	0.35323	0.881	0.655	1.91311e-36	0	Dnmt3a
7.37766e-41	0.394355	0.65	0.376	2.38203e-36	0	Pced1b
8.03169e-41	0.358982	0.986	0.732	2.59319e-36	0	Mapk4
1.03565e-40	0.326594	0.933	0.734	3.3438e-36	0	Rbm25
1.26518e-40	0.33504	0.933	0.71	4.08489e-36	0	Tnrc6a
1.33087e-40	0.361617	0.897	0.665	4.29697e-36	0	Vti1a
1.68776e-40	0.284363	0.989	0.804	5.44928e-36	0	Myo6
4.56394e-40	0.34965	0.903	0.683	1.47356e-35	0	Mbd5
9.07147e-40	0.288723	1	0.875	2.92891e-35	0	Npas3
9.39629e-40	0.334833	0.931	0.699	3.03378e-35	0	Ankrd11
1.02763e-39	0.288154	1	0.841	3.31792e-35	0	Pcdh7
1.08752e-39	0.316542	0.972	0.756	3.51129e-35	0	Phactr3
1.56238e-39	0.407544	0.612	0.345	5.04447e-35	0	Reck
1.78224e-39	0.333273	0.894	0.658	5.75432e-35	0	Huwe1
1.85918e-39	0.344281	0.91	0.702	6.00272e-35	0	Setd5
1.92142e-39	0.343004	0.981	0.79	6.20368e-35	0	Plcb1
2.13018e-39	0.339964	0.952	0.72	6.8777e-35	0	Lpp
2.23701e-39	0.363547	0.936	0.701	7.22262e-35	0	Grid1
3.66315e-39	0.347238	0.979	0.767	1.18272e-34	0	Nckap5
1.2594e-38	0.336276	0.926	0.696	4.06621e-34	0	Pou2f1
1.34514e-38	0.36922	0.901	0.673	4.34305e-34	0	Adcy2
1.91288e-38	0.361748	0.839	0.579	6.17613e-34	0	Shc3
2.58247e-38	0.401107	0.772	0.548	8.33801e-34	0	Bcar3
3.19095e-38	0.328368	0.972	0.793	1.03026e-33	0	Sema6d
5.33081e-38	0.372211	0.784	0.548	1.72116e-33	0	Slc22a23
7.43492e-38	0.368205	0.989	0.758	2.40051e-33	0	Nhsl1
8.4009e-38	0.355265	0.915	0.655	2.7124e-33	0	Arhgef4
1.79313e-37	0.35039	0.942	0.705	5.78948e-33	0	Pard3b
5.2348e-37	0.318491	0.996	0.801	1.69016e-32	0	Gria2
5.56865e-37	0.254013	0.998	0.887	1.79795e-32	0	Nlgn1
5.74068e-37	0.30277	0.998	0.809	1.85349e-32	0	Ppp2r2b
7.49742e-37	0.348956	0.949	0.71	2.42069e-32	0	Prkd1
1.03555e-36	0.331236	0.871	0.665	3.34347e-32	0	Arid1b
1.81147e-36	0.396183	0.867	0.652	5.8487e-32	0	Grip1
1.93527e-36	0.342108	0.94	0.699	6.2484e-32	0	Phkg1
1.95265e-36	0.355736	0.798	0.564	6.30453e-32	0	Atp2b2
2.42016e-36	0.349165	0.896	0.679	7.81397e-32	0	Egfr
2.79638e-36	0.356225	0.864	0.648	9.02867e-32	0	Wwc1
3.67222e-36	0.346422	0.841	0.614	1.18565e-31	0	Zhx2
6.38504e-36	0.325858	0.977	0.747	2.06154e-31	0	Phf21a
6.49755e-36	0.452188	0.708	0.434	2.09786e-31	0	Fgf13
7.08097e-36	0.285912	0.979	0.841	2.28623e-31	0	Lrrc4c
7.49133e-36	0.328018	0.878	0.62	2.41873e-31	0	Clasp1
8.96738e-36	0.320277	0.91	0.693	2.8953e-31	0	Mycbp2
9.36735e-36	0.356065	0.873	0.643	3.02444e-31	0	Ext1
9.91233e-36	0.35031	0.759	0.531	3.20039e-31	0	Psd2
1.61537e-35	0.396887	0.512	0.268	5.21554e-31	0	Colgalt2
1.86627e-35	0.389181	0.653	0.407	6.02564e-31	0	Ankrd6
3.3582e-35	0.491439	0.57	0.315	1.08426e-30	0	Cep128
5.02972e-35	0.339128	0.685	0.442	1.62395e-30	0	Nsmf
5.14351e-35	0.364117	0.777	0.544	1.66069e-30	0	Chst11
6.06201e-35	0.352117	0.901	0.676	1.95724e-30	0	Mapk10
1.22685e-34	0.326795	0.943	0.704	3.96114e-30	0	Phkb
1.94029e-34	0.312217	0.917	0.705	6.26461e-30	0	Ptk2
2.11967e-34	0.323228	0.887	0.672	6.84378e-30	0	Aak1
2.20809e-34	0.319984	0.998	0.813	7.12927e-30	0	Gabrb1
2.21087e-34	0.34106	0.805	0.58	7.13822e-30	0	Trappc9
2.28811e-34	0.39501	0.837	0.596	7.38761e-30	0	Mgat5
2.30599e-34	0.325156	0.823	0.612	7.44536e-30	0	Usp24
2.33015e-34	0.320815	0.917	0.676	7.52334e-30	0	Wasf3
2.35088e-34	0.337075	0.94	0.716	7.59028e-30	0	Bmpr1b
2.54372e-34	0.285318	0.986	0.795	8.21292e-30	0	Spire1
2.98628e-34	0.326678	0.853	0.632	9.6418e-30	0	Ambra1
3.31303e-34	0.325527	0.899	0.67	1.06968e-29	0	Tcf25
3.99453e-34	0.356648	0.75	0.505	1.28971e-29	0	Cnnm2
4.39754e-34	0.329097	0.855	0.628	1.41983e-29	0	Tom1l2
4.58537e-34	0.342452	0.712	0.481	1.48048e-29	0	St5
6.72426e-34	0.338265	0.761	0.564	2.17106e-29	0	Dyrk1a
7.07677e-34	0.273981	0.975	0.788	2.28488e-29	0	Spag9
9.00966e-34	0.44657	0.765	0.565	2.90895e-29	0	Kcnq3
9.37351e-34	0.304857	0.927	0.723	3.02643e-29	0	Crebbp
2.56541e-33	0.320498	0.899	0.69	8.28293e-29	0	Nfat5
2.72518e-33	0.444034	0.612	0.34	8.79878e-29	0	Eda
3.2276e-33	0.335682	0.72	0.513	1.0421e-28	0	Ctif
3.32858e-33	0.271434	0.991	0.831	1.0747e-28	0	Dock4
3.51267e-33	0.336374	0.952	0.716	1.13413e-28	0	Zhx3
4.34752e-33	0.301455	0.968	0.756	1.40368e-28	0	Kmt2c
4.62166e-33	0.312338	1	0.834	1.4922e-28	0	Adgrb3
7.79304e-33	0.320702	0.85	0.646	2.51614e-28	0	Herc1
9.62439e-33	0.330571	0.802	0.563	3.10743e-28	0	Itsn2
1.27427e-32	0.329185	0.726	0.5	4.11425e-28	0	Sema4d
1.37767e-32	0.340678	0.834	0.616	4.4481e-28	0	Slc9a9
1.61269e-32	0.280287	0.988	0.798	5.20688e-28	0	Nrcam
1.61517e-32	0.311416	0.86	0.661	5.2149e-28	0	Atad2b
2.11193e-32	0.309638	0.935	0.714	6.81879e-28	0	Atrx
2.13551e-32	0.309813	0.858	0.637	6.89492e-28	0	Fam193a
2.21631e-32	0.315874	0.864	0.635	7.15581e-28	0	Trpm7
2.36866e-32	0.290265	0.936	0.724	7.64771e-28	0	Usp34
2.54221e-32	0.336671	0.958	0.709	8.20804e-28	0	Phka1
2.58855e-32	0.311705	0.913	0.691	8.35765e-28	0	Chd4
3.45734e-32	0.333019	0.811	0.59	1.11627e-27	0	Map2k6
4.35971e-32	0.350012	0.788	0.573	1.40762e-27	0	9430041J12Rik
4.46845e-32	0.327509	0.834	0.602	1.44273e-27	0	Hif3a
5.03686e-32	0.320901	0.802	0.589	1.62625e-27	0	Dlg5
5.4529e-32	0.31694	0.943	0.735	1.76058e-27	0	Klf12
6.12405e-32	0.35501	0.703	0.478	1.97727e-27	0	Ttll8
7.05696e-32	0.32158	0.802	0.581	2.27848e-27	0	Jarid2
8.09623e-32	0.352173	0.69	0.47	2.61403e-27	0	Emx2os
8.58454e-32	0.302337	0.927	0.714	2.77169e-27	0	Cdc42bpa
9.22257e-32	0.306766	0.83	0.627	2.97769e-27	0	Trak1
9.86797e-32	0.276265	0.283	0.078	3.18607e-27	0	Gm10862
1.03122e-31	0.310256	0.825	0.621	3.32951e-27	0	Psme4
1.56705e-31	0.325439	0.619	0.376	5.05954e-27	0	Arhgap23
2.42395e-31	0.337634	0.726	0.518	7.8262e-27	0	Dzip1l
2.46089e-31	0.301675	0.908	0.688	7.94547e-27	0	Gramd3
3.12238e-31	0.313302	0.97	0.752	1.00812e-26	0	Cdh10
4.50109e-31	0.373744	0.577	0.347	1.45327e-26	0	Focad
8.18534e-31	0.352482	0.676	0.441	2.6428e-26	0	9630014M24Rik
9.08402e-31	0.30333	0.846	0.644	2.93296e-26	0	Fto
1.02803e-30	0.286536	0.91	0.708	3.3192e-26	0	Nsd1
1.08397e-30	0.307245	0.869	0.68	3.49982e-26	0	Rab31
1.09189e-30	0.278541	0.968	0.782	3.52539e-26	0	Paqr8
1.10844e-30	0.293892	0.961	0.753	3.57884e-26	0	Dst
1.14294e-30	0.326063	0.745	0.524	3.69021e-26	0	Raver2
2.34461e-30	0.310734	0.828	0.603	7.57003e-26	0	Tspan9
2.51171e-30	0.307748	0.855	0.652	8.10955e-26	0	Pdlim5
2.58908e-30	0.316805	0.869	0.658	8.35936e-26	0	Washc2
3.18475e-30	0.302478	0.91	0.698	1.02826e-25	0	Rb1
3.24336e-30	0.269102	0.956	0.77	1.04718e-25	0	Luc7l2
4.32062e-30	0.32309	0.947	0.688	1.395e-25	0	Gm6145
4.34978e-30	0.292794	0.874	0.66	1.40441e-25	0	Rbm5
4.59665e-30	0.328925	0.642	0.418	1.48412e-25	0	Ksr1
4.78969e-30	0.312105	0.791	0.583	1.54645e-25	0	Cachd1
5.65261e-30	0.301349	0.892	0.673	1.82506e-25	0	Prex1
5.72887e-30	0.311718	0.896	0.681	1.84968e-25	0	Vegfa
7.61042e-30	0.313859	0.278	0.078	2.45718e-25	0	Lama3
7.6387e-30	0.309397	0.885	0.684	2.46631e-25	0	Rfx3
8.66589e-30	0.319715	0.869	0.666	2.79796e-25	0	Fam49b
8.95279e-30	0.313595	0.89	0.688	2.89059e-25	0	Ccdc141
9.43308e-30	0.314897	0.814	0.609	3.04566e-25	0	Megf10
1.12788e-29	0.333821	0.853	0.635	3.64159e-25	0	Nol4
1.26023e-29	0.338295	0.772	0.552	4.06891e-25	0	Mllt3
1.30349e-29	0.306844	0.965	0.752	4.20859e-25	0	Fmnl2
1.32749e-29	0.29816	0.92	0.697	4.28608e-25	0	Jmjd1c
1.35002e-29	0.326416	0.789	0.565	4.3588e-25	0	Cpeb3
1.86402e-29	0.305263	0.848	0.65	6.01837e-25	0	Smarca2
1.8812e-29	0.333506	0.984	0.729	6.07384e-25	0	Lama2
2.59191e-29	0.32263	0.804	0.588	8.36849e-25	0	Ctdspl
2.82134e-29	0.278522	0.913	0.714	9.10926e-25	0	Kidins220
3.12659e-29	0.302871	0.92	0.712	1.00948e-24	0	Baz2b
3.57877e-29	0.321258	0.906	0.702	1.15548e-24	0	Prkn
3.83541e-29	0.2934	0.853	0.65	1.23834e-24	0	Srek1
4.10739e-29	0.342898	0.876	0.681	1.32615e-24	0	Macrod2
4.30513e-29	0.337108	0.793	0.571	1.39e-24	0	Zbtb16
4.31348e-29	0.295657	0.86	0.65	1.39269e-24	0	Rbm6
7.576e-29	0.311762	0.683	0.474	2.44606e-24	0	Arhgef10l
7.81103e-29	0.31018	0.841	0.615	2.52195e-24	0	Nrf1
1.05667e-28	0.307576	0.793	0.599	3.41168e-24	0	Tulp3
1.35974e-28	0.319741	0.883	0.656	4.3902e-24	0	Pid1
1.4001e-28	0.344387	0.782	0.573	4.52051e-24	0	Gm47283
1.6678e-28	0.367194	0.857	0.626	5.38481e-24	0	St6galnac5
1.73146e-28	0.287059	0.807	0.614	5.59037e-24	0	Ehmt1
1.78827e-28	0.288257	0.919	0.69	5.77379e-24	0	Gpatch8
1.9748e-28	0.28998	0.819	0.648	6.37603e-24	0	Rsf1
2.47671e-28	0.331939	0.75	0.547	7.99655e-24	0	Gm5089
3.11876e-28	0.311578	0.83	0.631	1.00695e-23	0	Mcu
4.69387e-28	0.285716	0.796	0.591	1.51551e-23	0	Ylpm1
4.95822e-28	0.3111	0.908	0.688	1.60086e-23	0	Ehbp1
6.07437e-28	0.309617	0.926	0.712	1.96123e-23	0	Rfx4
6.57834e-28	0.268313	0.894	0.7	2.12395e-23	0	Gtf2i
6.67944e-28	0.291168	0.878	0.681	2.15659e-23	0	Tead1
7.75955e-28	0.296264	0.942	0.733	2.50533e-23	0	Foxn3
8.07066e-28	0.286956	0.869	0.661	2.60577e-23	0	Nt5c2
9.59042e-28	0.360256	0.669	0.449	3.09646e-23	0	Ranbp3l
9.81059e-28	0.295157	0.8	0.613	3.16754e-23	0	Vps13b
1.03274e-27	0.295133	0.846	0.634	3.3344e-23	0	Cspp1
1.03487e-27	0.272597	0.887	0.683	3.34128e-23	0	Trip12
1.18378e-27	0.292249	0.896	0.703	3.82209e-23	0	Mboat2
1.36139e-27	0.274697	0.876	0.664	4.39551e-23	0	Ttc14
1.53927e-27	0.306181	0.885	0.684	4.96983e-23	0	Akt3
1.61635e-27	0.325941	0.819	0.618	5.21871e-23	0	Dio2
1.78523e-27	0.302043	0.754	0.56	5.76398e-23	0	Atxn7
1.79962e-27	0.308866	0.919	0.676	5.81044e-23	0	9330159F19Rik
2.16943e-27	0.329746	0.735	0.585	7.00443e-23	0	Xist
2.78165e-27	0.32585	0.827	0.617	8.98113e-23	0	Fam184a
3.3985e-27	0.310464	0.894	0.67	1.09727e-22	0	Mcc
3.94039e-27	0.297432	0.743	0.518	1.27223e-22	0	Ppp1r12b
4.06803e-27	0.307554	0.809	0.597	1.31344e-22	0	Crlf3
4.39806e-27	0.343112	0.811	0.6	1.42e-22	0	Asic2
4.66549e-27	0.303544	0.888	0.676	1.50635e-22	0	Ptprm
4.82757e-27	0.323979	0.871	0.646	1.55868e-22	0	Ghr
5.79581e-27	0.355463	0.837	0.589	1.87129e-22	0	Ptchd4
5.87767e-27	0.380195	0.46	0.236	1.89772e-22	0	Lef1
6.56225e-27	0.297521	0.763	0.561	2.11875e-22	0	Slc25a12
1.20948e-26	0.324061	0.434	0.21	3.90503e-22	0	Map3k5
1.25553e-26	0.268421	0.834	0.641	4.05372e-22	0	Thoc2
1.26891e-26	0.286088	0.901	0.692	4.09694e-22	0	Zcchc7
1.43709e-26	0.289717	0.903	0.693	4.63993e-22	0	Acss1
1.44957e-26	0.280592	0.761	0.567	4.68022e-22	0	Brwd1
2.00319e-26	0.280154	0.719	0.512	6.46769e-22	0	Rptor
2.45627e-26	0.327335	0.805	0.598	7.93056e-22	0	Stard13
2.56789e-26	0.276954	0.766	0.549	8.29094e-22	0	Sbno1
2.67156e-26	0.306706	0.66	0.441	8.62567e-22	0	Fam110b
2.7324e-26	0.299903	1	0.79	8.82209e-22	0	Dclk1
3.54215e-26	0.280837	0.812	0.612	1.14366e-21	0	Epc1
3.85958e-26	0.275856	0.727	0.512	1.24614e-21	0	Lncppara
4.31398e-26	0.341926	0.517	0.281	1.39286e-21	0	Mpped2
4.59152e-26	0.424751	0.524	0.313	1.48246e-21	0	Rbms3
6.09643e-26	0.395435	0.416	0.204	1.96836e-21	0	Rcan2
6.15071e-26	0.290051	0.809	0.614	1.98588e-21	0	Caskin1
6.75166e-26	0.273787	0.763	0.578	2.17991e-21	0	Arrb1
6.86278e-26	0.295425	0.754	0.547	2.21579e-21	0	Kcnn3
7.39359e-26	0.290332	0.936	0.724	2.38717e-21	0	Rasa2
7.67622e-26	0.287019	0.837	0.636	2.47842e-21	0	Myo18a
7.76684e-26	0.292566	0.657	0.473	2.50768e-21	0	Tbcel
7.84492e-26	0.292307	0.86	0.648	2.53289e-21	0	Acaca
1.04754e-25	0.280701	0.828	0.62	3.38219e-21	0	Dlg1
1.14785e-25	0.284175	0.846	0.651	3.70606e-21	0	Pan3
1.16506e-25	0.255236	0.888	0.731	3.76164e-21	0	Zfand3
1.35023e-25	0.45198	0.575	0.365	4.35948e-21	0	Pde10a
2.14989e-25	0.271095	0.931	0.718	6.94135e-21	0	Ubr5
2.55389e-25	0.267831	0.869	0.66	8.24574e-21	0	Ankrd17
2.83244e-25	0.325853	0.71	0.523	9.1451e-21	0	St6gal1
2.87083e-25	0.260844	0.97	0.772	9.26906e-21	0	Ncoa1
3.19502e-25	0.298482	0.782	0.573	1.03158e-20	0	Utp14b
3.31639e-25	0.330798	0.688	0.482	1.07076e-20	0	Vav3
3.35273e-25	0.280112	0.674	0.484	1.0825e-20	0	Dlg4
4.12129e-25	0.289681	0.719	0.531	1.33064e-20	0	Tle1
4.22541e-25	0.282371	0.94	0.71	1.36426e-20	0	Pabpn1
4.60374e-25	0.273029	0.927	0.736	1.48641e-20	0	Pik3r1
4.68783e-25	0.272502	0.793	0.582	1.51356e-20	0	Asxl2
4.68969e-25	0.304311	0.91	0.692	1.51416e-20	0	Zfpm2
8.59318e-25	0.275141	0.927	0.72	2.77448e-20	0	Kansl1
9.65216e-25	0.277489	0.912	0.707	3.11639e-20	0	Ssbp2
9.84147e-25	0.373829	0.678	0.451	3.17752e-20	0	Cdh19
1.17475e-24	0.309395	0.681	0.485	3.79291e-20	0	Zfp407
1.3247e-24	0.324717	0.641	0.47	4.27707e-20	0	Afg1l
1.4287e-24	0.275751	0.855	0.639	4.61284e-20	0	Exoc6b
1.60451e-24	0.305341	0.754	0.556	5.1805e-20	0	Phactr1
2.04377e-24	0.273137	0.873	0.671	6.59872e-20	0	Ralgapa1
2.38699e-24	0.283412	0.807	0.603	7.70687e-20	0	Ston2
2.61485e-24	0.290623	0.811	0.618	8.44257e-20	0	Sybu
2.74362e-24	0.267918	0.726	0.541	8.85833e-20	0	Zfc3h1
3.16442e-24	0.429981	0.435	0.234	1.0217e-19	0	4930544I03Rik
3.36481e-24	0.269687	0.818	0.616	1.0864e-19	0	Adgrl1
3.40112e-24	0.28736	0.692	0.523	1.09812e-19	0	Spred2
3.56154e-24	0.274004	0.851	0.669	1.14991e-19	0	Tbl1x
3.84612e-24	0.286263	0.906	0.697	1.2418e-19	0	Rabep1
4.16657e-24	0.278721	0.8	0.593	1.34526e-19	0	Kat6b
4.41487e-24	0.32062	0.869	0.642	1.42543e-19	0	Gabra2
4.72274e-24	0.295488	0.552	0.363	1.52483e-19	0	Lrrc49
4.79441e-24	0.28464	0.834	0.663	1.54797e-19	0	Zfp608
6.01078e-24	0.296392	0.743	0.551	1.9407e-19	0	Camta1
6.76175e-24	0.260483	0.793	0.578	2.18317e-19	0	Kdm2a
6.94456e-24	0.277256	0.908	0.698	2.24219e-19	0	Cep85l
7.83518e-24	0.253676	0.913	0.722	2.52974e-19	0	Nipbl
9.92296e-24	0.333627	0.678	0.477	3.20383e-19	0	Zc3h12b
1.15889e-23	0.2675	0.688	0.495	3.74171e-19	0	Map2k5
1.19202e-23	0.289383	0.862	0.665	3.84868e-19	0	Setbp1
1.46587e-23	0.307772	0.766	0.551	4.73284e-19	0	Eya1
1.49112e-23	0.271544	0.896	0.681	4.81439e-19	0	Ubn2
1.72091e-23	0.280246	0.763	0.602	5.5563e-19	0	Usp54
1.86177e-23	0.269256	0.963	0.746	6.01109e-19	0	Ddhd1
1.89115e-23	0.25846	0.779	0.59	6.10595e-19	0	Atp9b
1.98488e-23	0.260682	0.729	0.547	6.40859e-19	0	Mark2
2.01581e-23	0.278221	0.896	0.695	6.50845e-19	0	Eps8
2.13138e-23	0.264422	0.809	0.625	6.88158e-19	0	Ccnl2
2.44567e-23	0.270917	0.812	0.61	7.89634e-19	0	Cuedc1
2.5232e-23	0.299074	0.786	0.584	8.14666e-19	0	Gm973
2.94404e-23	0.263411	0.738	0.547	9.50541e-19	0	Rnf216
3.27195e-23	0.256752	0.881	0.701	1.05642e-18	0	Mllt10
3.67913e-23	0.28524	0.855	0.648	1.18788e-18	0	Frmpd1
3.88587e-23	0.277702	0.825	0.634	1.25463e-18	0	Utrn
3.98006e-23	0.257903	0.775	0.599	1.28504e-18	0	Kmt2a
4.10808e-23	0.269263	0.906	0.7	1.32638e-18	0	C130071C03Rik
4.3279e-23	0.264314	0.726	0.547	1.39735e-18	0	Nbeal1
4.75046e-23	0.283444	0.86	0.658	1.53378e-18	0	Large1
5.34629e-23	0.28973	0.712	0.543	1.72616e-18	0	Ppp2r3a
5.68521e-23	0.280352	0.807	0.618	1.83558e-18	0	Elp4
6.31864e-23	0.268844	0.747	0.564	2.0401e-18	0	Tet2
6.6177e-23	0.325812	0.559	0.362	2.13666e-18	0	2210408F21Rik
6.82575e-23	0.257243	0.963	0.774	2.20383e-18	0	Srrm2
7.92683e-23	0.333435	0.488	0.284	2.55934e-18	0	Gm28175
7.9351e-23	0.274012	0.747	0.549	2.56201e-18	0	Etv4
7.98805e-23	0.26558	0.704	0.537	2.5791e-18	0	Eps15l1
9.10594e-23	0.25671	0.736	0.557	2.94004e-18	0	Mdm4
9.15597e-23	0.282294	0.796	0.6	2.95619e-18	0	Scaper
9.95056e-23	0.25287	0.729	0.55	3.21274e-18	0	Tlk2
1.06228e-22	0.276332	0.835	0.628	3.42979e-18	0	Ppp1r9a
1.33184e-22	0.31176	0.646	0.441	4.3001e-18	0	Dgki
1.34783e-22	0.257946	0.919	0.751	4.35175e-18	0	Exoc4
1.43321e-22	0.276755	0.908	0.684	4.6274e-18	0	Kalrn
1.54075e-22	0.272683	0.796	0.617	4.97462e-18	0	Fam228b
1.86534e-22	0.256918	0.935	0.731	6.02262e-18	0	Luc7l3
2.1812e-22	0.375618	0.604	0.406	7.04243e-18	0	Neat1
2.96905e-22	0.268117	0.653	0.481	9.58616e-18	0	Wdr7
3.0443e-22	0.250105	0.782	0.592	9.82912e-18	0	Insr
3.11936e-22	0.28444	0.935	0.718	1.00715e-17	0	Nebl
3.16757e-22	0.25879	0.729	0.554	1.02271e-17	0	Zzef1
3.56443e-22	0.271269	0.873	0.65	1.15085e-17	0	Atp13a4
3.59055e-22	0.266642	0.857	0.664	1.15928e-17	0	Bcas3
3.65745e-22	0.299906	0.561	0.364	1.18088e-17	0	0610040J01Rik
3.74811e-22	0.263951	0.782	0.602	1.21015e-17	0	Gramd1b
3.84038e-22	0.265193	0.758	0.549	1.23994e-17	0	Rbfox2
3.86809e-22	0.275745	0.973	0.773	1.24889e-17	0	Dmd
3.96857e-22	0.270295	0.773	0.59	1.28133e-17	0	Celrr
3.96888e-22	0.342124	0.527	0.336	1.28143e-17	0	Pdzph1
4.19252e-22	0.263233	0.653	0.484	1.35364e-17	0	Safb2
5.51127e-22	0.26496	0.768	0.592	1.77942e-17	0	Cdkal1
5.75422e-22	0.257261	0.74	0.557	1.85787e-17	0	Xrn1
6.10485e-22	0.250898	0.788	0.601	1.97107e-17	0	Usp32
6.31514e-22	0.274624	0.903	0.697	2.03897e-17	0	Vcl
7.79276e-22	0.250797	0.793	0.622	2.51605e-17	0	Ubr3
7.87748e-22	0.254399	0.749	0.558	2.5434e-17	0	Eea1
8.09813e-22	0.251059	0.781	0.601	2.61464e-17	0	Chd7
8.72713e-22	0.262027	0.768	0.571	2.81773e-17	0	Arhgap32
9.05996e-22	0.30831	0.627	0.429	2.92519e-17	0	Lrrc8c
9.4839e-22	0.263652	0.966	0.74	3.06207e-17	0	Arglu1
1.1715e-21	0.305522	0.966	0.779	3.78242e-17	0	Trpm3
1.18066e-21	0.255567	0.66	0.485	3.812e-17	0	Ncor2
1.18691e-21	0.268147	0.888	0.685	3.83217e-17	0	Ptpn4
1.20209e-21	0.250555	0.844	0.646	3.8812e-17	0	Crtc3
1.30675e-21	0.254202	0.834	0.672	4.21911e-17	0	Ccdc50
1.3989e-21	0.259057	0.687	0.51	4.51663e-17	0	Sfswap
2.1084e-21	0.270736	0.699	0.528	6.80739e-17	0	Cog5
2.1289e-21	0.313962	0.492	0.316	6.87357e-17	0	Gse1
2.16998e-21	0.275448	0.701	0.505	7.00623e-17	0	Antxr1
2.23417e-21	0.266331	0.607	0.437	7.21346e-17	0	Arfgef2
2.45852e-21	0.275793	0.867	0.687	7.93783e-17	0	Magi1
2.83906e-21	0.265674	0.752	0.573	9.16648e-17	0	Btbd9
3.14578e-21	0.265985	0.437	0.24	1.01568e-16	0	Sned1
3.97933e-21	0.252281	0.754	0.565	1.28481e-16	0	Abl2
4.10738e-21	0.260126	0.814	0.634	1.32615e-16	0	Pard3
4.26983e-21	0.266916	0.584	0.397	1.3786e-16	0	Grhl1
5.09167e-21	0.255272	0.812	0.626	1.64395e-16	0	Rab30
6.13824e-21	0.267164	0.759	0.594	1.98185e-16	0	Erc1
6.41993e-21	0.291846	0.354	0.178	2.0728e-16	0	Gm26843
6.72619e-21	0.274608	0.869	0.666	2.17169e-16	0	Bcl2
6.81007e-21	0.295746	0.812	0.601	2.19877e-16	0	Kcnma1
7.74072e-21	0.309171	0.57	0.397	2.49925e-16	0	Alpk1
9.69697e-21	0.284693	0.708	0.516	3.13086e-16	0	Lrp4
1.00518e-20	0.259853	0.614	0.441	3.24542e-16	0	Fnbp4
1.10744e-20	0.297551	0.604	0.406	3.57561e-16	0	Meis1
1.77307e-20	0.264134	0.685	0.524	5.7247e-16	0	Extl3
2.10387e-20	0.258001	0.628	0.45	6.79277e-16	0	Senp1
2.25988e-20	0.253905	0.596	0.408	7.29647e-16	0	Pde9a
2.65371e-20	0.268406	0.425	0.239	8.56803e-16	0	Pak1
2.78123e-20	0.299314	0.547	0.364	8.97976e-16	0	Pam
2.9193e-20	0.260793	0.614	0.451	9.42554e-16	0	Gon4l
3.18239e-20	0.258452	0.779	0.606	1.0275e-15	0	Fgd4
3.56379e-20	0.272889	0.674	0.496	1.15064e-15	0	Trerf1
5.02767e-20	0.266994	0.658	0.479	1.62328e-15	0	Fam171a1
5.28635e-20	0.250679	0.917	0.73	1.7068e-15	0	Cpeb4
5.30899e-20	0.257585	0.66	0.504	1.71411e-15	0	Ccnl1
5.32876e-20	0.253563	0.8	0.605	1.7205e-15	0	Dclk2
5.34621e-20	0.275983	0.819	0.659	1.72613e-15	0	Ube2e2
6.107e-20	0.321683	0.556	0.365	1.97177e-15	0	Gm35552
6.60477e-20	0.251101	0.804	0.614	2.13248e-15	0	Ncoa2
7.99028e-20	0.254939	0.665	0.5	2.57982e-15	0	Pitpnm2
8.69448e-20	0.26087	0.669	0.484	2.80719e-15	0	Adcy9
1.12731e-19	0.256241	0.542	0.354	3.63975e-15	0	Slc39a14
1.19975e-19	0.262706	0.646	0.453	3.87362e-15	0	Cyp4f15
1.21857e-19	0.250072	0.71	0.555	3.9344e-15	0	Akap13
1.28883e-19	0.256587	0.894	0.67	4.16125e-15	0	Carmil1
1.55918e-19	0.258791	0.572	0.397	5.03413e-15	0	Rab11fip3
1.74032e-19	0.251582	0.809	0.642	5.61897e-15	0	Zfp521
2.00735e-19	0.265612	0.683	0.505	6.48113e-15	0	Prkce
2.31179e-19	0.273404	0.754	0.56	7.46408e-15	0	Ablim1
2.59492e-19	0.257892	0.745	0.579	8.37822e-15	0	1110051M20Rik
3.34683e-19	0.260095	0.671	0.497	1.08059e-14	0	Cecr2
3.55327e-19	0.28935	0.756	0.56	1.14724e-14	0	Ccdc85a
3.94939e-19	0.291624	0.358	0.176	1.27514e-14	0	Gm29260
4.44473e-19	0.261086	0.812	0.641	1.43507e-14	0	Cpq
5.88175e-19	0.253617	0.83	0.641	1.89904e-14	0	Rnf180
1.23956e-18	0.262828	0.784	0.607	4.00216e-14	0	Fam214a
1.38128e-18	0.285526	0.701	0.54	4.45975e-14	0	Oxr1
1.39949e-18	0.271561	0.605	0.446	4.51854e-14	0	Fam219a
1.79835e-18	0.309223	0.681	0.493	5.80632e-14	0	Kcnq1ot1
2.41931e-18	0.271576	0.724	0.555	7.81123e-14	0	Cacna1d
2.71506e-18	0.299746	0.658	0.484	8.7661e-14	0	Arhgap31
4.02353e-18	0.253554	0.719	0.547	1.29908e-13	0	Dock3
4.41226e-18	0.277441	0.526	0.361	1.42459e-13	0	Adamts6
5.06776e-18	0.259901	0.713	0.547	1.63623e-13	0	Pfkp
6.30049e-18	0.260433	0.772	0.59	2.03424e-13	0	Ntrk3
7.95006e-18	0.266405	0.441	0.274	2.56684e-13	0	Hunk
1.2087e-17	0.255204	0.664	0.512	3.90252e-13	0	E130307A14Rik
1.70551e-17	0.254385	0.535	0.374	5.50659e-13	0	Phf21b
1.77133e-17	0.252473	0.912	0.688	5.71909e-13	0	Csgalnact1
2.28412e-17	0.255553	0.577	0.418	7.37474e-13	0	Klhl2
6.99037e-17	0.279153	0.786	0.617	2.25698e-12	0	Wwox
1.16229e-16	0.284233	0.618	0.444	3.75269e-12	0	Shisa9
1.9293e-16	0.258323	0.655	0.491	6.22914e-12	0	AC149090.1
4.78221e-16	0.265472	0.55	0.394	1.54403e-11	0	Ldlr
5.04751e-16	0.296187	0.338	0.179	1.62969e-11	0	Alk
5.63881e-16	0.261204	0.455	0.29	1.8206e-11	0	Rbm20
5.99608e-16	0.252188	0.929	0.719	1.93595e-11	0	Astn2
9.53013e-16	0.252771	0.628	0.459	3.07699e-11	0	Samd4
5.44276e-15	0.25372	0.876	0.648	1.7573e-10	0	Tenm3
6.79364e-15	0.265525	0.763	0.596	2.19346e-10	0	Fhit
1.17318e-13	0.251741	0.46	0.306	3.78784e-09	0	Adam23
3.55628e-12	0.262294	0.616	0.465	1.14822e-07	0	Brinp3
1.59068e-11	0.253175	0.565	0.429	5.13583e-07	0	Gm9750

## Sheet: cluster 1
p_val	avg_log2FC	pct.1	pct.2	p_val_adj	cluster	gene
2.43416e-117	0.586863	0.985	0.835	7.85917e-113	1	Lrp1b
2.24098e-104	0.734607	0.607	0.107	7.23545e-100	1	Adcy8
1.42816e-102	0.373362	1	0.891	4.6111e-98	1	Npas3
7.8036e-100	0.837051	0.509	0.063	2.51955e-95	1	Gm29683
1.04928e-96	0.405307	1	0.856	3.3878e-92	1	Adgrb3
5.05978e-91	0.756304	0.932	0.652	1.63365e-86	1	Kcnd2
8.83873e-90	0.378076	1	0.89	2.85376e-85	1	Mdga2
1.56127e-89	0.68122	0.955	0.63	5.04086e-85	1	Fry
4.21585e-82	0.378593	0.997	0.859	1.36117e-77	1	Adgrl3
6.68791e-74	0.727824	0.884	0.491	2.15933e-69	1	Mgat4c
1.18556e-73	0.572244	0.985	0.719	3.8278e-69	1	Sorbs1
3.79515e-67	0.408557	0.99	0.81	1.22534e-62	1	Sox6
5.27302e-67	0.624042	0.683	0.257	1.7025e-62	1	Tenm4
1.53244e-65	0.453337	0.992	0.788	4.94778e-61	1	Nhsl1
2.5367e-64	0.324582	1	0.904	8.19025e-60	1	Rora
4.51226e-64	0.535313	0.932	0.672	1.45687e-59	1	Lhfp
2.57808e-63	0.304329	1	0.901	8.32386e-59	1	Nlgn1
4.70138e-63	0.394857	1	0.794	1.51793e-58	1	Farp1
1.36199e-61	0.539663	0.927	0.7	4.39747e-57	1	Fgf14
1.59855e-60	0.562583	0.768	0.393	5.16124e-56	1	Tiam2
3.59223e-60	0.415177	0.995	0.78	1.15982e-55	1	Hdac8
6.0978e-59	0.621779	0.814	0.494	1.9688e-54	1	Plce1
9.61587e-59	0.507741	0.942	0.668	3.10467e-54	1	Fat3
4.36441e-58	0.471282	0.94	0.658	1.40914e-53	1	Atp13a4
2.47993e-57	0.267953	1	0.952	8.00694e-53	1	Gpc5
1.46037e-56	0.553752	0.821	0.529	4.71508e-52	1	Lrig1
3.28446e-56	0.472071	0.94	0.65	1.06045e-51	1	Plcb4
3.60993e-55	0.443435	0.947	0.683	1.16554e-50	1	Carmil1
1.79133e-54	0.34322	0.995	0.839	5.78367e-50	1	Gabrb1
2.1638e-54	0.447372	0.955	0.699	6.98627e-50	1	Kalrn
5.97081e-54	0.555973	0.912	0.683	1.9278e-49	1	Csmd1
5.73654e-53	0.395418	0.992	0.791	1.85216e-48	1	Nckap5
9.82137e-52	0.415654	0.932	0.712	3.17103e-47	1	Csgalnact1
5.13589e-51	0.349278	1	0.826	1.65823e-46	1	Gria2
6.86845e-51	0.396334	0.987	0.762	2.21762e-46	1	Lama2
2.11955e-50	0.360326	0.995	0.8	6.8434e-46	1	Syne1
2.37625e-48	0.28331	1	0.913	7.67219e-44	1	Ntm
3.91562e-48	0.258196	1	0.905	1.26424e-43	1	Nfia
5.99881e-48	0.376223	0.987	0.796	1.93684e-43	1	Dmd
7.31177e-48	0.466443	0.914	0.666	2.36075e-43	1	Tenm3
1.07835e-47	0.322942	0.997	0.834	3.48168e-43	1	Tnik
1.68494e-47	0.502875	0.582	0.231	5.44016e-43	1	Gm38604
1.7888e-47	0.321939	0.997	0.82	5.7755e-43	1	Nrcam
5.97528e-47	0.418512	0.942	0.731	1.92924e-42	1	Xylt1
2.49823e-46	0.498609	0.821	0.503	8.06604e-42	1	Prkca
1.82801e-45	0.492137	0.829	0.527	5.90209e-41	1	Prickle2
1.94406e-45	0.469975	0.554	0.215	6.27679e-41	1	Gm33680
2.17835e-45	0.382493	0.972	0.733	7.03323e-41	1	Ubr5
1.75828e-44	0.402509	0.97	0.722	5.67696e-40	1	Grid1
3.4034e-44	0.406255	0.952	0.74	1.09886e-39	1	Astn2
4.1592e-44	0.287729	1	0.864	1.34288e-39	1	Mir99ahg
6.88908e-44	0.396142	0.955	0.808	2.22428e-39	1	Trpm3
1.01209e-43	0.484585	0.796	0.491	3.26773e-39	1	Csmd2
2.16923e-43	0.380031	0.98	0.754	7.0038e-39	1	Camk2g
2.33279e-43	0.371177	1	0.809	7.53188e-39	1	Kirrel3
4.63086e-43	0.360305	0.987	0.776	1.49517e-38	1	Cdh10
5.30011e-43	0.492135	0.756	0.431	1.71125e-38	1	Gm4876
7.75571e-43	0.322889	0.997	0.817	2.50409e-38	1	Trps1
2.22232e-42	0.341981	1	0.82	7.1752e-38	1	Pitpnc1
2.57424e-42	0.296797	0.995	0.87	8.31144e-38	1	Pbx1
3.50633e-42	0.4172	0.443	0.139	1.13209e-37	1	Dpp6
3.8887e-42	0.428934	0.879	0.599	1.25555e-37	1	Cables1
5.08713e-42	0.256685	1	0.896	1.64248e-37	1	Macf1
5.56883e-42	0.405877	0.945	0.71	1.79801e-37	1	Zfpm2
8.75958e-42	0.318563	0.997	0.835	2.82821e-37	1	Ppp2r2b
1.3368e-41	0.316769	0.997	0.834	4.31614e-37	1	Maml2
2.54761e-41	0.263299	1	0.896	8.22547e-37	1	Msi2
2.72408e-40	0.413335	0.914	0.686	8.79524e-36	1	Tmtc2
3.71926e-40	0.365301	0.962	0.744	1.20084e-35	1	Fut9
1.37026e-39	0.380728	0.937	0.709	4.42416e-35	1	Ehbp1
1.8262e-39	0.284257	0.99	0.853	5.89626e-35	1	Dock4
3.3373e-39	0.459199	0.866	0.612	1.07751e-34	1	Kcnma1
5.2819e-39	0.410254	0.866	0.625	1.70537e-34	1	Atxn1
2.43537e-38	0.293639	0.34	0.083	7.86308e-34	1	Runx1t1
2.77743e-38	0.446301	0.824	0.547	8.9675e-34	1	Palld
5.46773e-38	0.32875	0.977	0.777	1.76536e-33	1	Phf21a
6.58067e-38	0.301531	1	0.831	2.1247e-33	1	Dtna
9.78979e-38	0.363561	0.967	0.736	3.16083e-33	1	Prkd1
1.0063e-37	0.364824	0.952	0.733	3.24904e-33	1	Pard3b
1.09803e-37	0.428983	0.866	0.617	3.54522e-33	1	Cyp7b1
3.07026e-37	0.453571	0.703	0.38	9.91295e-33	1	Grin2b
3.596e-37	0.385987	0.909	0.69	1.16104e-32	1	Kank1
5.48527e-37	0.314614	0.995	0.818	1.77103e-32	1	Zeb1
7.11855e-37	0.462518	0.841	0.595	2.29837e-32	1	Ptprj
1.21467e-36	0.367897	0.924	0.698	3.9218e-32	1	Itsn1
4.62223e-36	0.337106	0.98	0.768	1.49238e-31	1	Mapk4
6.16568e-36	0.447994	0.725	0.468	1.99071e-31	1	Folh1
8.09671e-36	0.393037	0.927	0.739	2.61419e-31	1	Ncam2
8.653e-36	0.364772	0.879	0.638	2.79379e-31	1	Pard3
2.09495e-35	0.384633	0.924	0.722	6.76396e-31	1	Grik2
4.36907e-35	0.385003	0.917	0.656	1.41064e-30	1	Frmpd1
8.33168e-35	0.34945	0.972	0.753	2.69005e-30	1	Klf12
8.46334e-35	0.41215	0.698	0.41	2.73256e-30	1	Itpkb
1.52169e-34	0.338929	0.945	0.757	4.91309e-30	1	Alcam
1.65163e-34	0.350463	0.95	0.789	5.33261e-30	1	Pde4b
1.92587e-34	0.302897	0.995	0.854	6.21807e-30	1	Lrrc4c
2.56466e-34	0.383405	0.836	0.577	8.28051e-30	1	Kansl1l
2.65198e-34	0.349279	0.975	0.729	8.56245e-30	1	Grk3
3.84992e-34	0.308785	0.99	0.8	1.24302e-29	1	Paqr8
4.58648e-34	0.395807	0.829	0.588	1.48084e-29	1	Nxn
7.53282e-34	0.366457	0.917	0.678	2.43212e-29	1	Bcl2
2.32127e-33	0.349546	0.338	0.097	7.49468e-29	1	Ldb2
2.48667e-33	0.257368	1	0.895	8.02871e-29	1	Ctnnd2
2.86327e-33	0.380991	0.882	0.67	9.24463e-29	1	Ptch1
7.96858e-33	0.331864	0.995	0.765	2.57282e-28	1	Nwd1
1.92275e-32	0.332483	0.987	0.812	6.20799e-28	1	Sema6d
1.97034e-32	0.272099	1	0.853	6.36163e-28	1	Magi2
2.2259e-32	0.368698	0.851	0.61	7.18675e-28	1	Fam214a
3.72361e-32	0.330166	0.967	0.758	1.20224e-27	1	Exoc4
4.26787e-32	0.34142	0.972	0.741	1.37797e-27	1	Zhx3
4.481e-32	0.307576	0.992	0.817	1.44678e-27	1	B3galt1
4.99452e-32	0.350181	0.892	0.666	1.61258e-27	1	Acaca
6.94749e-32	0.367417	0.408	0.155	2.24313e-27	1	Sh3gl2
7.07343e-32	0.358836	0.816	0.558	2.2838e-27	1	Tafa5
7.64191e-32	0.354585	0.851	0.631	2.46734e-27	1	Sorcs2
9.471e-32	0.511638	0.501	0.223	3.0579e-27	1	Pdgfd
1.15785e-31	0.373005	0.854	0.581	3.73835e-27	1	Zbtb16
1.34042e-31	0.568971	0.597	0.319	4.32783e-27	1	Grm5
1.43585e-31	0.297336	0.995	0.804	4.63592e-27	1	4930402H24Rik
2.08141e-31	0.333766	0.924	0.714	6.72026e-27	1	Fam172a
2.09659e-31	0.343434	0.965	0.706	6.76925e-27	1	Mical2
2.13964e-31	0.318032	0.972	0.753	6.90827e-27	1	Arhgef26
2.20478e-31	0.361619	0.806	0.534	7.11856e-27	1	Rasal2
2.3579e-31	0.323251	0.997	0.793	7.61295e-27	1	Gm3764
2.4876e-31	0.425761	0.577	0.29	8.03173e-27	1	Angpt1
3.97935e-31	0.301884	0.977	0.781	1.28481e-26	1	Kmt2c
4.65902e-31	0.380303	0.809	0.569	1.50426e-26	1	Syn2
6.11563e-31	0.452019	0.718	0.464	1.97455e-26	1	Dok6
9.41529e-31	0.421285	0.647	0.374	3.03991e-26	1	March3
9.70564e-31	0.365374	0.756	0.492	3.13366e-26	1	Parp8
2.06555e-30	0.332567	0.945	0.723	6.66904e-26	1	Gm6145
2.10706e-30	0.410217	0.529	0.241	6.80308e-26	1	Lrrc7
2.8253e-30	0.345044	0.927	0.686	9.12204e-26	1	Arhgef4
2.84024e-30	0.372281	0.811	0.568	9.17027e-26	1	Ablim1
4.43206e-30	0.347526	0.831	0.621	1.43098e-25	1	Dclk2
5.58424e-30	0.290754	0.935	0.773	1.80299e-25	1	Tcf12
1.22869e-29	0.369105	0.605	0.328	3.96707e-25	1	Adamts9
2.13531e-29	0.307344	0.932	0.739	6.89427e-25	1	Tcf7l2
2.86197e-29	0.315104	0.947	0.741	9.24044e-25	1	Kansl1
3.32836e-29	0.50992	0.768	0.552	1.07463e-24	1	Erbb4
4.04278e-29	0.345264	0.912	0.694	1.30529e-24	1	Mcc
4.30278e-29	0.303569	0.962	0.781	1.38924e-24	1	Fmnl2
4.55249e-29	0.369136	0.509	0.234	1.46986e-24	1	Sncaip
4.75131e-29	0.351446	0.872	0.649	1.53406e-24	1	Rims2
4.8978e-29	0.34092	0.972	0.737	1.58135e-24	1	Phka1
5.80209e-29	0.309305	0.957	0.749	1.87332e-24	1	Lpp
7.31877e-29	0.353978	0.645	0.355	2.36301e-24	1	Frem2
7.7064e-29	0.312239	0.997	0.795	2.48816e-24	1	Negr1
9.08817e-29	0.329996	0.957	0.741	2.9343e-24	1	Bmpr1b
1.00437e-28	0.317148	0.945	0.714	3.2428e-24	1	Cep85l
1.02704e-28	0.354616	0.94	0.674	3.31601e-24	1	Nr3c2
1.10423e-28	0.338035	0.861	0.648	3.56523e-24	1	Zfp521
1.11063e-28	0.361664	0.781	0.53	3.58589e-24	1	Zfp462
1.59339e-28	0.329854	0.778	0.508	5.14458e-24	1	Tmem44
1.72574e-28	0.268068	1	0.831	5.57191e-24	1	Son
2.94274e-28	0.316173	0.929	0.707	9.50124e-24	1	Arap2
3.35331e-28	0.341641	0.982	0.756	1.08268e-23	1	Cdh20
3.45008e-28	0.27537	0.977	0.809	1.11393e-23	1	Phlpp1
4.30764e-28	0.351709	0.506	0.259	1.39081e-23	1	Gm41492
4.89521e-28	0.556444	0.443	0.203	1.58052e-23	1	Gria1
8.21143e-28	0.340178	0.929	0.722	2.65123e-23	1	Prkn
9.30958e-28	0.309035	0.937	0.738	3.00578e-23	1	Phkb
1.1397e-27	0.28717	0.97	0.783	3.67974e-23	1	Dock1
1.26847e-27	0.334169	0.95	0.742	4.09552e-23	1	Nebl
1.31401e-27	0.404202	0.761	0.493	4.24253e-23	1	Kcnq1ot1
1.77142e-27	0.37215	0.819	0.599	5.71938e-23	1	Ntrk3
1.77973e-27	0.35245	0.758	0.5	5.74621e-23	1	Tcf7l1
2.24962e-27	0.306178	0.287	0.081	7.26334e-23	1	Shisa6
2.26313e-27	0.348121	0.768	0.508	7.30697e-23	1	Nxpe4
2.52451e-27	0.295281	0.992	0.786	8.15089e-23	1	Chd9
5.04301e-27	0.356031	0.889	0.666	1.62824e-22	1	Gabra2
5.28825e-27	0.325788	0.839	0.61	1.70742e-22	1	Trio
5.67262e-27	0.348826	0.902	0.666	1.83152e-22	1	Ghr
5.81373e-27	0.316593	0.839	0.618	1.87708e-22	1	Vps13d
7.46755e-27	0.331022	0.771	0.552	2.41105e-22	1	Sh3pxd2b
1.04509e-26	0.3309	0.892	0.682	3.37428e-22	1	Setbp1
1.30318e-26	0.327713	0.821	0.583	4.20757e-22	1	Asap1
1.4506e-26	0.313414	0.836	0.629	4.68356e-22	1	Ncoa2
1.77244e-26	0.326968	0.957	0.715	5.72267e-22	1	Glis3
2.36405e-26	0.326356	0.899	0.658	7.63279e-22	1	Mpp6
2.37316e-26	0.327116	0.929	0.698	7.66222e-22	1	Mapk10
3.95637e-26	0.311705	0.476	0.227	1.27739e-21	1	Kcnt1
4.37605e-26	0.392914	0.683	0.436	1.4129e-21	1	Pacrg
1.06377e-25	0.31327	0.826	0.636	3.43459e-21	1	Rev3l
1.48249e-25	0.308864	0.826	0.594	4.78652e-21	1	Vwa8
1.66336e-25	0.307988	0.887	0.68	5.3705e-21	1	Bcas3
1.78623e-25	0.334552	0.751	0.516	5.76721e-21	1	Antxr1
1.80211e-25	0.360959	0.897	0.671	5.81847e-21	1	Grip1
1.94929e-25	0.350466	0.816	0.594	6.29366e-21	1	Tmcc3
2.06829e-25	0.304722	0.935	0.711	6.67789e-21	1	Acss1
2.15087e-25	0.31336	0.874	0.674	6.9445e-21	1	Ttc28
2.53458e-25	0.313975	0.866	0.637	8.18341e-21	1	Nrf1
3.29211e-25	0.287721	0.987	0.79	1.06292e-20	1	Mir100hg
4.22806e-25	0.296002	0.987	0.791	1.36511e-20	1	Stox2
4.26611e-25	0.270623	0.95	0.774	1.3774e-20	1	Apc
6.47391e-25	0.296699	0.877	0.662	2.09023e-20	1	Fto
6.64789e-25	0.299115	0.66	0.415	2.1464e-20	1	Rimklb
7.58904e-25	0.295588	0.94	0.733	2.45027e-20	1	Baz2b
1.07204e-24	0.305857	0.879	0.666	3.46131e-20	1	Pan3
1.73667e-24	0.272519	0.982	0.794	5.60718e-20	1	Fnbp1
1.75822e-24	0.301928	0.95	0.817	5.67676e-20	1	Ctnna2
2.93314e-24	0.309752	0.791	0.581	9.47021e-20	1	Lifr
3.27001e-24	0.308788	0.826	0.603	1.05579e-19	1	Lrba
3.31348e-24	0.334288	0.645	0.422	1.06982e-19	1	Tnfaip8
3.57784e-24	0.307388	0.897	0.702	1.15518e-19	1	Magi1
4.30194e-24	0.296455	0.577	0.33	1.38897e-19	1	Limk2
4.34246e-24	0.293467	0.917	0.703	1.40205e-19	1	Ptpn4
4.47598e-24	0.331532	0.594	0.342	1.44516e-19	1	Zswim5
5.56126e-24	0.309234	0.872	0.645	1.79556e-19	1	Utrn
6.01001e-24	0.367884	0.806	0.605	1.94045e-19	1	Fhit
7.39276e-24	0.302433	0.866	0.655	2.3869e-19	1	Dip2c
7.70404e-24	0.257546	0.977	0.796	2.4874e-19	1	Ncoa1
8.64106e-24	0.301755	0.869	0.641	2.78994e-19	1	Igsf11
9.46528e-24	0.299731	0.877	0.65	3.05606e-19	1	Myo18a
1.29472e-23	0.290991	0.864	0.696	4.18026e-19	1	Astn1
1.29858e-23	0.252054	0.995	0.835	4.19274e-19	1	Dlgap1
1.42693e-23	0.288935	0.73	0.503	4.60714e-19	1	B930095G15Rik
1.46262e-23	0.296258	0.839	0.604	4.72238e-19	1	Cmip
1.47193e-23	0.300417	0.801	0.565	4.75243e-19	1	Mbtd1
1.97145e-23	0.296345	0.907	0.734	6.36522e-19	1	Pde4d
2.37216e-23	0.296693	0.907	0.694	7.65899e-19	1	Vti1a
2.70447e-23	0.321701	0.879	0.733	8.73192e-19	1	Il1rapl1
2.82553e-23	0.295596	0.778	0.565	9.1228e-19	1	Fndc3b
3.44867e-23	0.306284	0.781	0.57	1.11347e-18	1	Rbfox2
3.52274e-23	0.345595	0.592	0.351	1.13739e-18	1	Sobp
3.90388e-23	0.347929	0.746	0.532	1.26045e-18	1	Slc24a3
5.78987e-23	0.264239	0.962	0.809	1.86937e-18	1	Gpc6
6.4115e-23	0.332783	0.806	0.617	2.07008e-18	1	Tspan5
7.00644e-23	0.291417	0.924	0.706	2.26217e-18	1	Mbd5
7.13756e-23	0.308804	0.579	0.354	2.3045e-18	1	Gtf2ird1
9.80046e-23	0.295332	0.894	0.702	3.16427e-18	1	Ptprm
1.01243e-22	0.284775	0.879	0.672	3.26885e-18	1	Rbm6
1.17006e-22	0.300424	0.922	0.699	3.77778e-18	1	Rfx3
1.22636e-22	0.281375	0.97	0.819	3.95954e-18	1	Plcb1
1.44501e-22	0.268245	0.945	0.745	4.66549e-18	1	Crebbp
1.62537e-22	0.383203	0.584	0.338	5.24782e-18	1	Grin3a
1.63153e-22	0.281876	0.854	0.668	5.26771e-18	1	Exoc6b
1.76647e-22	0.291039	0.841	0.607	5.70341e-18	1	Gramd1b
2.29342e-22	0.270761	0.872	0.682	7.40478e-18	1	Atxn2
2.32666e-22	0.267464	0.929	0.746	7.5121e-18	1	Gnaq
2.46866e-22	0.290422	0.665	0.434	7.97057e-18	1	Ccdc88c
3.13126e-22	0.278102	0.889	0.678	1.01099e-17	1	Atad2b
3.17487e-22	0.297217	0.544	0.312	1.02507e-17	1	Ano6
3.31478e-22	0.289619	0.874	0.651	1.07024e-17	1	Rabgap1l
4.02129e-22	0.288401	0.846	0.635	1.29835e-17	1	Chka
4.11034e-22	0.345297	0.791	0.575	1.3271e-17	1	Ccdc85a
5.21253e-22	0.318883	0.67	0.475	1.68297e-17	1	Gsap
5.92798e-22	0.27151	0.786	0.555	1.91397e-17	1	Med13l
5.93689e-22	0.277892	0.96	0.75	1.91684e-17	1	Luc7l3
6.32183e-22	0.320103	0.68	0.441	2.04113e-17	1	Pclo
6.73453e-22	0.336375	0.698	0.463	2.17438e-17	1	2610035D17Rik
7.45639e-22	0.282258	0.826	0.602	2.40744e-17	1	Tulp4
8.20925e-22	0.300922	0.829	0.598	2.65052e-17	1	Gm973
9.43852e-22	0.261929	0.982	0.794	3.04741e-17	1	Arhgef12
9.74097e-22	0.282418	0.811	0.59	3.14507e-17	1	Braf
1.05051e-21	0.269534	0.927	0.73	3.39178e-17	1	Ptk2
1.28242e-21	0.267038	0.97	0.79	4.14056e-17	1	Dennd1a
1.71634e-21	0.33173	0.317	0.123	5.54154e-17	1	Kcnip1
1.75653e-21	0.27088	0.892	0.692	5.6713e-17	1	Ralgapa1
1.76733e-21	0.283835	0.811	0.617	5.70618e-17	1	Kat6b
1.86296e-21	0.265646	0.914	0.778	6.01495e-17	1	Ptprg
1.97485e-21	0.286097	0.912	0.702	6.37619e-17	1	Akt3
2.01947e-21	0.273484	0.756	0.525	6.52027e-17	1	Arhgef11
2.11857e-21	0.257464	0.564	0.322	6.84023e-17	1	Tex9
2.21577e-21	0.291598	0.866	0.682	7.15406e-17	1	Mir9-3hg
3.91354e-21	0.259124	0.96	0.773	1.26356e-16	1	Itpr2
3.95975e-21	0.273839	0.945	0.72	1.27848e-16	1	Ppp1r12a
5.13982e-21	0.276244	0.861	0.659	1.65949e-16	1	Ambra1
5.50979e-21	0.265248	0.869	0.648	1.77895e-16	1	Arnt2
6.44452e-21	0.282464	0.907	0.673	2.08074e-16	1	Gli2
6.58464e-21	0.316242	0.471	0.258	2.12598e-16	1	Ppp1r14c
7.04876e-21	0.331235	0.713	0.516	2.27583e-16	1	Spon1
7.34461e-21	0.297187	0.705	0.479	2.37136e-16	1	Sh3rf1
7.94825e-21	0.268652	0.864	0.665	2.56625e-16	1	Fam193a
8.26991e-21	0.336836	0.594	0.393	2.6701e-16	1	Scfd2
8.94609e-21	0.324346	0.733	0.532	2.88842e-16	1	A230057D06Rik
9.11704e-21	0.269841	0.929	0.745	2.94362e-16	1	Srgap3
9.92964e-21	0.273825	0.99	0.822	3.20598e-16	1	Ptprt
1.21533e-20	0.3609	0.514	0.285	3.92395e-16	1	Otud7a
1.22773e-20	0.275564	0.914	0.716	3.96398e-16	1	Camk2d
1.26584e-20	0.280461	0.882	0.67	4.08701e-16	1	Zfp608
1.28081e-20	0.256648	0.945	0.739	4.13534e-16	1	Pabpn1
1.62378e-20	0.330778	0.816	0.63	5.2427e-16	1	Wwox
1.94616e-20	0.27791	0.741	0.53	6.28357e-16	1	Ptpn13
1.96028e-20	0.268143	0.738	0.499	6.32915e-16	1	Pitpnm2
2.10702e-20	0.283394	0.821	0.619	6.80292e-16	1	Scaper
2.55184e-20	0.277383	0.909	0.686	8.23913e-16	1	Arhgap26
2.61193e-20	0.29553	0.917	0.698	8.43314e-16	1	Adcy2
2.62789e-20	0.288189	0.683	0.48	8.48466e-16	1	Rnf144a
2.68211e-20	0.322441	0.771	0.594	8.65973e-16	1	Xist
2.73743e-20	0.403687	0.537	0.309	8.83835e-16	1	Tnc
2.74633e-20	0.273738	0.982	0.777	8.86706e-16	1	Fmn2
2.90178e-20	0.267223	0.919	0.713	9.36898e-16	1	Mllt10
3.13846e-20	0.272043	0.748	0.516	1.01332e-15	1	Cttnbp2
3.33637e-20	0.278848	0.688	0.455	1.07721e-15	1	Dis3l2
3.42611e-20	0.277194	0.761	0.467	1.10619e-15	1	Taco1
3.61446e-20	0.267767	0.771	0.577	1.167e-15	1	Bckdhb
3.8188e-20	0.266873	0.844	0.628	1.23298e-15	1	Tspan9
4.2233e-20	0.294768	0.602	0.388	1.36358e-15	1	Nos1ap
4.35351e-20	0.251471	0.96	0.776	1.40562e-15	1	Ddhd1
4.93388e-20	0.264587	0.809	0.612	1.593e-15	1	Klf7
5.29931e-20	0.282919	0.486	0.271	1.71099e-15	1	Myrip
6.14034e-20	0.258061	0.796	0.579	1.98253e-15	1	Scaf8
6.30576e-20	0.268883	0.647	0.425	2.03594e-15	1	Ralgps1
6.39241e-20	0.293332	0.811	0.615	2.06392e-15	1	Nbea
6.8517e-20	0.259235	0.907	0.736	2.21221e-15	1	Ssbp2
6.97927e-20	0.268429	0.889	0.706	2.2534e-15	1	Neo1
7.07385e-20	0.26113	0.831	0.607	2.28393e-15	1	Ap3b1
7.42929e-20	0.294778	0.786	0.579	2.3987e-15	1	Rgma
7.80591e-20	0.25801	0.788	0.559	2.5203e-15	1	Zzef1
8.74468e-20	0.357731	0.285	0.107	2.82339e-15	1	Car10
8.82123e-20	0.342032	0.438	0.225	2.84811e-15	1	Pde1c
9.27252e-20	0.26878	0.909	0.715	2.99382e-15	1	Nfat5
9.27545e-20	0.264257	0.922	0.72	2.99477e-15	1	Gpatch8
9.41943e-20	0.26541	0.826	0.624	3.04125e-15	1	Mib1
1.06289e-19	0.30985	0.685	0.488	3.43175e-15	1	Mid1
1.07867e-19	0.375248	0.602	0.413	3.48269e-15	1	Chl1
1.1289e-19	0.258129	0.781	0.562	3.64487e-15	1	Atf7ip
1.17346e-19	0.307867	0.703	0.513	3.78876e-15	1	Gulp1
1.19788e-19	0.288673	0.668	0.454	3.8676e-15	1	Scn8a
1.25933e-19	0.256234	0.947	0.761	4.06601e-15	1	Rere
1.38227e-19	0.270111	0.904	0.71	4.46293e-15	1	Ccdc141
1.42131e-19	0.317328	0.647	0.448	4.58899e-15	1	Megf9
1.71228e-19	0.258638	0.65	0.421	5.52843e-15	1	A330076H08Rik
1.83596e-19	0.276444	0.786	0.583	5.92778e-15	1	Prrx1
1.86248e-19	0.27201	0.788	0.592	6.01338e-15	1	Kdm3a
1.90937e-19	0.267034	0.783	0.594	6.16477e-15	1	Rfx7
2.02927e-19	0.25964	0.872	0.666	6.55191e-15	1	Pias1
2.06941e-19	0.26681	0.907	0.725	6.6815e-15	1	Stag1
2.49449e-19	0.295855	0.741	0.544	8.05395e-15	1	Fam120c
2.54931e-19	0.252324	0.819	0.611	8.23095e-15	1	Ylpm1
3.40182e-19	0.282865	0.902	0.701	1.09834e-14	1	Tmem164
4.83678e-19	0.26266	0.912	0.69	1.56165e-14	1	Xpr1
5.86427e-19	0.271031	0.841	0.63	1.8934e-14	1	Hif3a
5.88235e-19	0.273412	0.673	0.457	1.89923e-14	1	Apbb2
6.09967e-19	0.275661	0.796	0.585	1.9694e-14	1	1110051M20Rik
6.8528e-19	0.259212	0.861	0.638	2.21256e-14	1	Zhx2
7.16842e-19	0.276301	0.839	0.66	2.31447e-14	1	Igf1r
7.44054e-19	0.252588	0.874	0.65	2.40233e-14	1	Clk1
7.53058e-19	0.27558	0.955	0.726	2.4314e-14	1	Phkg1
7.59563e-19	0.254335	0.836	0.668	2.4524e-14	1	Clasp1
7.67638e-19	0.295905	0.441	0.234	2.47847e-14	1	Cacna1a
9.22353e-19	0.251461	0.884	0.713	2.978e-14	1	Ubn2
1.08536e-18	0.275219	0.511	0.299	3.50429e-14	1	Disc1
1.10699e-18	0.260551	0.892	0.686	3.57413e-14	1	Arid1b
1.1667e-18	0.256341	0.761	0.531	3.76693e-14	1	Lncppara
1.17563e-18	0.275359	0.854	0.65	3.79576e-14	1	Mcu
1.22287e-18	0.28484	0.861	0.664	3.94829e-14	1	Npas2
1.30141e-18	0.26351	0.804	0.638	4.20185e-14	1	Cdk14
1.38718e-18	0.261034	0.914	0.722	4.47878e-14	1	Rabep1
1.56602e-18	0.289535	0.826	0.619	5.05621e-14	1	Stard13
1.63406e-18	0.455216	0.496	0.301	5.27588e-14	1	Kcnip4
1.72055e-18	0.267389	0.463	0.25	5.55515e-14	1	Dapk1
1.9046e-18	0.263594	0.872	0.678	6.14938e-14	1	Tanc2
2.0839e-18	0.252631	0.811	0.61	6.72829e-14	1	Tnrc6c
2.24344e-18	0.263203	0.834	0.65	7.2434e-14	1	Chd2
2.25117e-18	0.252442	0.819	0.599	7.26836e-14	1	Cdkal1
2.2977e-18	0.267764	0.791	0.585	7.41857e-14	1	Btbd9
2.31793e-18	0.254914	0.927	0.716	7.48389e-14	1	Nedd4l
2.45746e-18	0.26268	0.872	0.682	7.9344e-14	1	Large1
2.62442e-18	0.275002	0.705	0.516	8.47346e-14	1	Ocrl
2.85169e-18	0.254074	0.909	0.698	9.20726e-14	1	Dnajc1
2.95862e-18	0.309956	0.479	0.265	9.55251e-14	1	Lgi1
3.33859e-18	0.284665	0.373	0.18	1.07793e-13	1	Eya4
3.36954e-18	0.275502	0.748	0.54	1.08792e-13	1	Scmh1
3.64144e-18	0.257666	0.806	0.604	1.17571e-13	1	Myo9a
4.34696e-18	0.269911	0.756	0.55	1.4035e-13	1	Ptpn9
4.50633e-18	0.261941	0.605	0.389	1.45496e-13	1	Gm26618
5.40395e-18	0.256773	0.814	0.631	1.74477e-13	1	Arhgap21
5.83015e-18	0.262698	0.509	0.31	1.88238e-13	1	Mid2
5.92373e-18	0.251409	0.705	0.496	1.9126e-13	1	Suz12
6.36089e-18	0.269847	0.866	0.676	2.05374e-13	1	Wwc1
7.24149e-18	0.250597	0.819	0.651	2.33806e-13	1	Dlg1
7.47082e-18	0.250921	0.695	0.509	2.4121e-13	1	Relch
8.1257e-18	0.282492	0.662	0.452	2.62355e-13	1	Wdpcp
1.00155e-17	0.255593	0.809	0.63	3.23371e-13	1	Ston2
1.28789e-17	0.273201	0.668	0.466	4.1582e-13	1	Foxp1
1.62163e-17	0.280157	0.685	0.496	5.23574e-13	1	Abtb2
1.72234e-17	0.252901	0.927	0.732	5.56093e-13	1	Znrf3
2.06831e-17	0.26612	0.826	0.658	6.67795e-13	1	Ppp1r9a
2.83056e-17	0.286728	0.68	0.484	9.13903e-13	1	Ppm1e
3.02405e-17	0.275684	0.632	0.44	9.76376e-13	1	Alms1
3.1627e-17	0.30769	0.766	0.547	1.02114e-12	1	Nav3
3.34477e-17	0.29719	0.461	0.264	1.07993e-12	1	Nkx2-2os
3.35092e-17	0.309091	0.814	0.63	1.08191e-12	1	Ptchd4
4.22256e-17	0.259376	0.796	0.605	1.36334e-12	1	Erc1
4.86256e-17	0.260137	0.315	0.133	1.56998e-12	1	Tshz2
5.13433e-17	0.262821	0.713	0.516	1.65772e-12	1	E130307A14Rik
5.82137e-17	0.258299	0.572	0.377	1.87955e-12	1	Clip1
6.91284e-17	0.262669	0.602	0.404	2.23195e-12	1	Traf3
7.68859e-17	0.267601	0.904	0.683	2.48241e-12	1	Efr3b
1.36986e-16	0.301641	0.65	0.447	4.42287e-12	1	Galnt18
1.40953e-16	0.307139	0.542	0.344	4.55096e-12	1	Cdh13
1.47436e-16	0.253846	0.31	0.136	4.76025e-12	1	Thsd7a
1.97305e-16	0.277226	0.94	0.727	6.3704e-12	1	Pde7b
2.61961e-16	0.300012	0.756	0.599	8.45794e-12	1	Fgf12
3.15808e-16	0.253546	0.94	0.748	1.01965e-11	1	Plekhg1
3.33233e-16	0.252369	0.73	0.531	1.07591e-11	1	Kif21a
3.52437e-16	0.27848	0.584	0.413	1.13791e-11	1	Xpo1
4.63541e-16	0.261271	0.773	0.591	1.49663e-11	1	Ahcyl2
8.8143e-16	0.253044	0.463	0.28	2.84587e-11	1	Zbtb7c
1.03426e-15	0.272445	0.71	0.513	3.33932e-11	1	Tmem178b
1.07468e-15	0.25163	0.859	0.694	3.46983e-11	1	Pid1
1.0751e-15	0.262232	0.723	0.544	3.47118e-11	1	Arl15
1.35733e-15	0.296612	0.748	0.576	4.38241e-11	1	Naaladl2
1.99387e-15	0.252453	0.524	0.322	6.43762e-11	1	Shroom4
2.81714e-15	0.282845	0.559	0.358	9.09569e-11	1	Robo1
3.13311e-15	0.272347	0.703	0.531	1.01159e-10	1	Stxbp6
4.06874e-15	0.257585	0.632	0.45	1.31367e-10	1	Atrnl1
4.19967e-15	0.250634	0.678	0.506	1.35595e-10	1	Adcy9
4.58751e-15	0.274628	0.856	0.699	1.48117e-10	1	Plcl1
4.78225e-15	0.26963	0.657	0.479	1.54404e-10	1	9630014M24Rik
6.71902e-15	0.251119	0.7	0.524	2.16937e-10	1	Prkce
2.47869e-14	0.29316	0.625	0.429	8.00294e-10	1	Gm9750
9.18902e-14	0.250414	0.428	0.248	2.96686e-09	1	Sntb1
1.11982e-13	0.266719	0.693	0.524	3.61556e-09	1	2210408I21Rik
1.69944e-13	0.296976	0.378	0.207	5.48699e-09	1	Gabrg3
2.77082e-13	0.253134	0.542	0.37	8.94615e-09	1	Svil
4.1884e-13	0.279355	0.32	0.166	1.35231e-08	1	Prr16
5.78024e-13	0.259245	0.668	0.508	1.86626e-08	1	Zc3h12b
2.30944e-12	0.265904	0.924	0.705	7.4565e-08	1	Wdr17
2.3176e-12	0.26088	0.345	0.189	7.48285e-08	1	Agbl4
2.45325e-11	0.304715	0.552	0.397	7.92081e-07	1	Sgcd
2.57946e-11	0.28047	0.683	0.511	8.32832e-07	1	Zfhx3
3.95254e-11	0.254461	0.433	0.27	1.27616e-06	1	Pdzrn3
6.28087e-08	0.260537	0.388	0.271	0.00202791	1	Egfem1

## Sheet: cluster 2
p_val	avg_log2FC	pct.1	pct.2	p_val_adj	cluster	gene
3.47057e-161	0.423538	1	1	1.12054e-156	2	Gm42418
1.26768e-150	0.564514	0.989	0.995	4.09296e-146	2	Cmss1
6.80412e-132	0.554332	0.994	0.993	2.19684e-127	2	Camk1d
2.38449e-131	1.08675	0.939	0.499	7.69881e-127	2	Actb
4.97286e-125	1.2168	0.997	0.408	1.60559e-120	2	Cst3
6.30327e-123	1.04561	0.964	0.667	2.03514e-118	2	Mt3
1.44159e-119	1.20284	0.774	0.204	4.65446e-115	2	Tmsb4x
3.55504e-115	1.0479	0.928	0.623	1.14781e-110	2	Dbi
3.96933e-114	0.788554	0.369	0	1.28158e-109	2	Ttr
1.56051e-108	1.02997	0.975	0.643	5.0384e-104	2	Mt1
1.02476e-106	1.07792	0.997	0.622	3.30864e-102	2	Apoe
1.36469e-106	1.01171	0.901	0.631	4.40619e-102	2	Plp1
2.12527e-101	0.649422	0.926	0.943	6.86187e-97	2	AY036118
2.60365e-92	0.715783	0.939	0.89	8.4064e-88	2	Ckb
9.25072e-92	0.97344	0.873	0.509	2.98678e-87	2	Fabp5
1.1327e-88	0.933097	0.86	0.476	3.65715e-84	2	Fth1
1.40353e-87	0.743605	0.884	0.766	4.53159e-83	2	Scd2
1.83585e-87	0.744319	0.926	0.831	5.92741e-83	2	Aldoc
3.76336e-85	0.913262	0.802	0.49	1.21508e-80	2	Tpt1
7.84593e-78	0.997202	0.713	0.346	2.53321e-73	2	Rplp1
2.22473e-76	0.887858	0.788	0.48	7.183e-72	2	Gapdh
2.36428e-76	0.896803	0.785	0.506	7.63354e-72	2	Ppia
7.19518e-76	0.712878	0.843	0.859	2.32311e-71	2	Lars2
1.51357e-73	0.402998	0.97	0.963	4.88685e-69	2	Ptn
1.08388e-70	0.872563	0.738	0.419	3.49952e-66	2	Ubb
2.10687e-68	0.39862	0.989	0.838	6.80244e-64	2	mt-Atp6
3.46718e-68	0.806369	0.466	0.085	1.11945e-63	2	Mbp
7.66914e-67	0.775011	0.826	0.661	2.47614e-62	2	Itm2b
1.19894e-65	0.392583	0.992	0.837	3.871e-61	2	mt-Co3
6.12333e-65	0.331	0.959	0.995	1.97704e-60	2	Sparcl1
6.82467e-63	0.891054	0.705	0.43	2.20348e-58	2	Rps29
1.72736e-61	0.806392	0.755	0.493	5.57712e-57	2	Cox8a
4.36828e-61	0.851208	0.722	0.472	1.41039e-56	2	Rpl13
1.09333e-59	0.901675	0.669	0.387	3.53004e-55	2	Rpl41
1.58631e-59	0.813993	0.689	0.402	5.12171e-55	2	Chchd2
8.81455e-58	0.794855	0.771	0.458	2.84595e-53	2	Gstm5
1.08873e-57	0.802706	0.694	0.416	3.51518e-53	2	Tubb2b
3.32305e-55	0.331103	0.915	0.984	1.07291e-50	2	Glul
9.70904e-55	0.354961	0.978	0.852	3.13476e-50	2	mt-Co1
5.38224e-54	0.308121	0.981	0.918	1.73776e-49	2	mt-Nd4
1.10451e-53	0.774629	0.711	0.46	3.56614e-49	2	Eif1
1.58505e-53	0.833049	0.749	0.642	5.11764e-49	2	Hexb
3.23982e-53	0.75392	0.774	0.514	1.04604e-48	2	Cd81
6.86071e-53	0.847595	0.606	0.301	2.21512e-48	2	Fau
7.93486e-53	0.700243	0.749	0.595	2.56193e-48	2	Prdx1
1.44291e-51	0.732552	0.73	0.637	4.65872e-47	2	Eef1a1
1.77674e-51	0.811251	0.672	0.438	5.73657e-47	2	Rps8
2.28724e-51	0.342924	0.964	0.859	7.38481e-47	2	mt-Co2
3.03606e-51	0.855433	0.68	0.451	9.80252e-47	2	Fabp7
1.68872e-50	0.319183	0.972	0.882	5.45237e-46	2	mt-Cytb
1.39746e-49	0.81493	0.625	0.367	4.51197e-45	2	Rps23
2.42033e-49	0.754931	0.653	0.434	7.81453e-45	2	Cfl1
2.34328e-48	0.818504	0.636	0.404	7.56574e-44	2	Rps21
3.96331e-48	0.718345	0.689	0.483	1.27963e-43	2	Hspa8
1.03725e-47	0.423356	0.193	0.008	3.34898e-43	2	Tmsb10
1.48307e-47	0.811166	0.639	0.413	4.7884e-43	2	Rps27a
2.15523e-47	0.372691	0.157	0	6.9586e-43	2	Ptgds
5.23416e-47	0.717734	0.843	0.687	1.68995e-42	2	Clu
3.34397e-46	0.779438	0.634	0.412	1.07967e-41	2	Rpl23
5.02459e-45	0.691922	0.702	0.559	1.62229e-40	2	Cox7c
1.41709e-44	0.772151	0.609	0.371	4.57537e-40	2	Rps10
1.6391e-44	0.687106	0.683	0.496	5.29217e-40	2	Slc25a4
1.65838e-44	0.695252	0.689	0.552	5.35442e-40	2	Calm1
1.67372e-44	0.332294	0.964	0.874	5.40393e-40	2	mt-Nd2
2.00294e-44	0.778095	0.57	0.311	6.46688e-40	2	Rpl18a
2.93305e-44	0.797783	0.576	0.315	9.46995e-40	2	Ftl1
3.15586e-44	0.728912	0.642	0.443	1.01893e-39	2	Actg1
4.48705e-44	0.709287	0.694	0.533	1.44873e-39	2	Cox4i1
5.1133e-43	0.879514	0.628	0.438	1.65093e-38	2	Opcml
6.92955e-42	0.734115	0.612	0.399	2.23734e-37	2	Rps14
2.78561e-40	0.765432	0.623	0.441	8.9939e-36	2	Rps12
4.11589e-40	0.781308	0.567	0.331	1.3289e-35	2	Rpl32
5.57445e-38	0.70741	0.612	0.44	1.79982e-33	2	Atp5h
7.55454e-38	0.700272	0.573	0.357	2.43913e-33	2	Uqcr11
1.8973e-37	0.740167	0.579	0.384	6.12581e-33	2	Rpl27
3.84462e-37	0.287395	0.138	0.003	1.24131e-32	2	Cldn5
6.21571e-37	0.723055	0.59	0.394	2.00686e-32	2	Rpl28
7.29386e-37	0.722259	0.612	0.462	2.35497e-32	2	Selenow
1.1828e-36	0.76401	0.554	0.345	3.81892e-32	2	Atp5e
3.10625e-36	0.650579	0.573	0.331	1.00292e-31	2	Bsg
3.61888e-36	0.438927	0.777	0.834	1.16843e-31	2	Prdx6
4.13107e-36	0.732101	0.565	0.361	1.3338e-31	2	Rpl34
4.8802e-36	0.758846	0.567	0.372	1.57567e-31	2	Rps4x
6.31449e-36	0.631284	0.65	0.57	2.03876e-31	2	Hsp90ab1
6.6242e-36	0.711677	0.587	0.402	2.13875e-31	2	Rpl11
1.16347e-35	0.634573	0.672	0.527	3.75649e-31	2	Mt2
3.49574e-35	0.28663	0.138	0.005	1.12867e-30	2	C1qb
3.86263e-35	0.698158	0.623	0.49	1.24713e-30	2	Rpl21
5.48927e-35	0.715473	0.603	0.443	1.77232e-30	2	Rpl19
5.77219e-35	0.680218	0.631	0.5	1.86367e-30	2	Cox6c
8.96046e-34	0.692358	0.59	0.436	2.89306e-29	2	Cox6b1
9.59993e-34	0.716734	0.545	0.34	3.09953e-29	2	Rpl37a
2.36042e-33	0.668709	0.567	0.389	7.62109e-29	2	Atp5j
4.04963e-33	0.630657	0.617	0.484	1.3075e-28	2	Lamp1
5.64769e-33	0.651437	0.556	0.357	1.82347e-28	2	Slc25a5
9.60831e-33	0.683526	0.554	0.375	3.10223e-28	2	Rpl15
1.31385e-32	0.704378	0.617	0.494	4.24204e-28	2	Rps24
1.51573e-32	0.677978	0.551	0.365	4.89383e-28	2	Uqcr10
2.11281e-32	0.749683	0.562	0.394	6.82164e-28	2	Rps20
2.59517e-32	0.757553	0.556	0.385	8.37903e-28	2	Rpsa
1.75911e-31	0.712165	0.559	0.395	5.67963e-27	2	Rps15a
2.77053e-31	0.636887	0.587	0.419	8.94521e-27	2	Ndufa4
3.66817e-31	0.693497	0.581	0.433	1.18434e-26	2	Rpl27a
4.06579e-31	0.717961	0.579	0.43	1.31272e-26	2	Rps9
4.57593e-31	0.310043	0.149	0.012	1.47743e-26	2	C1qa
1.70047e-30	0.66745	0.54	0.357	5.49031e-26	2	S100a1
2.63851e-30	0.526037	0.669	0.66	8.51896e-26	2	Ldhb
1.09589e-29	0.688443	0.551	0.402	3.53831e-25	2	Rpl24
1.96012e-29	0.710074	0.523	0.35	6.32863e-25	2	Rps16
4.17256e-29	0.70301	0.556	0.413	1.34719e-24	2	Rps3a1
4.675e-29	0.766013	0.534	0.366	1.50942e-24	2	Tmeff2
8.72381e-29	0.706592	0.54	0.379	2.81666e-24	2	Rpl35a
1.8146e-28	0.274984	0.945	0.871	5.85878e-24	2	mt-Nd1
3.13551e-28	0.685338	0.551	0.41	1.01236e-23	2	Rps13
3.73886e-28	0.644684	0.573	0.44	1.20717e-23	2	H3f3b
8.17584e-28	0.610667	0.554	0.405	2.63973e-23	2	Ndufb9
8.88833e-28	0.679189	0.532	0.368	2.86978e-23	2	Rps11
1.54605e-27	0.617145	0.507	0.312	4.99173e-23	2	Chchd10
2.69099e-27	0.597919	0.562	0.425	8.68838e-23	2	Aldoa
4.5173e-27	0.615769	0.565	0.419	1.4585e-22	2	Gstm1
4.58034e-27	0.633161	0.504	0.328	1.47885e-22	2	Gng5
5.62193e-27	0.612047	0.532	0.374	1.81515e-22	2	Ndufa13
6.05467e-27	0.665867	0.532	0.38	1.95487e-22	2	Rpl8
6.23214e-27	0.702037	0.504	0.338	2.01217e-22	2	Rpl38
8.56793e-27	0.64495	0.523	0.368	2.76633e-22	2	Uqcrq
8.68497e-27	0.446902	0.689	0.706	2.80412e-22	2	Tsc22d4
9.78946e-27	0.682713	0.551	0.425	3.16072e-22	2	Rpl13a
2.247e-26	0.687646	0.556	0.44	7.25487e-22	2	Rpl26
7.56227e-26	0.547702	0.603	0.468	2.44163e-21	2	Cd63
4.78929e-25	0.550121	0.606	0.578	1.54632e-20	2	Atp5b
9.87107e-25	0.313228	0.785	0.863	3.18707e-20	2	Scg3
1.56503e-24	0.646318	0.551	0.444	5.053e-20	2	Rps7
1.89102e-24	0.633445	0.499	0.35	6.10553e-20	2	Elob
2.5023e-24	0.691099	0.518	0.392	8.07917e-20	2	Rplp2
2.66375e-24	0.268066	0.791	0.871	8.60046e-20	2	mt-Nd5
4.04693e-24	0.639839	0.529	0.404	1.30663e-19	2	Rps15
4.74044e-24	0.550941	0.598	0.555	1.53055e-19	2	H3f3a
5.40208e-24	0.632051	0.515	0.382	1.74417e-19	2	Gpx4
1.3061e-23	0.692825	0.526	0.415	4.217e-19	2	Rps2
1.30969e-23	0.585908	0.518	0.382	4.2286e-19	2	Atp5d
9.47061e-23	0.632728	0.518	0.397	3.05778e-18	2	Rpl9
9.6653e-23	0.584394	0.601	0.588	3.12064e-18	2	Ptma
1.2186e-22	0.607341	0.499	0.361	3.93451e-18	2	Rpl18
1.30279e-22	0.568775	0.559	0.485	4.20633e-18	2	Uqcrh
2.73563e-22	0.557002	0.521	0.404	8.83254e-18	2	S100a16
2.87265e-22	0.598732	0.504	0.377	9.27492e-18	2	Prdx2
3.56891e-22	0.516162	0.587	0.542	1.1523e-17	2	Tspan3
1.01866e-21	0.691151	0.501	0.368	3.28893e-17	2	Tnr
1.41491e-21	0.671134	0.507	0.39	4.56831e-17	2	Rps19
1.55386e-21	0.627012	0.488	0.358	5.01696e-17	2	Rpl7
1.66482e-21	0.658812	0.485	0.357	5.37519e-17	2	Rps26
1.94143e-21	0.624923	0.504	0.382	6.2683e-17	2	Rpl36
2.46403e-21	0.630054	0.532	0.447	7.95561e-17	2	Serf2
2.60169e-21	0.63728	0.51	0.401	8.40007e-17	2	Rps18
3.35306e-21	0.416175	0.639	0.765	1.0826e-16	2	Ywhae
3.97126e-21	0.499869	0.603	0.591	1.2822e-16	2	Car2
4.62087e-21	0.520498	0.581	0.457	1.49194e-16	2	Tubb2a
4.71796e-21	0.618076	0.501	0.392	1.52329e-16	2	Atp5md
5.21286e-21	0.514076	0.507	0.363	1.68308e-16	2	Enho
5.30665e-21	0.346468	0.669	0.795	1.71336e-16	2	Gnas
1.50921e-20	0.640349	0.515	0.417	4.87278e-16	2	Rpl37
1.87009e-20	0.612301	0.51	0.406	6.03797e-16	2	Rps25
3.54006e-20	0.617668	0.51	0.412	1.14298e-15	2	Rpl30
4.81757e-20	0.605365	0.51	0.406	1.55545e-15	2	Rpl17
5.7019e-20	0.300163	0.705	0.897	1.84097e-15	2	Cdk8
6.50969e-20	0.607292	0.507	0.419	2.10178e-15	2	Rpl3
7.45935e-20	0.56426	0.482	0.363	2.4084e-15	2	Atp5mpl
7.48571e-20	0.6895	0.457	0.323	2.41691e-15	2	Tuba1a
8.64655e-20	0.475385	0.617	0.642	2.79171e-15	2	Selenop
1.24919e-19	0.580563	0.496	0.387	4.03325e-15	2	Cox5b
1.84932e-19	0.581943	0.493	0.378	5.97089e-15	2	Atp5o
1.87279e-19	0.643263	0.468	0.349	6.04667e-15	2	Myl6
2.84306e-19	0.473241	0.581	0.609	9.17938e-15	2	Eif4g2
4.45022e-19	0.538283	0.471	0.339	1.43684e-14	2	Hist1h2bc
5.3404e-19	0.541032	0.532	0.459	1.72426e-14	2	Oaz1
5.5454e-19	0.619174	0.466	0.344	1.79044e-14	2	Rps5
7.49195e-19	0.549022	0.532	0.469	2.41893e-14	2	Atp5l
1.40515e-18	0.531062	0.526	0.434	4.53681e-14	2	Ndufc2
3.07621e-18	0.641036	0.463	0.35	9.93216e-14	2	Rps28
3.09752e-18	0.628402	0.46	0.348	1.0001e-13	2	Rps3
3.6612e-18	0.556219	0.501	0.409	1.18209e-13	2	Cox5a
5.041e-18	0.284579	0.138	0.026	1.62759e-13	2	C1qc
6.1653e-18	0.498751	0.559	0.467	1.99059e-13	2	Ubc
1.15353e-17	0.636409	0.466	0.363	3.72439e-13	2	Rplp0
1.91788e-17	0.432221	0.587	0.617	6.19226e-13	2	Mpc1
1.92625e-17	0.532127	0.518	0.463	6.2193e-13	2	Tmbim6
4.18056e-17	0.576465	0.43	0.305	1.34978e-12	2	Nme2
1.41994e-16	0.53055	0.501	0.44	4.58455e-12	2	Atp5g2
2.473e-16	0.518538	0.438	0.315	7.98457e-12	2	Tubb4b
9.621e-16	0.5535	0.441	0.343	3.10633e-11	2	Gabarap
1.25114e-15	0.608244	0.463	0.377	4.03955e-11	2	Rpl39
1.87661e-15	0.51933	0.435	0.324	6.059e-11	2	Uqcrfs1
2.26322e-15	0.493475	0.554	0.567	7.30727e-11	2	Hmgcs1
5.7889e-15	0.536552	0.435	0.336	1.86906e-10	2	Ndufa2
9.21078e-15	0.4197	0.562	0.59	2.97389e-10	2	Rcn2
9.65943e-15	0.546939	0.471	0.406	3.11874e-10	2	Rpl7a
1.03928e-14	0.526153	0.413	0.308	3.35551e-10	2	1810037I17Rik
1.74405e-14	0.540396	0.463	0.398	5.63101e-10	2	Scp2
2.40309e-14	0.534522	0.529	0.536	7.75884e-10	2	Rpl6
2.60935e-14	0.353115	0.603	0.708	8.42482e-10	2	Slc25a3
2.70772e-14	0.498655	0.435	0.332	8.74241e-10	2	Tst
3.04922e-14	0.572315	0.466	0.404	9.84501e-10	2	Rpl5
3.51816e-14	0.521334	0.399	0.294	1.13591e-09	2	Pgam1
3.75864e-14	0.481466	0.452	0.375	1.21355e-09	2	Btf3
3.82144e-14	0.586573	0.433	0.352	1.23383e-09	2	Rpl14
4.81654e-14	0.496518	0.482	0.423	1.55512e-09	2	Cox7a2
8.19235e-14	0.515768	0.455	0.382	2.64506e-09	2	Atp5j2
9.71178e-14	0.521724	0.413	0.312	3.13564e-09	2	Atp5k
1.13683e-13	0.555766	0.482	0.449	3.67047e-09	2	Rpl23a
1.33838e-13	0.288283	0.146	0.042	4.32122e-09	2	Csf1r
1.80811e-13	0.496233	0.435	0.345	5.83783e-09	2	Eif1b
2.00992e-13	0.530198	0.433	0.358	6.48942e-09	2	Pebp1
2.20408e-13	0.414754	0.639	0.594	7.11632e-09	2	Erbb4
2.20662e-13	0.376318	0.576	0.604	7.12453e-09	2	Chst2
2.25039e-13	0.516729	0.421	0.333	7.26584e-09	2	Calm3
2.40369e-13	0.503977	0.416	0.322	7.76079e-09	2	Uqcrb
2.41382e-13	0.554471	0.449	0.388	7.79349e-09	2	Rpl29
5.48983e-13	0.375076	0.639	0.686	1.7725e-08	2	Atp1b2
7.51889e-13	0.481979	0.523	0.542	2.42763e-08	2	Hmgb1
9.12596e-13	0.449585	0.468	0.392	2.9465e-08	2	Atp6v0c
9.3432e-13	0.53783	0.435	0.366	3.01664e-08	2	Rps17
1.31931e-12	0.287703	0.171	0.059	4.25965e-08	2	Ctss
2.32846e-12	0.513916	0.402	0.309	7.51789e-08	2	Ndufc1
2.80922e-12	0.493547	0.427	0.349	9.07012e-08	2	Atp5g1
3.1409e-12	0.407633	0.529	0.56	1.0141e-07	2	Laptm4a
4.60939e-12	0.303142	0.168	0.062	1.48823e-07	2	Sh3bgrl3
4.88992e-12	0.495108	0.41	0.329	1.57881e-07	2	Ndufb11
5.67922e-12	0.463834	0.477	0.453	1.83365e-07	2	Selenof
6.89778e-12	0.466495	0.452	0.402	2.22709e-07	2	Metrn
7.51269e-12	0.433117	0.515	0.535	2.42562e-07	2	Atp5f1
9.18758e-12	0.509102	0.325	0.206	2.96639e-07	2	Elmo1
1.00004e-11	0.516571	0.452	0.401	3.22884e-07	2	Cox6a1
1.64879e-11	0.495398	0.405	0.329	5.32345e-07	2	Pfn1
1.66597e-11	0.40274	0.598	0.495	5.37891e-07	2	Gpr37l1
1.99741e-11	0.461165	0.383	0.287	6.44905e-07	2	Cycs
2.6108e-11	0.460786	0.49	0.484	8.42948e-07	2	Phgdh
2.81079e-11	0.447722	0.435	0.372	9.07519e-07	2	Ndufb10
2.9488e-11	0.418772	0.416	0.326	9.52078e-07	2	Mid1ip1
3.81664e-11	0.477285	0.416	0.342	1.23228e-06	2	Smdt1
4.59666e-11	0.312742	0.702	0.753	1.48412e-06	2	Gja1
5.02971e-11	0.447571	0.474	0.441	1.62394e-06	2	AW047730
7.72793e-11	0.495	0.391	0.313	2.49512e-06	2	Prdx5
1.57807e-10	0.430888	0.482	0.483	5.09512e-06	2	Ndufs5
1.65006e-10	0.57605	0.386	0.306	5.32755e-06	2	Lhfpl3
3.1405e-10	0.501702	0.441	0.381	1.01397e-05	2	Hopx
3.76075e-10	0.379318	0.501	0.509	1.21423e-05	2	Pmm1
6.07416e-10	0.424544	0.424	0.372	1.96116e-05	2	Atp5g3
6.91303e-10	0.520542	0.295	0.195	2.23201e-05	2	Pcdh15
7.05228e-10	0.347944	0.59	0.592	2.27697e-05	2	Prnp
9.29397e-10	0.308476	0.598	0.688	3.00074e-05	2	Aqp4
1.0203e-09	0.450827	0.488	0.52	3.29425e-05	2	Rhoa
1.29728e-09	0.450092	0.41	0.357	4.18854e-05	2	Ndufa6
1.73065e-09	0.54567	0.388	0.323	5.58775e-05	2	Anks1b
2.21296e-09	0.252248	0.124	0.044	7.14499e-05	2	Ly86
2.33134e-09	0.472401	0.446	0.442	7.52718e-05	2	Ptms
3.03706e-09	0.449485	0.452	0.443	9.80576e-05	2	Ndufa12
3.05402e-09	0.511022	0.399	0.352	9.8605e-05	2	Rps6
7.17864e-09	0.496192	0.416	0.38	0.000231777	2	Rps27
7.78716e-09	0.507931	0.292	0.202	0.000251424	2	Dscam
8.5423e-09	0.43774	0.419	0.389	0.000275805	2	Hint1
9.91479e-09	0.344405	0.529	0.556	0.000320119	2	Cxcl14
1.01208e-08	0.430637	0.369	0.305	0.00032677	2	Hspe1
1.02835e-08	0.483577	0.413	0.383	0.000332022	2	Ndufa7
1.03887e-08	0.393107	0.256	0.157	0.000335421	2	B2m
1.16876e-08	0.486943	0.322	0.238	0.000377359	2	Slc8a1
1.3344e-08	0.519351	0.421	0.409	0.000430837	2	Rpl10a
1.82238e-08	0.412752	0.548	0.639	0.000588392	2	Sparc
1.94209e-08	0.424747	0.477	0.514	0.000627042	2	Gnai2
2.03592e-08	0.391723	0.419	0.382	0.000657338	2	Selenok
2.13781e-08	0.452043	0.386	0.34	0.000690234	2	Ndufb4
2.80416e-08	0.452925	0.397	0.364	0.00090538	2	Skp1a
3.63548e-08	0.45195	0.446	0.463	0.00117379	2	Dnaja1
1.02566e-07	0.25469	0.606	0.72	0.00331156	2	mt-Nd3
1.13016e-07	0.420356	0.251	0.163	0.00364896	2	Pde3b
1.16036e-07	0.298931	0.152	0.071	0.00374647	2	Apbb1ip
2.11238e-07	0.39047	0.433	0.436	0.00682023	2	Cyb5a
2.56296e-07	0.303985	0.16	0.079	0.00827501	2	Inpp5d
3.10206e-07	0.347692	0.479	0.526	0.0100156	2	Eno1
3.16873e-07	0.353903	0.176	0.096	0.0102309	2	Slc24a2
3.31677e-07	0.416981	0.322	0.26	0.0107089	2	Mdk
3.53094e-07	0.41826	0.347	0.293	0.0114003	2	Ndufa11
3.54662e-07	0.353547	0.499	0.603	0.011451	2	Hnrnpk
3.86878e-07	0.412709	0.383	0.351	0.0124911	2	Lxn
4.29113e-07	0.429322	0.419	0.406	0.0138548	2	Ctsd
5.03752e-07	0.424385	0.377	0.343	0.0162646	2	Ndufb5
5.59127e-07	0.400349	0.446	0.461	0.0180525	2	Dynll1
7.41562e-07	0.415614	0.328	0.27	0.0239428	2	Cops9
8.90848e-07	0.40382	0.394	0.373	0.0287628	2	Map1lc3b
1.32033e-06	0.430179	0.405	0.407	0.0426294	2	Sub1
1.34837e-06	0.346753	0.499	0.601	0.0435347	2	Mlc1

## Sheet: cluster 3
p_val	avg_log2FC	pct.1	pct.2	p_val_adj	cluster	gene
1.99045e-190	0.693462	0.877	0.083	6.42656e-186	3	Omg
1.41844e-175	0.777333	0.942	0.139	4.57971e-171	3	Myorg
1.52685e-174	0.571477	0.84	0.081	4.92974e-170	3	Dnajb9
3.65177e-168	0.576009	0.815	0.08	1.17905e-163	3	Gas1
4.11202e-161	0.47538	0.766	0.066	1.32765e-156	3	B4gat1
1.84821e-159	0.81835	0.985	0.192	5.96731e-155	3	Selenos
9.95013e-156	0.773592	0.969	0.162	3.2126e-151	3	Fam181b
3.00998e-154	0.595942	0.846	0.108	9.71831e-150	3	Dhrs7
1.16935e-152	0.984417	0.985	0.253	3.77546e-148	3	Tril
4.33454e-152	0.757615	0.902	0.166	1.39949e-147	3	Fzd2
4.77744e-149	0.479299	0.794	0.089	1.54249e-144	3	Creg1
9.24746e-146	0.551662	0.858	0.111	2.98573e-141	3	Cavin3
4.05438e-145	0.921599	0.982	0.271	1.30904e-140	3	Btbd17
3.50828e-144	1.10789	0.991	0.309	1.13272e-139	3	Fjx1
8.18943e-144	0.508651	0.828	0.102	2.64412e-139	3	Ddt
1.99015e-142	0.427735	0.732	0.076	6.4256e-138	3	Tm2d2
5.14768e-142	0.593904	0.926	0.152	1.66203e-137	3	Cisd1
5.24032e-142	1.13922	1	0.399	1.69194e-137	3	Gpr37l1
5.65201e-142	0.522731	0.865	0.115	1.82486e-137	3	Spcs1
1.46889e-140	0.539931	0.803	0.102	4.7426e-136	3	Hspa2
1.91949e-140	0.455169	0.735	0.079	6.19744e-136	3	Smpd1
2.52292e-140	0.460693	0.794	0.101	8.14575e-136	3	Ssr2
6.72048e-139	0.508327	0.788	0.107	2.16984e-134	3	Gpr146
2.6213e-137	0.852492	0.988	0.287	8.4634e-133	3	Slc3a2
1.23814e-136	0.417464	0.742	0.083	3.99757e-132	3	Ddost
1.64026e-136	0.821569	0.929	0.228	5.29592e-132	3	Atp1b1
1.91055e-136	0.531289	0.84	0.118	6.1686e-132	3	Arxes2
3.95758e-136	0.489741	0.877	0.134	1.27778e-131	3	Ndufb6
2.3574e-135	0.780286	0.975	0.192	7.61132e-131	3	Mid1ip1
3.05001e-135	0.45453	0.84	0.117	9.84755e-131	3	Psmb6
1.50086e-134	0.523775	0.778	0.107	4.84582e-130	3	Mageh1
2.402e-134	0.505102	0.8	0.112	7.75534e-130	3	Ggh
4.3553e-134	0.415331	0.763	0.088	1.40619e-129	3	Rraga
7.1051e-134	0.653503	0.908	0.163	2.29402e-129	3	Tmem176b
2.50029e-133	0.35592	0.652	0.056	8.07267e-129	3	Rpp25l
2.70423e-133	0.483257	0.846	0.125	8.73113e-129	3	Psenen
6.62939e-133	0.731469	0.929	0.208	2.14043e-128	3	Nat8f1
1.22067e-132	0.547537	0.812	0.115	3.94117e-128	3	Tmem176a
1.76859e-132	0.42981	0.803	0.112	5.71023e-128	3	Mydgf
1.78014e-132	0.705057	0.828	0.147	5.74754e-128	3	Pmp22
3.34715e-132	0.527531	0.883	0.152	1.08069e-127	3	Pttg1ip
3.81246e-132	0.633237	0.957	0.196	1.23093e-127	3	Pgp
4.6929e-132	0.476872	0.785	0.112	1.5152e-127	3	Serpinh1
6.85388e-132	0.552765	0.923	0.153	2.21291e-127	3	Ndufa11
1.03832e-131	0.66214	0.862	0.154	3.35241e-127	3	Ppp1r3g
1.39201e-131	0.516341	0.858	0.145	4.49439e-127	3	Kdelr1
7.38935e-131	0.820252	0.985	0.251	2.3858e-126	3	Ctsl
1.64347e-130	0.650183	0.945	0.22	5.30627e-126	3	Atraid
2.089e-130	0.555623	0.926	0.185	6.74475e-126	3	Tomm20
6.83619e-130	0.449704	0.84	0.125	2.2072e-125	3	Rnasek
2.88753e-129	0.682963	0.978	0.223	9.32297e-125	3	Emc7
1.3554e-128	0.630111	0.957	0.196	4.37619e-124	3	Gm2a
8.78901e-128	0.593582	0.923	0.17	2.83771e-123	3	S100a13
1.33987e-127	0.417513	0.742	0.097	4.32605e-123	3	Unc50
2.36198e-127	0.918576	1	0.678	7.62612e-123	3	Gja1
2.44677e-127	0.539152	0.874	0.155	7.89987e-123	3	Rpn1
2.73972e-127	0.579006	0.905	0.18	8.84572e-123	3	Ctsf
3.10906e-127	0.607373	0.892	0.177	1.00382e-122	3	Tmco1
4.47319e-127	0.640604	0.975	0.187	1.44426e-122	3	Tubb4b
2.18272e-126	0.447768	0.843	0.127	7.04736e-122	3	Ndufs6
2.18708e-126	0.938632	0.994	0.398	7.06144e-122	3	Cldn10
7.72739e-126	0.553975	0.889	0.177	2.49494e-121	3	Pdia6
1.36378e-125	0.886397	1	0.581	4.40323e-121	3	S1pr1
1.48364e-125	0.452348	0.831	0.125	4.79023e-121	3	Fmc1
2.277e-125	0.376818	0.72	0.086	7.35174e-121	3	Glmp
3.25854e-125	0.737663	0.994	0.242	1.05208e-120	3	Selenok
4.84966e-125	0.581292	0.926	0.177	1.56581e-120	3	Etfb
5.56213e-125	0.422485	1	0.936	1.79585e-120	3	Plpp3
5.74486e-125	0.659243	0.982	0.205	1.85484e-120	3	Smdt1
7.46541e-125	0.783191	0.982	0.291	2.41036e-120	3	Ppib
3.92314e-124	0.46437	0.874	0.142	1.26667e-119	3	Micos13
6.52416e-124	0.50862	0.877	0.165	2.10645e-119	3	Tmbim4
2.7867e-123	0.700269	0.954	0.245	8.99741e-119	3	Smpdl3a
2.90052e-123	0.448833	0.763	0.107	9.36492e-119	3	Zfp703
3.91298e-123	0.618263	0.96	0.191	1.26338e-118	3	Uqcrb
3.94393e-123	0.595748	0.822	0.156	1.27338e-118	3	Tlr3
4.64913e-123	0.517848	0.902	0.166	1.50106e-118	3	Rabac1
5.6486e-123	0.76061	0.978	0.305	1.82376e-118	3	Serinc1
1.20916e-122	0.342297	0.686	0.074	3.90401e-118	3	Mrpl34
1.64673e-122	0.468295	0.862	0.139	5.31681e-118	3	Psmb5
2.17238e-122	0.52012	0.886	0.163	7.01397e-118	3	Ndufa5
3.48241e-122	0.445102	0.834	0.134	1.12437e-117	3	Cox14
5.95563e-122	0.664433	0.966	0.232	1.92289e-117	3	Spcs2
1.52778e-121	0.963859	1	0.445	4.93275e-117	3	Mfge8
1.70854e-121	0.382954	0.683	0.079	5.51637e-117	3	Mrps34
1.85947e-121	0.805467	0.997	0.264	6.00366e-117	3	Atp6v0c
3.88709e-121	0.356904	0.705	0.086	1.25502e-116	3	Tspan31
4.14327e-121	0.683438	0.957	0.207	1.33774e-116	3	Tst
5.24277e-121	0.739085	0.898	0.208	1.69273e-116	3	Hsd11b1
5.84872e-121	0.375441	0.775	0.112	1.88838e-116	3	Tomm22
1.92628e-120	0.788131	0.972	0.203	6.21938e-116	3	Chchd10
1.92888e-120	0.455703	0.874	0.155	6.22778e-116	3	D8Ertd738e
2.19475e-120	0.547981	0.898	0.176	7.0862e-116	3	Hnrnpa0
2.63311e-120	0.692379	0.982	0.24	8.50153e-116	3	Ndufb10
3.90691e-120	0.937268	1	0.491	1.26142e-115	3	Prnp
4.10971e-120	0.794471	0.978	0.317	1.3269e-115	3	Hspa5
4.58054e-120	0.614659	0.935	0.202	1.47892e-115	3	Bmyc
5.35923e-120	0.826413	0.997	0.343	1.73033e-115	3	Tmem59
1.03572e-119	0.56078	0.935	0.195	3.34403e-115	3	Ndufa8
1.52474e-119	0.485128	0.843	0.149	4.92293e-115	3	Zfyve21
1.78327e-119	0.564202	0.929	0.189	5.75766e-115	3	Ndufs7
2.31682e-119	0.368087	0.745	0.1	7.48033e-115	3	Csnk2b
2.64149e-119	0.719039	0.972	0.245	8.52857e-115	3	Arl6ip1
3.60637e-119	0.723228	0.988	0.309	1.16439e-114	3	Pdia3
3.84168e-119	0.408168	0.846	0.139	1.24036e-114	3	Map1lc3a
6.00729e-119	0.701471	0.96	0.219	1.93957e-114	3	Eif1b
7.52791e-119	0.724744	0.994	0.682	2.43054e-114	3	F3
1.29615e-118	0.389426	0.751	0.102	4.18486e-114	3	Mrpl17
5.44429e-118	0.419112	0.849	0.138	1.7578e-113	3	Mif
8.46212e-118	0.618472	0.942	0.201	2.73217e-113	3	Ndufb11
2.00906e-117	0.460775	0.8	0.126	6.48666e-113	3	Tuba4a
2.67251e-117	0.74903	0.966	0.309	8.62875e-113	3	Vcam1
4.53382e-117	0.474683	0.818	0.149	1.46384e-112	3	Atp6ap2
5.53479e-117	0.394298	0.732	0.103	1.78702e-112	3	Yipf3
6.30093e-117	0.465263	0.858	0.148	2.03438e-112	3	Oat
6.4235e-117	0.796889	0.978	0.251	2.07395e-112	3	Enho
8.32356e-117	0.404769	0.855	0.146	2.68743e-112	3	Psmb4
9.80346e-117	0.583693	0.926	0.199	3.16524e-112	3	Ndufb8
2.15342e-116	0.435329	0.822	0.138	6.95275e-112	3	Higd2a
3.02893e-116	0.417876	0.846	0.145	9.7795e-112	3	Atp6v1f
8.92535e-116	0.570016	0.957	0.199	2.88173e-111	3	Uqcrfs1
9.93261e-116	0.315415	0.658	0.073	3.20694e-111	3	Mien1
1.46573e-115	0.36818	0.695	0.091	4.73239e-111	3	Lamtor2
2.023e-115	0.361602	0.711	0.098	6.53165e-111	3	Tm2d3
2.58539e-115	0.452805	0.871	0.156	8.34744e-111	3	Timm13
3.0476e-115	0.70801	0.951	0.293	9.83979e-111	3	Tlcd1
4.3953e-115	0.372172	0.637	0.073	1.41911e-110	3	Adora2b
1.3617e-114	0.461544	0.843	0.154	4.39652e-110	3	Pnrc2
1.74338e-114	0.428795	0.868	0.164	5.62884e-110	3	Grcc10
1.78079e-114	0.305875	0.56	0.046	5.74964e-110	3	Rarres2
1.8138e-114	0.384481	0.643	0.073	5.85623e-110	3	Ubqln2
1.86079e-114	0.372856	0.723	0.102	6.00792e-110	3	Emc6
1.99766e-114	0.843609	0.997	0.481	6.44985e-110	3	Sox9
5.53602e-114	0.738315	0.994	0.328	1.78742e-109	3	Itm2c
7.91054e-114	0.909559	0.997	0.362	2.55407e-109	3	Ubc
8.40804e-114	0.357046	0.582	0.057	2.7147e-109	3	Fzd1
9.3697e-114	0.392419	0.772	0.122	3.0252e-109	3	Tmem14c
1.24811e-113	0.550078	0.926	0.211	4.02978e-109	3	Higd1a
2.39096e-113	0.514279	0.923	0.199	7.71968e-109	3	Edf1
2.98104e-113	0.527831	0.898	0.177	9.6249e-109	3	Hspe1
3.69941e-113	0.5095	0.855	0.171	1.19443e-108	3	Ift27
4.26946e-113	0.387608	0.748	0.115	1.37848e-108	3	Dctn3
5.74313e-113	0.498872	0.883	0.184	1.85429e-108	3	Lgalsl
8.27484e-113	0.402414	0.732	0.107	2.6717e-108	3	Degs1
1.0121e-112	0.652911	0.96	0.242	3.26777e-108	3	Atp5g3
1.1291e-112	0.491961	0.843	0.154	3.64554e-108	3	Fbxo2
1.76962e-112	0.512179	0.871	0.169	5.71357e-108	3	Pcbp1
1.82419e-112	0.410003	0.757	0.123	5.88977e-108	3	Ginm1
2.01434e-112	0.562189	0.905	0.189	6.50369e-108	3	Ndufc1
2.40371e-112	0.307081	0.634	0.07	7.76087e-108	3	Gadd45gip1
2.53196e-112	0.373895	0.6	0.063	8.17494e-108	3	Irf2bpl
4.67999e-112	0.576203	0.932	0.214	1.51103e-107	3	Fxyd1
4.91397e-112	0.399156	0.766	0.118	1.58657e-107	3	Timm8b
7.92216e-112	0.416602	0.803	0.139	2.55783e-107	3	Mrpl20
8.30701e-112	0.393351	0.742	0.115	2.68209e-107	3	Prkcsh
1.03479e-111	0.764756	0.985	0.338	3.34104e-107	3	Nkain4
1.21536e-111	0.37947	0.745	0.112	3.92403e-107	3	Ndufs8
1.37105e-111	0.439652	0.825	0.138	4.42672e-107	3	Mdk
1.53585e-111	0.412466	0.809	0.143	4.95881e-107	3	Rer1
1.57202e-111	0.380305	0.677	0.086	5.07557e-107	3	Timm8a1
1.86454e-111	0.357264	0.655	0.083	6.02004e-107	3	Cd320
1.94212e-111	0.451163	0.843	0.155	6.27051e-107	3	Mrps14
2.3089e-111	0.487646	0.757	0.124	7.45474e-107	3	Cbr3
2.7563e-111	0.520921	0.929	0.208	8.89927e-107	3	Ndufb4
2.7906e-111	0.381042	0.554	0.05	9.01002e-107	3	Lgals3bp
3.66711e-111	0.542108	0.92	0.19	1.184e-106	3	Atp5k
5.02671e-111	0.458333	0.997	0.875	1.62297e-106	3	Htra1
5.9845e-111	0.38375	0.76	0.122	1.93221e-106	3	Tmem128
9.33945e-111	0.657884	0.932	0.271	3.01543e-106	3	Adgrg1
1.0229e-110	0.349067	0.652	0.082	3.30263e-106	3	Pigyl
1.34929e-110	0.607413	0.932	0.217	4.35644e-106	3	Lxn
1.57381e-110	0.587696	0.948	0.223	5.08135e-106	3	Atp5g1
2.8072e-110	0.27678	0.505	0.036	9.06361e-106	3	Tmem115
3.06942e-110	0.422192	0.778	0.126	9.91023e-106	3	Krtcap2
3.07759e-110	0.437291	0.766	0.127	9.93663e-106	3	Sox21
3.3622e-110	0.591114	0.895	0.204	1.08555e-105	3	Dbp
5.25961e-110	0.468626	0.889	0.175	1.69817e-105	3	Ndufb7
8.54124e-110	0.40046	0.794	0.141	2.75771e-105	3	Cuta
1.55239e-109	0.406554	0.818	0.143	5.0122e-105	3	Drap1
2.32093e-109	0.376544	0.751	0.119	7.49359e-105	3	Rps27l
2.76869e-109	0.352144	0.705	0.1	8.93926e-105	3	Mrpl12
3.24709e-109	0.425885	0.815	0.146	1.04839e-104	3	Cd302
3.9918e-109	0.360544	0.726	0.109	1.28883e-104	3	Mrpl27
4.61552e-109	0.326589	0.668	0.089	1.49021e-104	3	Tmed4
6.91459e-109	0.527698	0.818	0.167	2.23252e-104	3	Lcat
9.21393e-109	0.331684	0.628	0.073	2.9749e-104	3	0610009B22Rik
1.10694e-108	0.513236	0.917	0.188	3.57397e-104	3	1810037I17Rik
1.44127e-108	0.436187	0.797	0.143	4.65344e-104	3	Cldnd1
2.37948e-108	0.316346	0.686	0.091	7.68262e-104	3	Tomm5
2.51882e-108	1.01573	1	0.653	8.13253e-104	3	Clu
2.93522e-108	0.557519	0.945	0.214	9.47694e-104	3	Ndufa2
5.3846e-108	0.358527	0.631	0.078	1.73853e-103	3	Jagn1
5.73281e-108	0.857761	1	0.596	1.85095e-103	3	Atp1b2
6.92218e-108	0.845608	0.991	0.442	2.23496e-103	3	Cxcl14
7.14467e-108	0.489453	0.846	0.168	2.3068e-103	3	Mrps33
8.71709e-108	0.429274	0.686	0.105	2.81449e-103	3	Slc35e4
9.41684e-108	0.380107	0.729	0.12	3.04042e-103	3	Lamtor5
1.05283e-107	0.661809	0.982	0.261	3.39926e-103	3	Atp5o
1.06728e-107	0.311281	0.628	0.075	3.44592e-103	3	Tmed3
1.35707e-107	0.420496	0.803	0.144	4.38157e-103	3	Ptpmt1
1.43407e-107	0.349162	0.689	0.092	4.63019e-103	3	Aurkaip1
3.57149e-107	0.880652	0.985	0.362	1.15313e-102	3	Tubb2a
3.85618e-107	0.749898	0.978	0.365	1.24505e-102	3	Fez1
5.17782e-107	0.337846	0.683	0.097	1.67176e-102	3	Cib1
6.64494e-107	0.885122	0.994	0.376	2.14545e-102	3	Cd63
7.9742e-107	0.380023	0.52	0.044	2.57463e-102	3	G0s2
8.34206e-107	0.386054	0.775	0.131	2.6934e-102	3	Tmem147
1.26763e-106	0.390693	0.745	0.122	4.09281e-102	3	Sdhd
1.83015e-106	0.372437	0.766	0.133	5.90901e-102	3	1810058I24Rik
2.20839e-106	0.73592	0.988	0.377	7.13022e-102	3	Timp4
2.53145e-106	0.312931	0.695	0.096	8.17331e-102	3	Hsd17b10
2.83528e-106	0.531318	0.917	0.217	9.15427e-102	3	Atp6v1g1
3.48983e-106	0.342338	0.686	0.099	1.12676e-101	3	Ss18l2
4.67296e-106	0.653231	0.972	0.291	1.50876e-101	3	Calr
6.50609e-106	0.622856	0.92	0.262	2.10062e-101	3	Lfng
9.63902e-106	0.615267	0.978	0.255	3.11215e-101	3	Atp5j2
1.00018e-105	0.509245	0.898	0.203	3.22928e-101	3	Crip2
1.26907e-105	0.352316	0.677	0.097	4.09745e-101	3	Trappc4
1.72417e-105	0.325176	0.671	0.093	5.56683e-101	3	Adprh
1.89192e-105	0.390113	0.806	0.155	6.10844e-101	3	Tmem208
2.47409e-105	0.570061	0.898	0.229	7.9881e-101	3	Emc3
2.5497e-105	0.519791	0.929	0.229	8.2322e-101	3	Ndufab1
2.67373e-105	0.450278	0.889	0.188	8.63268e-101	3	Dad1
2.75934e-105	0.311447	0.646	0.086	8.9091e-101	3	Tex264
3.43411e-105	0.509774	0.855	0.196	1.10877e-100	3	Ddit4
6.17315e-105	0.378176	0.714	0.111	1.99312e-100	3	Selenom
7.52156e-105	0.289226	0.557	0.056	2.42849e-100	3	Tor2a
2.40733e-104	0.412024	0.794	0.141	7.77253e-100	3	Mrpl51
3.05392e-104	0.791141	0.969	0.481	9.8602e-100	3	Kcnk1
4.50364e-104	0.394689	0.868	0.171	1.45409e-99	3	Rpl36al
4.54636e-104	0.41891	0.778	0.139	1.46788e-99	3	Jund
4.82063e-104	0.502587	0.88	0.202	1.55644e-99	3	Rab9
6.32912e-104	0.391435	0.803	0.159	2.04348e-99	3	Slc2a1
6.98171e-104	0.405821	0.754	0.135	2.25418e-99	3	Pigp
7.55913e-104	0.381448	0.791	0.144	2.44062e-99	3	Psmd8
8.71447e-104	0.762519	0.994	0.421	2.81364e-99	3	Sox2
8.82513e-104	0.319561	0.665	0.09	2.84937e-99	3	Nudt19
9.90443e-104	0.591077	0.972	0.25	3.19784e-99	3	Btf3
1.02961e-103	0.503092	0.871	0.203	3.32431e-99	3	Entpd2
1.68986e-103	0.835462	1	0.503	5.45605e-99	3	Id2
1.8318e-103	0.561221	0.957	0.262	5.91434e-99	3	Mpc2
1.94947e-103	0.712201	0.997	0.514	6.29426e-99	3	Sdc4
2.34424e-103	0.303529	0.652	0.085	7.56886e-99	3	Coa3
3.11259e-103	0.335692	0.692	0.104	1.00496e-98	3	Kdelr2
3.14314e-103	0.339448	0.686	0.103	1.01482e-98	3	Nt5c
3.80811e-103	0.345909	0.702	0.107	1.22952e-98	3	Mrpl43
4.2288e-103	0.490504	0.871	0.212	1.36535e-98	3	Tpp1
4.60737e-103	0.756645	0.982	0.325	1.48758e-98	3	Ndufc2
4.72375e-103	0.508943	0.855	0.174	1.52516e-98	3	Cycs
4.82206e-103	0.627166	0.938	0.228	1.5569e-98	3	Hist1h2bc
6.39927e-103	0.544156	0.914	0.229	2.06613e-98	3	Saraf
1.40687e-102	0.714872	0.975	0.26	4.54235e-98	3	Slc25a5
1.466e-102	0.410381	0.775	0.149	4.73326e-98	3	Jtb
1.55091e-102	0.426226	0.84	0.173	5.00743e-98	3	Tmem256
1.97345e-102	0.337922	0.643	0.089	6.37169e-98	3	Mrpl55
2.5841e-102	0.314571	0.714	0.114	8.34327e-98	3	Scand1
2.85441e-102	0.490332	0.855	0.203	9.21605e-98	3	Lrpap1
3.13641e-102	0.279791	0.557	0.055	1.01265e-97	3	Timm10
3.85912e-102	0.71449	0.975	0.296	1.24599e-97	3	Cox5a
6.85304e-102	0.653543	0.978	0.269	2.21264e-97	3	Ndufa13
9.17577e-102	0.343023	0.742	0.121	2.96258e-97	3	Nme1
9.26117e-102	0.328915	0.634	0.085	2.99015e-97	3	Fuom
1.18845e-101	0.478922	0.858	0.205	3.83715e-97	3	Tmed9
1.60632e-101	0.302192	0.652	0.091	5.18631e-97	3	Polr2j
1.90129e-101	0.552291	0.929	0.242	6.13871e-97	3	Map1lc3b
2.05213e-101	0.406972	0.818	0.162	6.62572e-97	3	0610012G03Rik
2.26793e-101	0.507185	0.874	0.214	7.32246e-97	3	Sc5d
2.3488e-101	0.272853	0.637	0.082	7.58358e-97	3	Rex1bd
2.76209e-101	0.660267	0.975	0.256	8.91797e-97	3	S100a1
2.81498e-101	0.396225	0.766	0.143	9.08871e-97	3	Ostc
2.82349e-101	0.362776	0.745	0.129	9.11622e-97	3	Cox17
3.54403e-101	0.291181	0.597	0.07	1.14426e-96	3	Polr2i
6.61762e-101	0.341327	0.775	0.137	2.13663e-96	3	Ost4
7.30201e-101	0.41691	0.8	0.158	2.3576e-96	3	Tmed7
7.56125e-101	0.417359	0.772	0.146	2.4413e-96	3	Ikbip
7.94617e-101	0.672944	1	0.724	2.56558e-96	3	Pla2g7
8.44624e-101	0.960995	0.997	0.412	2.72704e-96	3	Gstm5
1.03263e-100	0.412926	0.855	0.177	3.33406e-96	3	Ubl5
1.2228e-100	0.574553	0.972	0.238	3.94805e-96	3	Elob
1.23567e-100	0.380276	0.772	0.14	3.98959e-96	3	Syf2
1.32257e-100	0.354209	0.757	0.132	4.27017e-96	3	Txn1
1.3855e-100	0.448892	0.803	0.168	4.47336e-96	3	Pdcd6
1.56871e-100	0.329402	0.723	0.125	5.06489e-96	3	Timm10b
1.5981e-100	0.361879	0.723	0.123	5.15979e-96	3	Ech1
2.05204e-100	0.369421	0.84	0.164	6.62542e-96	3	Dynlrb1
2.89071e-100	0.689208	0.997	0.506	9.33324e-96	3	Agpat5
2.94241e-100	0.415799	0.834	0.173	9.50017e-96	3	Pdcd5
3.33927e-100	0.441138	0.883	0.199	1.07815e-95	3	Gabarapl2
3.78695e-100	0.356294	0.809	0.154	1.22269e-95	3	Tomm6
8.17521e-100	0.610402	0.886	0.254	2.63953e-95	3	Nrarp
8.94037e-100	0.441586	0.898	0.191	2.88658e-95	3	Prdx5
1.39307e-99	0.38572	0.745	0.133	4.49781e-95	3	Tmem223
1.50628e-99	0.62364	0.942	0.226	4.86331e-95	3	Gng5
1.91936e-99	0.287033	0.646	0.088	6.19703e-95	3	Grpel1
2.70381e-99	0.316942	0.711	0.113	8.72979e-95	3	Sec61b
3.54464e-99	0.445913	0.855	0.195	1.14446e-94	3	Sec11c
3.69901e-99	0.458942	0.911	0.22	1.1943e-94	3	Arf5
4.88866e-99	0.376489	0.769	0.143	1.5784e-94	3	Ufc1
5.46925e-99	0.331581	0.705	0.112	1.76586e-94	3	Ppdpf
6.97272e-99	0.313382	0.575	0.069	2.25128e-94	3	AI413582
8.74532e-99	0.283569	0.665	0.094	2.8236e-94	3	Tceal8
9.27635e-99	0.465305	0.905	0.214	2.99506e-94	3	Ndufb5
1.09797e-98	0.592632	0.957	0.25	3.54501e-94	3	Atp5mpl
1.21836e-98	0.482283	0.874	0.217	3.93371e-94	3	Jkamp
1.55193e-98	0.322283	0.643	0.091	5.01072e-94	3	Mtln
1.55498e-98	0.61458	0.975	0.272	5.02055e-94	3	Cox5b
1.56024e-98	0.256	0.492	0.042	5.03754e-94	3	Retsat
1.97377e-98	0.368911	0.732	0.132	6.3727e-94	3	Mrps24
2.58016e-98	0.699642	0.994	0.301	8.33057e-94	3	Ndufb9
2.69621e-98	0.298215	0.634	0.089	8.70526e-94	3	Pfdn6
3.16066e-98	0.305602	0.658	0.094	1.02048e-93	3	Hcfc1r1
3.29445e-98	0.584187	0.975	0.265	1.06368e-93	3	Prdx2
4.17807e-98	0.310867	0.711	0.115	1.34897e-93	3	Pcsk1n
4.36206e-98	0.290888	0.658	0.091	1.40838e-93	3	Mpst
4.85308e-98	0.461708	0.88	0.206	1.56691e-93	3	BC031181
5.26082e-98	0.937789	1	0.466	1.69856e-93	3	Cd81
5.35778e-98	0.270383	0.52	0.051	1.72987e-93	3	Arxes1
8.8856e-98	0.281937	0.695	0.109	2.86889e-93	3	Glrx5
9.32284e-98	0.289949	0.748	0.127	3.01007e-93	3	Lamtor4
9.87044e-98	0.306447	0.622	0.085	3.18687e-93	3	Smim11
1.44908e-97	0.357865	0.717	0.125	4.67865e-93	3	Tmx1
1.77054e-97	0.317431	0.68	0.109	5.71654e-93	3	Tbrg1
2.07165e-97	0.579565	0.926	0.279	6.68873e-93	3	Pfn2
3.71805e-97	0.552542	0.945	0.275	1.20045e-92	3	Mdh1
3.87021e-97	0.737844	0.991	0.599	1.24958e-92	3	Msmo1
4.10359e-97	0.391735	0.766	0.146	1.32493e-92	3	Adh5
4.19827e-97	0.284225	0.618	0.083	1.3555e-92	3	Pin1
4.27521e-97	0.348253	0.723	0.126	1.38034e-92	3	Cby1
4.43463e-97	0.379911	0.778	0.152	1.43181e-92	3	Commd3
4.68007e-97	0.634012	0.975	0.266	1.51106e-92	3	Uqcr10
4.77302e-97	0.489197	0.88	0.225	1.54106e-92	3	Rab5if
5.17379e-97	0.616537	0.978	0.273	1.67046e-92	3	Atp5d
7.96803e-97	0.532416	0.862	0.219	2.57264e-92	3	Oaf
9.38119e-97	0.277657	0.529	0.055	3.02891e-92	3	Mrpl35
1.0474e-96	0.564039	0.954	0.259	3.38173e-92	3	Hint1
1.23943e-96	0.296443	0.597	0.076	4.00176e-92	3	Mrps16
1.26761e-96	0.277115	0.625	0.086	4.09273e-92	3	Mrps12
1.27844e-96	0.365287	0.815	0.168	4.12768e-92	3	Bri3
1.75114e-96	0.401499	0.815	0.177	5.65389e-92	3	Orai1
2.09025e-96	0.423468	0.797	0.172	6.74879e-92	3	Erg28
2.17977e-96	0.281271	0.582	0.072	7.03783e-92	3	1700123O20Rik
2.23586e-96	0.393343	0.782	0.159	7.21894e-92	3	Ier3ip1
2.70211e-96	0.635251	0.985	0.391	8.72429e-92	3	Cd47
3.00977e-96	0.307498	0.585	0.077	9.71763e-92	3	Rdh14
3.14466e-96	0.466329	0.88	0.215	1.01532e-91	3	Slc48a1
3.38401e-96	0.494738	0.926	0.24	1.09259e-91	3	Cyc1
4.80625e-96	0.295148	0.618	0.085	1.5518e-91	3	Sf3b5
4.9682e-96	0.464695	0.862	0.208	1.60408e-91	3	Ndufb2
5.73563e-96	0.315576	0.677	0.106	1.85186e-91	3	Tmem205
6.47934e-96	0.335416	0.751	0.134	2.09199e-91	3	Uqcc2
7.90656e-96	0.344906	0.738	0.13	2.55279e-91	3	Ran
9.31625e-96	0.588628	0.972	0.315	3.00794e-91	3	Ndufa12
1.14582e-95	0.417726	0.803	0.173	3.6995e-91	3	Rpl22l1
1.23023e-95	0.40879	0.815	0.171	3.97205e-91	3	Zfp706
1.25855e-95	0.720908	0.991	0.318	4.06347e-91	3	Gstm1
1.28124e-95	0.508073	0.843	0.21	4.13675e-91	3	Slitrk2
1.37836e-95	0.340438	0.665	0.106	4.45032e-91	3	Lrp10
1.44719e-95	0.505682	0.917	0.234	4.67256e-91	3	Ndufa6
1.71797e-95	0.387348	0.76	0.149	5.54681e-91	3	Gtf2h5
1.99661e-95	0.672132	0.985	0.291	6.44646e-91	3	Atp5j
2.02709e-95	0.344135	0.686	0.117	6.54488e-91	3	Klhl9
2.09291e-95	0.650729	0.991	0.414	6.75737e-91	3	Tecr
2.11302e-95	0.651312	0.975	0.264	6.82231e-91	3	Uqcr11
2.26004e-95	0.336382	0.668	0.103	7.29701e-91	3	Cacybp
3.6082e-95	0.297652	0.603	0.084	1.16498e-90	3	Tmem60
4.06992e-95	0.437163	0.874	0.203	1.31405e-90	3	H2afz
4.07344e-95	0.279085	0.655	0.095	1.31519e-90	3	Ndufa1
4.27466e-95	0.481057	0.926	0.226	1.38016e-90	3	Gabarap
4.49181e-95	0.409109	0.822	0.168	1.45027e-90	3	Gcsh
5.14863e-95	0.435555	0.855	0.185	1.66234e-90	3	Pgam1
5.95952e-95	0.606887	1	0.808	1.92415e-90	3	Scg3
6.09099e-95	0.365528	0.794	0.155	1.9666e-90	3	Chmp2a
6.96969e-95	0.276379	0.585	0.073	2.2503e-90	3	Mcrip2
7.1717e-95	0.485506	0.877	0.211	2.31553e-90	3	Psph
7.43902e-95	0.489111	0.898	0.231	2.40184e-90	3	Manf
8.10723e-95	0.556514	0.969	0.249	2.61758e-90	3	Atp5e
8.81319e-95	0.326163	0.689	0.115	2.84552e-90	3	Cnpy2
1.39266e-94	0.427058	0.858	0.197	4.49648e-90	3	Hsbp1
2.47167e-94	0.341106	0.757	0.143	7.98028e-90	3	Sypl
2.60614e-94	0.667811	0.988	0.608	8.41446e-90	3	Gjb6
3.65712e-94	0.311601	0.643	0.101	1.18077e-89	3	Supt4a
3.66034e-94	0.26662	0.532	0.06	1.18181e-89	3	Alg2
3.78567e-94	0.273994	0.588	0.078	1.22228e-89	3	Surf4
4.03872e-94	0.613887	0.969	0.306	1.30398e-89	3	Cox7a2
4.8591e-94	0.288626	0.68	0.111	1.56886e-89	3	Ccdc85b
5.344e-94	0.261468	0.551	0.063	1.72542e-89	3	Tor1a
5.67158e-94	0.26213	0.655	0.099	1.83118e-89	3	Rhoc
1.0993e-93	0.42837	0.785	0.172	3.54932e-89	3	Tob1
1.12056e-93	0.421828	0.791	0.169	3.61796e-89	3	Impad1
1.13612e-93	0.565423	0.954	0.28	3.6682e-89	3	Metrn
1.14695e-93	0.369319	0.72	0.133	3.70314e-89	3	Psmd6
1.18866e-93	0.632127	0.972	0.331	3.83781e-89	3	Dynll1
1.19527e-93	0.308826	0.649	0.099	3.85915e-89	3	Rnf5
1.26531e-93	0.317516	0.658	0.103	4.08531e-89	3	Snu13
1.39072e-93	0.596399	0.889	0.288	4.49022e-89	3	Mfsd2a
1.42092e-93	0.732987	0.982	0.327	4.58771e-89	3	Ndufa4
1.72886e-93	0.318825	0.692	0.12	5.58198e-89	3	Otub1
1.74641e-93	0.537331	0.877	0.22	5.63864e-89	3	Mrpl41
2.06441e-93	0.260248	0.575	0.076	6.66537e-89	3	Slc50a1
2.36445e-93	0.626516	0.96	0.326	7.6341e-89	3	Cox7b
2.66699e-93	0.517032	0.929	0.282	8.61092e-89	3	Tm9sf2
2.69735e-93	0.364029	0.794	0.157	8.70893e-89	3	Cops9
2.95228e-93	0.37109	0.778	0.158	9.53202e-89	3	Tmem50a
4.59649e-93	0.407436	0.883	0.208	1.48407e-88	3	Rpl31
4.69351e-93	0.407198	0.843	0.189	1.51539e-88	3	Psma7
4.78361e-93	0.67939	0.988	0.325	1.54448e-88	3	Aldoa
5.32604e-93	0.369969	0.815	0.17	1.71962e-88	3	Mrfap1
5.8447e-93	0.411448	0.902	0.209	1.88708e-88	3	Pfn1
8.22742e-93	0.367332	0.772	0.166	2.65639e-88	3	Ssr4
1.11816e-92	0.456327	0.874	0.219	3.61021e-88	3	Ndufb3
1.16056e-92	0.322233	0.646	0.105	3.7471e-88	3	Naxe
1.23018e-92	0.400475	0.84	0.192	3.9719e-88	3	Ndufa3
1.40641e-92	0.260482	0.545	0.065	4.54087e-88	3	Slc35b2
1.43392e-92	0.381579	0.831	0.18	4.62969e-88	3	Park7
1.46345e-92	0.313328	0.702	0.123	4.72506e-88	3	Tprgl
2.92236e-92	0.491731	0.837	0.208	9.43543e-88	3	Nr1d1
2.94086e-92	0.360785	0.705	0.127	9.49517e-88	3	Pnrc1
3.03126e-92	0.423881	0.806	0.184	9.78705e-88	3	Yipf4
3.11635e-92	0.36059	0.732	0.141	1.00617e-87	3	Isca2
3.17711e-92	0.581047	0.96	0.266	1.02579e-87	3	Uqcrq
4.36706e-92	0.384045	0.794	0.173	1.40999e-87	3	Prpf19
4.41149e-92	0.576343	0.911	0.263	1.42434e-87	3	Idi1
4.5315e-92	0.25088	0.529	0.06	1.46308e-87	3	Mrpl22
5.45267e-92	0.29354	0.606	0.092	1.7605e-87	3	Mettl23
6.57941e-92	0.30026	0.658	0.106	2.12429e-87	3	1110065P20Rik
9.13891e-92	0.37571	0.8	0.163	2.95068e-87	3	Dazap2
9.52909e-92	0.364555	0.742	0.148	3.07666e-87	3	Tmem33
9.80987e-92	0.356554	0.763	0.155	3.16731e-87	3	Dnajb11
1.04127e-91	0.265938	0.551	0.067	3.36194e-87	3	Mrpl58
1.2382e-91	0.573125	0.96	0.318	3.99778e-87	3	Atxn7l3b
1.26481e-91	0.867664	1	0.396	4.0837e-87	3	Eif1
1.44988e-91	0.540041	0.889	0.252	4.68124e-87	3	Paqr7
1.92463e-91	0.392248	0.735	0.144	6.21405e-87	3	Sfr1
1.99996e-91	0.46677	0.865	0.215	6.45726e-87	3	Hsd17b11
2.1356e-91	0.376005	0.671	0.115	6.89522e-87	3	Sox1
2.17574e-91	0.485877	0.908	0.238	7.0248e-87	3	Tpi1
2.73344e-91	0.278887	0.606	0.086	8.82547e-87	3	Mrpl36
2.73788e-91	0.431653	1	0.849	8.8398e-87	3	Acsl3
2.79866e-91	0.356685	0.732	0.14	9.03604e-87	3	Sys1
3.19682e-91	0.661355	0.994	0.348	1.03216e-86	3	Oaz1
4.28195e-91	0.498117	0.948	0.288	1.38251e-86	3	Cnbp
4.2874e-91	0.366344	0.812	0.182	1.38427e-86	3	H2afj
5.08466e-91	0.403907	0.837	0.195	1.64168e-86	3	Ndufs2
5.40258e-91	0.450492	0.858	0.214	1.74433e-86	3	Snrpd1
7.22711e-91	0.271616	0.511	0.056	2.33342e-86	3	Sap30
8.1278e-91	0.645317	0.963	0.299	2.62422e-86	3	S100a16
8.83434e-91	0.341233	0.738	0.14	2.85234e-86	3	Snrpe
1.00588e-90	0.350263	0.815	0.175	3.24769e-86	3	Sec61g
1.08235e-90	0.622561	0.982	0.36	3.49459e-86	3	Ndufs5
1.10361e-90	0.335033	0.698	0.124	3.56321e-86	3	Pttg1
1.28756e-90	0.491301	0.926	0.275	4.15716e-86	3	Slc22a17
1.47316e-90	0.291045	0.652	0.107	4.75638e-86	3	Cnih1
1.53046e-90	0.499153	0.92	0.26	4.9414e-86	3	Ndufa7
2.1192e-90	0.374125	0.72	0.142	6.84225e-86	3	Pdia4
2.31012e-90	0.385161	0.825	0.192	7.45868e-86	3	Snrpb
2.49937e-90	0.265726	0.655	0.104	8.0697e-86	3	Tex261
2.67066e-90	0.334953	0.748	0.147	8.62276e-86	3	Tbcb
2.69558e-90	0.324817	0.612	0.093	8.70321e-86	3	Hexim1
3.86286e-90	0.357229	0.794	0.165	1.2472e-85	3	Mrpl30
7.23767e-90	0.504347	0.935	0.272	2.33683e-85	3	Mlf2
7.78616e-90	0.657284	0.994	0.388	2.51392e-85	3	Pmm1
8.07123e-90	0.383763	0.84	0.202	2.60596e-85	3	Ndufv3
8.47127e-90	0.318194	0.788	0.159	2.73512e-85	3	Eif5a
1.44538e-89	1.05869	1	0.632	4.66669e-85	3	Apoe
1.46183e-89	0.318566	0.717	0.132	4.7198e-85	3	Rnf7
1.5115e-89	0.637982	0.929	0.251	4.88019e-85	3	Bsg
2.3263e-89	0.343919	0.76	0.15	7.51094e-85	3	Tomm7
2.34035e-89	0.573658	0.988	0.352	7.5563e-85	3	Sumo2
2.35959e-89	0.761855	0.997	0.395	7.61841e-85	3	Lamp1
2.54209e-89	0.401866	0.778	0.173	8.20766e-85	3	Zmpste24
2.59993e-89	0.401817	0.865	0.211	8.3944e-85	3	Tmed2
3.10089e-89	0.255288	0.517	0.06	1.00118e-84	3	Alkbh7
3.47679e-89	0.448858	1	0.89	1.12255e-84	3	Cspg5
3.67596e-89	0.547336	0.926	0.272	1.18686e-84	3	Cd9
4.41094e-89	0.324011	0.68	0.122	1.42416e-84	3	Pak1ip1
6.81343e-89	0.551322	0.942	0.257	2.19985e-84	3	Rpl18
8.22009e-89	0.339812	0.6	0.088	2.65402e-84	3	Ddit4l
9.49476e-89	0.609782	0.988	0.427	3.06557e-84	3	Atp6v0e
1.05527e-88	0.359509	0.785	0.173	3.40716e-84	3	Mrps21
1.1367e-88	0.291379	0.548	0.072	3.67006e-84	3	Hspa13
1.25696e-88	0.365479	0.754	0.156	4.05836e-84	3	Acot13
1.93331e-88	0.264275	0.538	0.066	6.24209e-84	3	Gm15417
2.1243e-88	0.274189	0.6	0.088	6.85873e-84	3	Prelid3b
2.25829e-88	0.430575	0.806	0.197	7.29135e-84	3	Glrx2
3.44016e-88	0.70415	0.991	0.471	1.11073e-83	3	Ednrb
9.2057e-88	0.278796	0.563	0.078	2.97224e-83	3	Mrpl32
9.75457e-88	0.542895	0.978	0.338	3.14946e-83	3	Ctsb
1.17435e-87	0.484575	0.926	0.275	3.79163e-83	3	Arl8a
1.28852e-87	0.579061	0.908	0.289	4.16026e-83	3	Tmem100
1.42477e-87	0.514518	0.938	0.276	4.60015e-83	3	Sub1
1.53141e-87	0.259481	0.578	0.082	4.94445e-83	3	Ppp1r11
1.87082e-87	0.286811	0.665	0.109	6.04032e-83	3	Romo1
2.29032e-87	0.606972	0.982	0.421	7.39475e-83	3	Tmed10
2.31925e-87	0.440762	1	0.962	7.48818e-83	3	Glul
2.37963e-87	0.275613	0.634	0.105	7.68312e-83	3	Arl1
3.00361e-87	1.13253	1	0.424	9.69777e-83	3	Cst3
3.20506e-87	0.477542	0.892	0.251	1.03482e-82	3	Mdh2
3.24275e-87	0.594474	0.988	0.405	1.04699e-82	3	Cmtm5
3.82099e-87	0.622727	0.991	0.358	1.23368e-82	3	Atp5l
4.24927e-87	0.537527	0.954	0.339	1.37196e-82	3	Sdf2
6.82901e-87	0.275703	0.603	0.091	2.20488e-82	3	C1qbp
7.09898e-87	0.358868	0.803	0.183	2.29205e-82	3	Bax
7.19666e-87	0.311092	0.588	0.091	2.32359e-82	3	Pou3f4
7.50784e-87	0.328426	0.723	0.141	2.42406e-82	3	Mcee
7.95987e-87	0.276399	0.56	0.078	2.57e-82	3	Pam16
8.6754e-87	0.376293	0.745	0.159	2.80103e-82	3	Fam104a
1.06247e-86	0.453344	0.855	0.218	3.4304e-82	3	Ndufb1-ps
1.11906e-86	0.256042	0.572	0.082	3.61311e-82	3	Magoh
1.15847e-86	0.471778	0.88	0.248	3.74036e-82	3	Srebf1
1.34629e-86	0.301447	0.64	0.109	4.34678e-82	3	Med7
2.13571e-86	0.395229	0.794	0.181	6.89556e-82	3	Vegfb
2.14259e-86	0.772409	0.994	0.452	6.9178e-82	3	Mt2
2.36242e-86	0.394766	1	0.984	7.62755e-82	3	Sparcl1
2.50057e-86	0.297046	0.702	0.128	8.07358e-82	3	Cryab
2.93004e-86	0.324058	0.708	0.142	9.46022e-82	3	Cd164
2.95552e-86	0.255027	0.523	0.064	9.5425e-82	3	Uqcc3
3.99373e-86	0.295849	0.689	0.121	1.28946e-81	3	Dgcr6
4.0632e-86	0.291204	0.677	0.122	1.31188e-81	3	Rbm8a
4.59242e-86	0.413462	0.689	0.135	1.48276e-81	3	Jun
5.89271e-86	0.278461	0.612	0.097	1.90258e-81	3	Spag7
6.26744e-86	0.287731	0.542	0.072	2.02357e-81	3	Gm42067
6.27946e-86	0.288671	0.428	0.035	2.02745e-81	3	Fzd10
7.38468e-86	0.270651	0.646	0.109	2.38429e-81	3	Smim7
8.14259e-86	0.294539	0.708	0.136	2.629e-81	3	Esd
9.39652e-86	0.519049	0.892	0.297	3.03385e-81	3	Asah1
9.9711e-86	0.770354	0.994	0.425	3.21937e-81	3	Slc25a4
1.09319e-85	0.785226	0.994	0.414	3.52959e-81	3	Hspa8
1.117e-85	0.76244	0.997	0.335	3.60647e-81	3	Chchd2
1.15696e-85	0.586005	0.972	0.461	3.73548e-81	3	Atp6v0b
1.33643e-85	0.611558	0.978	0.405	4.31492e-81	3	Pon2
1.56119e-85	0.309236	0.72	0.141	5.04062e-81	3	Emc10
1.56698e-85	0.616295	0.972	0.366	5.0593e-81	3	Phgdh
1.78134e-85	0.405852	0.831	0.211	5.75141e-81	3	Bcap31
2.51462e-85	0.68812	1	0.629	8.11894e-81	3	Tsc22d4
2.52765e-85	0.62706	0.951	0.325	8.16101e-81	3	AW047730
2.61533e-85	0.683176	0.997	0.588	8.44413e-81	3	Aqp4
2.92477e-85	0.395332	0.837	0.209	9.44321e-81	3	Nedd8
3.11378e-85	0.642758	0.942	0.377	1.00535e-80	3	Aplp1
5.16157e-85	0.337135	0.714	0.142	1.66651e-80	3	Twf1
5.30931e-85	0.422908	0.735	0.162	1.71422e-80	3	Naaa
7.30981e-85	0.303602	0.649	0.114	2.36012e-80	3	Dynlt3
7.93633e-85	0.285682	0.711	0.135	2.5624e-80	3	Ap2s1
7.95813e-85	0.692039	0.997	0.443	2.56944e-80	3	Tspan3
8.37038e-85	0.409979	0.917	0.259	2.70254e-80	3	Sem1
8.57486e-85	0.42095	0.818	0.208	2.76857e-80	3	Txnl1
8.74772e-85	0.418694	0.797	0.189	2.82438e-80	3	Gt(ROSA)26Sor
1.14238e-84	0.269462	0.585	0.088	3.6884e-80	3	Phpt1
1.16578e-84	0.303076	0.637	0.105	3.76396e-80	3	Hey1
1.27823e-84	0.5751	0.969	0.398	4.12701e-80	3	Pou3f2
1.3447e-84	0.296613	0.64	0.11	4.34164e-80	3	Svbp
1.38926e-84	0.279856	0.631	0.106	4.4855e-80	3	Phf5a
1.47512e-84	0.327856	0.637	0.11	4.76272e-80	3	Fgfrl1
1.4982e-84	0.406744	0.858	0.203	4.83723e-80	3	Nme2
1.54559e-84	0.478706	0.889	0.247	4.99023e-80	3	Sf3b6
1.84012e-84	0.559743	0.963	0.334	5.94119e-80	3	Selenof
1.91103e-84	0.726865	1	0.349	6.17015e-80	3	Tubb2b
2.0469e-84	0.33252	0.775	0.171	6.60884e-80	3	Txndc9
2.25221e-84	0.259046	0.588	0.088	7.2717e-80	3	Abhd8
3.13424e-84	0.449014	0.88	0.262	1.01195e-79	3	Ssr3
3.55196e-84	0.398677	0.855	0.223	1.14682e-79	3	Pfdn5
3.75989e-84	0.260557	0.575	0.088	1.21395e-79	3	Eif6
4.31179e-84	0.288171	0.563	0.08	1.39215e-79	3	Acot1
4.96413e-84	0.34382	0.732	0.156	1.60277e-79	3	Cnih4
6.91242e-84	0.410847	0.895	0.245	2.23181e-79	3	Gde1
7.46718e-84	0.301412	0.705	0.137	2.41093e-79	3	Srp9
1.2343e-83	0.525041	0.929	0.29	3.98519e-79	3	Lmo4
1.39678e-83	0.621069	1	0.777	4.5098e-79	3	Prdx6
1.44418e-83	0.429727	0.917	0.263	4.66281e-79	3	Psma2
1.55003e-83	0.315332	0.658	0.125	5.00458e-79	3	Cggbp1
1.80202e-83	0.616814	0.985	0.391	5.81817e-79	3	Prxl2a
1.83754e-83	0.266721	0.634	0.106	5.93288e-79	3	Eif3d
1.97751e-83	0.583244	0.96	0.329	6.38478e-79	3	Atp5g2
2.09913e-83	0.305879	0.643	0.118	6.77747e-79	3	Aph1a
2.41957e-83	0.410418	0.88	0.228	7.81206e-79	3	Pgk1
2.71183e-83	0.294165	0.609	0.103	8.75568e-79	3	Sigmar1
3.00198e-83	0.276463	0.646	0.112	9.69249e-79	3	Chchd1
4.02537e-83	0.346165	0.8	0.191	1.29967e-78	3	Trir
4.32138e-83	0.32494	0.695	0.14	1.39524e-78	3	Tmx2
4.50449e-83	0.359378	0.772	0.175	1.45436e-78	3	Dhrs1
6.02173e-83	0.27565	0.686	0.128	1.94424e-78	3	Snrpd2
6.96471e-83	0.28102	0.686	0.126	2.2487e-78	3	Polr2f
8.01775e-83	0.451021	0.843	0.231	2.58869e-78	3	Tmem229a
8.17145e-83	0.626127	0.982	0.383	2.63832e-78	3	Uqcrh
8.94677e-83	0.336509	0.702	0.141	2.88864e-78	3	Mrps36
1.14399e-82	0.347815	0.665	0.129	3.69359e-78	3	Pcdh1
1.27629e-82	0.427354	0.898	0.254	4.12076e-78	3	Npc2
1.49745e-82	0.307961	0.692	0.139	4.83481e-78	3	Pigt
1.5628e-82	0.458885	0.945	0.282	5.04582e-78	3	Cox6a1
1.78688e-82	0.298242	0.674	0.128	5.7693e-78	3	Gabarapl1
1.92477e-82	0.299853	0.594	0.097	6.21449e-78	3	Smim15
2.05989e-82	0.641425	0.942	0.431	6.65078e-78	3	Hmgcr
2.35657e-82	0.299462	0.597	0.098	7.60866e-78	3	Prdx4
2.70964e-82	0.258135	0.545	0.078	8.74861e-78	3	1500011B03Rik
2.86385e-82	0.259889	0.569	0.087	9.24651e-78	3	Mpv17l2
2.94051e-82	0.386788	0.8	0.198	9.49403e-78	3	Hdhd2
3.59325e-82	0.629431	0.978	0.344	1.16015e-77	3	H3f3b
3.70324e-82	0.678801	0.982	0.505	1.19567e-77	3	Id4
3.71188e-82	0.426387	0.831	0.216	1.19845e-77	3	Lrrc8a
4.16094e-82	0.948232	1	0.647	1.34344e-77	3	Mt1
4.64483e-82	0.34356	0.757	0.174	1.49967e-77	3	Vps29
5.7723e-82	0.279188	0.594	0.095	1.8637e-77	3	Polr2k
9.04395e-82	0.331021	0.551	0.082	2.92002e-77	3	Ccn1
9.39032e-82	0.277096	0.511	0.067	3.03185e-77	3	Paqr4
9.649e-82	0.632763	0.988	0.352	3.11537e-77	3	Atp5h
1.26354e-81	0.32331	0.742	0.158	4.07959e-77	3	Srp14
1.38544e-81	0.795491	1	0.364	4.47317e-77	3	Ubb
1.54056e-81	0.443674	0.932	0.298	4.97402e-77	3	Psmb1
1.5544e-81	0.278587	0.582	0.091	5.01869e-77	3	Gm1673
1.64344e-81	0.437001	0.868	0.248	5.30619e-77	3	Pdlim4
1.71642e-81	0.287296	0.782	0.174	5.54179e-77	3	Taldo1
1.83421e-81	0.41696	0.868	0.248	5.92211e-77	3	Brk1
1.90819e-81	0.261088	0.597	0.099	6.16098e-77	3	Polr2g
2.2748e-81	0.255529	0.535	0.077	7.34465e-77	3	Cdipt
2.27895e-81	0.430656	0.871	0.247	7.35806e-77	3	Fuca1
2.4075e-81	0.420056	0.877	0.252	7.77311e-77	3	Cyhr1
2.50608e-81	0.566772	0.975	0.302	8.09139e-77	3	Rpl24
2.55309e-81	0.336399	0.803	0.186	8.24317e-77	3	Cct2
2.72605e-81	0.425553	0.898	0.246	8.80161e-77	3	Pebp1
2.73582e-81	0.494264	0.855	0.249	8.83314e-77	3	Btg1
2.96659e-81	0.326627	0.738	0.162	9.57823e-77	3	Rtraf
3.26871e-81	0.287197	0.637	0.115	1.05537e-76	3	Mrps17
3.35984e-81	0.28137	0.591	0.094	1.08479e-76	3	Commd6
3.55085e-81	0.259211	0.603	0.101	1.14646e-76	3	Asf1a
3.88277e-81	0.292149	0.665	0.125	1.25363e-76	3	Bola3
4.98701e-81	0.307994	0.742	0.158	1.61016e-76	3	Cct5
8.14358e-81	0.886156	1	0.488	2.62932e-76	3	Fabp5
8.84807e-81	0.449171	0.683	0.154	2.85678e-76	3	Gm49708
1.2244e-80	0.251024	0.686	0.132	3.95321e-76	3	Srsf9
1.31797e-80	0.348703	0.84	0.212	4.25533e-76	3	Psma4
1.80412e-80	0.338354	0.705	0.146	5.82495e-76	3	Hadh
1.80496e-80	0.591368	0.951	0.374	5.82768e-76	3	Rgcc
2.21818e-80	0.735965	1	0.816	7.16185e-76	3	Aldoc
2.25834e-80	0.617867	0.978	0.449	7.2915e-76	3	Laptm4a
2.52551e-80	0.283951	0.702	0.143	8.15413e-76	3	Iscu
2.68945e-80	0.599016	0.969	0.416	8.68344e-76	3	Hsp90b1
2.82979e-80	0.373308	0.788	0.199	9.13655e-76	3	Fibp
2.92768e-80	0.48448	0.929	0.306	9.4526e-76	3	Slc41a1
3.33797e-80	0.3296	0.738	0.16	1.07773e-75	3	Paics
3.50205e-80	0.29485	0.557	0.086	1.13071e-75	3	Rrs1
3.68003e-80	0.384907	0.511	0.071	1.18817e-75	3	Fos
3.84824e-80	0.272119	0.557	0.084	1.24248e-75	3	Cbr1
3.90169e-80	0.460988	0.902	0.276	1.25974e-75	3	Rhob
3.95363e-80	0.374014	0.794	0.191	1.27651e-75	3	Psmc5
4.13323e-80	0.384302	0.766	0.189	1.3345e-75	3	Txndc15
4.14461e-80	0.255075	0.578	0.091	1.33817e-75	3	Hint2
4.37301e-80	0.838697	1	0.437	1.41192e-75	3	Gapdh
5.61741e-80	0.392883	0.76	0.181	1.81369e-75	3	Lman1
5.70014e-80	0.376655	0.668	0.139	1.8404e-75	3	Gm11627
5.84828e-80	0.367527	0.778	0.192	1.88823e-75	3	Lsm12
6.29696e-80	0.59054	0.988	0.424	2.0331e-75	3	Ramp1
6.41598e-80	0.285142	0.615	0.11	2.07153e-75	3	Mrps7
6.64405e-80	0.346211	0.849	0.217	2.14517e-75	3	Ppp1r14b
7.55679e-80	0.413144	0.883	0.26	2.43986e-75	3	Os9
9.25966e-80	0.58065	0.985	0.42	2.98967e-75	3	Atp5f1
1.03086e-79	0.423884	0.84	0.23	3.32835e-75	3	Eci1
1.29449e-79	0.650381	0.994	0.5	4.17952e-75	3	Chst2
1.40844e-79	0.26042	0.529	0.075	4.54744e-75	3	Cyp4f14
1.60088e-79	0.283606	0.575	0.094	5.16877e-75	3	Tmem70
1.73819e-79	0.400558	0.914	0.251	5.61208e-75	3	Rps17
1.94819e-79	0.319061	0.729	0.165	6.29012e-75	3	P4hb
2.15694e-79	0.297039	0.702	0.145	6.96411e-75	3	Mpdu1
2.53e-79	0.275682	0.677	0.132	8.16861e-75	3	Slc25a11
3.01941e-79	0.369505	0.782	0.188	9.74877e-75	3	Fkbp3
3.59264e-79	0.494963	0.908	0.287	1.15996e-74	3	Ctsd
3.71489e-79	0.304104	0.677	0.138	1.19943e-74	3	Psmc4
6.57875e-79	0.270809	0.597	0.103	2.12408e-74	3	Alg5
6.77863e-79	0.469221	0.831	0.245	2.18862e-74	3	Insig1
7.03458e-79	0.538078	0.966	0.38	2.27125e-74	3	Reep5
7.23953e-79	0.252436	0.591	0.097	2.33743e-74	3	Mrpl28
8.35576e-79	0.407765	0.862	0.228	2.69783e-74	3	Calm3
8.39693e-79	0.449388	0.923	0.292	2.71112e-74	3	Sod2
9.41021e-79	0.257281	0.569	0.094	3.03827e-74	3	Mrps18c
9.94455e-79	0.251308	0.674	0.135	3.2108e-74	3	Arhgdia
1.58338e-78	0.522598	0.948	0.284	5.11226e-74	3	Rpl15
1.72621e-78	0.284135	0.705	0.144	5.57342e-74	3	Eif3i
2.44675e-78	0.395197	0.855	0.232	7.89983e-74	3	Cct6a
2.53e-78	0.693776	1	0.876	8.16861e-74	3	Ckb
2.57347e-78	0.569966	0.945	0.368	8.30898e-74	3	Tmed5
2.71884e-78	0.75845	0.908	0.346	8.77831e-74	3	Id3
2.82967e-78	0.264522	0.606	0.106	9.13615e-74	3	Slc39a7
2.95506e-78	0.309103	0.526	0.078	9.54101e-74	3	Mgst1
3.26174e-78	0.487494	0.935	0.289	1.05312e-73	3	Atp5md
3.93219e-78	0.417735	0.852	0.242	1.26959e-73	3	Sar1b
5.08555e-78	0.345434	0.812	0.205	1.64197e-73	3	Lamtor1
6.41363e-78	0.475461	0.938	0.293	2.07077e-73	3	Rpl7a
6.48108e-78	0.333345	0.782	0.188	2.09255e-73	3	Psmc3
6.4838e-78	0.532157	0.938	0.362	2.09342e-73	3	Chst1
7.39611e-78	0.266757	0.772	0.177	2.38798e-73	3	Pomp
8.63963e-78	0.360154	0.708	0.16	2.78948e-73	3	Cgrrf1
1.05919e-77	0.3644	0.732	0.17	3.4198e-73	3	Rwdd1
1.29327e-77	0.537433	0.677	0.149	4.17557e-73	3	Agt
1.30517e-77	0.506742	0.938	0.312	4.21399e-73	3	Cyb5a
1.35406e-77	0.3214	0.683	0.143	4.37185e-73	3	Gaa
1.5407e-77	0.485764	0.969	0.331	4.97446e-73	3	Rpl23a
1.72549e-77	0.28836	0.708	0.149	5.57107e-73	3	Ubxn1
1.79576e-77	0.779427	0.997	0.441	5.79799e-73	3	Cox8a
2.12525e-77	0.279834	0.658	0.131	6.86181e-73	3	Rpl7l1
2.34441e-77	0.585789	0.994	0.494	7.5694e-73	3	Atp5a1
2.35843e-77	0.292296	0.615	0.115	7.61467e-73	3	2300009A05Rik
3.41223e-77	0.4597	0.843	0.251	1.10171e-72	3	Sqle
3.45738e-77	0.280701	0.634	0.125	1.11628e-72	3	Rbis
3.95674e-77	0.354467	0.775	0.197	1.27751e-72	3	Psmc2
4.8237e-77	0.520264	0.911	0.312	1.55743e-72	3	Tagln3
5.27507e-77	0.561569	0.972	0.395	1.70316e-72	3	Dag1
5.28247e-77	0.372976	0.791	0.195	1.70555e-72	3	Cwc15
5.42903e-77	0.380689	0.855	0.238	1.75287e-72	3	Uqcrc1
5.67901e-77	0.299564	0.751	0.17	1.83358e-72	3	Psma5
5.93658e-77	0.259909	0.477	0.061	1.91674e-72	3	Dmrta2
6.00833e-77	0.485651	0.929	0.285	1.93991e-72	3	Gpx4
7.79437e-77	0.296009	0.729	0.165	2.51657e-72	3	Psmb3
8.32045e-77	0.661514	0.988	0.416	2.68642e-72	3	Cox6c
8.89641e-77	0.397162	0.886	0.261	2.87239e-72	3	Dstn
9.19731e-77	0.369648	0.849	0.231	2.96954e-72	3	H2afv
1.1241e-76	0.539008	0.963	0.386	3.6294e-72	3	Vdac2
1.20661e-76	0.28184	0.674	0.136	3.89578e-72	3	Snapin
1.35732e-76	0.566967	0.969	0.347	4.38239e-72	3	Cox6b1
1.46401e-76	0.365194	0.797	0.207	4.72686e-72	3	Psma6
2.04519e-76	0.475123	0.923	0.315	6.60331e-72	3	Naca
2.083e-76	0.304545	0.658	0.136	6.72537e-72	3	Sult1a1
2.32627e-76	0.258159	0.563	0.091	7.51083e-72	3	Snapc5
2.83718e-76	0.267468	0.588	0.103	9.16039e-72	3	Mrps31
3.03817e-76	0.416877	0.88	0.266	9.80933e-72	3	Tmem165
3.31978e-76	0.265594	0.569	0.098	1.07186e-71	3	Gm14325
7.41752e-76	0.338065	0.649	0.132	2.3949e-71	3	Cebpd
7.50919e-76	0.262759	0.588	0.102	2.42449e-71	3	Fdx1
9.16329e-76	0.500751	0.966	0.374	2.95855e-71	3	Shisa4
9.95486e-76	0.297995	0.689	0.144	3.21413e-71	3	Mrpl15
1.02214e-75	0.268167	0.597	0.108	3.30018e-71	3	Derl2
1.11042e-75	0.308236	0.714	0.158	3.58523e-71	3	Ranbp1
1.21674e-75	0.328585	0.72	0.168	3.92848e-71	3	Ssr1
1.49946e-75	0.690433	0.997	0.491	4.84131e-71	3	Cox7c
1.64078e-75	0.453803	0.843	0.253	5.2976e-71	3	Nfkbia
1.70343e-75	0.305421	0.717	0.162	5.49986e-71	3	Idh3g
2.05304e-75	0.633713	0.991	0.46	6.62865e-71	3	H3f3a
2.06371e-75	0.42753	0.932	0.305	6.66309e-71	3	Rbx1
2.18898e-75	0.267782	0.708	0.154	7.06756e-71	3	Lsm6
2.27287e-75	0.284435	0.566	0.098	7.33843e-71	3	Smim8
2.65792e-75	0.544792	0.929	0.371	8.58164e-71	3	Zfp36l1
2.86422e-75	0.750768	1	0.623	9.24772e-71	3	Itm2b
2.86945e-75	0.275268	0.631	0.122	9.26459e-71	3	C1d
3.29633e-75	0.343672	0.84	0.235	1.06429e-70	3	Erp29
3.29846e-75	0.32538	0.742	0.174	1.06497e-70	3	Acaa2
3.84142e-75	0.292953	0.665	0.135	1.24028e-70	3	Lamtor3
4.4587e-75	0.408929	0.877	0.271	1.43958e-70	3	Tmem30a
5.08329e-75	0.709158	0.994	0.464	1.64124e-70	3	Cox4i1
5.49451e-75	0.694824	0.994	0.54	1.77401e-70	3	Prdx1
6.32365e-75	0.367918	0.782	0.205	2.04172e-70	3	Srp19
8.51863e-75	0.321421	0.689	0.152	2.75041e-70	3	Atf4
1.14871e-74	0.433701	0.92	0.288	3.70884e-70	3	Scp2
1.49024e-74	0.520933	0.948	0.347	4.81153e-70	3	Serf2
1.57274e-74	0.355761	0.852	0.238	5.07791e-70	3	Tle5
1.59068e-74	0.316258	0.834	0.223	5.13581e-70	3	Swi5
1.70279e-74	0.363946	0.889	0.245	5.49778e-70	3	Skp1a
2.58343e-74	0.44931	0.929	0.322	8.34113e-70	3	Tkt
2.9926e-74	0.464199	0.96	0.337	9.66221e-70	3	Dnaja1
3.12447e-74	0.272681	0.646	0.132	1.0088e-69	3	Tmem9b
3.22115e-74	0.351342	0.778	0.202	1.04001e-69	3	Ergic3
3.89181e-74	0.305987	0.714	0.16	1.25655e-69	3	Bcas2
4.19876e-74	0.273081	0.652	0.137	1.35565e-69	3	Ctsz
6.25879e-74	0.474205	0.954	0.297	2.02077e-69	3	Rpl27
8.67903e-74	0.316527	0.738	0.177	2.8022e-69	3	Eloc
1.01701e-73	0.29849	0.726	0.171	3.28362e-69	3	Ndufa9
1.03841e-73	0.410423	0.803	0.229	3.35273e-69	3	Timm17a
1.12798e-73	0.286777	0.665	0.142	3.64191e-69	3	Nudcd2
1.49923e-73	0.318178	0.705	0.162	4.84057e-69	3	Copb2
1.58548e-73	0.345711	0.812	0.217	5.11903e-69	3	Aamp
1.68432e-73	0.57437	0.966	0.318	5.43816e-69	3	Rps14
2.42914e-73	0.431065	0.849	0.26	7.84298e-69	3	Pnp
2.77338e-73	0.619467	0.969	0.368	8.95443e-69	3	Actg1
2.92212e-73	0.610116	0.982	0.499	9.43463e-69	3	Car2
3.93611e-73	0.54386	0.994	0.509	1.27085e-68	3	Grina
4.11285e-73	0.290481	0.723	0.162	1.32792e-68	3	Tsen34
4.35343e-73	0.450717	0.908	0.26	1.40559e-68	3	Rps16
4.49737e-73	0.382961	0.88	0.246	1.45207e-68	3	Rps5
4.5827e-73	0.550093	0.972	0.404	1.47962e-68	3	Eno1
4.99703e-73	0.255583	0.637	0.125	1.61339e-68	3	Mrps18a
6.75732e-73	0.474793	0.935	0.298	2.18174e-68	3	Rpl9
7.29189e-73	0.343484	0.815	0.222	2.35433e-68	3	Hmgn1
9.06368e-73	0.335436	0.763	0.19	2.92639e-68	3	Echs1
9.64165e-73	0.260808	0.572	0.101	3.113e-68	3	Vps28
1.1312e-72	0.289004	0.785	0.202	3.65231e-68	3	Cox7a2l
1.1805e-72	0.499417	0.966	0.355	3.81149e-68	3	Tmbim6
1.27718e-72	0.314863	0.763	0.188	4.12364e-68	3	Glo1
1.50851e-72	0.569502	0.997	0.515	4.87051e-68	3	Mpc1
2.12534e-72	0.436517	0.905	0.315	6.86207e-68	3	Sdhb
2.19857e-72	0.595436	0.954	0.457	7.09852e-68	3	Hapln1
3.95724e-72	0.371628	0.446	0.058	1.27767e-67	3	Nupr1
4.05143e-72	0.317723	0.683	0.158	1.30809e-67	3	Smndc1
4.52894e-72	0.298643	0.788	0.207	1.46226e-67	3	Eef1d
4.76225e-72	0.285984	0.662	0.142	1.53759e-67	3	Pigx
4.97462e-72	0.607112	1	0.58	1.60616e-67	3	Ldhb
5.22871e-72	0.573298	0.985	0.473	1.68819e-67	3	Syt11
5.29251e-72	0.615194	0.972	0.362	1.70879e-67	3	Cfl1
5.33623e-72	0.296572	0.668	0.144	1.72291e-67	3	Nol7
6.50926e-72	0.518528	0.954	0.31	2.10164e-67	3	Rpl28
9.57254e-72	0.569715	0.954	0.404	3.09069e-67	3	Zfp36l2
1.12281e-71	0.469993	0.92	0.289	3.6252e-67	3	Rpl8
1.31245e-71	0.308751	0.662	0.149	4.2375e-67	3	Tmem126a
1.6487e-71	0.398905	0.846	0.268	5.32316e-67	3	Tmem106b
1.8525e-71	0.362563	0.791	0.214	5.98118e-67	3	Mrpl42
1.98074e-71	0.284653	0.717	0.168	6.3952e-67	3	Cope
1.99039e-71	0.394107	0.834	0.24	6.42639e-67	3	Hsp90aa1
2.35289e-71	0.429548	0.926	0.309	7.59678e-67	3	Npm1
2.449e-71	0.423835	0.892	0.294	7.90709e-67	3	Lrrc4b
2.48896e-71	0.301619	0.782	0.2	8.03609e-67	3	Derl1
2.83454e-71	0.467608	0.942	0.309	9.15189e-67	3	Rpl30
3.45203e-71	0.311237	0.668	0.152	1.11456e-66	3	Rap2b
3.49674e-71	0.360354	0.766	0.208	1.12899e-66	3	Yipf5
3.94112e-71	0.26267	0.72	0.171	1.27247e-66	3	Eif3f
4.11585e-71	0.330291	0.822	0.223	1.32888e-66	3	Eef1b2
4.35988e-71	0.385439	0.846	0.25	1.40768e-66	3	Psmd7
4.44628e-71	0.442305	0.948	0.305	1.43557e-66	3	Rps15a
4.48941e-71	0.635155	1	0.48	1.4495e-66	3	Calm1
6.1013e-71	0.371598	0.902	0.26	1.96993e-66	3	Rpl7
6.50465e-71	0.253134	0.557	0.1	2.10016e-66	3	Commd4
1.03026e-70	0.355809	0.782	0.214	3.32642e-66	3	Thoc7
1.1312e-70	0.322535	0.723	0.182	3.6523e-66	3	Ube2m
1.24222e-70	0.255311	0.6	0.115	4.01075e-66	3	Tgoln1
1.40314e-70	0.378497	0.822	0.245	4.53033e-66	3	Psmd12
1.43148e-70	0.548711	0.975	0.448	4.62183e-66	3	Slc9a3r1
1.81224e-70	0.333927	0.788	0.208	5.85117e-66	3	Acadm
2.08263e-70	0.303979	0.668	0.149	6.7242e-66	3	Lysmd2
2.32248e-70	0.32382	0.775	0.205	7.4986e-66	3	Anxa5
2.40575e-70	0.345875	0.757	0.203	7.76743e-66	3	Caml
2.97027e-70	0.329809	0.751	0.191	9.59012e-66	3	Nsa2
4.85198e-70	0.640501	0.969	0.386	1.56656e-65	3	Fabp7
5.26443e-70	0.409659	1	0.783	1.69973e-65	3	Hepacam
9.92133e-70	0.412706	0.763	0.215	3.2033e-65	3	Gm9925
1.074e-69	0.349531	0.794	0.22	3.46762e-65	3	Tm2d1
1.19282e-69	0.342969	0.868	0.248	3.85125e-65	3	Rpl14
1.21123e-69	0.457758	0.92	0.337	3.91069e-65	3	Cystm1
1.51915e-69	0.739988	0.988	0.464	4.90488e-65	3	Ppia
2.60113e-69	0.330389	0.778	0.214	8.39826e-65	3	Tsn
2.65591e-69	0.584965	0.997	0.548	8.57514e-65	3	Selenop
2.76416e-69	0.371961	0.806	0.236	8.92463e-65	3	Elovl2
2.84348e-69	0.27117	0.726	0.174	9.18074e-65	3	Arpp19
2.94597e-69	0.309003	0.686	0.162	9.51164e-65	3	Yae1d1
3.27622e-69	0.329073	0.782	0.208	1.05779e-64	3	Idh3a
4.50657e-69	0.42247	0.905	0.309	1.45504e-64	3	Dnaja2
4.88728e-69	0.548089	0.988	0.485	1.57796e-64	3	Atp5b
4.95479e-69	0.384394	1	0.872	1.59975e-64	3	Bcan
5.98019e-69	0.331581	0.757	0.196	1.93082e-64	3	Srpr
6.18217e-69	0.313035	0.729	0.183	1.99604e-64	3	Hagh
8.06364e-69	0.497944	0.76	0.221	2.60351e-64	3	Thrsp
8.66581e-69	0.431652	0.935	0.334	2.79793e-64	3	Cbx3
9.97387e-69	0.431642	0.932	0.323	3.22026e-64	3	Ptms
1.02141e-68	0.276066	0.6	0.122	3.29783e-64	3	Ppp1r1a
1.04974e-68	0.543549	0.96	0.36	3.38931e-64	3	Rpl19
1.17038e-68	0.363288	0.852	0.259	3.77882e-64	3	Hnrnpf
1.51562e-68	0.405705	0.898	0.31	4.89349e-64	3	Vdac3
1.91598e-68	0.358333	0.877	0.268	6.18612e-64	3	Rps27
2.05376e-68	0.270051	0.658	0.146	6.63099e-64	3	Sap30l
2.13096e-68	0.496216	0.951	0.379	6.88023e-64	3	Baalc
2.18327e-68	0.546127	0.978	0.479	7.04912e-64	3	Timp3
2.42171e-68	0.314386	0.686	0.164	7.81899e-64	3	Rrp8
2.72039e-68	0.3395	0.8	0.224	8.78332e-64	3	Sqstm1
2.76511e-68	0.280979	0.828	0.229	8.92772e-64	3	Cnp
4.35226e-68	0.538575	0.972	0.378	1.40521e-63	3	Selenow
4.50745e-68	0.558267	0.982	0.543	1.45532e-63	3	Ezr
4.52834e-68	0.350061	0.726	0.194	1.46207e-63	3	Snrnp27
5.39669e-68	0.262171	0.689	0.158	1.74243e-63	3	Cript
5.5555e-68	0.340119	1	0.906	1.7937e-63	3	Ttyh1
6.90792e-68	0.461442	0.868	0.301	2.23036e-63	3	Por
7.06156e-68	0.275659	0.615	0.129	2.27996e-63	3	Olig1
7.99269e-68	0.301604	0.671	0.157	2.5806e-63	3	Arl6ip5
9.12384e-68	0.725079	0.837	0.35	2.94582e-63	3	Hes5
9.22219e-68	0.358046	0.902	0.278	2.97757e-63	3	Rpl29
1.17992e-67	0.409383	0.917	0.316	3.80959e-63	3	Rheb
1.27939e-67	0.297031	0.677	0.159	4.13076e-63	3	Clcc1
1.36709e-67	0.836451	1	0.666	4.41391e-63	3	Mt3
1.57675e-67	0.362308	0.729	0.185	5.09084e-63	3	Gm17750
1.63643e-67	0.253904	0.643	0.139	5.28355e-63	3	Erh
1.70673e-67	0.376306	0.806	0.245	5.51052e-63	3	Rnf215
1.98404e-67	0.307252	0.791	0.213	6.40589e-63	3	Ube2s
1.98693e-67	0.262362	0.692	0.163	6.41521e-63	3	Arpc5l
2.63813e-67	0.454089	0.935	0.359	8.51772e-63	3	Vdac1
3.83101e-67	0.53465	0.982	0.516	1.23692e-62	3	Aplp2
4.39548e-67	0.540993	0.849	0.282	1.41917e-62	3	Hopx
4.52751e-67	0.292999	0.782	0.208	1.4618e-62	3	Snrpd3
5.47722e-67	0.311115	0.751	0.2	1.76843e-62	3	Pdha1
7.68749e-67	0.534266	0.978	0.515	2.48206e-62	3	Eva1a
7.93352e-67	0.414248	0.895	0.311	2.5615e-62	3	Acadl
9.65549e-67	0.262505	0.674	0.156	3.11747e-62	3	Wdr61
1.03802e-66	0.339076	0.757	0.206	3.35146e-62	3	Cdc42ep4
1.65636e-66	0.291998	0.769	0.204	5.34789e-62	3	Selenot
1.86509e-66	0.294331	0.708	0.177	6.02181e-62	3	Phyh
2.46788e-66	0.322926	0.757	0.199	7.96805e-62	3	Pxmp2
3.4643e-66	0.438709	0.951	0.374	1.11852e-61	3	Micos10
3.50128e-66	0.349113	0.822	0.249	1.13046e-61	3	Bzw1
3.52095e-66	0.516988	0.991	0.477	1.13681e-61	3	Mlc1
4.0458e-66	0.489101	0.969	0.437	1.30627e-61	3	Ndfip1
5.59668e-66	0.258065	0.578	0.118	1.807e-61	3	Slc35a2
5.62105e-66	0.251562	0.622	0.133	1.81487e-61	3	Rtf2
6.88079e-66	0.497058	0.988	0.427	2.2216e-61	3	Hmgb1
8.4358e-66	0.253625	0.637	0.142	2.72367e-61	3	Tram1
9.0651e-66	0.359063	0.818	0.247	2.92685e-61	3	Actr10
9.58923e-66	0.43925	0.868	0.309	3.09607e-61	3	Trib2
1.02972e-65	0.491529	1	0.728	3.32464e-61	3	Fam107a
1.103e-65	0.511073	0.914	0.303	3.56126e-61	3	Rps10
1.11562e-65	0.500552	0.929	0.389	3.60202e-61	3	Spry2
1.21245e-65	0.346039	0.769	0.22	3.91464e-61	3	Pex13
1.25629e-65	0.342182	0.735	0.199	4.05619e-61	3	Tmem218
1.59069e-65	0.349882	0.825	0.251	5.13585e-61	3	Rpn2
1.61887e-65	0.319106	0.803	0.23	5.22685e-61	3	Psma1
2.17134e-65	0.495546	0.938	0.322	7.01061e-61	3	Rpl11
2.5239e-65	0.36044	0.938	0.304	8.14892e-61	3	Rps25
2.73644e-65	0.473856	0.966	0.393	8.83513e-61	3	Gnai2
2.91129e-65	0.261143	0.695	0.17	9.39969e-61	3	Psmd2
2.92613e-65	0.367037	0.806	0.246	9.44759e-61	3	Cdkn1b
4.46373e-65	0.383871	0.834	0.263	1.4412e-60	3	Gclm
4.56838e-65	0.287519	0.794	0.221	1.47499e-60	3	Arf1
4.92597e-65	0.338038	0.769	0.22	1.59045e-60	3	Cirbp
5.54819e-65	0.323739	0.843	0.246	1.79134e-60	3	Smarcb1
5.67928e-65	0.301412	0.769	0.212	1.83367e-60	3	Bnip3l
6.19888e-65	0.352815	0.809	0.247	2.00143e-60	3	Vamp2
6.36963e-65	0.457949	0.957	0.405	2.05656e-60	3	Snx3
6.83815e-65	0.327365	0.788	0.225	2.20783e-60	3	Clptm1
1.0397e-64	0.568782	0.997	0.525	3.35688e-60	3	Tmem47
1.05924e-64	0.376819	0.846	0.267	3.41998e-60	3	Foxg1
1.12763e-64	0.276653	0.622	0.14	3.64079e-60	3	Cdk2ap1
1.14036e-64	0.466396	0.997	0.765	3.68189e-60	3	Ntsr2
1.43424e-64	0.406712	0.902	0.325	4.63073e-60	3	Dpm1
1.52749e-64	0.424846	0.898	0.285	4.93181e-60	3	Rpl34
1.55588e-64	0.275774	0.658	0.156	5.02347e-60	3	Slc35b1
1.70403e-64	0.432188	0.905	0.337	5.50179e-60	3	Lap3
1.87002e-64	0.29716	0.8	0.22	6.03773e-60	3	Hspd1
2.00786e-64	0.427003	0.889	0.291	6.48277e-60	3	Rpl36
2.02292e-64	0.346059	0.852	0.262	6.53141e-60	3	Rab18
2.26861e-64	0.273733	0.677	0.165	7.32467e-60	3	Rnd2
2.35195e-64	0.266592	0.637	0.149	7.59373e-60	3	Aarsd1
2.37724e-64	0.382516	1	0.956	7.67541e-60	3	Ptn
2.42659e-64	0.481745	0.929	0.37	7.83475e-60	3	Lhx2
2.56662e-64	0.304775	0.735	0.194	8.28685e-60	3	Mrpl18
2.65433e-64	0.404384	0.929	0.318	8.57004e-60	3	Rpl37
2.81376e-64	0.323336	0.714	0.195	9.08478e-60	3	6430590A07Rik
3.0508e-64	0.30541	0.769	0.217	9.85012e-60	3	Cfl2
3.82826e-64	0.267078	0.686	0.171	1.23603e-59	3	Tiprl
4.03985e-64	0.577199	0.991	0.489	1.30435e-59	3	Hsp90ab1
4.42794e-64	0.50963	0.991	0.541	1.42965e-59	3	Pou3f3
5.48994e-64	0.329697	0.8	0.235	1.77254e-59	3	Clcn4
5.7538e-64	0.390472	0.911	0.311	1.85773e-59	3	Aldh2
8.74208e-64	0.439586	0.926	0.358	2.82256e-59	3	Hsd17b12
9.20693e-64	0.26956	0.735	0.192	2.97264e-59	3	Bpgm
1.25871e-63	0.254874	0.732	0.194	4.06401e-59	3	Myl12b
1.37413e-63	0.736817	0.997	0.454	4.43666e-59	3	Fth1
1.52972e-63	0.344634	0.772	0.227	4.939e-59	3	Ccdc28b
1.61694e-63	0.280322	0.655	0.155	5.22063e-59	3	Bhlhe41
1.88507e-63	0.37946	0.84	0.282	6.08631e-59	3	Zfp24
1.95744e-63	0.285949	0.615	0.143	6.31998e-59	3	Herpud1
2.2877e-63	0.521386	0.991	0.484	7.38631e-59	3	Rcn2
2.65408e-63	0.361505	0.797	0.243	8.56921e-59	3	Kcnj16
3.08601e-63	0.402286	0.898	0.318	9.96382e-59	3	1110004F10Rik
3.11509e-63	0.287979	0.68	0.168	1.00577e-58	3	Zmat2
3.86601e-63	0.331844	0.892	0.292	1.24822e-58	3	Rbm3
3.96504e-63	0.391844	0.812	0.271	1.28019e-58	3	Npc1
4.06883e-63	0.282747	0.754	0.197	1.3137e-58	3	Clpp
4.1515e-63	0.529576	0.978	0.569	1.34039e-58	3	Mat2a
4.19117e-63	0.283374	0.538	0.107	1.3532e-58	3	Apln
4.22123e-63	0.389105	0.834	0.278	1.36291e-58	3	Pik3ip1
4.40205e-63	0.377017	0.895	0.312	1.42129e-58	3	Cadm4
4.83175e-63	0.40761	0.883	0.312	1.56003e-58	3	Atp6v1e1
5.06667e-63	0.414612	0.938	0.319	1.63588e-58	3	Rps13
7.69343e-63	0.397884	0.911	0.324	2.48398e-58	3	Rps2
8.41554e-63	0.444896	0.932	0.299	2.71713e-58	3	Rps23
1.40361e-62	0.481845	0.975	0.438	4.53183e-58	3	Sec62
1.54745e-62	0.28386	0.674	0.17	4.99627e-58	3	Rbm4b
1.55547e-62	0.399753	0.886	0.307	5.02216e-58	3	Eif3c
1.6665e-62	0.259677	0.615	0.142	5.38064e-58	3	Midn
3.10085e-62	0.418851	0.843	0.297	1.00117e-57	3	Cyp2d22
3.2656e-62	0.751692	1	0.614	1.05437e-57	3	Dbi
3.8183e-62	0.266146	0.677	0.172	1.23281e-57	3	Fkbp2
3.92397e-62	0.404955	0.932	0.348	1.26693e-57	3	Timm23
4.45954e-62	0.307394	0.714	0.19	1.43985e-57	3	Dhcr24
4.8361e-62	0.499271	0.997	0.709	1.56143e-57	3	Psap
5.19171e-62	0.268296	0.698	0.18	1.67625e-57	3	Cct8
5.82899e-62	0.316761	0.84	0.26	1.88201e-57	3	Sdhc
6.01343e-62	0.349552	0.551	0.118	1.94156e-57	3	Id1
6.13162e-62	0.25862	0.662	0.158	1.97972e-57	3	Pdap1
7.16377e-62	0.41594	0.862	0.268	2.31297e-57	3	Rpl37a
8.5581e-62	0.323077	0.822	0.247	2.76315e-57	3	Nfe2l2
1.13361e-61	0.329253	0.788	0.226	3.6601e-57	3	Fdps
1.31996e-61	0.322782	0.72	0.197	4.26176e-57	3	Hbegf
1.48585e-61	0.541601	1	0.642	4.79736e-57	3	Pantr1
1.55244e-61	0.288995	0.646	0.153	5.01238e-57	3	Ndp
1.59851e-61	0.286318	0.714	0.194	5.16111e-57	3	Tcp1
2.77919e-61	0.383899	0.862	0.299	8.97317e-57	3	Copb1
3.09861e-61	0.542325	0.785	0.276	1.00045e-56	3	Igfbp2
4.40445e-61	0.340859	0.674	0.179	1.42207e-56	3	Coq10b
4.5128e-61	0.473109	0.988	0.486	1.45705e-56	3	Suclg1
4.70937e-61	0.33449	0.868	0.28	1.52052e-56	3	Rpl39
6.54539e-61	0.308287	0.754	0.217	2.11331e-56	3	Pdhb
7.86396e-61	0.376646	0.92	0.338	2.53904e-56	3	Gnb2
8.93797e-61	0.285003	0.748	0.205	2.8858e-56	3	Cct3
1.10581e-60	0.386476	0.892	0.331	3.57033e-56	3	Srsf7
1.15522e-60	0.360735	0.865	0.293	3.72984e-56	3	Rab5a
1.46197e-60	0.345367	0.843	0.279	4.72026e-56	3	Ndufa10
1.94893e-60	0.360687	0.843	0.285	6.2925e-56	3	Ssu72
2.22492e-60	0.43284	0.932	0.37	7.1836e-56	3	Gprc5b
2.40191e-60	0.278522	0.575	0.128	7.75506e-56	3	Zcchc18
2.49522e-60	0.25838	0.625	0.146	8.05632e-56	3	Gnptg
2.61537e-60	0.456699	0.966	0.444	8.44424e-56	3	Dnajc3
3.49041e-60	0.354217	0.831	0.275	1.12695e-55	3	Nudt9
3.76863e-60	0.27833	0.825	0.256	1.21678e-55	3	Fis1
4.23288e-60	0.312695	0.797	0.239	1.36667e-55	3	Ldha
4.36208e-60	0.257831	0.803	0.238	1.40838e-55	3	Rack1
5.16441e-60	0.465889	0.978	0.482	1.66743e-55	3	Hnrnpk
8.38017e-60	0.331519	0.908	0.3	2.70571e-55	3	Rplp2
9.44341e-60	0.378086	0.812	0.266	3.04899e-55	3	Dbndd2
9.47738e-60	0.294023	0.68	0.179	3.05996e-55	3	Slc33a1
9.77769e-60	0.285892	0.674	0.177	3.15692e-55	3	Haghl
9.79518e-60	0.339834	0.64	0.163	3.16257e-55	3	Gadd45g
1.13025e-59	0.377713	0.846	0.302	3.64923e-55	3	Mob4
1.23201e-59	0.260971	0.6	0.141	3.97778e-55	3	Hmgb2
1.87729e-59	0.39395	0.905	0.312	6.06122e-55	3	Rpl17
2.80665e-59	0.364541	0.852	0.27	9.06183e-55	3	Rps26
3.65351e-59	0.25694	0.622	0.152	1.17961e-54	3	Ankra2
3.9815e-59	0.393676	0.855	0.307	1.28551e-54	3	Zfand5
4.02498e-59	0.506663	0.972	0.408	1.29955e-54	3	Rpl21
4.80199e-59	0.303419	0.797	0.242	1.55042e-54	3	B230219D22Rik
4.89332e-59	0.528441	0.935	0.426	1.57991e-54	3	Tsc22d3
4.99486e-59	0.374939	0.812	0.27	1.61269e-54	3	Bhlhe40
1.09798e-58	0.292108	0.745	0.216	3.54504e-54	3	Dld
1.20818e-58	0.336016	0.757	0.226	3.90085e-54	3	Rida
1.62e-58	0.403678	0.88	0.334	5.23049e-54	3	Pdcd10
1.91609e-58	0.282294	0.649	0.169	6.18649e-54	3	Tmem41b
1.92344e-58	0.44653	0.954	0.34	6.2102e-54	3	Rpl23
2.31023e-58	0.438324	0.957	0.418	7.45905e-54	3	Rdx
2.52603e-58	0.284062	0.837	0.273	8.15581e-54	3	Rpl12
3.66932e-58	0.262192	0.612	0.148	1.18471e-53	3	Fndc5
4.09991e-58	0.376195	0.911	0.322	1.32374e-53	3	Rpl3
5.10481e-58	0.552011	0.975	0.417	1.64819e-53	3	Rpl13
5.21548e-58	0.263968	0.782	0.237	1.68392e-53	3	Rpl10
5.29143e-58	0.296618	0.797	0.241	1.70844e-53	3	Set
5.75853e-58	0.324113	0.794	0.248	1.85926e-53	3	Smpd2
6.08383e-58	0.39568	0.843	0.3	1.96428e-53	3	Scara3
6.82667e-58	0.313815	0.809	0.257	2.20413e-53	3	Ptov1
1.34319e-57	0.418384	0.929	0.355	4.33674e-53	3	Rps7
1.44816e-57	0.33785	0.742	0.227	4.67568e-53	3	Sox8
1.57797e-57	0.261492	0.695	0.19	5.09478e-53	3	Psmc1
2.08449e-57	0.500621	0.975	0.497	6.73018e-53	3	Ptma
2.08631e-57	0.262291	0.609	0.146	6.73607e-53	3	Prdm16os
2.23058e-57	0.275694	0.769	0.233	7.20189e-53	3	Scamp2
2.24788e-57	0.344825	0.895	0.309	7.25771e-53	3	Rps18
2.57575e-57	0.353314	0.892	0.297	8.31633e-53	3	Rpl35a
3.85605e-57	0.291183	0.729	0.21	1.245e-52	3	Orc6
3.97751e-57	0.275843	0.665	0.18	1.28422e-52	3	Atp6v1d
4.23665e-57	0.260304	0.665	0.172	1.36789e-52	3	Mrps6
4.77541e-57	0.302192	0.757	0.223	1.54184e-52	3	Bdh1
4.89423e-57	0.361079	0.898	0.317	1.5802e-52	3	Rps15
5.10907e-57	0.506037	0.997	0.721	1.64957e-52	3	Sat1
5.19851e-57	0.309903	0.831	0.263	1.67844e-52	3	Rpl38
5.95988e-57	0.29831	0.772	0.235	1.92427e-52	3	Psmd13
6.75317e-57	0.332397	0.788	0.249	2.1804e-52	3	Fam162a
6.97675e-57	0.296732	0.671	0.176	2.25258e-52	3	Rbp1
1.37473e-56	0.260852	0.68	0.188	4.43858e-52	3	Ddrgk1
1.75061e-56	0.396175	0.871	0.343	5.65218e-52	3	Erlec1
1.79916e-56	0.494566	0.997	0.608	5.80894e-52	3	Slc25a3
2.40336e-56	0.445037	0.994	0.685	7.75973e-52	3	Acsl6
2.66646e-56	0.268571	0.726	0.209	8.6092e-52	3	Sod1
2.73108e-56	0.334699	0.874	0.312	8.81783e-52	3	Rac1
3.71873e-56	0.434724	0.945	0.382	1.20067e-51	3	Marc2
4.7073e-56	0.425606	0.88	0.349	1.51985e-51	3	S100b
4.86538e-56	0.359897	0.769	0.251	1.57089e-51	3	Gsdme
5.2306e-56	0.513144	1	0.741	1.6888e-51	3	Scd2
7.89894e-56	0.433013	0.963	0.438	2.55033e-51	3	Elovl5
9.41936e-56	0.379107	0.932	0.348	3.04123e-51	3	Rps9
1.00684e-55	0.370435	0.8	0.275	3.25079e-51	3	Amer2
1.05543e-55	0.376442	0.92	0.358	3.40768e-51	3	Arf4
1.12209e-55	0.341569	0.865	0.304	3.62289e-51	3	Ptges3
1.13466e-55	0.37792	0.871	0.333	3.66347e-51	3	Uqcrc2
1.36114e-55	0.347205	0.883	0.334	4.39471e-51	3	Psmb2
1.55158e-55	0.279593	0.692	0.195	5.0096e-51	3	Tmbim1
1.56298e-55	0.259257	0.671	0.18	5.04638e-51	3	Rnf11
1.88346e-55	0.348764	0.865	0.315	6.08114e-51	3	Psmd4
1.96906e-55	0.280243	0.723	0.211	6.35749e-51	3	Manbal
2.42524e-55	0.308597	0.788	0.248	7.83036e-51	3	Mocs2
2.44371e-55	0.258118	0.572	0.134	7.89001e-51	3	Pdpn
3.37569e-55	0.273792	0.702	0.197	1.08991e-50	3	Ddx1
3.88433e-55	0.496939	0.978	0.626	1.25413e-50	3	Camk2n1
4.25525e-55	0.264257	0.806	0.257	1.37389e-50	3	Calm2
4.30471e-55	0.257576	0.825	0.265	1.38986e-50	3	Myl6
4.93296e-55	0.402772	0.948	0.417	1.5927e-50	3	Ywhaz
6.32374e-55	0.368954	0.849	0.313	2.04175e-50	3	Tmx3
7.05563e-55	0.253914	0.72	0.205	2.27805e-50	3	Cat
9.91077e-55	0.274802	0.754	0.227	3.19989e-50	3	Smim10l1
1.2311e-54	0.350868	0.846	0.269	3.97484e-50	3	Rpl32
1.2333e-54	0.26655	0.726	0.211	3.98195e-50	3	Rsl1d1
1.26615e-54	0.251275	0.84	0.261	4.088e-50	3	Rps28
1.29482e-54	0.372207	0.852	0.313	4.18059e-50	3	Ctso
1.5259e-54	0.368738	0.871	0.33	4.92668e-50	3	Psat1
1.86181e-54	0.44901	0.985	0.526	6.01124e-50	3	Lamp2
2.09156e-54	0.346121	0.84	0.294	6.75301e-50	3	Idh1
2.54691e-54	0.279574	0.671	0.19	8.22322e-50	3	Snw1
2.64992e-54	0.274833	0.631	0.166	8.55581e-50	3	Gpr162
3.4782e-54	0.25159	0.711	0.205	1.12301e-49	3	Arpc5
3.76536e-54	0.426689	0.972	0.505	1.21572e-49	3	Atp5c1
6.38e-54	0.305169	0.855	0.303	2.05991e-49	3	Rpl10a
8.10947e-54	0.372048	0.923	0.353	2.61831e-49	3	Rpl26
8.31994e-54	0.368455	0.883	0.343	2.68626e-49	3	Polr3h
9.29601e-54	0.270165	0.708	0.206	3.0014e-49	3	Cdv3
1.44192e-53	0.267	0.637	0.169	4.65552e-49	3	Plaat3
1.74293e-53	0.350542	0.886	0.351	5.6274e-49	3	Eif4a1
2.16889e-53	0.398678	0.862	0.331	7.0027e-49	3	2310022B05Rik
2.34932e-53	0.477548	0.948	0.377	7.58524e-49	3	Rps8
2.3507e-53	0.282057	0.877	0.305	7.58969e-49	3	Rpl5
2.52337e-53	0.387276	0.948	0.42	8.1472e-49	3	Capza2
3.16664e-53	0.436679	0.942	0.435	1.02241e-48	3	Rpl6
3.18904e-53	0.319958	0.778	0.248	1.02965e-48	3	Abhd6
3.281e-53	0.283162	0.778	0.253	1.05934e-48	3	Ywhab
3.3252e-53	0.295909	0.757	0.243	1.07361e-48	3	Acp1
3.44043e-53	0.438015	0.957	0.46	1.11081e-48	3	Canx
3.7309e-53	0.390733	0.942	0.393	1.2046e-48	3	Lmbrd1
4.2723e-53	0.296891	0.729	0.22	1.3794e-48	3	Dhrs3
4.55757e-53	0.261834	0.68	0.194	1.4715e-48	3	Aimp1
5.54627e-53	0.284489	0.831	0.276	1.79072e-48	3	Rplp0
5.79896e-53	0.290873	0.763	0.243	1.87231e-48	3	Igsf8
8.54638e-53	0.362489	0.855	0.294	2.75937e-48	3	Rps11
9.38025e-53	0.263952	0.591	0.155	3.0286e-48	3	Dusp6
1.21865e-52	0.684279	1	0.497	3.93466e-48	3	Actb
1.22862e-52	0.416572	0.951	0.473	3.96684e-48	3	Rab14
1.38558e-52	0.400693	0.88	0.354	4.47364e-48	3	Usp2
1.46886e-52	0.272861	0.523	0.123	4.7425e-48	3	Ifi27
1.57941e-52	0.334721	0.849	0.311	5.09943e-48	3	Ube2l3
1.63017e-52	0.26717	0.622	0.167	5.26333e-48	3	Cox11
1.75458e-52	0.368602	0.831	0.255	5.665e-48	3	Fau
1.80679e-52	0.251466	0.68	0.195	5.83359e-48	3	Naxd
1.85943e-52	0.333503	0.889	0.326	6.00354e-48	3	Hadhb
2.49994e-52	0.337216	0.858	0.318	8.07155e-48	3	Anapc16
2.58618e-52	0.253099	0.483	0.104	8.34999e-48	3	Ephx1
2.95153e-52	0.380874	0.908	0.375	9.52961e-48	3	Purb
3.03662e-52	0.462888	0.972	0.515	9.80434e-48	3	Hmgn3
3.2247e-52	0.353127	0.883	0.333	1.04116e-47	3	Pts
3.64667e-52	0.330129	0.871	0.329	1.1774e-47	3	Ndufs3
3.86593e-52	0.275278	0.757	0.24	1.24819e-47	3	Akirin2
3.93233e-52	0.291416	0.775	0.25	1.26963e-47	3	Fasn
3.96023e-52	0.286127	0.732	0.236	1.27864e-47	3	Dnajc8
4.34872e-52	0.325141	0.818	0.257	1.40407e-47	3	Rpl18a
7.73562e-52	0.470738	0.991	0.575	2.4976e-47	3	Pcdh10
9.10457e-52	0.28712	0.791	0.265	2.93959e-47	3	Ociad1
1.05993e-51	0.332498	0.886	0.333	3.42219e-47	3	Psmc6
1.18485e-51	0.272019	0.751	0.238	3.82553e-47	3	Eny2
1.37686e-51	0.286755	0.735	0.235	4.44546e-47	3	Ndfip2
1.38918e-51	0.288073	0.643	0.185	4.48523e-47	3	A930005H10Rik
1.41742e-51	0.281044	0.742	0.231	4.57644e-47	3	Cops5
1.46354e-51	0.31473	0.883	0.33	4.72534e-47	3	Ybx1
1.90463e-51	0.325998	0.874	0.326	6.14949e-47	3	Pea15a
2.21997e-51	0.362767	0.877	0.338	7.16761e-47	3	Nfic
2.25541e-51	0.257407	0.705	0.21	7.28205e-47	3	Akirin1
2.72819e-51	0.46253	0.975	0.507	8.80852e-47	3	Abhd3
2.96465e-51	0.345006	0.846	0.315	9.57197e-47	3	Pfdn1
3.30531e-51	0.3749	0.92	0.38	1.06719e-46	3	Pnkd
4.11166e-51	0.283624	0.732	0.231	1.32753e-46	3	Cisd2
4.37178e-51	0.412961	0.994	0.731	1.41152e-46	3	Klf9
4.55002e-51	0.257381	0.689	0.205	1.46907e-46	3	Pex2
4.97191e-51	0.296487	0.76	0.248	1.60528e-46	3	Gatad1
5.58208e-51	0.378646	0.923	0.362	1.80229e-46	3	Slc25a33
5.75926e-51	0.417655	0.954	0.463	1.85949e-46	3	Vapa
5.85238e-51	0.284228	0.754	0.233	1.88956e-46	3	Hddc2
7.11221e-51	0.370241	0.938	0.408	2.29632e-46	3	Rhoa
7.22297e-51	0.365177	0.871	0.346	2.33208e-46	3	Kctd5
1.72692e-50	0.319753	0.8	0.284	5.57572e-46	3	Bbip1
2.02896e-50	0.315866	0.782	0.271	6.55091e-46	3	Irf2bp2
2.13116e-50	0.259503	0.689	0.204	6.88087e-46	3	Wbp2
2.54582e-50	0.454031	0.926	0.431	8.2197e-46	3	Gm35188
3.57014e-50	0.362782	0.822	0.308	1.15269e-45	3	Ppp1r3c
5.30831e-50	0.250536	0.585	0.157	1.71389e-45	3	Dhcr7
5.6371e-50	0.295074	0.742	0.242	1.82005e-45	3	4933431E20Rik
8.11079e-50	0.398102	0.978	0.478	2.61873e-45	3	Cdc42
9.75661e-50	0.382601	0.797	0.268	3.15012e-45	3	Ftl1
1.36764e-49	0.29882	0.809	0.285	4.41571e-45	3	Wscd1
1.85632e-49	0.418711	0.982	0.532	5.99351e-45	3	Soat1
2.06089e-49	0.319148	0.772	0.272	6.65399e-45	3	Atad1
2.40511e-49	0.30426	0.84	0.301	7.76538e-45	3	Vps35
2.62058e-49	0.40146	0.908	0.402	8.46106e-45	3	Slc13a5
3.39833e-49	0.326484	0.843	0.314	1.09722e-44	3	Tm9sf4
3.55276e-49	0.404101	0.978	0.485	1.14708e-44	3	Cnn3
4.48175e-49	0.403496	0.908	0.353	1.44702e-44	3	Rps27a
5.91114e-49	0.295255	0.751	0.256	1.90853e-44	3	Gtf2a2
6.96796e-49	0.256468	0.711	0.223	2.24975e-44	3	Sars
7.95491e-49	0.391532	0.905	0.337	2.5684e-44	3	Rpl41
9.43369e-49	0.321995	0.843	0.308	3.04586e-44	3	Ufl1
1.13646e-48	0.312549	0.889	0.353	3.6693e-44	3	Prkar1a
1.18661e-48	0.295995	0.763	0.255	3.8312e-44	3	Efhd2
1.26867e-48	0.297918	0.812	0.288	4.09615e-44	3	Nucks1
1.35212e-48	0.366269	0.942	0.411	4.3656e-44	3	Ndufv2
1.74171e-48	0.297837	0.828	0.302	5.62347e-44	3	Ube2n
2.09318e-48	0.537125	0.988	0.454	6.75824e-44	3	Tpt1
3.75378e-48	0.26859	0.729	0.242	1.21198e-43	3	Ssbp1
3.75854e-48	0.481444	0.954	0.516	1.21352e-43	3	Gm20713
4.84494e-48	0.292309	0.886	0.346	1.56429e-43	3	Clta
7.38519e-48	0.409809	0.978	0.535	2.38446e-43	3	Morf4l1
7.45025e-48	0.280202	0.785	0.269	2.40546e-43	3	Klf3
9.1963e-48	0.304952	0.898	0.333	2.96921e-43	3	Rps3a1
9.65005e-48	0.299349	0.849	0.309	3.11571e-43	3	Rab21
1.46664e-47	0.410374	0.988	0.703	4.73534e-43	3	Slc7a10
1.48649e-47	0.277267	0.892	0.349	4.79942e-43	3	Eef2
2.02637e-47	0.327327	0.898	0.384	6.54255e-43	3	Pkm
2.71943e-47	0.396325	0.88	0.371	8.78022e-43	3	Cyp51
3.08965e-47	0.285382	0.742	0.253	9.97557e-43	3	Impa1
3.22632e-47	0.264839	0.689	0.214	1.04168e-42	3	Rxylt1
3.63658e-47	0.422518	0.991	0.634	1.17414e-42	3	Ugp2
9.26487e-47	0.392978	0.969	0.468	2.99135e-42	3	Pura
1.15863e-46	0.260343	0.637	0.192	3.74085e-42	3	Abhd14b
1.16312e-46	0.326493	0.883	0.361	3.75535e-42	3	St13
1.59798e-46	0.330698	0.892	0.379	5.1594e-42	3	Eif2s2
1.62203e-46	0.28159	0.868	0.304	5.23706e-42	3	Rps4x
2.34027e-46	0.364951	0.892	0.348	7.55604e-42	3	Rps21
2.57072e-46	0.252614	0.689	0.22	8.30008e-42	3	Izumo4
2.82348e-46	0.409371	0.926	0.442	9.11618e-42	3	Slc1a4
4.99594e-46	0.345302	0.548	0.16	1.61304e-41	3	Hes1
6.98326e-46	0.29023	0.818	0.3	2.25468e-41	3	Hspa9
1.19817e-45	0.395999	0.972	0.512	3.86852e-41	3	Eif4g2
1.31663e-45	0.264591	0.834	0.313	4.25101e-41	3	Rps19
1.53612e-45	0.429998	0.997	0.594	4.95966e-41	3	Csrp1
3.0814e-45	0.368106	0.942	0.465	9.94891e-41	3	Srsf2
3.34612e-45	0.257818	0.695	0.225	1.08036e-40	3	Tfg
7.95226e-45	0.26007	0.695	0.229	2.56755e-40	3	Dipk1c
9.13927e-45	0.374185	0.88	0.315	2.9508e-40	3	Rplp1
1.02136e-44	0.318566	0.926	0.393	3.29766e-40	3	Ssb
1.34593e-44	0.260155	0.729	0.248	4.34561e-40	3	Map7d1
1.97319e-44	0.250113	0.618	0.186	6.37085e-40	3	Thap2
2.38592e-44	0.286248	0.714	0.248	7.70343e-40	3	Gm266
2.42906e-44	0.265187	0.809	0.3	7.8427e-40	3	Eef1g
2.64725e-44	0.438377	0.994	0.575	8.54718e-40	3	Eef1a1
4.35565e-44	0.354921	0.997	0.774	1.40631e-39	3	Slc6a1
5.62059e-44	0.28985	0.735	0.26	1.81472e-39	3	Emp2
8.78662e-44	0.273873	0.788	0.282	2.83693e-39	3	Nlgn3
1.16561e-43	0.264135	0.825	0.308	3.76342e-39	3	Dctn2
1.218e-43	0.283039	0.828	0.318	3.93257e-39	3	Eif3j1
1.76471e-43	0.295855	0.825	0.32	5.69772e-39	3	Sec11a
2.92756e-43	0.259058	0.831	0.322	9.45221e-39	3	Gas5
2.94101e-43	0.322334	0.815	0.318	9.49563e-39	3	4931406C07Rik
4.44577e-43	0.262425	0.68	0.224	1.43541e-38	3	Tpmt
5.14755e-43	0.324175	0.892	0.361	1.66199e-38	3	Rpl27a
5.46102e-43	0.251227	0.735	0.253	1.7632e-38	3	Scarb2
6.84648e-43	0.250935	0.751	0.268	2.21052e-38	3	Rab11b
8.78946e-43	0.416782	0.972	0.571	2.83785e-38	3	Dbx2
9.04631e-43	0.409214	0.994	0.666	2.92078e-38	3	Serpine2
9.22803e-43	0.300803	0.806	0.301	2.97945e-38	3	Pantr2
1.04814e-42	0.266811	0.671	0.219	3.38414e-38	3	Pygm
2.093e-42	0.380291	0.994	0.629	6.75765e-38	3	Rab2a
2.16643e-42	0.28982	0.871	0.352	6.99477e-38	3	Psip1
2.68025e-42	0.356337	0.892	0.398	8.65372e-38	3	Kcnj10
2.71303e-42	0.253776	0.754	0.265	8.75957e-38	3	Wbp4
3.3208e-42	0.296794	0.732	0.272	1.07219e-37	3	Ndufaf4
4.48348e-42	0.386329	1	0.754	1.44758e-37	3	Fermt2
6.3393e-42	0.277139	0.778	0.29	2.04677e-37	3	Crebzf
7.0186e-42	0.310914	0.766	0.296	2.26609e-37	3	Tob2
7.36506e-42	0.374234	0.997	0.693	2.37796e-37	3	Atp2a2
9.14633e-42	0.37459	0.929	0.421	2.95308e-37	3	Rps24
1.56647e-41	0.292921	0.877	0.371	5.05768e-37	3	Ncl
2.00905e-41	0.329917	0.846	0.361	6.48661e-37	3	Cyp2j6
3.46287e-41	0.293355	0.797	0.305	1.11806e-36	3	Vezf1
4.01422e-41	0.308704	0.855	0.359	1.29607e-36	3	Emc2
4.73423e-41	0.257549	0.689	0.24	1.52854e-36	3	Magt1
6.62252e-41	0.272886	0.782	0.296	2.13821e-36	3	Clip3
7.15419e-41	0.324508	0.88	0.376	2.30987e-36	3	Mcur1
9.18511e-41	0.286284	0.828	0.33	2.9656e-36	3	Idh3b
1.16671e-40	0.255338	0.852	0.328	3.76697e-36	3	Rps20
1.30053e-40	0.374865	0.874	0.433	4.19903e-36	3	Slc30a10
1.53728e-40	0.264864	0.843	0.328	4.96342e-36	3	Hsd17b4
1.68259e-40	0.27541	0.806	0.316	5.43259e-36	3	Vta1
3.26117e-40	0.26132	0.803	0.307	1.05293e-35	3	Ppp1r2
4.09804e-40	0.282216	0.815	0.322	1.32313e-35	3	Ddx24
4.93449e-40	0.270339	0.76	0.288	1.5932e-35	3	Erp44
1.29165e-38	0.277169	0.754	0.293	4.17034e-34	3	Cbx1
1.81738e-38	0.270783	0.858	0.355	5.86777e-34	3	Rab1a
3.74424e-38	0.282108	0.898	0.379	1.2089e-33	3	Rps12
4.70822e-38	0.297743	0.766	0.303	1.52014e-33	3	1190005I06Rik
4.78183e-38	0.265244	0.738	0.279	1.54391e-33	3	Ralgds
5.72964e-38	0.401682	0.972	0.525	1.84993e-33	3	Scrg1
9.57294e-38	0.323013	0.88	0.411	3.09082e-33	3	Emc8
1.26693e-37	0.30903	0.905	0.417	4.09053e-33	3	Serbp1
1.57913e-37	0.356142	0.994	0.675	5.09854e-33	3	Ywhae
1.68781e-37	0.322994	0.917	0.45	5.44944e-33	3	Chmp4b
1.90768e-37	0.288286	0.849	0.371	6.15933e-33	3	Acat1
2.49037e-37	0.361819	0.945	0.469	8.04067e-33	3	Reep3
2.71343e-37	0.306025	0.886	0.394	8.76086e-33	3	Idh2
4.29151e-37	0.261667	0.714	0.266	1.3856e-32	3	Itih3
4.46628e-37	0.272609	0.889	0.381	1.44203e-32	3	Itgb1
4.8564e-37	0.269304	0.782	0.315	1.56799e-32	3	Tmem167
5.89521e-37	0.290593	0.8	0.328	1.90339e-32	3	Mfap3l
8.75059e-37	0.373837	0.985	0.621	2.8253e-32	3	Mtdh
2.21144e-36	0.253786	0.582	0.2	7.14007e-32	3	C030018K13Rik
3.8083e-36	0.290704	0.717	0.281	1.22959e-31	3	Emx2
4.32147e-36	0.257088	0.745	0.288	1.39527e-31	3	Ccdc190
4.45045e-36	0.287648	0.868	0.375	1.43692e-31	3	Rab6a
4.4972e-36	0.430107	0.997	0.699	1.45201e-31	3	Wdr17
5.97571e-36	0.284865	0.785	0.315	1.92938e-31	3	Stk17b
6.3487e-36	0.306391	0.892	0.437	2.0498e-31	3	Ppp2ca
1.33067e-35	0.361444	0.982	0.675	4.29633e-31	3	Ttyh3
2.23746e-35	0.357791	0.972	0.598	7.22408e-31	3	Hacd3
3.39496e-35	0.257323	0.782	0.317	1.09613e-30	3	Kbtbd11
3.66176e-35	0.258871	0.745	0.292	1.18227e-30	3	Cth
4.34585e-35	0.251855	0.794	0.321	1.40315e-30	3	Zc3h15
4.55271e-35	0.294749	0.874	0.379	1.46993e-30	3	E130114P18Rik
7.80427e-35	0.299899	0.902	0.39	2.51977e-30	3	Rps29
1.17172e-34	0.255749	0.794	0.318	3.78314e-30	3	Asb8
1.54761e-34	0.260329	0.8	0.332	4.99676e-30	3	Klhl24
1.88685e-34	0.346962	0.932	0.474	6.09207e-30	3	Hmgcs1
1.91867e-34	0.285419	0.865	0.407	6.19482e-30	3	Hadha
2.16335e-34	0.285121	0.868	0.388	6.9848e-30	3	Rab34
2.21173e-34	0.330674	0.957	0.518	7.14102e-30	3	Nptn
3.92514e-34	0.258349	0.791	0.325	1.26731e-29	3	Aldh6a1
4.40202e-34	0.283729	0.883	0.404	1.42128e-29	3	Rnf13
9.8081e-34	0.296023	0.895	0.425	3.16674e-29	3	Wasl
1.06304e-33	0.2758	0.932	0.448	3.43223e-29	3	Vcp
2.053e-33	0.324975	0.926	0.474	6.62851e-29	3	Stt3b
5.88711e-33	0.318182	0.929	0.499	1.90077e-28	3	Clcn3
6.36222e-33	0.282736	0.948	0.493	2.05417e-28	3	Sh3glb1
1.07292e-32	0.318573	0.957	0.525	3.46414e-28	3	Eif5
1.30934e-32	0.295365	0.926	0.472	4.22747e-28	3	Gpi1
1.5126e-32	0.268531	0.895	0.402	4.88372e-28	3	Psmd11
1.883e-32	0.300252	0.889	0.431	6.07966e-28	3	Jam2
1.95368e-32	0.289243	0.914	0.463	6.30784e-28	3	Smap1
3.85195e-32	0.291783	0.898	0.427	1.24368e-27	3	Vmp1
7.15546e-32	0.275997	0.849	0.386	2.31028e-27	3	Ube2v2
1.38448e-31	0.288517	0.834	0.39	4.47008e-27	3	Ap3m1
1.81337e-31	0.276309	0.895	0.438	5.85482e-27	3	Dnajb6
2.76741e-31	0.291334	1	0.826	8.93512e-27	3	Ddx5
2.77341e-31	0.274784	0.849	0.38	8.9545e-27	3	Pgm1
2.96487e-31	0.279624	0.883	0.398	9.57266e-27	3	Ube2e1
3.56335e-31	0.347377	0.945	0.59	1.1505e-26	3	Slc25a18
3.72303e-31	0.325887	0.868	0.425	1.20205e-26	3	Rhou
4.43974e-31	0.33345	0.926	0.495	1.43346e-26	3	Gabrg1
5.66299e-31	0.267614	0.895	0.43	1.82841e-26	3	Tcea1
7.18274e-31	0.299598	1	0.798	2.31909e-26	3	Mmd2
8.64157e-31	0.285491	0.908	0.422	2.79011e-26	3	Ttc19
1.1876e-30	0.326178	0.914	0.502	3.83442e-26	3	Ncan
1.32642e-30	0.273946	0.895	0.43	4.2826e-26	3	Mff
1.39858e-30	0.337437	0.997	0.711	4.51558e-26	3	Gnas
1.50529e-30	0.260788	0.591	0.227	4.86012e-26	3	Il33
1.9556e-30	0.318121	0.902	0.463	6.31405e-26	3	Hlf
3.14156e-30	0.283362	1	0.821	1.01432e-25	3	Sept7
4.22195e-30	0.322536	0.948	0.497	1.36314e-25	3	Casc4
4.48363e-30	0.267621	0.886	0.432	1.44763e-25	3	Mtch2
7.73505e-30	0.284428	0.948	0.488	2.49742e-25	3	Dync1i2
8.93554e-30	0.304219	0.935	0.524	2.88502e-25	3	Dhx36
1.12117e-29	0.269864	0.812	0.366	3.61992e-25	3	Prelid3a
1.60056e-29	0.255552	0.889	0.442	5.16772e-25	3	Metap2
1.82758e-29	0.265406	0.895	0.438	5.9007e-25	3	Sdha
8.14482e-29	0.277018	0.898	0.472	2.62972e-24	3	Pfkm
1.18525e-28	0.297492	0.957	0.525	3.82683e-24	3	Eci2
1.77344e-28	0.275327	0.905	0.459	5.72592e-24	3	Arl3
2.15054e-28	0.26352	0.898	0.443	6.94344e-24	3	Srsf10
3.31514e-28	0.263895	0.778	0.355	1.07036e-23	3	Mir124-2hg
4.2089e-28	0.272649	0.855	0.413	1.35893e-23	3	Sema4b
4.65785e-28	0.357052	0.951	0.611	1.50388e-23	3	Lix1
5.57125e-28	0.278077	0.923	0.446	1.79879e-23	3	Pak2
7.16109e-28	0.2541	0.932	0.483	2.3121e-23	3	Paip2
7.2084e-28	0.329821	0.978	0.621	2.32737e-23	3	Rrbp1
7.04749e-27	0.269883	0.618	0.247	2.27542e-22	3	Etnppl
7.9473e-27	0.250104	0.905	0.478	2.56595e-22	3	Psma3
8.02821e-27	0.310831	0.966	0.574	2.59207e-22	3	Leng8
3.25615e-26	0.296755	0.938	0.548	1.05131e-21	3	Cntfr
7.73516e-26	0.280815	0.926	0.505	2.49745e-21	3	Dctn4
8.72548e-26	0.282369	0.843	0.445	2.8172e-21	3	Fdft1
1.02403e-25	0.286586	0.982	0.642	3.30629e-21	3	Agpat3
3.3087e-25	0.307105	0.988	0.692	1.06828e-20	3	Lrrc58
7.15401e-25	0.257605	0.914	0.469	2.30981e-20	3	Ryk
8.44508e-25	0.310654	1	0.745	2.72666e-20	3	Slc6a11
9.81231e-25	0.254203	0.942	0.503	3.1681e-20	3	Osbpl1a
1.11509e-24	0.277701	0.957	0.535	3.6003e-20	3	Cs
1.323e-24	0.295205	0.963	0.594	4.27158e-20	3	Crot
9.36638e-24	0.287907	0.914	0.494	3.02412e-19	3	Tprkb
1.63425e-23	0.292065	0.612	0.278	5.27649e-19	3	Chrdl1
1.86985e-23	0.278112	0.92	0.507	6.03718e-19	3	Nufip2
2.22926e-23	0.293609	0.972	0.611	7.1976e-19	3	Pnn
3.72375e-23	0.306879	0.988	0.654	1.20229e-18	3	Phyhipl
4.0057e-23	0.251709	0.938	0.528	1.29332e-18	3	Hnrnpa3
4.24175e-23	0.280953	0.923	0.504	1.36953e-18	3	P4ha1
5.20384e-23	0.280673	0.846	0.451	1.68016e-18	3	Nr2f1
5.61828e-23	0.288638	0.988	0.742	1.81398e-18	3	Fgfr3
5.35393e-22	0.281367	0.929	0.531	1.72862e-17	3	Tiparp
1.93719e-21	0.310517	0.988	0.683	6.25459e-17	3	mt-Nd4l
4.3514e-21	0.304254	0.997	0.725	1.40494e-16	3	Hacd2
1.53229e-20	0.273508	0.994	0.701	4.94731e-16	3	Myo10
1.63319e-20	0.269654	1	0.828	5.27307e-16	3	Dclk1
1.71203e-20	0.295426	0.994	0.851	5.52763e-16	3	mt-Co1
1.06127e-19	0.272924	0.972	0.596	3.42652e-15	3	Chpt1
6.78746e-19	0.272954	0.985	0.709	2.19147e-14	3	Mras
3.98096e-18	0.269369	0.982	0.717	1.28533e-13	3	Fam171b
5.06599e-18	0.251502	0.982	0.651	1.63566e-13	3	Hook3
3.31136e-17	0.253229	0.855	0.561	1.06914e-12	3	Sparc
4.73247e-17	0.252312	0.988	0.667	1.52797e-12	3	Fads2
9.55526e-17	0.25312	0.902	0.558	3.08511e-12	3	Usp53
6.1471e-16	0.259123	0.997	0.749	1.98471e-11	3	Rsrp1
3.33168e-13	0.259668	0.988	0.703	1.0757e-08	3	9330159F19Rik
5.63112e-13	0.262211	0.966	0.636	1.81812e-08	3	Slc7a11
3.75609e-09	0.255485	0.994	0.841	0.000121273	3	mt-Co3
