# Supplementary material for: CRISPR/CasRx suppresses KRAS-induced brain arteriovenous malformation developed in postnatal brain endothelial cells in mice
Source: JCI Insight. 2024 Nov 22;9(22):e179729. doi: 10.1172/jci.insight.179729 (PMC11601911; doi:10.1172/jci.insight.179729)
Supplement: Supplemental table 10 [file jciinsight-9-179729-s240.xlsx]

## Sheet: cluster 0
p_val	avg_log2FC	pct.1	pct.2	p_val_adj	genes
1.37567e-24	0.516576	0.329	0	4.44164e-20	Uty
1.7383e-23	0.488964	0.315	0	5.61246e-19	Eif2s3y
5.41595e-11	0.328076	0.752	0.562	1.74865e-06	Plce1
2.18426e-07	0.26297	0.664	0.524	0.00705233	Far1
1.06064e-14	0.253708	0.201	0	3.42448e-10	Kdm5d
2.75891e-13	0.248436	0.262	0.037	8.90769e-09	Rplp1
7.56961e-08	0.245849	0.312	0.135	0.002444	Mrpl41
1.55014e-12	0.244956	0.95	0.914	5.00494e-08	Sorbs1
2.99089e-13	0.243573	0.181	0	9.65667e-09	Ddx3y
3.76794e-11	0.240625	0.339	0.109	1.21655e-06	Rps20
8.33386e-07	0.23772	0.762	0.562	0.0269075	Ralgps2
1.17946e-06	0.236793	0.822	0.663	0.0380812	Plp1
4.6383e-07	0.232023	0.701	0.532	0.0149757	Otud7b
1.09769e-12	0.228339	0.47	0.165	3.54411e-08	Tpt1
5.59433e-08	0.224253	0.379	0.176	0.00180624	Rpl27a
7.28659e-07	0.219908	0.822	0.76	0.0235262	Plcl1
4.03955e-07	0.214121	0.403	0.217	0.0130425	Cox8a
5.71388e-13	0.213553	0.393	0.116	1.84484e-08	Rps27a
2.03235e-08	0.209647	0.403	0.187	0.000656186	Rpl13a
7.33094e-12	0.207821	0.332	0.09	2.36694e-07	Rps14
4.68117e-11	0.207702	0.295	0.075	1.51141e-06	Rpl41
1.25891e-09	0.205227	0.195	0.03	4.06464e-05	Fau
9.86173e-09	0.20163	0.326	0.12	0.000318406	Rpl23
1.10106e-09	0.200313	0.339	0.127	3.555e-05	Rpl30
1.28216e-06	0.199666	0.319	0.15	0.041397	Slc43a2
1.58626e-09	0.195563	0.275	0.079	5.12157e-05	Rpl28
5.04734e-13	0.195245	0.215	0.015	1.62963e-08	Bsg
8.49735e-09	0.19486	0.329	0.124	0.000274354	Rps21
6.72011e-08	0.19388	0.299	0.12	0.00216972	Rpl36
4.72101e-07	0.193081	0.332	0.157	0.0152427	Rps7
2.66862e-08	0.191604	0.389	0.18	0.000861616	Rpl26
6.93093e-08	0.189578	0.349	0.15	0.00223779	Rps29
2.50546e-10	0.185891	0.232	0.045	8.08938e-06	Rpl32
2.05276e-07	0.18219	0.349	0.165	0.00662775	Rpsa
5.64563e-15	0.179262	0.252	0.019	1.8228e-10	Rpl18a
1.52368e-09	0.176955	0.255	0.067	4.9195e-05	Rpl7
8.43765e-11	0.175885	0.232	0.041	2.72426e-06	Rps16
1.72189e-08	0.175728	0.265	0.082	0.000555948	Rps10
1.76434e-07	0.171008	0.322	0.135	0.00569654	Rpl11
2.5298e-08	0.170834	0.268	0.09	0.000816796	Rack1
8.8963e-07	0.170071	0.409	0.213	0.0287235	Rpl21
1.22575e-06	0.169855	0.906	0.854	0.0395758	Lhfp
9.10842e-11	0.167039	0.262	0.056	2.94084e-06	Rpl37a
2.78044e-08	0.164833	0.299	0.109	0.000897722	Rplp2
3.55213e-07	0.164053	0.326	0.15	0.0114688	Rps2
1.39446e-06	0.159227	0.987	0.944	0.045023	Trpm3
7.91626e-07	0.158206	0.218	0.075	0.0255592	Rps5
1.80064e-07	0.15597	0.289	0.112	0.00581373	Rps3
2.85605e-08	0.155598	0.342	0.142	0.000922134	Rps19
1.40623e-06	0.154607	0.265	0.109	0.0454029	Rps27
2.18777e-07	0.146278	0.248	0.086	0.00706364	Rpl38
5.29775e-07	0.144617	0.258	0.097	0.0171048	Rpl14
1.24648e-08	0.143411	0.279	0.086	0.00040245	Rpl35a
6.26709e-08	0.139961	0.238	0.071	0.00202346	Rpl34
1.39976e-06	0.139559	0.349	0.161	0.045194	Lgmn
1.97633e-07	0.132597	0.265	0.094	0.00638098	Rpl27
2.07242e-07	0.0822864	1	0.993	0.00669122	Prex2
1.05065e-08	-0.0390758	1	1	0.000339222	Ntm
3.55805e-09	-0.0766108	1	1	0.000114879	Ptprz1
6.24357e-09	-0.0889154	0.993	0.989	0.000201586	Pnisr
1.62397e-09	-0.0921711	1	1	5.2433e-05	Trim9
5.95627e-08	-0.0987978	0.99	0.996	0.0019231	Kif1b
2.83185e-10	-0.108256	1	1	9.14318e-06	Dclk1
6.84581e-07	-0.117767	0.977	0.955	0.0221031	Cspg5
4.14189e-19	-0.129689	1	1	1.33729e-14	Gm3764
1.82964e-08	-0.152215	0.97	0.993	0.000590736	Bcan
1.3773e-06	-0.167201	0.128	0.292	0.044469	D10Wsu102e
5.82329e-09	-0.1677	0.916	0.955	0.000188017	Luc7l3
2.61256e-11	-0.178796	0.013	0.172	8.43516e-07	4930554G24Rik
7.58752e-08	-0.191347	0.832	0.884	0.00244978	Fermt2
2.90982e-07	-0.197283	0.762	0.873	0.00939494	Cbs
6.19255e-14	-0.19833	0.956	0.97	1.99939e-09	Srrm2
1.57875e-08	-0.201637	0.849	0.948	0.000509732	Vegfa
1.28618e-07	-0.204839	0.782	0.861	0.00415268	Dio2
6.09921e-07	-0.217865	0.815	0.936	0.0196925	Mgll
1.37628e-06	-0.219515	0.446	0.633	0.0444361	Gpi1
9.03748e-09	-0.222503	0.768	0.854	0.000291793	Caskin1
8.15813e-07	-0.223972	0.372	0.588	0.0263402	Gm49797
3.07432e-08	-0.240058	0.198	0.412	0.000992606	Mir670hg
6.41276e-09	-0.245728	0.537	0.734	0.000207049	Slc25a3
2.29579e-09	-0.253317	0.601	0.757	7.41241e-05	Hnrnpdl
2.71057e-09	-0.265645	0.681	0.895	8.75162e-05	Gm47283
5.48161e-09	-0.26699	0.534	0.73	0.000176985	Hmgn3
6.30975e-07	-0.268209	0.262	0.446	0.0203723	Hes5
7.59839e-15	-0.268327	0.859	0.944	2.45329e-10	Tcf25
3.17533e-09	-0.299447	0.57	0.749	0.000102522	AC149090.1
4.28252e-15	-0.339043	0.614	0.85	1.3827e-10	Dzip1l
6.1016e-08	-0.354699	0.53	0.685	0.00197002	Neat1
8.95482e-18	-0.382797	0.312	0.667	2.89124e-13	Tsix
7.60003e-10	-0.39477	0.473	0.689	2.45382e-05	Pde10a
1.12487e-18	-0.614764	0.503	0.993	3.63185e-14	Xist

## Sheet: cluster 1
p_val	avg_log2FC	pct.1	pct.2	p_val_adj	genes
7.80086e-07	0.44722	0.333	0.119	0.0251866	Cst3
8.18502e-16	0.445136	0.289	0	2.6427e-11	Uty
2.24092e-16	0.437765	0.299	0	7.23527e-12	Eif2s3y
7.98919e-11	0.40225	0.461	0.166	2.57947e-06	Tpt1
7.74014e-16	0.391666	0.407	0.067	2.49906e-11	Rpl41
1.13531e-06	0.376767	0.382	0.171	0.0366559	Fth1
7.59786e-15	0.352234	0.412	0.078	2.45312e-10	Rps21
3.25912e-10	0.350281	0.475	0.202	1.05227e-05	Slc43a2
5.16302e-07	0.347045	0.431	0.207	0.0166698	Actb
2.2143e-09	0.346111	0.426	0.155	7.14932e-05	Rps29
2.30634e-11	0.340633	0.304	0.047	7.44648e-07	Rplp1
3.45654e-12	0.326568	0.412	0.109	1.11601e-07	Rpl17
6.17409e-09	0.314763	0.382	0.14	0.000199343	Rps9
1.80202e-11	0.312508	0.358	0.078	5.81818e-07	Rps27a
7.22778e-11	0.310588	0.397	0.114	2.33363e-06	Rps3a1
5.24367e-09	0.309319	0.373	0.124	0.000169302	Rps20
1.51133e-12	0.303125	0.23	0	4.87963e-08	Ddx3y
3.88888e-11	0.295243	0.382	0.114	1.2556e-06	Rpl12
4.32704e-07	0.294884	0.373	0.161	0.0139707	Rpl27a
1.28758e-09	0.291928	0.309	0.067	4.15722e-05	Rps23
6.42892e-14	0.291378	0.333	0.036	2.07571e-09	Rps16
2.50352e-12	0.289365	0.309	0.036	8.08311e-08	Rpl32
1.14217e-08	0.28257	0.461	0.197	0.000368773	Cox8a
2.48876e-10	0.27688	0.314	0.062	8.03545e-06	Rps14
3.23706e-07	0.272367	0.436	0.207	0.0104515	Rps7
3.89123e-10	0.272173	0.24	0.026	1.25636e-05	Rpl18a
1.21972e-07	0.267223	0.338	0.119	0.00393812	Rpl35a
1.70989e-07	0.265703	0.319	0.104	0.00552073	Rps4x
5.5688e-11	0.264875	0.201	0	1.798e-06	Kdm5d
2.18498e-09	0.264409	0.348	0.093	7.05463e-05	Rpl30
2.46693e-10	0.257889	0.333	0.073	7.96496e-06	Rpl34
2.03135e-07	0.255552	0.412	0.166	0.00655861	Rpl13
4.4173e-09	0.253588	0.343	0.098	0.000142621	Rplp0
1.77199e-09	0.251774	0.387	0.119	5.72123e-05	Rpl26
1.03619e-06	0.251368	0.343	0.145	0.0334554	Rps18
1.70402e-08	0.25034	0.402	0.15	0.000550177	Rpl13a
1.02146e-08	0.24954	0.363	0.119	0.000329798	Rpl24
2.40383e-07	0.24923	0.333	0.124	0.00776124	Rpl39
3.92153e-10	0.248996	0.353	0.093	1.26614e-05	Rps15a
8.36111e-09	0.244597	0.373	0.13	0.000269955	Rps2
2.53267e-08	0.242869	0.289	0.078	0.000817722	Rpl7
1.80449e-07	0.241234	0.304	0.098	0.00582616	Rpl11
7.12976e-08	0.239451	0.348	0.119	0.00230198	Rpl28
4.94903e-08	0.237402	0.353	0.124	0.00159789	Rps27
6.50281e-07	0.23732	0.333	0.124	0.0209956	Rps11
5.8718e-07	0.232874	0.25	0.067	0.0189583	Rpl37a
2.46973e-07	0.232064	0.328	0.114	0.00797402	Rpl3
7.43269e-07	0.231975	0.49	0.238	0.0239979	Cox4i1
4.6627e-07	0.230719	0.363	0.145	0.0150544	Rps13
2.93006e-07	0.230619	0.216	0.041	0.00946028	Fau
1.36843e-08	0.229638	0.314	0.083	0.000441824	Rps26
2.74027e-09	0.228263	0.314	0.078	8.84753e-05	Rps28
2.4979e-08	0.225121	0.348	0.109	0.000806496	Rplp2
1.17891e-07	0.224199	0.279	0.078	0.00380634	Rps5
2.1227e-08	0.220129	0.319	0.088	0.000685357	Rpl36
7.21032e-09	0.218981	0.348	0.104	0.0002328	Ubb
2.24778e-07	0.214779	0.368	0.14	0.00725742	Ctsd
3.12605e-07	0.21382	0.275	0.083	0.0100931	Rps3
8.02581e-10	0.212871	0.319	0.078	2.59129e-05	Myl6
5.90602e-09	0.209878	0.368	0.114	0.000190688	Rps15
7.49204e-09	0.209745	0.314	0.078	0.000241895	Rps10
5.69228e-07	0.20891	0.26	0.078	0.0183787	Rpl14
1.65472e-07	0.197531	0.338	0.114	0.0053426	Rps19
6.90264e-09	0.191191	0.279	0.057	0.000222866	Rpl38
1.21498e-06	0.175892	0.294	0.098	0.0392282	Rpl8
3.58898e-11	0.162277	0.255	0.021	1.15878e-06	Bsg
6.48232e-07	0.147604	0.221	0.047	0.0209295	Nme2
1.95283e-10	-0.109903	1	1	6.30509e-06	Pnisr
1.41863e-06	-0.133149	0.951	0.969	0.0458032	Arglu1
2.15718e-14	-0.134426	0.995	1	6.96488e-10	Gm3764
1.41574e-08	-0.198177	0.926	0.969	0.000457101	Srrm2
2.26141e-07	-0.210793	0.819	0.902	0.00730143	Vegfa
6.68664e-07	-0.230904	0.74	0.855	0.0215892	Tcf25
8.88088e-07	-0.243699	0.284	0.492	0.0286737	Spaca6
4.16434e-07	-0.267756	0.485	0.71	0.0134454	Hmgn3
4.90913e-09	-0.294026	0.598	0.829	0.000158501	Slc15a2
1.83541e-08	-0.324406	0.51	0.72	0.000592599	AC149090.1
9.38063e-12	-0.375076	0.358	0.668	3.02872e-07	Tsix
2.693e-09	-0.445878	0.279	0.544	8.69489e-05	Pde10a
1.22319e-12	-0.541143	0.559	0.995	3.94932e-08	Xist

## Sheet: cluster 2
p_val	avg_log2FC	pct.1	pct.2	p_val_adj	genes

## Sheet: cluster 3
p_val	avg_log2FC	pct.1	pct.2	p_val_adj	genes
6.14174e-25	0.500613	0.52	0	1.98298e-20	Eif2s3y
6.29746e-24	0.483878	0.503	0	2.03326e-19	Uty
5.85196e-22	0.42503	0.468	0	1.88942e-17	Ddx3y
4.12731e-08	0.421581	0.632	0.37	0.00133258	Gfap
3.62801e-14	0.408358	0.947	0.773	1.17138e-09	Mgat5
1.04053e-14	0.355361	0.468	0.084	3.35956e-10	Plp1
2.30029e-11	0.345102	0.918	0.831	7.42694e-07	Mrpl41
1.25454e-07	0.324795	0.766	0.526	0.00405053	Plce1
9.57291e-07	0.294604	0.865	0.779	0.0309081	Plcl1
9.7823e-10	0.28591	0.936	0.786	3.15841e-05	Fam214a
6.19863e-08	0.272422	0.982	0.903	0.00200135	Sorbs1
1.91555e-07	0.264474	0.754	0.513	0.00618475	Gadd45g
3.27625e-08	0.264083	0.842	0.656	0.0010578	Ralgps2
1.09563e-10	0.262161	0.526	0.214	3.53745e-06	Slc43a2
4.20736e-07	0.258289	0.427	0.182	0.0135843	C4b
5.88584e-08	0.255163	0.678	0.474	0.00190036	Spock2
5.42703e-08	0.244953	0.936	0.818	0.00175222	Utp14b
9.42401e-15	0.242496	0.327	0	3.04273e-10	Kdm5d
1.81111e-07	0.232277	0.942	0.792	0.00584753	Pnpla7
5.10398e-09	0.222697	0.977	0.929	0.000164792	Hapln1
1.86283e-09	0.218217	0.953	0.948	6.01451e-05	Sesn3
7.55853e-07	0.216024	0.708	0.455	0.0244042	Dapp1
1.20744e-06	0.214869	0.713	0.481	0.0389845	Scn8a
4.43385e-08	0.198352	0.444	0.169	0.00143156	Zmat1
3.40453e-10	0.19579	0.994	0.981	1.09922e-05	Dst
3.5402e-07	0.191853	0.971	0.981	0.0114302	Rpl13
3.48132e-07	0.190409	0.38	0.143	0.0112402	Arrdc3
1.85786e-08	0.170421	0.988	0.987	0.000599846	mt-Nd4l
1.09473e-07	0.159763	0.988	0.987	0.00353457	mt-Nd5
4.20228e-07	0.148775	0.216	0.026	0.0135679	Slc8a1
4.38535e-08	0.131631	0.994	1	0.0014159	Aqp4
1.92636e-07	0.129997	0.193	0.013	0.00621963	6330403K07Rik
3.40335e-09	0.115471	0.287	0.039	0.000109884	Tmeff2
3.19212e-22	0.108886	1	1	1.03064e-17	Gm42418
7.02785e-09	0.106645	1	0.987	0.000226908	mt-Co2
2.33171e-07	0.0988889	1	1	0.0075284	Asrgl1
1.43002e-06	0.0983287	0.211	0.032	0.046171	Enpp2
1.04741e-08	0.0849367	1	1	0.000338179	Cst3
1.41281e-10	0.0826148	1	1	4.56153e-06	Cpe
2.65682e-08	0.0751891	0.994	0.994	0.000857809	mt-Co1
6.0603e-09	0.0570032	1	1	0.000195669	Slc1a3
9.93323e-07	0.0530424	0.175	0.013	0.0320714	St18
4.2013e-07	-0.0972842	1	1	0.0135647	Gpr37l1
3.4075e-09	-0.104771	0.006	0.201	0.000110018	4930554G24Rik
4.40317e-09	-0.11693	1	1	0.000142165	Gm3764
2.42228e-11	-0.117313	0	0.234	7.82083e-07	Olfr46
2.49296e-09	-0.117618	0.012	0.221	8.04902e-05	Gm36618
8.84716e-11	-0.121927	1	1	2.85648e-06	Dclk1
3.35702e-12	-0.127658	1	1	1.08388e-07	Pnisr
1.80768e-08	-0.13473	0.994	1	0.000583647	Arglu1
1.49122e-08	-0.140773	0.994	1	0.000481472	Sox9
1.91516e-07	-0.152566	1	0.994	0.00618349	Csrp1
7.44844e-08	-0.156795	0.988	1	0.00240488	Slco1c1
1.64124e-14	-0.159137	1	0.994	5.29907e-10	Srrm2
1.20972e-06	-0.160484	0.942	0.981	0.0390582	Tcf25
1.40758e-06	-0.160674	0.936	0.981	0.0454466	Ccdc50
1.38809e-06	-0.161627	0.965	1	0.0448173	Btbd17
1.43465e-09	-0.163975	0.994	1	4.63206e-05	Pabpn1
8.91494e-07	-0.166098	0.263	0.532	0.0287837	Gm16599
2.62558e-08	-0.167976	0.094	0.338	0.000847721	Jag1
4.19429e-10	-0.169438	1	1	1.35421e-05	Fermt2
5.48767e-09	-0.170582	0.965	0.994	0.000177181	Enho
1.28704e-07	-0.173766	0.292	0.565	0.00415547	Vps37b
1.38135e-07	-0.17723	0.965	0.994	0.00445996	Fez1
2.75705e-07	-0.180388	0.111	0.331	0.0089017	Ptgs1
4.16267e-10	-0.184144	1	1	1.344e-05	Mfge8
7.65027e-07	-0.185427	0.702	0.864	0.0247004	Crebzf
5.49796e-08	-0.18688	0.965	1	0.00177513	Tle4
6.92919e-09	-0.18935	0.977	0.994	0.000223723	Tubb2a
1.49912e-09	-0.189486	0.977	0.994	4.84019e-05	Cpeb4
2.3915e-08	-0.190891	0.988	1	0.000772143	Mgll
1.93734e-11	-0.191612	0.994	0.994	6.25508e-07	Sox2
1.35604e-06	-0.191614	0.234	0.487	0.0437824	Haus3
1.69298e-07	-0.194475	0.082	0.299	0.00546611	Egr1
4.12752e-07	-0.195317	0.877	0.935	0.0133265	Hnrnpdl
2.65427e-07	-0.195938	0.825	0.948	0.00856983	Lgalsl
8.97332e-07	-0.196477	0.731	0.851	0.0289722	Gpr146
4.24658e-08	-0.200521	0.181	0.455	0.00137109	Fam181a
8.79347e-08	-0.202107	0.889	0.955	0.00283915	Nufip2
1.6267e-07	-0.204574	0.339	0.604	0.00525211	Leng9
5.27896e-09	-0.20655	0.901	0.955	0.000170442	Slc15a2
5.19642e-07	-0.208678	0.889	0.955	0.0167777	Lfng
6.75157e-07	-0.208787	0.719	0.89	0.0217988	Amer2
2.01304e-07	-0.209715	0.754	0.89	0.00649949	Eif4a2
1.22836e-10	-0.210234	1	1	3.96599e-06	Id2
7.75942e-09	-0.211626	0.924	0.968	0.000250528	Slc25a18
8.9923e-14	-0.212118	0.994	1	2.90334e-09	Ubc
3.67283e-11	-0.213857	0.965	0.994	1.18585e-06	Mat2a
4.29598e-07	-0.214657	0.83	0.955	0.0138704	Mfsd2a
2.28213e-08	-0.216368	0.667	0.851	0.000736831	Tmem245
8.08976e-07	-0.216823	0.842	0.935	0.0261194	Nrarp
7.33491e-09	-0.218138	0.871	0.948	0.000236822	Ifrd1
4.865e-08	-0.22735	0.889	0.968	0.00157076	Gm35188
1.00906e-07	-0.227441	0.708	0.857	0.00325796	Abhd6
6.66299e-07	-0.228852	0.836	0.974	0.0215128	Fzd2
1.64897e-08	-0.23032	0.14	0.409	0.000532404	Nr4a1
1.45616e-10	-0.231264	0.947	0.987	4.70149e-06	Leng8
1.90464e-09	-0.233442	0.164	0.455	6.14951e-05	Sik1
4.7307e-12	-0.23457	0.994	1	1.5274e-07	Sat1
1.65064e-07	-0.235086	0.789	0.935	0.00532942	Dzip1l
3.75079e-08	-0.23518	0.567	0.857	0.00121102	Pnrc1
8.46779e-07	-0.237369	0.778	0.955	0.0273399	Ppp1r3g
2.69379e-14	-0.239239	0.947	1	8.69743e-10	Dbx2
1.30481e-09	-0.240975	0.883	0.981	4.21284e-05	Spry2
4.10266e-08	-0.24187	0.778	0.916	0.00132462	Bcl6
2.70522e-09	-0.242962	0.895	0.968	8.73434e-05	Zfp36l1
2.21159e-10	-0.244079	0.901	0.994	7.14056e-06	Tmed5
6.30315e-07	-0.244667	0.684	0.896	0.020351	Gm47283
7.26372e-08	-0.245221	0.696	0.87	0.00234524	Mir124-2hg
1.60031e-07	-0.245769	0.848	0.961	0.00516692	Usp53
1.16587e-10	-0.255313	0.836	0.948	3.76426e-06	Paqr7
1.42963e-13	-0.257344	0.965	0.974	4.61585e-09	Fam181b
9.78917e-10	-0.260017	0.76	0.961	3.16063e-05	Sema4b
5.72338e-11	-0.261305	0.918	0.994	1.84791e-06	Gm20713
1.02704e-06	-0.263429	0.608	0.779	0.0331601	Jun
2.18456e-10	-0.265395	0.503	0.786	7.05328e-06	Abhd14b
2.2366e-08	-0.268271	0.275	0.532	0.000722132	Dusp1
2.05404e-09	-0.283829	0.713	0.864	6.63189e-05	AC149090.1
6.74255e-10	-0.290497	0.45	0.727	2.17697e-05	C030018K13Rik
3.73485e-17	-0.295776	0.947	1	1.20587e-12	Hmgn3
4.14817e-09	-0.298025	0.515	0.779	0.000133932	Adra1a
2.83565e-09	-0.302359	0.784	0.877	9.15547e-05	Pmp22
2.28857e-12	-0.307418	0.778	0.916	7.38909e-08	Nfkbia
3.30729e-09	-0.315127	0.673	0.935	0.000106783	Ftl1
1.10414e-12	-0.324023	0.766	0.916	3.56495e-08	Nr1d1
2.78325e-08	-0.333785	0.427	0.682	0.000898629	Hes1
2.09043e-17	-0.347602	0.942	0.968	6.74937e-13	Zfp36l2
4.14668e-07	-0.361196	0.339	0.565	0.0133884	Nupr1
1.21396e-08	-0.379602	0.532	0.76	0.000391952	Pde10a
2.83905e-15	-0.386995	0.216	0.584	9.16644e-11	Slc38a2
8.4104e-10	-0.398911	0.561	0.805	2.71547e-05	Neat1
2.57734e-13	-0.400573	0.333	0.708	8.32145e-09	Fos
5.34325e-19	-0.431429	0.281	0.799	1.72518e-14	Tsix
1.00814e-19	-0.805692	0.368	1	3.25497e-15	Xist
