# Supplementary material for: CRISPR/CasRx suppresses KRAS-induced brain arteriovenous malformation developed in postnatal brain endothelial cells in mice
Source: JCI Insight. 2024 Nov 22;9(22):e179729. doi: 10.1172/jci.insight.179729 (PMC11601911; doi:10.1172/jci.insight.179729)
Supplement: Supporting data values [file jciinsight-9-179729-s251.xlsx]

## Sheet: Fig. 1B
Fig. 1B. Survival curve of Cdh5-CreERT2;lsl-KrasG12D mice with tamoxifen injection.
Days	Death (1) or censored (0)
8	1
8	1
8	1
21	1
30	1
36	1
20	1
19	1
19	1
20	0

## Sheet: Fig. 1E
Fig. 1E. Survival curve of AAV-PHP.V1-Ple261-iCre injected lsl-KrasG12D;lcl-EGFP mice.
Days	Death (1) or censored (0)
6	1
38	1
40	1
47	1
50	0
50	0
50	0
50	0
50	0

## Sheet: Fig. 1K
Fig. 1K. Survival curve of AAV-PHP.V1-Ple261-iCre and AAV-PHP.V1-CAG-DIO-HA-KRASG12D injected lsl-tdTomato mice.
Days	Death (1) or censored (0)
6	1
6	1
13	1
13	1
14	1
14	1
14	1
17	1
18	1
18	1

## Sheet: Fig. 1Q
Fig. 1Q. Survival curve of AAV-PHP.V1-CAG-DIO-HA-KRASG12D (6 x 10^10 GC) and tamoxifen-injected Cdh5-CreERT2;lsl-tdTomato mice.
Days	Death (1) or censored (0)
15	1
16	1
17	1
20	1
20	1

## Sheet: Fig. 2A
Fig. 2A. Survival curves of Cdh5-CreERT;lsl-tdTomato mice injected with different amounts of AAV-CAG-DIO-KRASG12D.
1 x 10^9 GC
Days	Death (1) or censored (0)
19	1
22	1
24	1
26	1
27	1
16	1
19	1
19	1
21	0
21	0
18	1
21	0
21	0
5 x 10^8 GC
Days	Death (1) or censored (0)
20	1
20	1
22	1
23	1
24	1
25	1
28	1
38	1
1 x 10^8 GC
Days	Death (1) or censored (0)
36	1
40	1
42	1
42	0
21	1
24	1
24	1
33	1
22	1
5 x 10^7 GC
Days	Death (1) or censored (0)
32	1
39	1
42	0
42	0
42	0
42	0
42	0
3 x 10^7 GC
Days	Death (1) or censored (0)
42	0
42	0
42	0
21	0
21	0
42	0
42	0
42	0
42	0
42	0
42	0
42	0
42	0
1 x 10^7 GC
Days	Death (1) or censored (0)
21	1
42	0
42	0
42	0
42	0
42	0
42	0
42	0
42	0
42	0
42	0
42	0
23	1
42	0
42	0

## Sheet: Fig. 2I
Fig. 2I. The size of vascular lesions in the control AAV (MCS) and KRAS-induced group.
MCS	KRAS
N.D.	1131
	1109
	1090
	976
	761
	744
	693
	678
	676
	640
	631
	629
	621
	563
	560
	525
	525
	524
	518
	508
	504
	504
	490
	477
	477
	459
	453
	445
	442
	434
	421
	412
	411
	410
	408
	400
	400
	398
	395
	389
	387
	375
	370
	366
	356
	350
	347
	343
	341
	341
	339
	339
	335
	330
	330
	321
	318
	315
	300
	300
	300
	298
	287
	275
	269
	260
	252
	250
	243
	241
	240
	240
	234
	230
	230
	228
	228
	227
	226
	224
	217
	215
	212
	208
	206
	206
	200
	200
	200
	200
	191
	191
	190
	187
	181
	178
	178
	171
	170
	164
	157
	150
	150
	150
	150
	140
	140
	129
	120
	120
	120
	105
	1680
	1340
	1170
	1104
	1090
	931
	894
	819
	803
	742
	722
	704
	700
	684
	678
	597
	592
	566
	558
	545
	518
	488
	486
	486
	453
	440
	439
	420
	409
	383
	376
	359
	326
	322
	312
	300
	294
	281
	275
	264
	227
	227
	225
	222
	217
	192
	188
	179
	166
	154
	150
	143
	112
	108
	100
	1341
	941
	939
	892
	879
	877
	873
	796
	756
	726
	711
	694
	689
	687
	681
	645
	636
	634
	634
	616
	605
	585
	582
	563
	560
	559
	556
	552
	529
	529
	527
	497
	487
	483
	471
	465
	458
	456
	455
	448
	445
	443
	425
	420
	420
	415
	406
	400
	395
	393
	390
	390
	386
	376
	375
	373
	373
	369
	369
	368
	367
	365
	361
	356
	343
	342
	340
	338
	337
	330
	329
	328
	327
	324
	312
	310
	309
	308
	303
	302
	295
	291
	291
	288
	288
	284
	281
	276
	276
	276
	273
	273
	271
	270
	270
	262
	262
	260
	260
	258
	257
	252
	251
	249
	249
	246
	245
	244
	238
	238
	235
	232
	231
	231
	231
	227
	227
	225
	224
	222
	221
	220
	217
	210
	209
	209
	209
	208
	207
	203
	199
	195
	191
	190
	190
	189
	188
	184
	182
	181
	179
	177
	176
	176
	174
	173
	169
	167
	160
	159
	159
	158
	157
	152
	149
	148
	147
	147
	146
	145
	144
	144
	141
	137
	136
	136
	135
	133
	131
	128
	127
	126
	124
	124
	123
	120
	120
	120
	119
	119
	118
	116
	112
	111
	108
	107
	105
	102
	101
	100
	100
	97
	97
	95
	95
	95
	95
	88
	87
	84
	84
	84
	83
	83
	82
	74
	74
	73
	69
	66
	65
	47
	42

## Sheet: Fig. 2J
Fig. 2J. Inner diameter of vessels in the control AAV (MCS) and the lesions of KRAS-induced group.
MCS	KRAS
10.56	346.39
9.29	249.55
9.48	243.64
7.58	215.83
5.32	192.38
6.01	180.67
10.83	174.09
6.31	173.02
6.87	149.36
5.71	149.34
5.23	141.05
20.93	132.67
5.71	129.05
14.79	123.77
8.48	123.13
10.18	116.09
11.43	115.95
7.91	115.64
9.5	115.5
7.84	114.81
5.96	114.5
8.85	113.86
9.52	112.65
8.97	111.94
6.87	107.72
7.65	107.63
8.5	102.98
20.46	102.08
20.47	100.82
20.63	97.06
13.93	96.52
4.16	96.38
6.54	96.35
5.57	96.11
6.35	95.42
13.14	95.42
5.79	94.56
4.99	94.56
5.62	94.04
5.44	93.58
6.45	92.34
26.12	91.92
11.75	91.52
6.08	90.33
4.98	89.71
5.7	89.56
10.24	88.3
4.59	87.52
8.11	86.5
5.04	86.5
5.18	86
5.22	84.65
4.98	82.69
7.07	81.93
4.56	81.61
5.74	80.47
18.52	80.15
16.52	80.15
12.26	79.86
15.02	79.65
5.73	79.2
6.57	77.98
10.29	77.98
6.18	77.14
6.08	77.14
6.08	77.14
4.42	76.92
5.85	76.91
6.57	75.93
6.45	75.76
19.65	75.72
8.58	75.06
9.69	75.06
5.41	74.76
4.15	74.4
5.04	74.4
8.58	73.83
6.86	73.42
4.97	73.34
7.22	72.57
6.57	72.52
5.25	72.39
4.7	72.25
4.97	72.21
6.01	72.21
4.05	72.21
4.27	71.98
5.27	71.84
4.33	71.52
5.77	71.43
55.31	70.55
12.88	70.41
10.59	70.41
8.57	69.75
7.33	69.66
4.79	69.28
6.99	69.04
6.82	69.04
4.73	68.99
5.4	68.99
4.56	68.9
4.73	68.42
5.3	68.27
5.56	68.13
3.02	68.13
5.15	67.69
3.63	67.69
4.78	67.45
4.53	66.86
5.25	66.86
4.78	66.86
10.48	66.17
12.73	65.72
7.43	65.37
9.54	65.37
5.92	65.37
4.94	64.92
5.48	64.1
4.79	63.69
4.94	63.43
5.18	63.43
5.85	63.43
7.33	63.33
4.25	63.33
6.38	63.07
5.48	62.6
6.08	62.6
5.67	62.6
5.44	62.02
5.56	62.02
6.35	61.96
10.386	61.75
8.332	61.75
4.758	61.75
3.811	61.65
4.261	61.59
5.39	61.16
4.679	60.95
4.988	60.95
5.846	60.95
7.904	60.95
5.32	60.95
4.384	60.79
15.771	60.79
11.878	60.51
3.811	60.08
5.546	59.86
20.001	59.8
7.373	59.64
3.935	59.64
5.622	59.2
3.935	59.03
3.235	58.97
4.679	58.58
5.167	58.53
7.692	58.47
4.913	58.47
9.793	58.47
3.726	58.13
3.922	57.85
8.634	57.62
5.565	57.34
4.575	56.93
3.935	56.93
4.248	56.76
3.284	56.76
3.013	56.75
9.039	56.47
4.902	56.41
4.622	56.29
3.811	56.29
4.445	56.29
4.622	56.24
3.235	56.24
4.261	56.24
6.345	56
5.167	55.47
12.928	55.47
5.32	55.47
5.584	55.42
6.445	55.35
5.32	55.35
6.278	55.23
5.846	55.05
5.105	54.87
6.824	54.81
22.225	54.81
11.837	54.81
4.185	54.51
4.713	54.39
4.679	54.39
22.906	54.33
6.026	54.33
7.629	54.09
3.726	54.09
4.445	54.09
4.679	53.91
5.105	53.91
5.28	53.85
4.645	53.54
15.649	53.54
14.394	53.54
6.487	53.36
15.96	53.36
11.245	52.86
12.249	52.86
2.357	52.86
1.961	52.86
3.013	52.86
2.357	52.86
2.635	52.8
3.976	52.8
3.412	52.8
2.959	52.61
3.1	52.61
2.941	52.61
2.792	52.3
3.654	52.3
2.552	52.3
2.379	51.92
4.261	51.92
13.474	51.92
3.412	51.92
6.569	51.92
4.587	51.92
10.215	51.86
4.36	51.86
4.587	51.6
3.1	51.6
3.333	51.6
3.365	51.6
4.679	51.54
3.654	51.35
3.697	51.35
4.679	51.28
4.679	51.28
4.36	51.28
4.445	51.28
4.679	51.28
3.935	51.09
4.54	51.09
4.622	50.9
4.622	50.9
3.235	50.57
4.445	50.57
5.782	50.51
4.445	49.79
5.32	49.79
3.726	49.52
6.871	49.52
4.858	49.52
5.565	49.52
6.445	49.32
4.713	49.32
12.423	49.32
8.628	49.32
11.733	49.25
47.749	49.25
5.963	49.25
8.72	48.99
9.528	48.99
4.858	48.79
6.278	48.72
7.65	48.38
6.932	48.38
3.989	48.18
12.61	48.18
12.052	47.9
4.988	47.9
3.825	47.9
6.166	47.7
12.306	47.7
4.445	47.28
4.945	47.28
4.902	47.28
7.958	47.28
5.846	47.28
7.747	47.28
5.891	47.28
6.536	47.14
5.782	47.07
5.565	47.07
6.487	46.79
5.084	46.79
6.437	46.79
6.008	46.74
5.478	46.51
5.565	46.44
5.891	46.23
4.679	46.23
5.32	46.23
3.935	46.23
5.891	46.23
5.891	45.87
7.452	45.87
6.824	45.87
4.825	45.65
4.397	45.65
5.105	45.36
4.679	45.36
6.511	45.36
6.345	44.78
5.818	44.78
4.261	44.78
5.073	44.78
9.255	44.78
5.32	44.78
6.445	44.78
5.167	44.78
4.999	44.26
4.384	44.26
5.073	44.26
6.312	44.11
5.584	44.11
3.726	43.89
15.621	43.89
7.175	43.89
6.932	43.89
6.871	43.82
4.713	43.82
3.654	43.82
4.713	43.82
3.726	43.67
14.505	43.67
4.298	43.67
4.713	43.59
4.261	43.59
5.717	43.59
3.976	43.59
4.575	43.51
3.726	43.51
8.974	42.98
4.248	42.68
5.622	42.68
4.999	42.68
4.095	42.44
4.988	42.44
3.268	42.44
7.459	42.29
11.896	42.29
3.935	42.29
4.679	42.05
4.945	42.05
5.39	42.05
5.084	42.05
3.811	42.05
4.858	41.74
3.989	41.74
3.474	41.74
3.268	41.74
6.026	41.74
3.268	41.74
13.446	41.42
3.989	41.34
4.713	41.31
3.013	41.11
4.248	41.11
	41.11
	41.03
	40.54
	40.54
	40.54
	40.54
	40.54
	40.54
	40.54
	40.54
	40.13
	39.89
	39.89
	39.81
	39.81
	39.81
	39.22
	39.22
	39.22
	39.22
	39.22
	39.14
	39.14
	39.06
	39.06
	39.06
	39.06
	38.8
	38.55
	38.55
	38.55
	38.55
	38.55
	38.55
	38.55
	38.46
	38.46
	38.46
	38.46
	38.12
	38.12
	38.12
	38.12
	38.12
	37.33
	37.33
	36.98
	36.98
	36.71
	36.71
	36.71
	36.71
	36.71
	36.71
	36.71
	36.71
	36.71
	36.44
	36.44
	36.44
	36.26
	36.26
	36.26
	36.26
	36.26
	36.26
	36.26
	36.26
	36.26
	36.26
	36.26
	36.21
	35.99
	35.99
	35.99
	35.99
	35.99
	35.99
	35.99
	35.9
	35.71
	35.62
	35.62
	34.88
	34.88
	34.88
	34.88
	34.5
	34.5
	34.5
	34.5
	34.4
	34.4
	34.4
	34.4
	34.21
	34.21
	33.73
	33.73
	33.73
	33.73
	33.72
	33.43
	33.43
	33.33
	33.33
	33.33
	33.33
	33.33
	32.84
	32.84
	32.84
	32.84
	32.64
	32.64
	32.64
	32.43
	32.43
	32.43
	32.43
	32.13
	32.13
	32.13
	32.13
	32.13
	32.13
	31.72
	31.72
	31.72
	31.72
	31.3
	31.3
	31.19
	31.19
	31.19
	30.98
	30.98
	30.88
	30.88
	30.88
	30.88
	30.88
	30.88
	30.77
	30.77
	30.77
	30.01
	30.01
	30.01
	29.9
	29.9
	29.9
	29.9
	29.9
	29.24
	29.24
	29.24
	29.24
	29.24
	29.24
	29.24
	29.24
	29.24
	29.24
	29.01
	28.67
	28.67
	28.67
	28.32
	28.32
	28.21
	28.21
	28.21
	28.21
	27.62
	27.62
	27.62
	27.26
	27.26
	26.77
	26.77
	26.57
	26.4
	26.4
	26.4
	26.4
	26.4
	26.4
	26.4
	26.15
	25.77
	25.77
	25.77
	25.77
	25.77
	25.77
	25.77
	25.64
	25.64
	25.64
	25.64
	25.64
	25.38
	25.25
	25.25
	24.33
	24.33
	24.33
	24.19
	24.19
	23.64
	23.64
	23.64
	23.64
	23.64
	23.64
	23.22
	23.22
	23.22
	23.22
	23.22
	23.22
	23.08
	22.93
	22.93
	22.93
	22.93
	22.93
	22.93
	22.06
	22.06
	22.06
	21.91
	21.14
	21.14
	21.14
	21.14
	21.14
	21.14
	21.14
	20.67
	20.67
	20.67
	20.67
	20.67
	20.67
	20.67
	20.51
	19.53
	19.53
	19.53
	18.67
	18.67
	18.49
	18.13
	18.13
	18.13
	17.95
	17.2
	16.42
	16.42
	16.22
	15.6
	15.38
	14.95
	14.95
	13.81
	12.82
	385.01
	296.21
	241.04
	215.05
	197.04
	193.14
	186.67
	159.3
	141.84
	133.95
	132.67
	127.38
	126.29
	125.25
	124.14
	124.03
	121.63
	118.2
	117.87
	116.94
	116.09
	114.93
	113.86
	112.85
	112.59
	104.38
	103.36
	103.36
	103.2
	102.11
	99.77
	97.74
	95.18
	93.23
	92.91
	92.45
	92.34
	90.94
	90.94
	90.65
	90.65
	89.01
	87.71
	84.34
	81.93
	77.52
	76.97
	76.11
	74.54
	74.54
	73.42
	71.1
	70.73
	70.41
	69.99
	69.28
	69.28
	69.04
	68.42
	67.3
	67.11
	66.57
	64.72
	64.15
	64.1
	63.48
	61.59
	60.51
	60.02
	59.8
	59.03
	59.03
	57.85
	56.93
	56.76
	56.41
	56.29
	55.05
	54.87
	54.09
	52.86
	52.3
	51.86
	51.54
	51.28
	51.09
	50.51
	49.52
	49.32
	49.32
	48.99
	47.9
	47.14
	47.07
	46.79
	46.44
	46.44
	46.44
	46.23
	46.23
	45.65
	45.36
	45.36
	44.78
	44.11
	43.67
	43.59
	41.11
	41.11
	41.11
	41.03
	40.54
	40.13
	40.13
	40.13
	40.05
	39.81
	39.22
	39.22
	39.22
	39.14
	39.14
	39.06
	37.86
	36.9
	36.71
	36.71
	36.44
	35.9
	35.71
	35.62
	34.88
	34.88
	34.88
	34.4
	34.21
	33.33
	32.84
	32.64
	32.64
	32.43
	31.72
	31.3
	30.98
	30.88
	30.88
	30.88
	30.88
	30.88
	30.77
	30.77
	30.77
	30.01
	30.01
	29.24
	29.24
	29.01
	28.67
	28.67
	28.32
	28.21
	28.21
	27.74
	27.62
	27.62
	27.62
	27.26
	26.77
	26.77
	26.4
	26.15
	26.15
	25.77
	25.64
	25.64
	25.64
	25.25
	24.33
	24.33
	23.64
	23.64
	23.64
	23.64
	23.22
	23.08
	23.08
	23.08
	22.93
	22.93
	22.93
	22.06
	21.76
	21.76
	21.76
	21.14
	20.67
	20.67
	20.67
	20.67
	20.67
	20.67
	20.67
	20.51
	20.51
	20.51
	20.51
	20.03
	20.03
	20.03
	20.03
	19.53
	18.67
	18.67
	18.67
	18.67
	18.49
	18.13
	18.13
	18.13
	18.13
	17.95
	17.2
	17.2
	16.42
	16.42
	16.22
	15.6
	15.6
	15.38
	14.95
	13.07
	12.82
	12.82
	11.47
	11.47
	10.26
	10

## Sheet: Fig. 2K
Fig. 2K. The ratio of malformed lesion numbers in brain regions of KRAS-induced mice.
				Average	SEM
Olfactory bulb	13.7931	17.1429	0	10.312	5.24589
Cerebral cortex	18.9655	8.57143	31.25	19.5956	6.55432
Hippocampus/Amygdala	8.62069	25.7143	7.5	13.945	5.89353
Striatum/Pallidum/Septum	13.7931	11.4286	12.5	12.5739	0.683581
Thalamus/Hypothalamus	22.4138	8.57143	22.5	17.8284	4.62856
Midbrain	12.069	11.4286	15	12.8325	1.0994
Pons/medulla	10.3448	11.4286	11.25	11.0078	0.33547
Cerebellum	0	5.71429	0	1.90476	1.90476

## Sheet: Fig. 4C
Fig. 4C. Quantification of pERK expression in tdTomato+ endothelial cells in the lesion and adjacent control area.
	Control	Lesion
	9783.95	24255.9
	8851.31	21429.1
	8448.52	23121.6
	4655.52	16688.5
	11634.6	20735.2
	15297.4	22012.3
	11797.1	31089.6
	9048.28	17687.5
	19256.9	29408.8
Average	10974.8	22936.5
SD	4247.71	4804.95
SEM	1415.9	1601.65

## Sheet: Fig. 4G
Fig. 4G. Quantification of Ki67+ in tdTomato+ endothelial cells (%) in the lesion and adjacent control area.
	Control	Lesion
	0	0.936768
	0	1.30293
	0.492611	5.29801
	0	1.14017
Average	0.123153	2.16947
SD	0.246305	2.09107
SEM	0.123153	1.04553

[truncated: 26 more sheets: Fig. 4H, Fig. 4I, Fig. 4J, Fig. 40, Fig. 4P, Fig. 4R, Fig. 4S, Fig. 5C, Fig. 6B, Fig. 6E, Fig. 6H, Fig. 6K, Fig. 7B, Fig. 7C, Fig. 7G, Fig. 7H, Fig. 7I, Fig. 7P, Fig. 7Q, Suppl Fig. 2B …]
